# Supplementary material for: Neuroprotective Effects of Oligosaccharides From Periplaneta Americana on Parkinson’s Disease Models In Vitro and In Vivo
Source: Front Pharmacol. 2022 Jul 18;13:936818. doi: 10.3389/fphar.2022.936818 (PMC9340460; doi:10.3389/fphar.2022.936818)
Supplement: Supplementary file 2 [file DataSheet1.zip]

Archive with 395 entries (358 files):
- 16S rRNA/
- 16S rRNA/01.QC/
- 16S rRNA/01.QC/Sequence_summary_table.csv
- 16S rRNA/02.OTUAnalysis/
- 16S rRNA/02.OTUAnalysis/CV/
- 16S rRNA/02.OTUAnalysis/CV/CV_table_genus_A.csv
- 16S rRNA/02.OTUAnalysis/CV/CV_table_genus_Allsamples.csv
- 16S rRNA/02.OTUAnalysis/CV/CV_table_genus_B.csv
- 16S rRNA/02.OTUAnalysis/CV/CV_table_genus_C.csv
- 16S rRNA/02.OTUAnalysis/CV/CV_table_genus_D.csv
- 16S rRNA/02.OTUAnalysis/Core_files/
- 16S rRNA/02.OTUAnalysis/Core_files/otu_table_v1.csv
- 16S rRNA/02.OTUAnalysis/Core_files/rep_phylo_v1.tre
- 16S rRNA/02.OTUAnalysis/Core_files/sample_info_v1.csv
- 16S rRNA/02.OTUAnalysis/Core_files/tax_table_v1.csv
- 16S rRNA/02.OTUAnalysis/Correlation_between_species/
- 16S rRNA/02.OTUAnalysis/Correlation_between_species/Genus_correlation.csv
- 16S rRNA/02.OTUAnalysis/Correlation_between_species/Genus_correlation_pvalue.csv
- 16S rRNA/02.OTUAnalysis/Taxa_summary/
- 16S rRNA/02.OTUAnalysis/Taxa_summary/Group_OTU_counts.csv
- 16S rRNA/02.OTUAnalysis/Taxa_summary/SampleID_OTU_counts.csv
- 16S rRNA/02.OTUAnalysis/Taxa_summary/Taxa_summary_Class.csv
- 16S rRNA/02.OTUAnalysis/Taxa_summary/Taxa_summary_Class_mean_abundance.csv
- 16S rRNA/02.OTUAnalysis/Taxa_summary/Taxa_summary_Family.csv
- 16S rRNA/02.OTUAnalysis/Taxa_summary/Taxa_summary_Family_mean_abundance.csv
- 16S rRNA/02.OTUAnalysis/Taxa_summary/Taxa_summary_Genus.csv
- 16S rRNA/02.OTUAnalysis/Taxa_summary/Taxa_summary_Genus_mean_abundance.csv
- 16S rRNA/02.OTUAnalysis/Taxa_summary/Taxa_summary_Kingdom.csv
- 16S rRNA/02.OTUAnalysis/Taxa_summary/Taxa_summary_Kingdom_mean_abundance.csv
- 16S rRNA/02.OTUAnalysis/Taxa_summary/Taxa_summary_Order.csv
- 16S rRNA/02.OTUAnalysis/Taxa_summary/Taxa_summary_Order_mean_abundance.csv
- 16S rRNA/02.OTUAnalysis/Taxa_summary/Taxa_summary_Phylum.csv
- 16S rRNA/02.OTUAnalysis/Taxa_summary/Taxa_summary_Phylum_mean_abundance.csv
- 16S rRNA/02.OTUAnalysis/Taxa_summary/Taxa_summary_Species.csv
- 16S rRNA/02.OTUAnalysis/Taxa_summary/Taxa_summary_Species_mean_abundance.csv
- 16S rRNA/02.OTUAnalysis/Taxa_summary/Total_OTU_counts.csv
- 16S rRNA/02.OTUAnalysis/Venn_Diagram/
- 16S rRNA/02.OTUAnalysis/Venn_Diagram/Venn_counts_abundance.csv
- 16S rRNA/02.OTUAnalysis/Venn_Diagram/Venn_overlap_table.csv
- 16S rRNA/03.AlphaDiversity/
- 16S rRNA/03.AlphaDiversity/Alpha_diversity_data.csv
- 16S rRNA/03.AlphaDiversity/Alpha_diversity_mean_sd_se.csv
- 16S rRNA/03.AlphaDiversity/Alpha_duncan_Group.csv
- 16S rRNA/03.AlphaDiversity/Rank_abundance_curve.csv
- 16S rRNA/03.AlphaDiversity/Rarefaction_curve_data_summary.csv
- 16S rRNA/Images/specific_taxonomic_tree.pdf
- 16S rRNA/Images/lefse_cladogram.png
- 16S rRNA/Images/lefse_cladogram.pdf
- 16S rRNA/Images/lefse.png
- 16S rRNA/Images/lefse.pdf
- 16S rRNA/Images/krona.html
- 16S rRNA/Images/Venn_Diagram/Venn_plot.png
- 16S rRNA/Images/Venn_Diagram/Venn_plot.pdf
- 16S rRNA/Images/Venn_Diagram/
- 16S rRNA/Images/Sankeyplot_Phylum_mean.png
- 16S rRNA/Images/Sankeyplot_Phylum_mean.pdf
- 16S rRNA/Images/Sankeyplot_Order_mean.png
- 16S rRNA/Images/Sankeyplot_Order_mean.pdf
- 16S rRNA/Images/Sankeyplot_Genus_mean.png
- 16S rRNA/Images/Sankeyplot_Genus_mean.pdf
- 16S rRNA/Images/Sankeyplot_Family_mean.png
- 16S rRNA/Images/Sankeyplot_Family_mean.pdf
- 16S rRNA/Images/Sankeyplot_Class_mean.png
- 16S rRNA/Images/Sankeyplot_Class_mean.pdf
- 16S rRNA/Images/Rarefaction_curve.png
- 16S rRNA/Images/Rarefaction_curve.pdf
- 16S rRNA/Images/Rank_abundance_curve_Group.png
- 16S rRNA/Images/Rank_abundance_curve_Group.pdf
- 16S rRNA/Images/Rank_abundance_curve.png
- 16S rRNA/Images/Rank_abundance_curve.pdf
- 16S rRNA/Images/RandomForest_Gini.png
- 16S rRNA/04.BetaDiversity/
- 16S rRNA/04.BetaDiversity/Anosim/
- 16S rRNA/04.BetaDiversity/Anosim/Anosim_Test_all.csv
- 16S rRNA/04.BetaDiversity/Bray_Curtis/
- 16S rRNA/04.BetaDiversity/Bray_Curtis/Bray_Curtis.csv
- 16S rRNA/04.BetaDiversity/Jaccard/
- 16S rRNA/04.BetaDiversity/Jaccard/Jaccard.csv
- 16S rRNA/04.BetaDiversity/NMDS/
- 16S rRNA/04.BetaDiversity/NMDS/NMDS_Bray_Curtis_scores.csv
- 16S rRNA/04.BetaDiversity/NMDS/NMDS_Bray_Curtis_stress.txt
- 16S rRNA/04.BetaDiversity/NMDS/NMDS_Jaccard_scores.csv
- 16S rRNA/04.BetaDiversity/NMDS/NMDS_Jaccard_stress.txt
- 16S rRNA/04.BetaDiversity/NMDS/NMDS_Unweighted_UniFrac_scores.csv
- 16S rRNA/04.BetaDiversity/NMDS/NMDS_Unweighted_UniFrac_stress.txt
- 16S rRNA/04.BetaDiversity/NMDS/NMDS_Weighted_UniFrac_scores.csv
- 16S rRNA/04.BetaDiversity/NMDS/NMDS_Weighted_UniFrac_stress.txt
- 16S rRNA/04.BetaDiversity/PCA/
- 16S rRNA/04.BetaDiversity/PCA/pca_eigenvalue.csv
- 16S rRNA/04.BetaDiversity/PCA/pca_loadings.csv
- 16S rRNA/04.BetaDiversity/PCA/pca_scores.csv
- 16S rRNA/04.BetaDiversity/PCoA/
- 16S rRNA/04.BetaDiversity/PCoA/PCoA_Bray_Curtis_eigenvalue.csv
- 16S rRNA/04.BetaDiversity/PCoA/PCoA_Bray_Curtis_scores.csv
- 16S rRNA/04.BetaDiversity/PCoA/PCoA_Jaccard_eigenvalue.csv
- 16S rRNA/04.BetaDiversity/PCoA/PCoA_Jaccard_scores.csv
- 16S rRNA/04.BetaDiversity/PCoA/PCoA_Unweighted_UniFrac_eigenvalue.csv
- 16S rRNA/04.BetaDiversity/PCoA/PCoA_Unweighted_UniFrac_scores.csv
- 16S rRNA/04.BetaDiversity/PCoA/PCoA_Weighted_UniFrac_eigenvalue.csv
- 16S rRNA/04.BetaDiversity/PCoA/PCoA_Weighted_UniFrac_scores.csv
- 16S rRNA/04.BetaDiversity/Unweighted_UniFrac/
- 16S rRNA/04.BetaDiversity/Unweighted_UniFrac/Unweighted_UniFrac.csv
- 16S rRNA/04.BetaDiversity/Weighted_UniFrac/
- 16S rRNA/04.BetaDiversity/Weighted_UniFrac/Weighted_UniFrac.csv
- 16S rRNA/04.BetaDiversity/perMANOVA/
- 16S rRNA/04.BetaDiversity/perMANOVA/perMANOVA_Test_all.csv
- 16S rRNA/05.TaxaVariation/
- 16S rRNA/05.TaxaVariation/LefSe/
- 16S rRNA/05.TaxaVariation/LefSe/LefSe_results.txt
- 16S rRNA/05.TaxaVariation/MetagenomeSeq/
- 16S rRNA/05.TaxaVariation/MetagenomeSeq/MetagenomeSeq_A_vs_B.csv
- 16S rRNA/05.TaxaVariation/MetagenomeSeq/MetagenomeSeq_A_vs_C.csv
- 16S rRNA/05.TaxaVariation/MetagenomeSeq/MetagenomeSeq_A_vs_D.csv
- 16S rRNA/05.TaxaVariation/MetagenomeSeq/MetagenomeSeq_B_vs_C.csv
- 16S rRNA/05.TaxaVariation/MetagenomeSeq/MetagenomeSeq_B_vs_D.csv
- 16S rRNA/05.TaxaVariation/MetagenomeSeq/MetagenomeSeq_C_vs_B.csv
- 16S rRNA/05.TaxaVariation/MetagenomeSeq/MetagenomeSeq_C_vs_D.csv
- 16S rRNA/05.TaxaVariation/Metastat/
- 16S rRNA/05.TaxaVariation/Metastat/A-B_abundance_Genus.csv
- 16S rRNA/05.TaxaVariation/Metastat/A-B_metastat_result_Genus.csv
- 16S rRNA/05.TaxaVariation/Metastat/A-C_abundance_Genus.csv
- 16S rRNA/05.TaxaVariation/Metastat/A-C_metastat_result_Genus.csv
- 16S rRNA/05.TaxaVariation/Metastat/A-D_abundance_Genus.csv
- 16S rRNA/05.TaxaVariation/Metastat/A-D_metastat_result_Genus.csv
- 16S rRNA/05.TaxaVariation/Metastat/B-C_abundance_Genus.csv
- 16S rRNA/05.TaxaVariation/Metastat/B-C_metastat_result_Genus.csv
- 16S rRNA/05.TaxaVariation/Metastat/B-D_abundance_Genus.csv
- 16S rRNA/05.TaxaVariation/Metastat/B-D_metastat_result_Genus.csv
- 16S rRNA/05.TaxaVariation/Metastat/C-D_abundance_Genus.csv
- 16S rRNA/05.TaxaVariation/Metastat/C-D_metastat_result_Genus.csv
- 16S rRNA/05.TaxaVariation/RandomForest/
- 16S rRNA/05.TaxaVariation/RandomForest/randomForest.csv
- 16S rRNA/06.FunctionPrediction/
- 16S rRNA/06.FunctionPrediction/01.Tax4Fun_calculation/
- 16S rRNA/06.FunctionPrediction/01.Tax4Fun_calculation/K_name_EC.txt
- 16S rRNA/06.FunctionPrediction/01.Tax4Fun_calculation/ko_pathwayname.txt
- 16S rRNA/06.FunctionPrediction/02.Core_files/
- 16S rRNA/06.FunctionPrediction/02.Core_files/abundance_table_v1.txt
- 16S rRNA/06.FunctionPrediction/02.Core_files/kegg_table_v1.txt
- 16S rRNA/06.FunctionPrediction/02.Core_files/sample_info_v1.csv
- 16S rRNA/06.FunctionPrediction/03.Tax4Fun_summary/
- 16S rRNA/06.FunctionPrediction/03.Tax4Fun_summary/Tax4Fun_summary_level_1.txt
- 16S rRNA/06.FunctionPrediction/03.Tax4Fun_summary/Tax4Fun_summary_level_2.txt
- 16S rRNA/06.FunctionPrediction/03.Tax4Fun_summary/Tax4Fun_summary_level_3.txt
- 16S rRNA/06.FunctionPrediction/04.Statistics/
- 16S rRNA/06.FunctionPrediction/04.Statistics/randomForest_KEGG.csv
- 16S rRNA/06.FunctionPrediction/Images/
- 16S rRNA/06.FunctionPrediction/Images/Barplot_level_1_mean.pdf
- 16S rRNA/06.FunctionPrediction/Images/Barplot_level_1_mean.png
- 16S rRNA/06.FunctionPrediction/Images/Barplot_level_2_mean.pdf
- 16S rRNA/06.FunctionPrediction/Images/Barplot_level_2_mean.png
- 16S rRNA/06.FunctionPrediction/Images/Barplot_level_3_mean.pdf
- 16S rRNA/06.FunctionPrediction/Images/Barplot_level_3_mean.png
- 16S rRNA/06.FunctionPrediction/Images/KEGG_level2_Cellular Processes.pdf
- 16S rRNA/06.FunctionPrediction/Images/KEGG_level2_Cellular Processes.png
- 16S rRNA/06.FunctionPrediction/Images/KEGG_level2_Environmental Information Processing.pdf
- 16S rRNA/06.FunctionPrediction/Images/KEGG_level2_Environmental Information Processing.png
- 16S rRNA/06.FunctionPrediction/Images/KEGG_level2_Genetic Information Processing.pdf
- 16S rRNA/06.FunctionPrediction/Images/KEGG_level2_Genetic Information Processing.png
- 16S rRNA/06.FunctionPrediction/Images/KEGG_level2_Human Diseases.pdf
- 16S rRNA/06.FunctionPrediction/Images/KEGG_level2_Human Diseases.png
- 16S rRNA/06.FunctionPrediction/Images/KEGG_level2_Metabolism.pdf
- 16S rRNA/06.FunctionPrediction/Images/KEGG_level2_Metabolism.png
- 16S rRNA/06.FunctionPrediction/Images/KEGG_level2_Organismal Systems.pdf
- 16S rRNA/06.FunctionPrediction/Images/KEGG_level2_Organismal Systems.png
- 16S rRNA/06.FunctionPrediction/Images/KEGG_level3_Alanine, aspartate and glutamate metabolism.pdf
- 16S rRNA/06.FunctionPrediction/Images/KEGG_level3_Alanine, aspartate and glutamate metabolism.png
- 16S rRNA/06.FunctionPrediction/Images/KEGG_level3_Arginine and proline metabolism.pdf
- 16S rRNA/06.FunctionPrediction/Images/KEGG_level3_Arginine and proline metabolism.png
- 16S rRNA/06.FunctionPrediction/Images/KEGG_level3_Cysteine and methionine metabolism.pdf
- 16S rRNA/06.FunctionPrediction/Images/KEGG_level3_Cysteine and methionine metabolism.png
- 16S rRNA/06.FunctionPrediction/Images/KEGG_level3_Glycine, serine and threonine metabolism.pdf
- 16S rRNA/06.FunctionPrediction/Images/KEGG_level3_Glycine, serine and threonine metabolism.png
- 16S rRNA/06.FunctionPrediction/Images/KEGG_level3_Histidine metabolism.pdf
- 16S rRNA/06.FunctionPrediction/Images/KEGG_level3_Histidine metabolism.png
- 16S rRNA/06.FunctionPrediction/Images/KEGG_level3_Lysine biosynthesis.pdf
- 16S rRNA/06.FunctionPrediction/Images/KEGG_level3_Lysine biosynthesis.png
- 16S rRNA/06.FunctionPrediction/Images/KEGG_level3_Lysine degradation.pdf
- 16S rRNA/06.FunctionPrediction/Images/KEGG_level3_Lysine degradation.png
- 16S rRNA/06.FunctionPrediction/Images/KEGG_level3_Phenylalanine metabolism.pdf
- 16S rRNA/06.FunctionPrediction/Images/KEGG_level3_Phenylalanine metabolism.png
- 16S rRNA/06.FunctionPrediction/Images/KEGG_level3_Phenylalanine, tyrosine and tryptophan biosynthesis.pdf
- 16S rRNA/06.FunctionPrediction/Images/KEGG_level3_Phenylalanine, tyrosine and tryptophan biosynthesis.png
- 16S rRNA/06.FunctionPrediction/Images/KEGG_level3_Tryptophan metabolism.pdf
- 16S rRNA/06.FunctionPrediction/Images/KEGG_level3_Tryptophan metabolism.png
- 16S rRNA/06.FunctionPrediction/Images/KEGG_level3_Tyrosine metabolism.pdf
- 16S rRNA/06.FunctionPrediction/Images/KEGG_level3_Tyrosine metabolism.png
- 16S rRNA/06.FunctionPrediction/Images/KEGG_level3_Valine, leucine and isoleucine biosynthesis.pdf
- 16S rRNA/06.FunctionPrediction/Images/KEGG_level3_Valine, leucine and isoleucine biosynthesis.png
- 16S rRNA/06.FunctionPrediction/Images/KEGG_level3_Valine, leucine and isoleucine degradation.pdf
- 16S rRNA/06.FunctionPrediction/Images/KEGG_level3_Valine, leucine and isoleucine degradation.png
- 16S rRNA/06.FunctionPrediction/Images/KEGG_total_wilcox-test.pdf
- 16S rRNA/06.FunctionPrediction/Images/KEGG_total_wilcox-test.png
- 16S rRNA/06.FunctionPrediction/Images/RandomForest_Gini_function.png
- 16S rRNA/Images/
- 16S rRNA/Images/AlphaDiversity_Chao1_duncun.pdf
- 16S rRNA/Images/AlphaDiversity_Chao1_duncun.png
- 16S rRNA/Images/AlphaDiversity_PD_duncun.pdf
- 16S rRNA/Images/AlphaDiversity_PD_duncun.png
- 16S rRNA/Images/AlphaDiversity_Shannon_duncun.pdf
- 16S rRNA/Images/AlphaDiversity_Shannon_duncun.png
- 16S rRNA/Images/AlphaDiversity_Simpson_duncun.pdf
- 16S rRNA/Images/AlphaDiversity_Simpson_duncun.png
- 16S rRNA/Images/Alpha_diversity_boxplot.pdf
- 16S rRNA/Images/Alpha_diversity_boxplot.png
- 16S rRNA/Images/Barplot_Class.pdf
- 16S rRNA/Images/Barplot_Class.png
- 16S rRNA/Images/Barplot_Class_mean.pdf
- 16S rRNA/Images/Barplot_Class_mean.png
- 16S rRNA/Images/Barplot_Family.pdf
- 16S rRNA/Images/Barplot_Family.png
- 16S rRNA/Images/Barplot_Family_mean.pdf
- 16S rRNA/Images/Barplot_Family_mean.png
- 16S rRNA/Images/Barplot_Genus.pdf
- 16S rRNA/Images/Barplot_Genus.png
- 16S rRNA/Images/Barplot_Genus_mean.pdf
- 16S rRNA/Images/Barplot_Genus_mean.png
- 16S rRNA/Images/Barplot_Order.pdf
- 16S rRNA/Images/Barplot_Order.png
- 16S rRNA/Images/Barplot_Order_mean.pdf
- 16S rRNA/Images/Barplot_Order_mean.png
- 16S rRNA/Images/Barplot_Phylum.pdf
- 16S rRNA/Images/Barplot_Phylum.png
- 16S rRNA/Images/Barplot_Phylum_mean.pdf
- 16S rRNA/Images/Barplot_Phylum_mean.png
- 16S rRNA/Images/Boxplot_Genus.pdf
- 16S rRNA/Images/Boxplot_Genus.png
- 16S rRNA/Images/Boxplot_Species.pdf
- 16S rRNA/Images/Boxplot_Species.png
- 16S rRNA/Images/CV_table_genus.pdf
- 16S rRNA/Images/CV_table_genus.png
- 16S rRNA/Images/CV_table_genus_A.pdf
- 16S rRNA/Images/CV_table_genus_A.png
- 16S rRNA/Images/CV_table_genus_B.pdf
- 16S rRNA/Images/CV_table_genus_B.png
- 16S rRNA/Images/CV_table_genus_C.pdf
- 16S rRNA/Images/CV_table_genus_C.png
- 16S rRNA/Images/CV_table_genus_D.pdf
- 16S rRNA/Images/CV_table_genus_D.png
- 16S rRNA/Images/Clustering_Bray_Curtis.pdf
- 16S rRNA/Images/Clustering_Bray_Curtis.png
- 16S rRNA/Images/Clustering_Jaccard.pdf
- 16S rRNA/Images/Clustering_Jaccard.png
- 16S rRNA/Images/Clustering_Unweighted_UniFrac.pdf
- 16S rRNA/Images/Clustering_Unweighted_UniFrac.png
- 16S rRNA/Images/Clustering_Weighted_UniFrac.pdf
- 16S rRNA/Images/Clustering_Weighted_UniFrac.png
- 16S rRNA/Images/Frequency.pdf
- 16S rRNA/Images/Frequency.png
- 16S rRNA/Images/Heatmap_Class_top50_clustering.pdf
- 16S rRNA/Images/Heatmap_Class_top50_clustering.png
- 16S rRNA/Images/Heatmap_Class_top50_mean_clustering.pdf
- 16S rRNA/Images/Heatmap_Class_top50_mean_clustering.png
- 16S rRNA/Images/Heatmap_Family_top50_clustering.pdf
- 16S rRNA/Images/Heatmap_Family_top50_clustering.png
- 16S rRNA/Images/Heatmap_Family_top50_mean_clustering.pdf
- 16S rRNA/Images/Heatmap_Family_top50_mean_clustering.png
- 16S rRNA/Images/Heatmap_Genus_top50_clustering.pdf
- 16S rRNA/Images/Heatmap_Genus_top50_clustering.png
- 16S rRNA/Images/Heatmap_Genus_top50_mean_clustering.pdf
- 16S rRNA/Images/Heatmap_Genus_top50_mean_clustering.png
- 16S rRNA/Images/Heatmap_Order_top50_clustering.pdf
- 16S rRNA/Images/Heatmap_Order_top50_clustering.png
- 16S rRNA/Images/Heatmap_Order_top50_mean_clustering.pdf
- 16S rRNA/Images/Heatmap_Order_top50_mean_clustering.png
- 16S rRNA/Images/Heatmap_Phylum_top50_clustering.pdf
- 16S rRNA/Images/Heatmap_Phylum_top50_clustering.png
- 16S rRNA/Images/Heatmap_Phylum_top50_mean_clustering.pdf
- 16S rRNA/Images/Heatmap_Phylum_top50_mean_clustering.png
- 16S rRNA/Images/Heatmap_Species_top50_clustering.pdf
- 16S rRNA/Images/Heatmap_Species_top50_clustering.png
- 16S rRNA/Images/Heatmap_Species_top50_mean_clustering.pdf
- 16S rRNA/Images/Heatmap_Species_top50_mean_clustering.png
- 16S rRNA/Images/Heatmap_class_top50_all.pdf
- 16S rRNA/Images/Heatmap_class_top50_all.png
- 16S rRNA/Images/Heatmap_class_top50_mean.pdf
- 16S rRNA/Images/Heatmap_class_top50_mean.png
- 16S rRNA/Images/Heatmap_family_top50_all.pdf
- 16S rRNA/Images/Heatmap_family_top50_all.png
- 16S rRNA/Images/Heatmap_family_top50_mean.pdf
- 16S rRNA/Images/Heatmap_family_top50_mean.png
- 16S rRNA/Images/Heatmap_genus_top50_all.pdf
- 16S rRNA/Images/Heatmap_genus_top50_all.png
- 16S rRNA/Images/Heatmap_genus_top50_mean.pdf
- 16S rRNA/Images/Heatmap_genus_top50_mean.png
- 16S rRNA/Images/Heatmap_order_top50_all.pdf
- 16S rRNA/Images/Heatmap_order_top50_all.png
- 16S rRNA/Images/Heatmap_order_top50_mean.pdf
- 16S rRNA/Images/Heatmap_order_top50_mean.png
- 16S rRNA/Images/Heatmap_phylum_top50_all.pdf
- 16S rRNA/Images/Heatmap_phylum_top50_all.png
- 16S rRNA/Images/Heatmap_phylum_top50_mean.pdf
- 16S rRNA/Images/Heatmap_phylum_top50_mean.png
- 16S rRNA/Images/Heatmap_species_top50_all.pdf
- 16S rRNA/Images/Heatmap_species_top50_all.png
- 16S rRNA/Images/Heatmap_species_top50_mean.pdf
- 16S rRNA/Images/Heatmap_species_top50_mean.png
- 16S rRNA/Images/MetagenomeSeq_A_vs_B.pdf
- 16S rRNA/Images/MetagenomeSeq_A_vs_B.png
- 16S rRNA/Images/MetagenomeSeq_A_vs_C.pdf
[truncated: 95 more entries]
