# Supplementary material for: Neuroprotective Effects of Oligosaccharides From Periplaneta Americana on Parkinson’s Disease Models In Vitro and In Vivo
Source: Front Pharmacol. 2022 Jul 18;13:936818. doi: 10.3389/fphar.2022.936818 (PMC9340460; doi:10.3389/fphar.2022.936818)
Supplement: Supplementary file 2 [file DataSheet1.zip › 16S rRNA/01.QC/Sequence_summary_table.csv]

	Raw PE	Raw tags	Clean tags	Effective tags	Effective rates(%)	Average length(nt)	Q30(%)
C_1	37899	35961	35587	34238	90.34%	296	94.17%
C_2	40462	37077	36613	35598	87.98%	297	93.63%
C_3	38965	35748	35272	33875	86.94%	296	93.52%
N_1	37379	36611	36149	34750	92.97%	296	93.35%
N_2	36882	34135	33530	32567	88.30%	297	93.06%
N_3	36460	33530	33174	31986	87.73%	296	94.05%
L_1	35107	32179	31776	30733	87.54%	296	93.89%
L_2	37192	35666	35152	33802	90.89%	296	93.36%
L_3	32618	30668	30079	29308	89.85%	296	93.51%
H_1	35864	35007	34418	33299	92.85%	295	94.97%
H_2	41103	39068	38466	37485	91.20%	296	94.93%
H_3	33523	31614	31247	30134	89.89%	296	93.42%
H_4	39225	36340	35958	34846	88.84%	296	94.12%
