# Supplementary material for: Neuroprotective Effects of Oligosaccharides From Periplaneta Americana on Parkinson’s Disease Models In Vitro and In Vivo
Source: Front Pharmacol. 2022 Jul 18;13:936818. doi: 10.3389/fphar.2022.936818 (PMC9340460; doi:10.3389/fphar.2022.936818)
Supplement: Supplementary file 2 [file DataSheet1.zip › 16S rRNA/02.OTUAnalysis/CV/CV_table_genus_A.csv]

CV	Genus
173.205080756888	Firmicutes: Family XIII: [Eubacterium] nodatum group
168.893457540545	Patescibacteria: Saccharimonadaceae: Candidatus Saccharimonas
167.518589267248	Firmicutes: Ruminococcaceae: Ruminococcaceae UCG-005
160.991823851209	Deferribacteres: Deferribacteraceae: Mucispirillum
156.114473946565	Bacteroidetes: Prevotellaceae: Prevotellaceae UCG-001
147.986485869487	Spirochaetes: Spirochaetaceae: Treponema 2
143.164241345386	Proteobacteria: Desulfovibrionaceae: Bilophila
141.972708645007	Firmicutes: Ruminococcaceae: Ruminiclostridium 5
139.469695063873	Firmicutes: Ruminococcaceae: [Eubacterium] coprostanoligenes group
136.106575888162	Firmicutes: Lachnospiraceae: [Eubacterium] ventriosum group
130.537548748475	Firmicutes: Lachnospiraceae: [Eubacterium] fissicatena group
128.683900756076	Firmicutes: Ruminococcaceae: Ruminococcaceae UCG-010
125.967331459555	Bacteroidetes: Prevotellaceae: Prevotella 1
123.310413090234	Epsilonbacteraeota: Helicobacteraceae: Helicobacter
120.185042515466	Firmicutes: Lachnospiraceae: Lachnospiraceae UCG-001
118.830716323867	Firmicutes: Lachnospiraceae: Lachnospiraceae UCG-006
117.499907973166	Bacteroidetes: Dysgonomonadaceae: Proteiniphilum
113.835758361144	Firmicutes: Lachnospiraceae: [Eubacterium] xylanophilum group
107.907926991469	Actinobacteria: Eggerthellaceae: Parvibacter
106.392877790031	Actinobacteria: Eggerthellaceae: DNF00809
105.356537528527	Firmicutes: Lachnospiraceae: Lachnoanaerobaculum
105.356537528527	Firmicutes: Streptococcaceae: Lactococcus
103.893940394335	Firmicutes: Ruminococcaceae: Ruminococcus 1
101.34380971336	Bacteroidetes: Rikenellaceae: Rikenellaceae RC9 gut group
95.7786704804795	Firmicutes: Lachnospiraceae: Lachnoclostridium
95.7786704804795	Firmicutes: Lachnospiraceae: Lachnospiraceae FCS020 group
93.9748035173713	Actinobacteria: Atopobiaceae: Coriobacteriaceae UCG-002
93.6776932043142	Firmicutes: Ruminococcaceae: Ruminococcaceae UCG-003
93.2094415818483	Actinobacteria: Micrococcaceae: Rothia
92.375122545554	Firmicutes: Family XIII: [Eubacterium] brachy group
92.375122545554	Firmicutes: Lachnospiraceae: GCA-900066575
90.6224536830205	Bacteroidetes: Muribaculaceae: Muribaculum
89.7827479433262	Bacteroidetes: Prevotellaceae: Alloprevotella
88.5162105081853	Firmicutes: Lachnospiraceae: Lachnospiraceae UCG-004
88.1917103688198	Epsilonbacteraeota: Campylobacteraceae: Campylobacter
87.1779788708135	Firmicutes: Lachnospiraceae: A2
87.050874040875	Firmicutes: Ruminococcaceae: Oscillibacter
85.7935731280767	Proteobacteria: Desulfovibrionaceae: Desulfovibrio
83.2291014809924	Firmicutes: Lachnospiraceae: Lachnospiraceae UCG-008
82.6986245351155	Firmicutes: Ruminococcaceae: Ruminiclostridium 9
79.5749956380511	Fusobacteria: Fusobacteriaceae: Fusobacterium
74.1819289307152	Firmicutes: Ruminococcaceae: Ruminococcaceae NK4A214 group
73.9932429347437	Bacteroidetes: Prevotellaceae: Prevotella 7
73.2669872921821	Actinobacteria: Eggerthellaceae: Gordonibacter
72.1110255092798	Actinobacteria: Bifidobacteriaceae: Bifidobacterium
70.8173340031562	Proteobacteria: Enterobacteriaceae: Escherichia-Shigella
67.4388612003493	Bacteroidetes: Porphyromonadaceae: Porphyromonas
66.6666666666668	Bacteroidetes: Sphingobacteriaceae: Mucilaginibacter
66.1437827766147	Bacteroidetes: Prevotellaceae: Prevotella
63.6056024316194	Firmicutes: Ruminococcaceae: Ruminococcaceae UCG-014
62.8141527551431	Bacteroidetes: Prevotellaceae: Prevotellaceae Ga6A1 group
56.7727090763491	Firmicutes: Enterococcaceae: Enterococcus
55.5512151082223	Actinobacteria: Eggerthellaceae: Enterorhabdus
55.2868937904817	Bacteroidetes: Marinifilaceae: Odoribacter
53.9126552347746	Firmicutes: Carnobacteriaceae: Granulicatella
52.8285786839072	Firmicutes: Erysipelotrichaceae: Allobaculum
50.9175077217314	Proteobacteria: Neisseriaceae: Neisseria
50.7882866087528	Firmicutes: Erysipelotrichaceae: Catenibacterium
45.4545454545454	Firmicutes: Aerococcaceae: Aerococcus
45.0693909433	Firmicutes: Erysipelotrichaceae: Turicibacter
43.4050688284214	Bacteroidetes: Prevotellaceae: Prevotellaceae UCG-004
43.301270189222	Fusobacteria: Leptotrichiaceae: Leptotrichia
40.7769533484985	Firmicutes: Streptococcaceae: Streptococcus
39.7584373387248	Bacteroidetes: Rikenellaceae: Alistipes
34.3174292512305	Firmicutes: Staphylococcaceae: Staphylococcus
33.3333333333332	Proteobacteria: Burkholderiaceae: Delftia
32.8253671098727	Firmicutes: Lachnospiraceae: [Ruminococcus] torques group
31.6692018403489	Bacteroidetes: Bacteroidaceae: Bacteroides
28.7358156011812	Bacteroidetes: Prevotellaceae: Prevotellaceae NK3B31 group
26.6048728569413	Proteobacteria: Burkholderiaceae: Ralstonia
24.0543817474073	Firmicutes: Clostridiaceae 1: Clostridium sensu stricto 1
22.9128784747791	Firmicutes: Bacillaceae XI: Gemella
19.3620762746558	Firmicutes: Lachnospiraceae: Lachnospiraceae NK4A136 group
18.946975836626	Bacteroidetes: Tannerellaceae: Parabacteroides
18.3303027798233	Actinobacteria: Actinomycetaceae: Actinomyces
17.6489116120307	Firmicutes: Lactobacillaceae: Lactobacillus
16.6666666666665	Proteobacteria: Pasteurellaceae: Actinobacillus
13.32346775053	Firmicutes: Lachnospiraceae: [Ruminococcus] gauvreauii group
11.1745213391541	Proteobacteria: Burkholderiaceae: Pelomonas
