# Supplementary material for: Neuroprotective Effects of Oligosaccharides From Periplaneta Americana on Parkinson’s Disease Models In Vitro and In Vivo
Source: Front Pharmacol. 2022 Jul 18;13:936818. doi: 10.3389/fphar.2022.936818 (PMC9340460; doi:10.3389/fphar.2022.936818)
Supplement: Supplementary file 2 [file DataSheet1.zip › 16S rRNA/02.OTUAnalysis/CV/CV_table_genus_Allsamples.csv]

CV	Genus
351.488096875707	Deferribacteres: Mucispirillum
299.254148488692	Epsilonbacteraeota: Helicobacter
219.046788621066	Firmicutes: Staphylococcus
211.928039284645	Firmicutes: Lachnospiraceae UCG-006
194.609535072597	Bacteroidetes: Prevotellaceae Ga6A1 group
187.523129602924	Firmicutes: [Eubacterium] fissicatena group
183.529806161062	Bacteroidetes: Odoribacter
167.277031863733	Firmicutes: Allobaculum
155.424357333928	Verrucomicrobia: Akkermansia
130.262288137407	Firmicutes: Ruminiclostridium 9
129.993511509485	Bacteroidetes: Prevotellaceae UCG-001
117.63443748727	Proteobacteria: Escherichia-Shigella
105.588765225461	Firmicutes: Catenibacterium
103.209528069779	Firmicutes: Ruminococcaceae UCG-014
101.362465671132	Bacteroidetes: Bacteroides
96.0438019704553	Bacteroidetes: Alistipes
88.1119053222911	Firmicutes: Lachnospiraceae UCG-004
84.5161737307254	Bacteroidetes: Rikenellaceae RC9 gut group
78.8823009699365	Bacteroidetes: Prevotellaceae NK3B31 group
73.9057577062654	Firmicutes: Lactobacillus
64.6856636557365	Bacteroidetes: Parabacteroides
58.5025675170788	Proteobacteria: Ralstonia
37.417840036243	Firmicutes: Lachnospiraceae NK4A136 group
33.5865942027774	Firmicutes: Streptococcus
