# Supplementary material for: Neuroprotective Effects of Oligosaccharides From Periplaneta Americana on Parkinson’s Disease Models In Vitro and In Vivo
Source: Front Pharmacol. 2022 Jul 18;13:936818. doi: 10.3389/fphar.2022.936818 (PMC9340460; doi:10.3389/fphar.2022.936818)
Supplement: Supplementary file 2 [file DataSheet1.zip › 16S rRNA/02.OTUAnalysis/CV/CV_table_genus_B.csv]

CV	Genus
173.205080756888	Verrucomicrobia: Akkermansiaceae: Akkermansia
173.205080756888	Firmicutes: Ruminococcaceae: Ruminococcaceae NK4A214 group
173.205080756888	Firmicutes: Lachnospiraceae: ASF356
173.205080756888	Proteobacteria: Desulfovibrionaceae: Desulfovibrio
173.205080756888	Proteobacteria: Pasteurellaceae: Rodentibacter
172.987532051581	Deferribacteres: Deferribacteraceae: Mucispirillum
171.997015055724	Firmicutes: Erysipelotrichaceae: Allobaculum
170.998633775451	Epsilonbacteraeota: Helicobacteraceae: Helicobacter
158.989866902824	Firmicutes: Ruminococcaceae: Oscillibacter
152.069063257456	Firmicutes: Lachnospiraceae: GCA-900066575
146.117218014446	Bacteroidetes: Prevotellaceae: Prevotellaceae UCG-001
145.296631451356	Firmicutes: Lachnospiraceae: Acetatifactor
141.972708645007	Firmicutes: Ruminococcaceae: Ruminococcaceae UCG-003
140.364079221542	Firmicutes: Erysipelotrichaceae: Catenibacterium
140	Bacteroidetes: Prevotellaceae: Prevotella 1
133.917453296875	Actinobacteria: Atopobiaceae: Coriobacteriaceae UCG-002
127.628611604138	Fusobacteria: Leptotrichiaceae: Leptotrichia
124.899959967968	Firmicutes: Lachnospiraceae: Lachnoanaerobaculum
119.152011405025	Firmicutes: Staphylococcaceae: Staphylococcus
115.97591656521	Bacteroidetes: Prevotellaceae: Prevotella 7
115.074535672887	Firmicutes: Lachnospiraceae: Lachnospiraceae UCG-006
114.839017759645	Firmicutes: Ruminococcaceae: Ruminococcus 1
114.564392373896	Firmicutes: Ruminococcaceae: Ruminococcaceae UCG-010
113.952610186959	Bacteroidetes: Tannerellaceae: Parabacteroides
113.835758361144	Bacteroidetes: Prevotellaceae: Prevotella
111.118161435769	Bacteroidetes: Rikenellaceae: Rikenellaceae RC9 gut group
108.608660841711	Firmicutes: Ruminococcaceae: Ruminococcaceae UCG-013
107.47672556138	Firmicutes: Lachnospiraceae: A2
103.252879014551	Firmicutes: P5D1-392: Granulicatella sp. BB-11
103.252879014551	Bacteroidetes: Prevotellaceae: Prevotella 9
100	Firmicutes: Lachnospiraceae: [Eubacterium] xylanophilum group
100	Firmicutes: Lactobacillaceae: Pediococcus
100	Firmicutes: Lachnospiraceae: [Ruminococcus] gauvreauii group
98.321223650919	Actinobacteria: Bifidobacteriaceae: Bifidobacterium
96.4365076099295	Firmicutes: Christensenellaceae: Christensenellaceae R-7 group
96.2224842652585	Bacteroidetes: Rikenellaceae: Millionella
95.7786704804795	Firmicutes: Lachnospiraceae: [Eubacterium] fissicatena group
93.7676814710166	Firmicutes: Ruminococcaceae: Ruminiclostridium 9
92.5382463208381	Firmicutes: Erysipelotrichaceae: Faecalibaculum
89.2142571199772	Firmicutes: Carnobacteriaceae: Granulicatella
88.1917103688198	Actinobacteria: Eggerthellaceae: Paraeggerthella
87.1779788708135	Actinobacteria: Eggerthellaceae: Gordonibacter
86.6025403784439	Firmicutes: Ruminococcaceae: Ruminiclostridium 5
86.6025403784439	Firmicutes: Ruminococcaceae: Ruminococcaceae UCG-005
81.9213715162965	Bacteroidetes: Marinifilaceae: Butyricimonas
81.6558460468923	Bacteroidetes: Rikenellaceae: Alistipes
81.0434904065596	Bacteroidetes: Muribaculaceae: Muribaculum
75.7187779440038	Firmicutes: Lachnospiraceae: Lachnospiraceae UCG-008
72.9282520194708	Bacteroidetes: Marinifilaceae: Odoribacter
71.8378767037316	Patescibacteria: Saccharimonadaceae: Candidatus Saccharimonas
69.2820323027552	Actinobacteria: Eggerthellaceae: DNF00809
65.7368210357727	Firmicutes: Lachnospiraceae: [Ruminococcus] torques group
65.4653670707977	Fusobacteria: Fusobacteriaceae: Fusobacterium
65.4075746870825	Firmicutes: Ruminococcaceae: Ruminococcaceae UCG-014
63.6363636363635	Bacteroidetes: Prevotellaceae: Prevotellaceae NK3B31 group
62.5	Firmicutes: Veillonellaceae: Veillonella
62.449979983984	Proteobacteria: Pasteurellaceae: Aggregatibacter
62.269984907724	Proteobacteria: Neisseriaceae: Neisseria
60.8817689727604	Firmicutes: Streptococcaceae: Streptococcus
58.3333333333334	Bacteroidetes: Porphyromonadaceae: Porphyromonas
53.7383627806898	Actinobacteria: Eggerthellaceae: Enterorhabdus
48.1087634948146	Firmicutes: Clostridiaceae 1: Clostridium sensu stricto 1
47.4897159457259	Proteobacteria: Burkholderiaceae: Pelomonas
46.7609764791411	Firmicutes: Aerococcaceae: Aerococcus
41.7920763098955	Bacteroidetes: Bacteroidaceae: Bacteroides
40	Firmicutes: Bacillaceae XI: Gemella
39.9999999999999	Firmicutes: Acidaminococcaceae: Phascolarctobacterium
39.7359707119514	Firmicutes: Erysipelotrichaceae: Turicibacter
39.7359707119514	Actinobacteria: Actinomycetaceae: Actinomyces
38.4263002422112	Firmicutes: Lachnospiraceae: Lachnospiraceae UCG-004
38.3846492831618	Firmicutes: Lachnospiraceae: Lachnospiraceae NK4A136 group
37.5483032154651	Proteobacteria: Enterobacteriaceae: Escherichia-Shigella
37.5	Firmicutes: Staphylococcaceae: Jeotgalicoccus
33.0718913883075	Bacteroidetes: Prevotellaceae: Prevotellaceae UCG-004
29.3972367896066	Actinobacteria: Micrococcaceae: Rothia
27.3181440023943	Firmicutes: Enterococcaceae: Enterococcus
26.9311517436435	Firmicutes: Lactobacillaceae: Lactobacillus
21.0535649037332	Proteobacteria: Burkholderiaceae: Ralstonia
