# Supplementary material for: Neuroprotective Effects of Oligosaccharides From Periplaneta Americana on Parkinson’s Disease Models In Vitro and In Vivo
Source: Front Pharmacol. 2022 Jul 18;13:936818. doi: 10.3389/fphar.2022.936818 (PMC9340460; doi:10.3389/fphar.2022.936818)
Supplement: Supplementary file 2 [file DataSheet1.zip › 16S rRNA/02.OTUAnalysis/CV/CV_table_genus_C.csv]

CV	Genus
128.88588071598	Firmicutes: Ruminococcaceae: Ruminococcus 1
114.564392373896	Bacteroidetes: Flavobacteriaceae: Capnocytophaga
110.22141502711	Firmicutes: Ruminococcaceae: Oscillibacter
105.356537528527	Proteobacteria: Burkholderiaceae: Rhizobacter
100	Proteobacteria: Desulfovibrionaceae: Desulfovibrio
98.9743318610787	Proteobacteria: Pasteurellaceae: Rodentibacter
92.719514894819	Proteobacteria: Neisseriaceae: Neisseria
88.6090429922364	Proteobacteria: Pasteurellaceae: Aggregatibacter
88.1917103688198	Firmicutes: Ruminococcaceae: Ruminococcaceae NK4A214 group
88.1917103688197	Bacteroidetes: Rikenellaceae: Millionella
86.7805519545184	Bacteroidetes: Prevotellaceae: Prevotella 9
86.6025403784439	Proteobacteria: Burkholderiaceae: Delftia
83.3195580901061	Epsilonbacteraeota: Campylobacteraceae: Campylobacter
78.06247497998	Bacteroidetes: Prevotellaceae: Prevotellaceae Ga6A1 group
76.8837506311387	Proteobacteria: Burkholderiaceae: Ralstonia
75.4983443527075	Actinobacteria: Actinomycetaceae: F0332
74.1819289307152	Firmicutes: Lachnospiraceae: Lachnospiraceae UCG-006
74.1819289307152	Firmicutes: Lachnospiraceae: [Ruminococcus] gauvreauii group
73.47056468704	Bacteroidetes: Prevotellaceae: Prevotella
69.9763832651848	Bacteroidetes: Prevotellaceae: Alloprevotella
66.1437827766148	Proteobacteria: Rhizobiaceae: Mesorhizobium
62.4499799839841	Actinobacteria: Atopobiaceae: Coriobacteriaceae UCG-002
58.3333333333333	Actinobacteria: Eggerthellaceae: Gordonibacter
57.7350269189628	Proteobacteria: Burkholderiaceae: Pelomonas
55.1107075135551	Firmicutes: Erysipelotrichaceae: Turicibacter
55.110707513555	Firmicutes: Lachnospiraceae: [Ruminococcus] torques group
50.0000000000001	Bacteroidetes: Marinifilaceae: Butyricimonas
46.1011008410212	Epsilonbacteraeota: Helicobacteraceae: Helicobacter
45.8257569495586	Firmicutes: Veillonellaceae: Veillonella
44.0958551844099	Firmicutes: Carnobacteriaceae: Granulicatella
43.8347761863316	Proteobacteria: Rhizobiaceae: Phyllobacterium
37.7491721763539	Firmicutes: Ruminococcaceae: Ruminococcaceae UCG-005
37.4999999999999	Bacteroidetes: Dysgonomonadaceae: Proteiniphilum
35.9934333469423	Verrucomicrobia: Akkermansiaceae: Akkermansia
35.8150849466846	Firmicutes: Lachnospiraceae: Lachnospiraceae UCG-004
34.6410161513775	Fusobacteria: Leptotrichiaceae: Leptotrichia
33.7931251683235	Bacteroidetes: Muribaculaceae: Muribaculum
33.3333333333333	Actinobacteria: Eggerthellaceae: DNF00809
33.0718913883073	Actinobacteria: Actinomycetaceae: Actinomyces
32.8253671098727	Actinobacteria: Bifidobacteriaceae: Bifidobacterium
29.5650044835861	Fusobacteria: Fusobacteriaceae: Fusobacterium
29.3040229622633	Firmicutes: Clostridiaceae 1: Clostridium sensu stricto 1
28.3863545381744	Firmicutes: Aerococcaceae: Aerococcus
28.2666874544845	Bacteroidetes: Rikenellaceae: Alistipes
26.9563276173873	Firmicutes: Ruminococcaceae: Ruminiclostridium 9
24.9999999999999	Bacteroidetes: Prevotellaceae: Prevotella 1
24.5666632381278	Firmicutes: Lactobacillaceae: Lactobacillus
24.5288004162758	Firmicutes: Enterococcaceae: Enterococcus
24.2981053556741	Firmicutes: Streptococcaceae: Streptococcus
24.1091269024823	Bacteroidetes: Prevotellaceae: Prevotellaceae UCG-004
22.9605310404045	Firmicutes: Erysipelotrichaceae: Catenibacterium
21.1718084603515	Firmicutes: Staphylococcaceae: Staphylococcus
20.3349351229069	Firmicutes: Erysipelotrichaceae: Allobaculum
20.1944013676021	Firmicutes: Ruminococcaceae: Ruminococcaceae UCG-014
20.0000000000002	Proteobacteria: Enterobacteriaceae: Escherichia-Shigella
19.2505367654248	Bacteroidetes: Marinifilaceae: Odoribacter
19.2450089729875	Firmicutes: Bacillaceae XI: Gemella
18.8745860881768	Actinobacteria: Micrococcaceae: Rothia
17.638342073764	Bacteroidetes: Prevotellaceae: Prevotella 7
15.7459164324442	Proteobacteria: Enterobacteriaceae: Proteus
15.6763098933217	Firmicutes: Ruminococcaceae: [Eubacterium] coprostanoligenes group
15.5632430062623	Firmicutes: Erysipelotrichaceae: Faecalibaculum
14.0047977195968	Bacteroidetes: Tannerellaceae: Parabacteroides
13.0074512100661	Bacteroidetes: Porphyromonadaceae: Porphyromonas
12.5	Actinobacteria: Eggerthellaceae: Parvibacter
10.8253175473054	Actinobacteria: Eggerthellaceae: Enterorhabdus
9.64365076099275	Bacteroidetes: Bacteroidaceae: Bacteroides
8.44786417639287	Bacteroidetes: Prevotellaceae: Prevotellaceae UCG-001
6.86857221925544	Bacteroidetes: Rikenellaceae: Rikenellaceae RC9 gut group
6.7938795985799	Bacteroidetes: Prevotellaceae: Prevotellaceae NK3B31 group
6.51598024391418	Firmicutes: Lachnospiraceae: [Eubacterium] fissicatena group
2.42108471918645	Firmicutes: Lachnospiraceae: Lachnospiraceae NK4A136 group
