# Supplementary material for: Neuroprotective Effects of Oligosaccharides From Periplaneta Americana on Parkinson’s Disease Models In Vitro and In Vivo
Source: Front Pharmacol. 2022 Jul 18;13:936818. doi: 10.3389/fphar.2022.936818 (PMC9340460; doi:10.3389/fphar.2022.936818)
Supplement: Supplementary file 2 [file DataSheet1.zip › 16S rRNA/02.OTUAnalysis/CV/CV_table_genus_D.csv]

CV	Genus
200	Bacteroidetes: Prevotellaceae: Prevotellaceae Ga6A1 group
183.711730708738	Proteobacteria: Pasteurellaceae: Rodentibacter
161.599500067577	Firmicutes: Lachnospiraceae: Lachnospiraceae UCG-006
158.698409523174	Firmicutes: Ruminococcaceae: Ruminococcaceae UCG-013
157.381902386249	Firmicutes: Erysipelotrichaceae: Catenibacterium
141.880207110965	Bacteroidetes: Prevotellaceae: Prevotellaceae UCG-004
141.421356237309	Firmicutes: Ruminococcaceae: Ruminococcaceae UCG-010
139.036061970477	Bacteroidetes: Prevotellaceae: Prevotella 1
127.305456556509	Actinobacteria: Atopobiaceae: Coriobacteriaceae UCG-002
127.209608887577	Firmicutes: Lachnospiraceae: [Eubacterium] fissicatena group
122.450941145067	Firmicutes: Lactobacillaceae: Pediococcus
120	Firmicutes: Ruminococcaceae: Ruminococcaceae UCG-011
119.499284079293	Firmicutes: Lachnospiraceae: [Ruminococcus] gauvreauii group
108.012344973464	Proteobacteria: Burkholderiaceae: Rhizobacter
102.992268677835	Firmicutes: Lachnospiraceae: [Ruminococcus] torques group
101.662705649226	Firmicutes: Ruminococcaceae: Ruminococcaceae UCG-003
100.664459136943	Bacteroidetes: Prevotellaceae: Alloprevotella
97.312812447994	Firmicutes: Erysipelotrichaceae: Faecalibaculum
95.0792325833139	Actinobacteria: Eggerthellaceae: Gordonibacter
88.9450212512787	Actinobacteria: Micrococcaceae: Rothia
85.5624424773306	Firmicutes: Erysipelotrichaceae: Allobaculum
84.7237023608933	Firmicutes: Staphylococcaceae: Staphylococcus
82.5518916489189	Firmicutes: Lachnospiraceae: Lachnospiraceae UCG-008
81.6496580927727	Firmicutes: Ruminococcaceae: Ruminiclostridium 5
81.6496580927727	Proteobacteria: Enterobacteriaceae: Proteus
81.6496580927726	Proteobacteria: Pasteurellaceae: Aggregatibacter
76.7516368546971	Verrucomicrobia: Akkermansiaceae: Akkermansia
76.7137379493814	Bacteroidetes: Tannerellaceae: Parabacteroides
73.4342739638147	Actinobacteria: Eggerthellaceae: DNF00809
69.5586933389439	Actinobacteria: Actinomycetaceae: Actinomyces
68.0136040813604	Bacteroidetes: Prevotellaceae: Prevotella
65.2630006915042	Fusobacteria: Fusobacteriaceae: Fusobacterium
63.5395892116422	Firmicutes: Ruminococcaceae: Ruminiclostridium 9
60.8580619450186	Bacteroidetes: Prevotellaceae: Prevotella 9
60.111089432837	Bacteroidetes: Dysgonomonadaceae: Proteiniphilum
58.9241637608106	Actinobacteria: Eggerthellaceae: Enterorhabdus
56.0073974128097	Firmicutes: Lactobacillaceae: Lactobacillus
55.3262062816797	Bacteroidetes: Muribaculaceae: Muribaculum
46.9074281504692	Firmicutes: Bacillaceae XI: Gemella
45.6435464587639	Actinobacteria: Bifidobacteriaceae: Bifidobacterium
45.133546692422	Proteobacteria: Pasteurellaceae: Actinobacillus
44.2382046102936	Firmicutes: Clostridiaceae 1: Clostridium sensu stricto 1
41.4103744884045	Firmicutes: Enterococcaceae: Enterococcus
40.6225365082975	Firmicutes: Ruminococcaceae: Ruminococcaceae UCG-014
40.4061017820884	Proteobacteria: Burkholderiaceae: Pelomonas
39.3360534736348	Proteobacteria: Neisseriaceae: Neisseria
38.7355707902238	Bacteroidetes: Prevotellaceae: Prevotellaceae NK3B31 group
37.9832451536973	Actinobacteria: Eggerthellaceae: Parvibacter
37.4094867897032	Bacteroidetes: Marinifilaceae: Odoribacter
35.8974358974358	Firmicutes: Aerococcaceae: Aerococcus
35.681937143042	Bacteroidetes: Porphyromonadaceae: Porphyromonas
33.0107851187515	Proteobacteria: Burkholderiaceae: Ralstonia
31.7396819046348	Firmicutes: Veillonellaceae: Veillonella
30.7410604859934	Bacteroidetes: Bacteroidaceae: Bacteroides
29.8597355489915	Bacteroidetes: Rikenellaceae: Rikenellaceae RC9 gut group
29.7013065679988	Firmicutes: Erysipelotrichaceae: Turicibacter
29.4592956232721	Bacteroidetes: Rikenellaceae: Millionella
29.0724634500153	Firmicutes: Lachnospiraceae: Lachnospiraceae NK4A136 group
28.6961089116044	Epsilonbacteraeota: Helicobacteraceae: Helicobacter
28.5801726966742	Firmicutes: Lachnospiraceae: Lachnospiraceae UCG-004
23.5241453971588	Proteobacteria: Enterobacteriaceae: Escherichia-Shigella
22.9189720616773	Bacteroidetes: Prevotellaceae: Prevotellaceae UCG-001
20.7783750706453	Bacteroidetes: Rikenellaceae: Alistipes
14.286561876227	Bacteroidetes: Prevotellaceae: Prevotella 7
4.56621004566204	Firmicutes: Streptococcaceae: Streptococcus
