# Supplementary material for: Neuroprotective Effects of Oligosaccharides From Periplaneta Americana on Parkinson’s Disease Models In Vitro and In Vivo
Source: Front Pharmacol. 2022 Jul 18;13:936818. doi: 10.3389/fphar.2022.936818 (PMC9340460; doi:10.3389/fphar.2022.936818)
Supplement: Supplementary file 2 [file DataSheet1.zip › 16S rRNA/02.OTUAnalysis/Core_files/otu_table_v1.csv]

	C_1	C_2	C_3	N_1	N_2	N_3	L_1	L_2	L_3	H_1	H_2	H_3	H_4
OTU_2927	2	0	0	0	0	0	0	0	0	0	0	0	0
OTU_2345	4	0	0	0	0	0	0	0	0	0	0	0	0
OTU_116	19	3	6	3	0	1	40	53	41	44	14	17	14
OTU_195	5	0	0	0	2	0	3	1	0	1	0	0	0
OTU_1956	3	0	0	0	0	0	1	0	2	0	0	0	0
OTU_2892	1	0	0	0	0	0	0	3	0	0	0	0	0
OTU_5327	3	1	1	0	2	4	7	10	3	2	10	6	2
OTU_1422	0	0	0	3	0	0	0	0	0	0	0	0	0
OTU_2919	0	2	0	0	0	0	1	2	1	3	4	2	0
OTU_1815	0	0	2	0	2	0	0	1	1	6	3	0	0
OTU_549	0	2	0	0	0	0	1	3	0	0	0	0	0
OTU_893	8	7	4	6	1	5	18	41	11	65	3	25	3
OTU_2492	3	0	0	0	0	0	0	0	0	0	0	0	0
OTU_3543	1	0	1	1	0	0	0	2	0	6	0	4	8
OTU_3509	3	0	1	0	4	2	0	5	1	10	1	5	5
OTU_6569	0	0	2	0	0	1	0	2	4	3	5	1	0
OTU_1027	1	1	0	0	0	2	0	0	0	2	3	8	0
OTU_657	0	0	0	0	2	0	0	0	0	0	0	0	0
OTU_2812	0	0	0	0	0	0	0	0	0	3	0	0	0
OTU_5424	0	0	0	0	0	0	1	1	0	0	0	0	0
OTU_5576	0	0	0	0	0	0	4	2	0	1	0	0	0
OTU_5346	19	3	9	4	5	9	11	43	13	28	4	36	1
OTU_1313	0	0	0	0	0	3	4	8	0	1	2	3	0
OTU_3064	20	0	6	1	3	8	20	30	6	13	13	21	6
OTU_1894	2	0	0	0	0	0	0	0	0	0	0	0	0
OTU_4987	1	3	3	0	0	3	1	7	4	9	4	36	5
OTU_2943	3	0	0	0	0	0	0	0	0	0	0	0	0
OTU_1879	3	0	0	0	0	0	0	0	0	0	0	0	0
OTU_2024	1	0	0	0	0	0	0	0	0	0	0	0	0
OTU_7351	5	0	0	0	0	0	0	0	0	0	0	2	0
OTU_4324	0	0	0	0	0	0	2	0	2	0	0	0	0
OTU_4603	0	0	0	0	0	0	3	0	3	1	0	0	0
OTU_4484	0	0	0	0	0	0	5	0	1	0	0	0	0
OTU_4586	0	0	0	0	0	0	1	0	3	0	0	0	0
OTU_5203	0	0	0	0	0	0	1	0	3	0	0	0	0
OTU_5050	0	0	0	0	0	0	1	0	2	0	0	0	0
OTU_5293	0	0	0	0	0	0	2	0	0	0	0	0	0
OTU_4411	0	0	0	0	0	0	1	0	1	0	0	0	0
OTU_3999	0	0	0	0	0	0	3	0	1	0	0	0	0
OTU_4070	0	0	0	0	0	0	0	0	2	0	0	0	0
OTU_52	691	571	547	342	246	422	1003	1226	1077	1012	1070	1958	483
OTU_6676	84	63	51	93	212	66	292	57	499	196	244	344	141
OTU_7153	0	0	0	0	1	0	1	1	0	0	1	0	0
OTU_1536	0	0	0	0	5	1	4	3	0	3	9	0	0
OTU_6951	0	1	0	0	5	1	1	0	0	0	0	2	0
OTU_7176	0	0	0	0	1	0	0	0	0	0	0	0	0
OTU_6945	0	0	0	0	4	0	0	0	0	0	0	0	0
OTU_4356	0	0	0	0	0	0	0	0	2	0	0	0	0
OTU_4392	0	0	0	0	0	0	1	0	3	0	0	0	0
OTU_4876	0	0	0	0	2	0	5	1	3	0	2	1	1
OTU_4301	0	0	0	0	0	0	2	0	1	0	0	0	0
OTU_3	1000	686	787	666	439	861	3107	3091	3158	2819	2965	4214	1447
OTU_5015	0	0	0	0	0	0	0	0	2	0	0	0	0
OTU_4118	0	0	0	0	0	0	2	0	0	0	0	0	0
OTU_5685	0	0	0	0	0	0	1	0	0	0	0	0	0
OTU_2027	0	0	0	0	0	0	0	0	1	4	1	0	0
OTU_6163	0	0	0	0	0	0	0	1	0	2	0	0	0
OTU_5299	0	0	0	0	0	0	3	0	0	2	10	0	2
OTU_6200	0	0	0	0	0	0	0	2	0	0	0	0	0
OTU_870	0	5	0	0	0	0	7	11	0	22	2	8	0
OTU_6555	0	9	4	6	0	3	2	10	1	16	3	7	1
OTU_7511	0	1	0	0	0	7	2	4	0	8	0	8	0
OTU_4932	1	0	0	2	0	0	15	5	11	2	7	2	1
OTU_5991	0	0	0	0	0	0	0	1	0	0	0	0	0
OTU_2571	0	0	0	2	0	0	2	3	4	7	2	2	1
OTU_6025	0	0	0	0	0	0	4	2	0	0	0	1	0
OTU_853	3	0	0	0	0	3	7	8	0	9	0	0	0
OTU_4129	0	0	0	3	0	0	2	1	5	1	0	1	1
OTU_877	20	9	2	6	0	0	27	45	20	37	8	19	9
OTU_2671	3	0	1	0	0	0	22	18	15	25	1	8	0
OTU_136	0	0	0	0	0	0	18	28	10	29	0	10	3
OTU_772	0	2	4	0	0	0	23	26	26	27	25	12	5
OTU_4439	0	0	0	0	0	0	0	0	0	0	0	1	0
OTU_4110	0	0	0	0	0	0	2	0	2	0	0	0	0
OTU_4521	0	0	0	0	0	0	2	0	0	0	0	0	0
OTU_4991	2	0	0	0	0	0	5	1	6	2	3	2	0
OTU_3874	0	2	0	0	0	0	1	2	0	0	0	1	0
OTU_3915	0	1	0	0	0	0	1	2	3	1	1	5	0
OTU_1068	0	4	0	9	7	4	17	19	16	13	17	11	14
OTU_652	6	7	1	1	3	1	5	3	1	0	4	4	2
OTU_6869	0	0	0	0	1	0	0	0	0	0	0	0	0
OTU_1051	0	3	0	0	0	0	0	5	1	0	15	2	8
OTU_5935	0	0	0	0	0	0	3	1	0	0	0	0	0
OTU_6497	0	0	0	0	0	1	0	0	0	0	0	1	0
OTU_6615	0	0	2	0	0	1	0	0	0	0	0	0	2
OTU_1931	0	0	2	0	0	0	0	0	0	0	0	0	2
OTU_3224	0	1	0	0	0	0	5	10	6	9	6	19	4
OTU_1171	0	0	0	0	0	0	8	0	11	0	1	0	6
OTU_393	1	0	2	0	1	3	2	8	1	16	4	16	5
OTU_6803	0	0	0	0	5	0	0	0	0	0	0	0	0
OTU_2785	2	0	0	0	0	0	0	0	0	0	0	0	0
OTU_2181	0	0	0	0	0	0	0	1	2	0	0	0	0
OTU_3384	3	0	7	0	3	0	27	39	14	9	13	10	17
OTU_445	0	0	0	3	0	0	15	19	15	7	2	9	1
OTU_5331	0	0	0	0	0	0	1	2	0	0	0	0	0
OTU_1291	0	0	0	1	1	0	15	22	4	8	0	16	0
OTU_6064	0	0	0	0	0	0	1	4	0	1	0	1	1
OTU_227	0	0	0	0	0	0	8	10	0	2	0	0	0
OTU_4666	0	0	1	0	0	0	4	4	3	0	0	2	0
OTU_5111	0	0	0	0	0	0	1	1	4	1	0	0	0
OTU_6103	0	0	1	0	0	0	3	0	0	3	0	0	0
OTU_3080	0	0	0	0	1	0	1	0	7	1	36	0	2
OTU_3818	0	0	0	0	0	0	1	3	1	1	10	0	10
OTU_335	0	0	0	0	0	0	0	0	0	9	0	0	0
OTU_771	0	0	0	0	0	0	0	0	1	2	6	0	1
OTU_2009	0	0	0	0	0	2	0	1	1	5	3	3	2
OTU_2186	0	0	0	0	0	0	0	1	7	0	3	1	0
OTU_5097	0	0	0	0	0	0	1	0	2	0	0	0	0
OTU_1088	0	2	0	0	0	1	0	0	0	2	7	17	3
OTU_2327	0	0	0	0	0	0	0	0	0	6	2	0	0
OTU_889	0	7	0	0	3	5	3	2	5	55	7	19	3
OTU_2888	0	0	0	0	0	0	1	0	1	0	6	0	0
OTU_5136	0	0	0	0	0	0	3	0	2	0	5	0	0
OTU_4637	0	0	1	2	0	0	3	0	1	4	4	1	0
OTU_705	0	0	0	0	4	0	0	0	0	2	0	0	0
OTU_3309	0	0	0	0	0	0	0	0	0	0	0	4	0
OTU_1066	0	7	1	0	0	0	3	4	1	6	0	4	6
OTU_4651	0	0	0	0	0	0	0	0	1	0	0	0	0
OTU_787	0	0	0	0	0	0	1	1	0	0	1	0	0
OTU_3523	0	0	0	0	0	0	0	0	0	0	0	0	3
OTU_2599	0	0	0	0	0	0	0	0	0	6	0	0	0
OTU_5712	0	0	0	0	0	0	0	4	0	0	0	0	0
OTU_3398	0	2	0	0	0	0	0	1	0	3	7	0	4
OTU_3425	0	0	0	0	0	0	0	0	0	0	0	0	1
OTU_4877	4	0	0	0	0	0	2	1	3	0	0	1	5
OTU_6868	0	0	0	0	5	0	0	0	0	0	0	0	0
OTU_4088	4	0	1	0	0	2	1	5	8	2	0	1	3
OTU_365	8	0	0	0	0	0	0	0	0	0	0	0	0
OTU_1308	0	0	0	0	0	0	1	2	0	0	0	0	0
OTU_2054	2	0	0	0	0	0	0	0	0	0	0	0	0
OTU_7406	1	0	0	0	0	0	0	0	0	0	0	0	0
OTU_1688	0	0	0	0	0	0	6	6	2	0	0	2	1
OTU_6418	0	0	0	2	0	0	0	0	0	0	0	0	0
OTU_4569	0	0	0	0	0	0	0	0	1	0	0	0	0
OTU_3399	0	0	0	0	0	0	1	0	2	0	0	0	1
OTU_5772	0	0	0	0	0	0	3	1	0	0	0	0	0
OTU_7127	0	0	0	0	3	0	0	0	0	0	0	0	0
OTU_1002	2	0	0	2	0	0	0	4	0	6	0	1	2
OTU_1328	5	4	1	5	0	0	3	9	0	4	1	1	3
OTU_4033	0	0	0	0	0	0	0	0	2	0	2	0	0
OTU_7729	0	0	1	0	0	0	0	0	0	0	0	0	0
OTU_993	4	0	3	0	0	0	0	0	0	0	0	0	0
OTU_6088	0	0	0	0	0	0	0	2	0	0	0	0	0
OTU_6006	0	0	0	0	0	0	1	2	0	0	0	0	0
OTU_4241	0	0	0	0	0	0	0	0	2	0	0	0	0
OTU_7137	0	0	0	0	2	0	0	0	0	0	0	0	0
OTU_3395	0	0	0	0	0	0	0	0	0	0	0	0	1
OTU_1823	0	0	0	0	0	0	0	0	2	1	0	0	0
OTU_1534	0	0	0	0	2	0	0	0	0	0	0	0	0
OTU_3855	0	0	0	1	0	0	0	0	0	0	0	0	0
OTU_7405	0	0	0	0	0	2	0	0	0	0	0	0	0
OTU_2360	0	0	0	0	0	0	0	0	0	0	0	1	0
OTU_750	2	0	0	0	0	0	0	0	0	0	0	0	0
OTU_7043	0	0	0	0	2	0	0	0	0	0	0	0	0
OTU_2747	0	0	1	1	0	0	0	5	0	8	0	0	1
OTU_1668	0	0	4	0	0	0	0	0	0	0	0	0	0
OTU_5008	0	0	0	0	0	0	1	0	1	0	0	0	0
OTU_2733	2	0	0	0	0	0	0	0	0	0	0	0	0
OTU_5338	0	0	0	0	0	0	0	2	0	0	0	0	0
OTU_5375	0	0	0	0	0	0	0	1	0	3	0	1	4
OTU_4074	0	0	0	0	0	0	0	0	2	0	0	0	0
OTU_2562	0	0	2	0	0	0	0	0	0	0	0	2	0
OTU_1472	0	0	0	0	4	0	0	0	0	1	0	2	2
OTU_3397	0	0	2	0	0	0	1	1	1	0	0	0	0
OTU_3218	1	0	0	0	0	0	0	0	0	0	0	0	0
OTU_2608	0	0	0	0	0	0	2	0	2	10	2	2	0
OTU_852	1	1	0	0	0	0	0	0	0	6	0	0	0
OTU_7836	1	0	0	0	0	0	0	0	0	0	0	0	0
OTU_2226	0	0	0	0	0	0	0	0	0	1	0	0	0
OTU_4496	0	0	0	0	0	0	2	0	3	0	0	0	0
OTU_5934	0	0	0	0	0	0	0	1	0	0	0	0	0
OTU_1713	0	0	3	0	0	0	0	0	0	0	0	0	0
OTU_5944	0	0	0	0	0	0	1	2	0	0	0	0	0
OTU_4652	0	0	0	0	0	0	2	2	0	0	0	0	0
OTU_1770	1	0	0	0	0	0	0	0	0	0	0	0	0
OTU_5672	0	0	0	0	0	0	3	1	0	0	0	0	0
OTU_903	0	0	0	0	0	0	1	14	0	7	0	1	0
OTU_1319	0	0	0	0	0	0	1	0	0	0	0	0	0
OTU_5562	0	0	0	0	0	0	2	3	0	0	0	0	0
OTU_5828	0	0	0	0	0	0	2	0	0	0	0	0	0
OTU_3540	0	0	0	0	4	0	0	7	1	0	0	2	1
OTU_5773	0	0	0	0	0	0	0	2	0	0	0	0	0
OTU_7822	0	0	6	0	0	0	0	2	0	0	0	0	0
OTU_5277	0	0	0	0	0	0	1	0	2	0	0	0	0
OTU_697	0	0	0	0	5	0	0	0	0	0	0	0	0
OTU_148	0	0	0	0	6	0	0	0	0	0	0	0	0
OTU_2893	0	0	0	0	0	0	0	0	0	0	2	0	0
OTU_5489	0	0	0	0	0	0	1	1	0	0	0	0	0
OTU_6727	0	0	0	0	3	0	0	0	0	0	0	0	0
OTU_3265	0	0	0	0	0	0	0	0	0	0	0	2	0
OTU_7188	0	0	0	0	5	0	0	0	0	6	0	3	0
OTU_6173	0	0	0	0	0	0	0	4	0	0	0	0	0
OTU_2922	0	0	0	0	0	0	0	0	0	0	2	0	0
OTU_1562	0	0	0	0	4	0	0	0	0	1	0	0	0
OTU_7025	0	0	0	0	3	0	0	0	0	0	0	0	0
OTU_4473	0	0	0	0	0	0	1	0	3	0	0	0	0
OTU_4591	0	0	0	0	0	0	2	0	1	0	0	0	0
OTU_1344	0	0	0	0	0	0	3	4	0	0	0	0	0
OTU_5073	1	1	0	0	0	0	1	0	0	0	1	0	0
OTU_5907	0	2	0	0	0	0	0	3	0	5	0	0	0
OTU_4990	0	0	0	0	0	0	2	0	1	0	0	0	0
OTU_4535	0	0	0	0	0	0	3	0	4	0	0	0	0
OTU_4402	0	0	0	0	0	0	2	1	1	0	0	0	0
OTU_2590	0	0	0	0	0	0	1	0	0	3	0	0	0
OTU_1240	0	0	0	0	0	0	1	1	0	0	0	0	0
OTU_1525	0	0	0	0	3	0	0	0	0	0	0	0	0
OTU_1482	0	0	0	0	2	0	0	0	0	0	0	0	0
OTU_4958	0	0	0	0	0	0	1	0	1	0	2	0	0
OTU_5120	0	0	0	0	0	0	0	0	3	0	0	0	0
OTU_5472	0	0	0	0	0	0	0	6	0	0	0	0	0
OTU_7334	0	4	0	0	0	0	0	0	0	0	0	0	0
OTU_4664	0	0	0	0	0	0	2	3	3	0	1	0	0
OTU_5720	0	0	0	0	0	0	2	2	0	0	0	0	0
OTU_865	0	0	0	0	0	1	3	5	1	7	0	3	0
OTU_4549	0	0	0	0	3	0	1	2	3	0	0	0	0
OTU_4309	1	0	0	0	0	0	0	0	0	0	0	0	0
OTU_5833	0	0	0	0	0	0	4	4	2	0	0	0	0
OTU_170	0	0	0	0	0	0	5	10	0	11	0	9	0
OTU_5112	0	0	0	0	0	0	0	0	0	0	0	3	0
OTU_4348	0	0	0	0	0	0	0	0	1	0	0	0	0
OTU_2253	0	0	0	0	0	0	0	2	0	6	1	0	0
OTU_3631	0	2	0	1	1	0	0	2	0	2	0	1	1
OTU_7172	0	0	0	0	3	0	0	0	0	0	0	0	0
OTU_4974	0	0	0	0	0	0	1	0	1	0	0	0	0
OTU_692	0	0	0	0	3	0	0	0	0	0	0	0	0
OTU_113	2	0	0	0	0	2	0	0	1	9	0	0	0
OTU_4971	0	0	0	0	0	0	1	0	2	0	0	2	0
OTU_5947	0	0	0	0	0	0	1	0	0	0	0	0	0
OTU_1880	2	0	0	0	0	0	0	0	0	0	0	0	0
OTU_4370	0	0	0	0	0	0	1	0	2	0	0	0	0
OTU_1420	0	0	2	2	0	0	0	0	0	6	0	1	0
OTU_3980	0	0	0	0	0	0	0	2	2	0	0	0	0
OTU_4956	0	0	0	0	0	0	3	0	2	0	0	0	0
OTU_5030	0	0	2	0	0	1	0	0	1	0	0	0	0
OTU_4713	0	0	0	0	0	1	1	0	1	0	2	0	0
OTU_5831	0	0	0	0	0	0	1	0	0	0	0	0	0
OTU_6455	0	0	0	1	0	0	0	0	0	0	1	0	0
OTU_958	0	0	0	0	0	0	0	3	0	2	0	0	0
OTU_4083	0	0	0	0	0	0	1	0	1	0	0	0	0
OTU_5035	0	0	0	2	0	0	1	1	1	2	0	0	0
OTU_672	0	0	0	1	5	0	0	0	0	0	0	0	0
OTU_3492	0	0	0	0	0	0	0	0	0	0	0	0	2
OTU_6920	0	0	0	0	1	0	0	0	0	0	0	0	0
OTU_4602	0	0	0	0	0	0	1	0	0	0	0	0	0
OTU_4514	0	0	0	0	0	0	1	0	1	0	0	0	0
OTU_6020	0	0	0	0	0	0	3	2	0	0	0	1	0
OTU_1224	0	0	0	0	0	0	1	1	0	0	0	0	0
OTU_827	3	0	0	0	0	0	0	2	0	0	0	0	0
OTU_2557	1	0	0	0	0	0	0	0	0	0	0	0	0
OTU_2979	3	0	0	0	0	0	0	0	0	0	0	0	0
OTU_4368	0	0	0	0	0	0	0	0	1	0	0	0	0
OTU_2044	2	2	0	0	0	0	0	4	0	1	0	0	1
OTU_196	2	3	0	8	0	14	13	15	16	12	1	29	74
OTU_5356	0	0	0	0	0	0	2	3	0	0	0	0	0
OTU_2619	0	0	0	1	0	0	0	0	0	8	0	4	1
OTU_4584	0	0	0	0	0	0	1	0	1	0	0	0	0
OTU_912	0	0	0	1	0	0	0	2	0	3	0	0	0
OTU_4522	0	0	0	0	0	0	1	0	0	0	0	0	0
OTU_2301	4	0	0	0	0	0	0	1	0	2	0	0	0
OTU_3266	7	0	0	0	0	0	0	0	0	0	0	0	0
OTU_1023	6	9	2	0	0	0	0	0	0	0	0	0	3
OTU_6319	0	0	0	4	0	0	0	0	0	0	0	0	0
OTU_7252	0	0	0	0	2	0	0	0	0	0	0	0	0
OTU_608	0	0	2	0	7	3	0	0	0	0	0	0	0
OTU_7189	0	0	0	0	4	0	0	0	0	0	0	0	0
OTU_676	1	0	0	0	15	0	0	0	0	0	0	0	0
OTU_1033	0	0	0	0	0	0	3	0	1	0	0	0	3
OTU_6997	0	0	0	0	1	0	0	0	0	0	0	0	0
OTU_4125	0	0	0	0	0	0	2	0	1	0	1	0	0
OTU_4308	0	0	0	0	0	0	3	7	1	0	0	0	0
OTU_565	0	0	0	0	0	0	1	7	0	0	0	0	1
OTU_3146	3	1	0	0	0	0	0	0	0	0	0	0	0
OTU_6152	0	0	0	0	0	0	0	1	0	0	0	0	0
OTU_6624	2	0	1	2	0	0	0	0	0	0	0	0	0
OTU_3464	0	0	0	0	0	0	0	0	0	0	0	0	2
OTU_1607	0	0	0	0	0	33	0	0	0	0	0	0	0
OTU_7330	0	0	0	0	0	3	0	0	0	0	0	0	0
OTU_7547	2	0	0	0	0	0	0	0	0	0	0	0	0
OTU_1811	0	0	0	0	0	0	0	0	0	1	0	0	0
OTU_7741	0	2	2	0	0	3	0	0	0	0	0	0	0
OTU_7767	0	0	2	0	0	0	0	0	0	0	0	0	0
OTU_7333	0	0	0	0	0	1	0	0	0	0	0	0	0
OTU_6324	0	0	0	1	0	0	0	0	0	0	0	2	0
OTU_6350	0	1	0	2	0	2	0	0	0	1	0	0	0
OTU_573	0	0	0	0	0	0	1	3	0	0	0	0	0
OTU_7446	2	0	0	0	0	0	0	0	0	0	0	0	0
OTU_3138	5	0	0	0	0	0	1	0	1	0	0	0	0
OTU_404	0	0	0	0	0	0	2	0	2	0	1	0	2
OTU_2116	6	0	0	0	0	0	0	0	0	0	0	0	0
OTU_2784	2	0	0	0	0	0	0	0	0	0	0	0	0
OTU_4706	0	0	0	0	0	1	2	0	2	0	0	0	0
OTU_5437	0	0	0	0	0	0	1	1	0	0	0	0	0
OTU_4292	0	0	0	0	0	0	0	0	2	0	0	0	0
OTU_4078	0	0	2	0	0	0	4	2	4	1	0	0	0
OTU_3890	0	0	0	0	0	0	0	0	0	0	0	0	2
OTU_7427	2	0	3	2	1	7	1	2	5	0	9	6	5
OTU_3407	0	0	0	0	0	0	0	0	0	0	0	0	5
OTU_805	0	8	0	1	4	0	5	3	1	3	2	3	3
OTU_7563	5	0	0	0	0	0	0	0	0	0	0	0	0
OTU_4490	0	0	0	0	0	0	0	0	0	0	1	0	0
OTU_6001	0	0	0	0	0	0	1	0	0	0	0	0	0
OTU_1253	8	3	11	6	9	4	4	12	5	10	15	7	10
OTU_1700	1	1	0	0	0	0	0	0	0	1	0	0	3
OTU_3684	0	0	1	0	3	0	0	2	0	0	0	0	0
OTU_7031	0	0	0	0	4	0	0	0	0	0	0	0	0
OTU_80	1	15	10	27	41	25	33	17	28	15	24	15	32
OTU_4730	0	1	0	0	0	0	8	0	2	0	0	0	0
OTU_2994	0	0	0	2	2	0	0	0	0	0	5	5	0
OTU_1679	0	0	3	0	0	1	0	0	0	0	0	0	0
OTU_3795	0	0	0	0	0	0	0	0	0	0	0	0	3
OTU_6436	0	0	0	6	0	0	0	0	0	0	1	0	0
OTU_7340	0	0	0	0	0	2	0	0	0	0	0	0	0
OTU_2026	0	0	0	0	0	0	0	0	0	0	1	0	0
OTU_2629	0	1	2	2	0	8	0	0	0	9	11	0	4
OTU_3536	0	0	0	0	0	0	0	0	0	0	0	0	2
OTU_2996	1	0	0	0	0	0	0	0	0	0	0	0	0
OTU_190	9	3	0	1	0	0	1	1	1	2	0	1	1
OTU_6481	0	1	0	5	0	3	0	3	2	0	3	0	0
OTU_7385	0	0	0	0	0	4	0	0	0	0	0	0	2
OTU_4494	0	0	0	0	0	0	2	0	1	0	0	0	0
OTU_2756	2	0	0	0	0	0	1	0	0	0	0	0	0
OTU_3889	0	0	0	0	0	0	2	4	5	1	5	0	0
OTU_7534	0	0	0	0	0	3	0	0	0	0	0	0	0
OTU_2661	0	0	0	0	0	0	0	0	0	4	0	0	0
OTU_5906	0	0	0	0	0	0	2	0	0	0	0	0	0
OTU_2594	0	0	0	0	0	0	0	0	0	3	0	0	0
OTU_5224	0	0	0	1	0	0	2	3	1	0	0	0	0
OTU_58	1	0	2	413	226	49	17	7	13	52	19	58	10
OTU_613	0	1	0	17	21	0	0	0	0	1	0	3	0
OTU_1325	0	0	0	33	18	2	1	1	2	3	1	3	0
OTU_2665	0	0	0	3	0	2	0	0	0	5	0	2	0
OTU_6143	0	0	0	0	2	0	0	3	0	2	1	1	0
OTU_5780	0	0	0	0	0	0	2	1	0	0	0	0	0
OTU_7469	7	2	0	112	100	125	6	2	4	31	7	56	5
OTU_6349	0	0	0	2	0	0	0	0	0	0	1	0	0
OTU_6874	0	0	0	5	21	0	0	0	0	0	0	3	1
OTU_952	0	0	0	1	0	0	0	0	0	10	0	0	0
OTU_3389	0	0	0	0	1	0	0	0	2	0	0	0	10
OTU_1586	0	0	0	5	8	11	0	0	0	0	0	0	0
OTU_4319	0	0	0	0	0	0	2	0	0	0	0	0	0
OTU_6837	0	0	0	0	2	0	0	0	0	0	0	0	0
OTU_5026	0	0	0	0	0	0	2	0	1	0	0	0	0
OTU_10	5	24	7	2018	107	27	24	17	19	79	34	195	24
OTU_521	10	2	5	112	14	16	6	6	10	8	8	46	2
OTU_2869	0	0	0	2	0	0	0	0	0	2	0	0	0
OTU_2844	0	0	0	15	1	0	0	0	0	4	0	1	0
OTU_5994	0	0	0	4	0	0	0	2	0	0	0	0	0
OTU_480	0	0	0	0	0	0	1	0	5	0	0	0	0
OTU_505	0	0	0	0	0	0	1	0	1	0	0	0	0
OTU_4949	0	0	0	0	0	0	0	0	1	0	0	0	0
OTU_435	0	0	0	0	0	0	0	0	3	0	0	0	0
OTU_1850	0	1	0	0	0	0	0	0	0	0	0	0	0
OTU_3995	0	0	0	0	0	0	3	0	4	0	0	0	0
OTU_2787	0	0	2	0	0	0	0	0	0	4	0	0	0
OTU_1270	11	3	8	48	48	47	15	26	14	23	35	26	26
OTU_5883	0	0	1	1	1	3	2	2	0	3	0	2	0
OTU_5736	0	0	0	0	0	0	0	1	0	0	0	0	0
OTU_5696	0	0	0	0	0	0	0	1	0	0	0	0	0
OTU_1283	0	0	0	2	4	3	2	6	1	5	0	1	0
OTU_7265	0	0	1	5	13	0	0	0	0	0	2	0	0
OTU_7173	0	0	0	0	1	0	0	0	0	0	0	0	0
OTU_248	0	0	4	3	7	3	0	0	0	0	1	0	0
OTU_4413	0	0	0	0	0	0	4	0	5	2	0	0	0
OTU_1765	3	4	7	10	0	10	0	2	0	0	26	0	2
OTU_6658	1	0	1	0	0	0	0	0	0	0	0	1	0
OTU_6912	0	0	0	0	2	0	0	0	0	0	0	0	0
OTU_6793	0	0	0	0	1	0	0	0	0	0	0	0	0
OTU_2925	5	0	0	0	0	0	0	1	0	0	10	0	2
OTU_3040	0	0	1	0	2	0	5	0	3	0	3	0	0
OTU_758	46	49	89	259	205	165	47	33	51	40	166	39	37
OTU_6460	0	0	3	23	2	0	0	0	1	0	2	0	0
OTU_3443	0	1	2	4	15	2	0	15	0	2	6	2	8
OTU_3586	0	0	2	0	0	0	0	0	2	0	4	0	10
OTU_4431	0	0	0	0	0	0	2	0	2	0	0	0	0
OTU_3909	0	0	0	3	0	4	1	1	0	1	0	0	2
OTU_3685	0	1	0	2	4	0	2	0	0	0	3	0	1
OTU_7085	4	2	7	12	52	9	1	5	0	1	1	0	10
OTU_7308	0	1	0	1	0	0	0	0	0	0	0	1	1
OTU_7281	0	0	0	0	1	0	0	0	0	0	0	0	0
OTU_604	0	0	0	1	5	0	0	0	0	0	2	0	0
OTU_2887	3	0	0	2	3	2	0	0	0	2	0	0	3
OTU_3768	0	3	0	1	4	0	0	0	3	0	0	0	7
OTU_6528	0	0	0	0	0	0	0	0	0	0	0	0	4
OTU_7109	0	0	0	9	12	0	2	0	1	0	1	5	0
OTU_4729	0	0	0	0	0	0	2	0	3	4	0	0	0
OTU_4322	0	0	0	0	0	0	0	0	2	0	0	0	0
OTU_6987	0	0	0	0	1	0	0	0	0	0	0	0	0
OTU_7486	2	0	0	0	0	0	0	0	0	0	0	0	0
OTU_1355	0	0	0	0	0	0	5	5	0	3	0	0	0
OTU_4047	0	0	0	0	0	0	3	0	2	0	0	0	0
OTU_5939	0	0	0	0	0	0	1	1	0	3	0	0	0
OTU_2549	0	0	0	0	0	0	0	0	0	9	0	0	0
OTU_1484	0	0	0	0	3	0	0	0	0	0	0	0	0
OTU_7194	0	0	0	0	2	0	0	0	0	0	0	0	0
OTU_6744	0	0	0	0	3	0	0	0	0	0	0	0	0
OTU_44	106	110	107	463	1036	306	66	31	95	79	264	111	111
OTU_3930	0	0	2	7	0	1	0	0	0	0	0	0	0
OTU_6526	1	0	0	0	0	0	0	0	0	0	0	0	0
OTU_322	9	5	7	10	21	5	14	9	13	9	12	5	15
OTU_6905	0	0	0	0	1	0	0	0	0	0	0	0	0
OTU_6525	0	0	2	1	0	4	0	0	0	5	3	2	24
OTU_7086	0	0	0	0	3	0	0	0	0	0	0	0	0
OTU_6574	0	0	0	3	0	2	0	0	0	0	0	0	6
OTU_1062	0	0	2	0	0	0	0	0	0	0	0	0	0
OTU_3001	0	0	0	0	0	0	0	0	0	0	3	0	0
OTU_7185	0	0	0	0	4	0	0	0	0	0	0	0	0
OTU_5274	0	0	0	2	0	0	1	0	0	0	0	0	0
OTU_471	4	0	1	10	18	2	4	1	4	1	6	5	2
OTU_4238	0	0	0	0	0	0	1	0	2	1	0	0	0
OTU_5001	0	0	0	0	2	0	0	0	1	0	0	0	0
OTU_2942	0	0	0	0	0	0	0	0	0	0	27	0	0
OTU_4220	0	0	0	0	0	0	2	0	0	0	0	0	0
OTU_4853	0	0	0	0	0	0	0	0	2	0	0	0	0
OTU_4035	0	0	0	0	0	0	0	0	2	0	0	0	0
OTU_369	20	6	16	9	16	11	6	5	0	1	18	2	14
OTU_7183	0	6	2	36	34	16	10	4	10	7	64	7	34
OTU_3601	0	0	1	0	0	0	0	0	0	0	3	0	23
OTU_6493	0	3	6	0	0	0	0	0	0	1	10	0	13
OTU_7553	8	0	3	0	0	2	0	0	0	0	0	4	0
OTU_2056	1	0	0	0	0	0	0	0	0	0	0	0	0
OTU_362	25	1	1	5	13	13	3	2	4	0	19	8	22
OTU_4188	0	0	0	0	0	0	0	0	3	0	0	0	0
OTU_3263	6	9	12	33	18	44	1	1	0	7	30	5	29
OTU_4675	0	0	0	0	0	0	4	0	3	0	6	1	7
OTU_2563	2	0	0	0	0	0	0	0	0	0	0	0	0
OTU_1013	8	0	0	3	2	0	1	2	2	0	4	4	9
OTU_5520	0	0	0	0	0	0	3	3	0	1	0	0	0
OTU_733	6	0	0	0	0	1	0	0	0	0	3	0	1
OTU_4626	0	0	0	0	0	2	0	0	2	0	0	0	1
OTU_3816	5	5	7	2	16	9	1	2	0	6	61	5	18
OTU_1449	0	0	1	2	0	3	0	0	0	0	1	2	20
OTU_2808	0	0	0	0	2	0	0	0	0	0	1	0	0
OTU_2047	1	0	0	0	0	0	0	0	0	0	0	0	0
OTU_5125	0	0	0	0	0	0	2	0	0	0	0	0	0
OTU_3789	3	0	0	0	0	0	0	0	0	0	0	0	0
OTU_6799	0	0	0	0	2	0	0	0	0	0	0	0	0
OTU_7192	0	0	0	0	2	0	0	0	0	0	0	0	0
OTU_2	441	582	592	2011	2906	1782	238	121	293	370	4344	791	3488
OTU_3484	0	0	0	0	0	0	0	0	0	0	0	0	5
OTU_3559	0	0	7	0	0	0	0	0	0	0	3	0	38
OTU_6548	4	5	12	25	118	50	4	13	8	10	92	10	69
OTU_610	0	2	2	5	51	1	0	0	1	0	8	3	3
OTU_6718	0	0	0	0	13	0	0	0	0	0	0	0	0
OTU_6797	0	0	0	0	1	0	0	0	0	0	0	0	0
OTU_1465	0	0	0	1	0	0	0	0	0	0	3	0	0
OTU_7161	0	0	0	0	2	0	0	0	0	0	0	0	0
OTU_6767	0	0	0	0	3	0	0	0	0	0	0	0	0
OTU_6954	0	0	0	0	1	0	0	0	0	0	0	0	0
OTU_7191	0	0	0	0	4	1	0	0	0	0	0	0	0
OTU_6680	0	0	0	0	3	0	0	0	0	0	0	0	0
OTU_6862	0	0	0	0	5	0	0	0	0	0	0	0	0
OTU_7190	0	0	0	0	1	0	0	0	0	0	0	0	0
OTU_6376	0	0	0	5	1	0	0	0	0	0	0	0	0
OTU_7012	0	0	0	0	4	0	0	0	0	0	0	0	0
OTU_6736	2	0	0	4	6	0	0	0	0	0	2	0	1
OTU_6858	0	0	0	0	7	0	0	0	0	0	0	0	0
OTU_7220	0	0	0	0	6	0	0	0	0	0	0	1	0
OTU_6708	0	0	0	0	3	0	0	0	0	0	0	0	0
OTU_7245	0	0	0	1	16	0	0	0	0	0	2	0	2
OTU_6972	0	0	0	0	2	0	0	0	0	0	0	0	0
OTU_7303	0	0	0	3	5	0	0	0	1	0	2	0	0
OTU_700	2	1	6	8	84	1	0	0	0	0	30	3	11
OTU_7223	0	0	0	0	5	0	0	0	0	0	0	0	0
OTU_7180	0	0	0	0	6	0	0	0	0	0	0	0	0
OTU_7143	0	0	0	0	4	0	0	0	0	0	0	0	0
OTU_7144	0	0	0	0	1	0	0	0	0	0	0	0	0
OTU_15	256	315	374	921	1590	866	115	60	152	121	2025	275	1094
OTU_5977	0	0	0	0	0	0	0	2	0	0	0	0	0
OTU_3172	0	2	0	1	0	0	1	0	2	0	0	20	0
OTU_3461	2	0	2	20	2	0	1	0	3	0	4	0	32
OTU_2273	0	0	0	0	0	0	0	0	0	4	0	0	0
OTU_644	26	17	5	13	151	2	1	1	5	2	117	20	84
OTU_2731	0	0	0	0	0	0	0	1	0	2	0	0	0
OTU_5753	0	0	0	0	0	0	1	0	0	0	0	0	0
OTU_3553	2	1	0	0	0	0	0	0	0	0	3	0	6
OTU_5488	0	0	0	0	0	0	1	2	0	0	0	0	0
OTU_5700	0	0	0	0	0	0	1	0	0	0	0	0	0
OTU_6952	0	0	0	0	1	0	0	0	0	0	0	1	0
OTU_4038	0	0	0	0	0	0	2	0	1	0	0	0	0
OTU_694	0	0	0	18	10	3	4	0	3	0	6	1	10
OTU_6461	0	0	0	2	0	0	0	0	0	0	0	2	0
OTU_3066	1	5	0	6	12	0	0	0	0	1	42	4	11
OTU_5300	0	0	0	0	0	0	1	0	2	0	0	0	0
OTU_1203	0	0	0	0	0	0	5	9	9	14	0	0	0
OTU_1180	0	0	0	0	0	0	16	15	17	39	0	0	3
OTU_7833	0	0	2	0	0	0	0	0	0	0	0	0	1
OTU_3360	0	0	0	0	0	0	0	0	0	0	0	0	2
OTU_7472	0	0	7	0	0	7	2	1	0	3	2	3	5
OTU_124	5	7	70	4	0	16	5	6	20	24	26	4	25
OTU_6494	0	1	1	0	0	0	0	0	0	0	0	0	0
OTU_4545	0	0	0	0	0	0	1	0	4	0	0	0	0
OTU_5089	0	0	0	0	0	0	0	0	1	0	0	0	0
OTU_5240	0	0	0	0	0	0	3	0	5	0	0	0	0
OTU_2638	0	0	0	0	0	0	0	0	0	12	0	0	0
OTU_6098	0	0	0	0	0	0	1	6	0	0	0	0	0
OTU_2274	0	0	0	0	0	0	0	0	0	9	0	0	0
OTU_2338	0	0	0	0	0	0	11	8	19	44	0	0	0
OTU_2592	0	0	0	0	0	0	0	0	0	3	0	0	0
OTU_5809	0	0	0	0	0	0	11	25	7	33	0	0	0
OTU_5737	0	0	0	0	0	0	0	1	0	0	0	0	0
OTU_5900	0	0	0	0	0	0	1	0	2	1	0	0	0
OTU_5575	0	0	0	0	0	0	0	0	0	1	0	0	0
OTU_5745	0	0	0	0	0	0	1	0	0	0	0	0	0
OTU_2517	0	0	0	0	0	0	0	0	0	1	0	0	0
OTU_2670	0	0	0	0	0	0	0	0	0	7	0	0	0
OTU_7	0	0	1	0	2	11	585	483	679	2990	1	0	3
OTU_4314	0	0	0	0	0	0	7	0	2	0	0	0	0
OTU_5294	0	0	0	0	0	0	1	0	0	0	0	0	0
OTU_4296	0	0	0	0	0	0	3	4	7	1	0	0	0
OTU_909	0	0	0	0	0	0	0	0	0	4	0	0	0
OTU_4373	0	0	0	0	0	0	3	0	0	0	0	0	0
OTU_4721	0	0	0	0	0	0	2	0	4	0	0	0	0
OTU_5082	0	0	0	0	0	0	2	0	1	0	0	0	0
OTU_875	0	0	0	0	2	3	12	5	14	36	0	2	0
OTU_4160	0	0	0	0	0	0	1	0	0	0	0	0	0
OTU_4106	0	0	0	0	0	0	3	0	3	15	0	0	0
OTU_395	0	0	0	0	0	0	14	8	10	47	1	0	1
OTU_4141	0	0	0	0	0	0	2	0	0	0	0	0	0
OTU_4562	0	0	0	0	0	1	14	10	21	12	0	0	0
OTU_4321	0	0	0	0	0	0	6	0	11	23	0	0	0
OTU_5002	0	0	0	0	0	0	2	0	0	0	0	0	0
OTU_5255	0	0	0	0	0	0	1	0	1	0	0	0	0
OTU_2434	0	0	1	0	0	0	0	0	0	1	0	0	0
OTU_2239	0	0	0	0	0	0	0	0	0	3	0	0	0
OTU_4317	0	0	0	0	0	0	3	0	4	0	0	0	0
OTU_6661	0	2	0	0	0	1	0	0	0	0	0	0	3
OTU_6443	0	0	0	7	0	0	0	0	0	0	0	0	2
OTU_2003	0	0	1	0	0	0	0	0	0	0	0	0	0
OTU_70	37	26	79	72	22	362	31	18	35	27	244	47	327
OTU_1691	2	0	0	0	0	0	0	0	0	0	0	0	0
OTU_1974	2	0	0	0	0	0	0	0	0	0	0	0	0
OTU_5363	0	0	0	0	0	0	3	1	0	0	1	2	1
OTU_3320	7	0	0	0	0	0	0	0	0	0	0	0	0
OTU_5174	0	0	0	0	0	0	1	0	1	0	0	0	0
OTU_19	63	48	100	91	39	578	45	35	73	50	346	118	711
OTU_7478	0	0	0	0	0	4	0	0	0	0	0	2	1
OTU_947	0	0	0	0	0	6	0	0	0	6	0	0	1
OTU_1577	1	0	3	4	0	54	3	0	0	1	3	9	16
OTU_1599	0	0	6	0	0	7	0	0	0	0	1	3	1
OTU_4194	0	0	0	0	0	0	0	0	1	0	0	0	0
OTU_986	0	0	0	0	0	0	0	0	0	0	6	0	0
OTU_3409	0	0	9	0	0	0	0	0	0	0	0	0	11
OTU_3479	0	0	0	0	0	0	0	0	0	0	0	0	8
OTU_4497	0	0	0	0	0	0	0	0	0	0	0	0	4
OTU_576	0	0	0	0	0	0	3	4	0	0	1	0	4
OTU_1430	0	0	0	7	0	0	0	0	1	0	0	0	0
OTU_2394	0	0	0	0	0	0	0	0	0	1	0	0	0
OTU_101	9	9	4	14	19	7	6	4	7	6	6	9	8
OTU_6356	0	0	0	2	0	1	0	0	0	0	0	1	0
OTU_4629	0	0	0	0	0	0	0	0	0	0	0	1	0
OTU_7569	0	2	1	0	0	0	2	0	2	0	0	3	0
OTU_2406	0	0	1	2	4	0	0	0	0	3	0	0	0
OTU_2915	7	0	0	0	0	0	0	1	0	1	0	0	0
OTU_6389	0	0	0	2	0	0	0	0	0	0	0	0	0
OTU_5584	0	7	3	0	0	0	2	1	0	1	0	0	3
OTU_7248	0	0	0	0	2	0	0	0	0	0	0	0	0
OTU_6377	0	0	0	1	0	0	0	0	0	0	0	0	0
OTU_140	11	25	19	12	21	12	9	11	5	20	21	14	17
OTU_1804	0	0	0	0	0	0	1	0	7	0	4	0	0
OTU_5007	0	0	0	0	0	0	1	0	1	0	0	0	0
OTU_4647	0	0	0	0	3	0	2	1	1	2	3	0	0
OTU_476	0	0	0	0	0	0	3	0	3	0	0	0	0
OTU_2668	1	11	5	1	5	2	0	8	9	7	1	4	4
OTU_5529	0	0	0	0	0	0	0	1	0	0	0	0	0
OTU_1490	0	0	0	0	3	0	0	0	0	0	0	0	0
OTU_724	3	1	2	3	0	0	4	2	0	0	4	4	4
OTU_6522	0	7	2	2	1	2	3	4	1	0	2	12	7
OTU_295	2	2	0	0	5	2	2	1	0	1	6	3	0
OTU_209	7	5	4	2	14	4	6	12	10	4	10	5	15
OTU_2510	0	0	0	0	1	10	1	9	1	17	0	3	1
OTU_6499	0	3	2	5	2	6	1	7	2	3	1	9	7
OTU_1466	0	0	0	2	8	1	0	0	0	2	0	0	0
OTU_7078	0	1	0	0	8	0	0	0	3	1	0	0	0
OTU_623	0	0	0	0	3	0	0	0	0	0	0	0	0
OTU_687	0	0	2	0	18	0	1	0	1	0	0	0	1
OTU_4697	0	0	0	1	0	0	0	0	2	0	0	0	2
OTU_928	0	0	0	0	0	0	0	0	0	1	0	0	0
OTU_2783	0	0	0	0	0	0	0	0	0	3	0	0	0
OTU_3978	0	0	0	0	0	0	0	0	1	0	0	0	0
OTU_2337	0	0	0	0	0	0	0	0	0	3	0	0	0
OTU_3207	0	0	0	0	0	0	0	0	0	0	0	3	0
OTU_3096	3	0	0	0	0	0	0	0	0	0	0	0	0
OTU_1538	0	0	0	0	5	0	0	0	0	0	0	0	0
OTU_4918	0	0	0	0	0	0	0	0	2	0	0	0	0
OTU_4263	0	0	0	1	0	0	1	0	0	0	0	0	0
OTU_7814	0	0	4	0	0	0	0	0	0	0	0	0	0
OTU_790	1	0	0	0	0	0	0	0	0	0	0	0	0
OTU_729	3	0	0	0	0	0	0	0	0	0	0	0	0
OTU_7350	0	0	0	0	0	3	0	0	0	0	0	0	0
OTU_4369	0	0	0	0	0	0	1	0	1	0	0	0	0
OTU_4103	0	0	3	3	0	0	3	0	2	0	0	0	0
OTU_674	2	0	0	3	7	5	1	0	1	1	0	0	3
OTU_1399	0	0	5	3	0	0	0	0	0	0	1	2	0
OTU_5374	0	0	0	0	0	1	2	0	0	0	0	0	0
OTU_6127	0	0	0	0	0	2	0	0	0	0	0	1	1
OTU_6681	0	0	0	0	3	0	0	0	0	0	0	0	1
OTU_6381	0	0	0	1	0	0	0	0	0	0	0	0	0
OTU_764	0	0	0	0	2	0	0	0	0	1	2	0	0
OTU_602	0	2	3	2	6	6	0	0	3	3	0	2	6
OTU_1259	0	2	0	0	5	2	2	5	0	6	3	4	3
OTU_2454	0	0	0	0	0	0	0	0	0	2	0	0	0
OTU_4190	0	0	0	0	0	0	2	0	2	0	0	0	0
OTU_4638	0	0	0	0	0	0	1	0	3	0	0	0	0
OTU_12	0	1	3	13	0	0	270	410	190	57	2	43	90
OTU_5853	0	0	0	0	0	0	0	1	0	0	0	0	0
OTU_4115	0	0	0	0	0	0	6	4	11	0	0	0	2
OTU_6129	0	0	0	0	0	0	1	0	0	0	0	0	0
OTU_7201	0	0	0	0	3	0	0	0	0	0	0	0	0
OTU_460	0	0	0	0	0	0	0	0	1	0	0	0	0
OTU_7777	0	0	3	0	0	0	0	0	0	0	0	0	0
OTU_4412	0	0	0	0	0	0	1	0	1	0	0	0	0
OTU_7664	1	0	0	0	0	0	0	0	0	0	0	0	0
OTU_239	0	0	0	0	5	0	0	0	0	0	0	0	0
OTU_1398	0	0	0	2	0	0	0	0	0	0	0	0	0
OTU_2321	2	0	0	0	0	0	0	0	0	0	0	0	0
OTU_7218	0	0	0	0	1	0	0	0	0	0	0	0	0
OTU_3241	2	0	0	0	0	0	0	0	0	0	0	0	0
OTU_2193	1	0	0	0	0	0	0	0	0	0	0	0	0
OTU_7270	0	0	0	0	1	0	0	0	0	0	0	0	0
OTU_1267	0	0	0	0	0	0	1	1	0	0	0	0	0
OTU_689	0	0	0	0	6	0	0	0	4	1	0	0	2
OTU_5234	0	0	0	0	0	0	2	0	0	3	0	0	0
OTU_1431	0	7	0	5	3	1	0	2	3	0	1	1	2
OTU_4340	1	0	0	0	0	0	4	0	0	0	2	0	1
OTU_1043	0	0	2	0	0	0	1	0	2	0	0	0	3
OTU_1336	0	0	0	0	0	0	0	1	0	0	0	0	0
OTU_719	6	3	0	0	0	0	0	0	0	0	0	0	0
OTU_5473	0	0	0	0	0	1	0	0	0	0	0	0	0
OTU_6115	0	0	5	1	0	2	2	1	0	3	0	0	0
OTU_6473	0	0	0	1	0	0	0	0	0	0	0	0	0
OTU_4653	0	0	0	0	0	0	0	0	2	0	0	0	0
OTU_51	2	3	3	583	0	2	1	5	0	0	0	3	8
OTU_128	6	8	1	19	0	10	10	5	8	12	6	10	4
OTU_6429	0	0	0	8	0	0	1	2	0	0	0	0	0
OTU_2458	1	0	0	0	0	0	0	0	0	0	0	0	0
OTU_1731	2	0	0	0	0	0	0	0	0	0	0	0	0
OTU_4399	0	0	3	0	0	0	1	3	3	5	0	0	2
OTU_4365	0	0	0	0	0	0	0	0	2	0	0	0	0
OTU_5181	0	0	0	0	0	0	0	0	1	2	0	0	0
OTU_7832	1	0	0	0	0	0	0	0	0	0	0	0	0
OTU_6964	0	0	0	0	2	0	0	0	0	0	0	0	0
OTU_6338	0	0	0	4	0	0	0	0	0	0	0	0	0
OTU_5044	0	0	0	0	0	0	0	0	1	0	0	0	0
OTU_288	5	0	0	0	0	0	0	3	0	2	3	0	0
OTU_3250	0	0	0	0	0	0	0	0	0	0	2	4	0
OTU_6451	0	0	0	1	0	1	0	0	1	0	0	4	0
OTU_7554	0	1	0	0	0	0	0	0	0	0	0	0	0
OTU_6553	0	3	0	1	6	3	3	3	3	0	1	2	0
OTU_3185	9	0	0	0	0	0	4	0	3	0	0	0	0
OTU_7030	0	0	1	1	2	0	0	0	2	0	0	0	0
OTU_3752	0	0	1	1	0	0	0	3	0	0	2	0	0
OTU_77	3	2	0	3	0	8	6	0	2	1	4	0	1
OTU_4738	0	0	0	0	0	0	2	0	1	0	3	0	0
OTU_5819	0	0	0	0	0	0	1	2	0	0	0	0	0
OTU_1517	0	0	0	0	2	0	0	0	0	0	0	0	0
OTU_5348	0	0	0	0	0	0	0	3	0	1	0	0	0
OTU_6822	0	4	0	0	1	1	3	0	0	0	0	0	2
OTU_7755	4	0	0	0	0	0	0	0	0	0	0	0	0
OTU_3305	0	0	0	1	0	0	0	0	0	0	0	3	0
OTU_121	0	0	0	0	18	11	0	1	1	2	4	4	1
OTU_4635	0	0	0	0	0	0	1	0	3	0	0	0	0
OTU_373	8	8	8	5	5	3	2	0	0	3	0	6	0
OTU_4454	0	0	0	0	0	0	0	0	2	0	0	0	0
OTU_578	0	0	0	0	1	0	2	1	1	0	0	0	0
OTU_1806	1	0	0	0	0	0	0	0	0	0	0	0	0
OTU_6871	0	0	0	0	7	0	0	0	0	0	0	0	0
OTU_5320	0	0	0	0	0	0	0	1	0	0	0	0	0
OTU_2768	0	0	0	0	0	0	0	0	0	1	0	0	0
OTU_6583	3	1	0	0	0	0	0	0	0	2	0	0	0
OTU_2330	1	0	0	0	0	0	0	0	0	0	0	0	0
OTU_3099	3	0	0	0	0	0	0	0	0	0	1	0	0
OTU_4480	0	1	2	1	0	6	2	0	0	0	2	0	0
OTU_1335	1	0	1	1	1	2	3	1	0	7	0	0	0
OTU_2898	4	0	0	0	0	0	0	0	0	0	0	0	0
OTU_371	0	0	0	0	0	0	0	0	0	0	0	15	6
OTU_4871	0	0	0	1	0	0	1	2	1	0	0	0	0
OTU_184	39	0	28	20	0	3	4	1	3	0	0	1	0
OTU_3094	2	0	0	0	0	0	0	0	0	0	0	0	0
OTU_1424	0	0	0	6	0	0	0	0	0	0	0	0	0
OTU_3044	3	0	0	0	0	0	0	0	0	0	0	0	0
OTU_4384	0	0	0	0	0	0	0	0	1	0	0	0	0
OTU_7552	2	0	0	0	0	0	0	0	0	0	0	0	0
OTU_5723	0	0	0	0	0	0	1	0	0	0	0	0	0
OTU_4236	0	0	0	3	0	0	0	0	1	0	0	1	1
OTU_5801	1	1	0	1	0	0	0	0	0	0	0	0	0
OTU_257	5	0	0	1	0	0	0	0	0	0	0	0	0
OTU_6486	1	0	0	0	0	0	0	0	0	0	0	0	0
OTU_7862	0	0	1	0	0	0	0	0	0	0	0	0	0
OTU_642	0	0	0	0	4	0	0	0	0	0	0	0	0
OTU_6531	0	1	0	0	0	0	0	0	0	0	0	0	0
OTU_492	0	0	0	0	0	0	1	0	1	0	0	0	0
OTU_4691	0	0	0	1	0	0	0	0	0	0	0	0	0
OTU_5482	0	0	0	0	0	0	1	2	0	0	0	0	0
OTU_430	0	0	0	0	0	0	3	0	2	0	0	0	0
OTU_1413	0	0	0	3	1	0	0	0	0	0	0	0	0
OTU_2495	0	0	0	0	0	0	0	0	0	2	0	0	0
OTU_1722	5	0	1	0	1	0	1	0	4	0	1	2	0
OTU_2123	0	1	0	0	0	0	4	10	0	5	3	0	3
OTU_4952	0	0	0	0	0	0	1	1	0	1	0	0	0
OTU_252	5	4	0	3	6	6	5	2	3	3	3	0	1
OTU_7246	0	1	0	0	5	0	0	0	0	0	0	0	0
OTU_4529	0	0	0	0	0	0	0	0	0	0	0	1	0
OTU_6029	0	0	0	0	0	0	0	5	0	0	0	0	0
OTU_598	1	0	0	0	0	0	0	0	0	0	0	0	0
OTU_142	3	5	0	0	13	0	1	0	2	0	0	1	0
OTU_2498	0	0	1	0	0	1	0	0	0	5	0	0	0
OTU_1928	0	0	1	0	0	0	0	0	0	0	0	0	0
OTU_5105	1	0	0	0	0	0	3	0	0	0	1	0	0
OTU_7432	0	0	0	0	0	0	0	0	0	0	0	1	0
OTU_4359	0	0	0	0	0	2	1	0	1	0	2	0	0
OTU_5557	0	0	0	0	0	0	1	1	0	0	0	0	0
OTU_2200	0	0	0	0	0	2	0	0	0	0	0	0	0
OTU_1237	0	0	0	0	0	0	0	2	0	0	0	1	0
OTU_3975	0	0	0	0	0	0	2	0	1	0	0	0	0
OTU_2762	6	0	0	2	0	0	0	0	0	0	0	0	0
OTU_363	26	0	0	2	0	4	1	0	1	0	1	0	0
OTU_3129	7	0	0	0	0	1	0	0	0	0	0	0	0
OTU_3032	14	0	0	0	0	0	1	0	3	0	3	0	0
OTU_1392	0	0	1	10	4	0	0	0	0	0	0	0	1
OTU_7614	6	0	0	0	0	0	0	0	0	0	0	0	0
OTU_5446	0	0	0	0	0	0	0	1	0	0	0	0	0
OTU_3258	1	0	0	0	0	0	1	0	1	1	0	0	0
OTU_5304	4	0	2	1	0	2	2	0	0	3	1	0	0
OTU_474	0	0	2	2	0	1	4	3	0	0	0	2	0
OTU_7325	0	0	1	0	0	58	0	0	0	0	0	0	0
OTU_7481	0	0	0	0	0	9	0	0	0	0	0	0	0
OTU_7480	0	0	0	0	0	1	0	0	0	0	0	0	0
OTU_824	0	0	0	0	0	3	0	0	0	0	1	0	0
OTU_2316	0	0	0	0	0	0	0	0	0	5	0	8	1
OTU_9	1	0	60	13	8	2678	6	3	2	49	30	38	27
OTU_3798	0	0	0	0	0	6	1	0	0	0	2	0	0
OTU_3700	0	0	0	0	0	4	0	0	0	0	0	0	0
OTU_7372	0	0	0	0	0	7	0	0	0	0	0	1	0
OTU_1073	0	0	0	0	0	5	0	0	0	0	0	0	0
OTU_123	5	1	18	0	8	48	7	1	7	10	20	13	3
OTU_6969	0	0	0	0	1	4	0	0	0	0	0	0	0
OTU_7344	0	1	0	0	0	73	0	0	0	0	0	2	1
OTU_3026	4	0	0	0	0	0	0	0	0	0	0	0	0
OTU_35	57	13	254	0	4	1073	13	8	5	2	15	17	5
OTU_1796	0	0	0	0	0	0	2	4	0	0	0	0	0
OTU_5920	0	0	2	2	0	1	3	2	1	1	0	0	0
OTU_3111	0	0	4	0	0	2	5	11	6	0	5	1	0
OTU_7541	0	0	0	0	0	5	0	0	0	0	0	0	0
OTU_3220	1	0	0	0	0	0	0	0	0	0	0	0	0
OTU_6229	0	0	0	0	0	0	0	4	0	0	0	0	0
OTU_7264	0	0	0	0	2	0	0	0	0	0	0	0	0
OTU_3414	0	0	0	0	0	0	0	0	0	0	0	0	1
OTU_930	3	0	0	0	0	0	0	1	0	0	0	0	0
OTU_5486	0	0	0	0	0	0	2	2	0	0	0	0	0
OTU_2393	0	0	0	0	0	0	0	0	0	2	0	0	0
OTU_1445	0	37	0	0	5	0	0	0	0	0	3	0	1
OTU_6284	1	0	0	0	0	0	0	0	0	0	0	0	0
OTU_7179	0	0	0	0	2	0	0	0	0	0	0	0	0
OTU_971	3	0	0	0	0	0	0	2	0	0	0	0	0
OTU_7320	0	0	0	0	0	2	0	0	0	0	0	0	0
OTU_7619	0	3	0	0	0	0	0	0	0	0	0	0	0
OTU_3211	0	2	0	0	1	0	0	0	0	3	1	5	1
OTU_5222	0	0	0	0	0	0	1	0	0	0	0	0	0
OTU_1547	0	0	0	0	3	0	0	0	0	0	0	0	0
OTU_3123	2	0	0	0	0	0	0	0	0	0	0	0	0
OTU_7208	0	0	0	0	1	0	0	0	0	0	0	0	0
OTU_7081	0	0	0	0	1	0	0	0	0	0	0	0	0
OTU_7259	0	0	0	0	2	0	0	0	0	0	0	0	0
OTU_3091	2	0	0	0	0	10	2	0	0	1	0	3	0
OTU_7217	0	0	0	0	1	10	0	0	0	2	0	0	0
OTU_7327	0	0	13	0	0	542	0	0	0	0	0	0	3
OTU_34	0	0	27	0	1	1824	0	0	0	0	0	2	0
OTU_4223	0	0	0	0	0	0	0	0	2	0	0	0	0
OTU_6035	0	0	0	0	0	0	0	0	0	0	0	0	1
OTU_2227	0	0	0	0	0	2	0	2	0	4	0	0	0
OTU_6214	0	5	0	0	0	0	0	0	0	0	0	0	0
OTU_2431	0	0	0	0	0	0	1	0	0	2	0	3	0
OTU_4225	0	0	0	0	0	0	3	0	2	0	0	0	0
OTU_5865	0	1	3	0	0	0	1	5	0	0	2	4	1
OTU_6780	3	1	3	3	7	0	1	1	1	2	4	0	5
OTU_7060	0	0	2	0	1	0	0	0	1	0	0	0	0
OTU_1785	3	0	0	0	0	0	0	0	0	0	0	0	0
OTU_211	38	34	37	25	25	57	38	26	46	32	24	19	32
OTU_6375	0	0	1	6	2	0	0	0	0	0	3	0	2
OTU_5162	0	0	0	0	0	0	0	0	1	0	0	0	0
OTU_3355	0	2	1	0	0	5	2	2	3	2	0	0	5
OTU_5879	0	0	0	1	0	2	1	2	0	0	0	5	0
OTU_2212	5	0	0	0	0	0	0	0	0	0	0	0	0
OTU_3529	2	3	4	1	1	1	0	1	0	0	4	1	7
OTU_6599	0	2	2	0	0	3	1	2	0	2	3	7	0
OTU_1004	0	0	0	0	18	0	2	2	10	2	0	30	0
OTU_6833	0	0	0	0	10	0	0	0	0	0	0	0	0
OTU_5986	0	1	2	0	4	1	7	9	0	6	0	2	2
OTU_6385	0	1	2	5	0	0	0	0	0	0	0	1	1
OTU_4640	0	0	0	0	0	0	1	3	0	0	0	0	0
OTU_3493	0	0	0	0	0	0	0	0	0	0	0	0	2
OTU_6024	0	0	0	0	0	0	0	1	0	0	1	0	0
OTU_1501	0	0	0	0	4	1	0	0	0	1	0	0	0
OTU_3466	0	0	0	1	0	0	0	0	0	0	0	2	0
OTU_3239	0	0	0	0	0	0	0	0	0	0	0	1	0
OTU_4261	0	0	0	0	0	0	0	0	1	0	0	0	0
OTU_7021	0	0	0	0	4	0	0	0	0	0	0	0	0
OTU_5276	0	0	0	0	0	0	2	0	0	0	0	0	0
OTU_6032	0	0	0	0	0	0	2	0	0	0	0	0	0
OTU_3623	0	0	0	0	0	0	0	0	0	0	0	0	1
OTU_5825	0	0	0	0	0	0	2	2	0	0	0	0	0
OTU_4661	0	0	0	0	0	0	1	0	1	0	0	0	0
OTU_770	0	3	22	0	0	1	0	0	0	0	0	0	0
OTU_5516	0	0	0	0	0	0	1	2	0	0	0	0	0
OTU_1610	0	2	19	0	0	42	2	0	0	2	2	1	0
OTU_7535	0	0	0	0	0	3	0	0	0	0	0	0	0
OTU_192	13	1	9	0	0	10	1	0	0	0	3	0	0
OTU_4712	0	0	0	0	0	0	2	0	1	0	0	0	0
OTU_2137	0	0	0	0	0	1	3	0	3	0	0	0	0
OTU_4839	0	0	0	0	0	1	1	0	2	0	0	0	0
OTU_7418	0	0	8	0	0	6	0	0	0	0	0	0	0
OTU_6899	0	0	0	0	2	0	0	0	0	0	0	0	0
OTU_261	4	0	0	6	50	41	16	12	21	10	18	17	9
OTU_5205	0	0	0	0	1	0	3	0	3	0	0	0	0
OTU_4156	0	0	0	0	0	1	1	0	1	0	0	0	1
OTU_3454	0	0	0	1	0	0	0	0	0	0	0	0	4
OTU_5699	0	1	3	0	0	1	0	3	0	0	0	0	0
OTU_1315	0	0	0	0	0	0	2	1	0	0	0	0	0
OTU_1106	0	0	0	0	0	0	0	0	0	2	0	0	0
OTU_1950	1	0	0	0	0	0	0	0	0	0	0	0	0
OTU_3160	3	0	0	0	0	0	0	0	0	0	0	0	0
OTU_1737	3	0	1	0	8	5	0	0	0	2	0	2	0
OTU_334	7	0	0	0	0	0	0	0	0	0	0	0	0
OTU_2113	2	0	0	0	0	0	0	0	0	0	0	0	0
OTU_1914	0	0	4	0	0	0	0	2	4	0	0	0	0
OTU_259	0	1	16	0	4	69	0	0	0	0	0	0	7
OTU_5847	0	0	0	0	0	0	0	2	0	0	1	0	0
OTU_2509	0	0	0	0	0	0	0	0	0	2	1	0	0
OTU_935	4	0	0	0	0	0	0	0	0	0	0	0	0
OTU_2840	0	0	0	0	0	0	0	0	0	1	0	0	0
OTU_6859	0	0	0	0	2	0	0	0	0	0	0	0	0
OTU_1524	0	4	0	0	2	0	0	0	0	0	0	0	0
OTU_6464	0	2	0	0	0	0	0	3	0	0	0	0	0
OTU_4872	0	0	0	0	0	0	1	0	1	0	0	0	0
OTU_7087	0	0	0	0	1	0	0	0	0	0	0	0	0
OTU_7284	0	0	0	0	1	0	0	0	0	0	0	0	0
OTU_5518	0	0	0	0	0	0	0	2	0	0	0	0	0
OTU_1716	0	4	1	0	3	4	0	0	0	0	5	0	0
OTU_7543	0	0	0	0	0	2	0	0	0	0	0	0	0
OTU_594	10	10	10	5	14	5	7	9	7	4	2	3	7
OTU_707	0	8	0	0	0	1	2	0	1	0	0	0	0
OTU_7627	0	4	2	2	4	5	3	3	1	1	0	1	2
OTU_1262	6	1	7	2	6	3	8	5	2	10	10	1	2
OTU_5254	1	0	0	1	3	4	4	1	2	0	2	0	4
OTU_1000	1	0	0	0	0	0	0	0	0	0	0	0	0
OTU_1541	0	0	2	0	3	0	0	0	0	0	0	0	0
OTU_3431	0	0	0	2	0	0	0	0	0	2	0	0	3
OTU_7336	0	0	0	0	0	1	0	0	0	0	0	0	0
OTU_2712	3	0	0	0	0	0	0	0	0	0	0	0	0
OTU_7286	0	0	0	0	3	0	0	0	0	2	0	0	0
OTU_5010	0	0	0	0	0	0	1	0	2	0	0	0	0
OTU_7104	0	2	0	0	2	0	0	0	0	0	2	0	0
OTU_871	0	0	0	0	0	0	0	0	0	2	0	0	0
OTU_4865	0	0	0	0	0	0	0	0	1	0	0	0	0
OTU_3563	0	0	0	0	0	0	0	0	0	0	0	0	4
OTU_6511	3	0	1	0	0	0	0	4	1	0	0	0	1
OTU_569	4	4	13	3	7	1	9	3	7	7	5	7	4
OTU_2322	5	1	1	1	0	1	0	1	3	1	1	3	0
OTU_6219	3	0	0	0	0	0	0	0	0	0	0	0	0
OTU_2633	0	0	0	0	0	0	0	0	0	3	0	0	0
OTU_4936	0	0	1	0	0	1	1	0	1	1	2	1	0
OTU_7435	0	3	0	7	3	6	1	0	0	8	0	2	1
OTU_7279	0	2	3	0	0	0	0	0	0	0	0	0	0
OTU_6697	0	0	0	0	2	0	0	0	0	0	0	0	0
OTU_4259	0	0	0	0	0	0	1	0	0	0	0	0	0
OTU_4280	0	0	0	0	0	0	0	0	2	0	0	3	0
OTU_7703	1	0	0	0	0	0	0	0	0	0	0	0	0
OTU_7698	3	0	0	0	0	0	0	3	0	0	0	0	0
OTU_179	6	0	9	0	0	1	0	0	0	0	0	0	0
OTU_4928	0	0	1	0	0	1	0	0	1	0	0	0	4
OTU_7649	2	0	0	0	0	0	0	0	0	0	2	0	0
OTU_7693	0	0	3	0	0	0	0	0	1	0	0	0	0
OTU_162	6	0	0	0	0	0	0	0	0	0	0	0	0
OTU_3170	2	0	0	0	0	0	0	0	0	0	0	0	0
OTU_1136	4	0	0	0	2	0	1	2	1	0	1	0	0
OTU_4914	0	0	0	0	0	0	1	0	1	0	0	0	0
OTU_5429	0	0	1	0	3	0	1	1	0	0	0	0	0
OTU_328	2	0	0	0	0	0	0	0	0	0	0	0	0
OTU_6322	0	1	0	1	0	0	0	2	0	2	2	2	1
OTU_2575	0	0	0	0	0	0	0	0	0	1	0	0	0
OTU_1485	0	0	0	0	6	0	2	0	1	0	0	0	0
OTU_319	4	0	0	0	0	0	0	0	0	0	0	0	0
OTU_5058	0	0	0	0	0	0	1	0	0	0	0	0	0
OTU_3108	0	0	0	0	0	0	0	0	0	0	2	0	0
OTU_491	2	0	1	1	3	0	3	0	3	0	0	0	0
OTU_5895	0	0	0	0	0	0	1	0	0	0	0	0	0
OTU_5941	0	0	0	0	0	0	1	0	0	0	0	0	0
OTU_1491	0	0	0	0	3	0	0	0	0	0	0	0	0
OTU_3374	0	0	0	0	0	0	0	0	1	0	0	0	0
OTU_1184	0	0	0	0	0	0	2	0	3	0	0	0	0
OTU_3681	0	0	0	1	0	0	0	0	0	3	1	1	0
OTU_4441	0	0	0	0	0	0	1	2	0	0	0	0	0
OTU_6085	0	0	0	0	0	0	0	3	0	0	0	0	0
OTU_6333	0	0	0	3	0	0	0	0	0	0	0	0	0
OTU_6341	0	0	0	1	0	0	0	0	0	0	0	0	0
OTU_146	0	0	0	0	9	0	0	0	0	0	0	0	0
OTU_1629	0	0	39	4	0	0	4	0	3	6	0	0	0
OTU_4482	0	0	0	0	0	0	2	0	4	0	0	0	0
OTU_6046	0	0	0	0	0	0	2	2	0	0	0	0	0
OTU_7129	0	0	0	0	2	0	0	0	0	0	0	0	0
OTU_4237	0	0	0	0	0	0	0	0	1	0	0	0	0
OTU_1476	0	0	0	0	4	0	0	0	0	0	0	0	0
OTU_7198	0	0	0	0	2	0	0	0	0	0	0	0	0
OTU_684	0	0	0	0	11	0	0	0	0	0	0	0	0
OTU_6875	0	0	0	0	4	0	0	0	0	0	0	0	0
OTU_7171	0	0	0	0	3	0	0	0	0	0	0	0	0
OTU_4184	0	0	0	0	0	0	2	0	0	0	0	0	0
OTU_7093	0	0	0	0	2	0	0	0	0	0	0	0	0
OTU_2917	1	0	0	0	0	0	0	0	0	0	0	0	0
OTU_1550	0	0	0	0	3	0	0	0	0	0	0	0	0
OTU_6314	0	0	3	6	0	3	0	0	0	0	6	0	0
OTU_3131	0	0	0	0	0	0	0	0	0	0	4	0	0
OTU_6235	0	0	0	0	0	0	0	5	0	0	0	0	0
OTU_6315	0	0	0	2	0	0	0	0	0	0	0	0	0
OTU_4068	0	0	0	0	0	0	1	0	0	0	0	0	0
OTU_851	0	0	1	0	0	0	2	2	1	0	1	0	0
OTU_1498	0	0	0	0	11	0	0	0	2	0	0	0	0
OTU_240	0	0	0	5	111	0	0	0	0	0	0	0	0
OTU_6916	0	0	0	0	7	0	0	0	0	0	0	0	0
OTU_3215	0	0	0	0	3	2	0	0	0	0	0	3	0
OTU_6901	0	0	0	0	1	0	0	0	0	0	0	0	0
OTU_908	0	0	0	0	0	0	0	0	0	1	0	0	0
OTU_3296	0	0	0	0	0	0	0	0	0	0	0	2	0
OTU_615	0	0	12	0	20	2	0	0	1	0	0	2	3
OTU_6362	0	0	0	4	0	0	0	0	0	0	0	0	0
OTU_1416	0	0	0	4	4	2	0	0	0	0	0	0	0
OTU_2450	0	0	0	0	0	0	0	0	0	4	0	0	0
OTU_6725	0	0	2	0	8	0	0	0	1	0	0	0	0
OTU_1337	0	0	0	0	0	0	1	1	0	0	0	0	0
OTU_3515	0	0	0	0	0	0	0	0	0	0	0	0	1
OTU_6825	0	0	0	0	3	0	0	0	0	0	0	0	0
OTU_6286	0	1	0	0	0	0	0	0	0	0	0	0	0
OTU_647	0	0	0	0	7	3	0	0	0	0	0	0	0
OTU_3052	1	0	0	0	0	0	0	0	0	0	0	0	0
OTU_679	0	0	0	0	6	0	0	0	0	0	0	0	0
OTU_4739	0	0	0	0	0	2	0	0	2	0	0	0	0
OTU_2566	0	0	0	0	8	1	0	0	0	1	0	0	0
OTU_1535	2	0	0	5	17	8	0	0	0	0	0	0	0
OTU_6535	0	0	6	0	0	1	0	0	0	3	0	0	0
OTU_1590	0	0	0	0	0	8	0	0	0	0	0	3	0
OTU_3300	2	0	1	0	0	1	0	0	0	0	0	0	0
OTU_3555	0	0	0	0	0	0	0	0	0	0	0	0	3
OTU_628	0	0	1	0	8	0	0	0	0	0	0	0	0
OTU_3110	0	0	0	0	0	0	0	0	0	0	2	0	0
OTU_6800	0	0	0	0	8	0	0	0	0	0	0	0	0
OTU_7300	0	0	0	0	4	0	0	0	0	0	0	0	0
OTU_7786	0	0	5	0	0	0	0	0	0	0	0	0	0
OTU_7056	0	0	0	0	1	0	0	0	0	0	0	0	0
OTU_6567	1	0	6	1	2	10	3	0	0	4	0	2	0
OTU_7237	0	0	1	0	4	12	0	0	0	0	6	0	0
OTU_5656	6	0	0	0	0	0	0	3	0	0	0	0	0
OTU_7415	0	0	0	0	0	9	0	0	0	0	0	0	0
OTU_1803	2	0	0	0	0	0	0	0	0	0	0	0	0
OTU_2069	1	0	0	0	0	0	0	0	0	0	0	0	0
OTU_93	171	2	38	0	0	4	1	0	4	0	0	0	0
OTU_4288	0	0	0	0	0	0	2	0	1	0	0	0	0
OTU_7778	4	0	0	0	0	1	0	0	0	0	0	0	0
OTU_2936	1	0	1	0	0	2	0	0	0	0	0	0	0
OTU_119	5	1	0	0	0	0	0	0	1	0	0	1	0
OTU_1763	1	0	4	0	0	3	0	0	0	0	0	0	0
OTU_4909	0	0	0	0	0	0	1	0	0	0	0	0	0
OTU_6351	5	0	5	4	0	32	2	1	2	4	3	0	6
OTU_386	3	0	0	0	0	1	0	0	0	0	0	0	0
OTU_380	1	0	0	0	0	2	0	0	0	0	0	0	0
OTU_6546	3	0	0	0	0	0	0	0	0	0	0	0	0
OTU_6067	6	3	2	0	0	6	1	2	0	0	0	0	0
OTU_7395	3	1	0	0	0	3	0	0	0	2	0	0	0
OTU_156	11	1	0	0	1	13	0	0	0	1	1	1	0
OTU_1564	3	0	0	0	3	0	0	0	0	0	0	0	0
OTU_1767	6	0	2	0	27	27	1	0	1	0	7	0	0
OTU_6724	0	0	0	0	1	0	0	0	0	0	0	0	0
OTU_1630	6	0	100	0	6	2	2	0	1	2	0	3	0
OTU_7384	0	0	0	0	0	1	0	0	0	0	0	0	0
OTU_2091	7	0	0	0	0	0	0	0	0	0	0	0	0
OTU_1673	4	0	1	0	0	1	0	0	0	0	0	0	0
OTU_1527	3	0	1	1	3	0	0	0	0	0	0	0	0
OTU_782	2	0	1	0	0	0	0	0	0	0	0	0	0
OTU_6307	0	3	0	25	0	0	0	0	0	3	0	0	0
OTU_6907	0	0	0	0	4	0	0	0	0	0	0	0	0
OTU_861	0	0	0	0	0	3	0	0	0	20	0	4	5
OTU_1901	0	2	0	0	0	4	3	0	1	4	2	0	3
OTU_1800	0	0	5	1	0	0	0	0	0	0	0	0	0
OTU_7860	0	0	2	0	0	0	0	0	0	0	0	0	0
OTU_2950	0	0	0	0	0	0	0	0	0	0	2	0	0
OTU_7442	0	0	0	0	0	2	0	0	0	0	0	4	0
OTU_830	0	0	0	2	0	0	0	0	0	0	0	0	0
OTU_620	0	0	3	1	28	0	0	0	0	3	6	0	0
OTU_7459	0	0	2	0	2	4	0	0	0	0	0	2	0
OTU_2824	0	0	0	0	0	0	0	0	0	6	0	0	0
OTU_4267	1	0	0	0	0	0	0	0	0	0	0	0	0
OTU_267	12	4	88	3	29	7	5	2	4	0	16	7	3
OTU_943	5	0	0	0	0	0	0	0	0	0	0	0	0
OTU_1654	8	4	14	0	1	0	0	2	1	0	2	0	0
OTU_2931	1	0	0	0	0	0	0	0	0	0	0	0	0
OTU_5145	0	0	2	0	2	4	0	0	1	0	0	0	0
OTU_2066	0	0	0	0	0	0	0	0	0	0	2	0	0
OTU_669	1	0	14	0	1	13	2	0	1	0	0	4	0
OTU_7662	0	0	1	0	0	0	0	0	0	0	0	0	0
OTU_6442	0	0	0	2	0	0	0	0	0	0	0	0	0
OTU_7116	0	0	0	0	2	0	0	0	0	0	0	0	0
OTU_7740	0	0	9	0	0	0	0	0	0	0	0	0	0
OTU_1782	4	50	0	0	7	0	0	2	0	0	0	0	0
OTU_4560	0	0	0	0	0	0	2	0	0	0	0	0	0
OTU_6306	0	1	0	0	0	0	0	0	0	0	0	0	0
OTU_7490	0	0	0	0	0	2	0	0	0	0	0	0	0
OTU_96	2	245	0	0	0	0	0	5	7	0	0	0	0
OTU_1391	0	7	0	0	0	0	0	0	0	0	0	0	0
OTU_4704	0	0	0	0	0	0	1	0	1	0	0	0	0
OTU_7636	0	6	0	0	0	0	0	0	0	0	0	0	0
OTU_2703	1	0	0	0	1	9	0	0	0	0	0	0	0
OTU_7235	0	0	0	0	3	0	0	0	0	0	0	0	0
OTU_4636	0	0	0	0	0	0	1	0	1	0	0	0	0
OTU_786	4	0	0	0	0	0	0	0	0	0	0	0	0
OTU_1018	4	0	0	0	0	0	0	0	0	0	0	0	0
OTU_1881	3	0	0	0	0	0	0	0	0	0	0	0	0
OTU_7537	0	0	0	0	0	1	0	0	0	0	0	0	0
OTU_7642	4	0	0	0	0	0	0	0	0	0	0	0	0
OTU_1755	1	0	0	0	0	0	0	0	0	0	0	0	0
OTU_2264	2	0	0	0	0	0	0	0	0	0	0	0	0
OTU_299	38	0	11	0	6	16	0	4	1	0	4	0	0
OTU_484	0	0	0	0	0	0	1	0	3	0	0	0	0
OTU_7672	0	0	2	0	0	4	0	0	0	0	0	0	0
OTU_1735	0	0	24	4	2	6	0	0	0	0	0	0	0
OTU_1406	2	0	5	1	0	24	0	0	3	0	1	0	0
OTU_7440	0	0	0	0	0	18	0	0	0	0	0	0	0
OTU_1581	2	1	0	0	0	2	0	0	0	2	0	0	0
OTU_708	0	0	0	0	0	19	0	0	0	0	0	0	0
OTU_7421	0	0	0	0	0	1	0	0	0	0	0	0	0
OTU_348	6	0	0	0	0	0	0	0	0	0	0	0	0
OTU_2248	2	0	0	0	0	0	0	0	0	0	0	0	0
OTU_7752	2	0	3	0	0	0	0	0	0	0	0	0	0
OTU_1001	13	0	2	1	0	5	0	0	2	0	5	0	0
OTU_7454	0	0	2	0	0	4	0	1	0	0	0	2	0
OTU_7525	0	0	0	0	0	12	0	0	0	1	0	5	0
OTU_1288	0	0	0	0	0	0	2	1	0	0	0	0	0
OTU_1641	0	0	2	2	0	0	0	0	0	0	0	0	0
OTU_1816	1	1	0	0	0	0	0	0	0	0	0	0	0
OTU_3167	2	0	0	0	0	0	0	0	0	0	0	0	0
OTU_6094	4	0	1	0	1	12	0	0	1	0	0	0	0
OTU_74	8	0	0	0	0	4	3	0	6	0	1	0	0
OTU_1677	6	0	15	0	0	0	0	0	1	0	0	0	0
OTU_7071	0	0	0	0	0	1	0	0	0	0	0	0	0
OTU_3191	6	0	0	0	0	1	0	0	0	0	0	0	0
OTU_1046	0	0	2	0	0	0	0	0	0	0	0	0	4
OTU_7450	0	0	0	0	0	1	0	0	0	0	0	0	0
OTU_1539	8	3	4	1	6	16	2	2	3	0	0	1	2
OTU_2188	0	0	0	0	0	4	0	0	0	0	0	0	0
OTU_7402	0	0	0	0	0	3	0	0	0	0	0	0	0
OTU_7118	0	0	0	0	2	0	0	0	0	0	0	0	0
OTU_6007	0	0	0	0	0	0	1	0	0	0	0	0	0
OTU_1854	0	0	2	0	0	0	0	0	0	0	0	0	0
OTU_1005	0	0	0	0	0	0	0	0	0	0	0	4	0
OTU_1963	2	0	0	0	0	3	0	1	0	0	2	0	1
OTU_417	0	1	18	0	0	0	10	3	13	0	5	0	0
OTU_4422	0	0	0	0	0	0	1	3	0	0	0	0	0
OTU_3187	1	0	0	0	0	0	0	0	0	0	0	0	0
OTU_6155	0	0	0	0	0	0	10	10	12	0	0	0	0
OTU_1146	0	0	0	0	0	0	1	0	1	0	0	0	0
OTU_5790	0	0	0	0	0	0	0	1	0	0	0	0	0
OTU_4425	0	0	0	0	0	0	2	2	2	0	0	0	0
OTU_1170	0	0	0	0	0	0	1	0	4	0	0	0	0
OTU_356	17	2	0	1	0	0	0	0	0	0	1	0	0
OTU_6836	1	0	0	0	0	0	0	0	0	0	0	0	0
OTU_7363	2	0	0	0	0	0	0	0	0	0	0	0	0
OTU_3148	3	0	0	0	0	0	0	0	0	0	0	0	0
OTU_7520	3	0	8	0	0	7	0	0	0	2	0	0	0
OTU_7646	0	1	0	0	0	0	0	0	0	0	0	0	0
OTU_247	0	0	2	0	4	2	0	0	0	0	0	0	0
OTU_917	1	0	0	0	0	0	0	0	0	0	0	0	0
OTU_1115	0	0	0	0	0	3	0	0	0	0	0	0	0
OTU_7477	0	0	0	0	0	6	0	0	0	0	0	0	0
OTU_1486	0	0	0	0	2	0	0	0	0	0	0	0	0
OTU_1761	2	0	0	0	0	0	0	0	0	0	0	0	0
OTU_4170	0	0	1	0	0	3	2	0	2	0	2	0	1
OTU_7461	0	0	0	0	0	7	0	0	0	0	0	0	0
OTU_1694	2	0	0	0	0	0	0	0	0	0	0	0	0
OTU_2256	0	0	0	0	0	0	0	0	0	4	0	0	0
OTU_7452	0	0	0	0	0	7	0	0	0	0	0	0	0
OTU_7378	0	3	0	0	0	7	0	0	0	0	0	0	0
OTU_6452	0	0	0	2	0	0	0	0	0	0	0	0	0
OTU_4868	0	0	0	0	0	0	2	0	0	0	0	0	0
OTU_1518	0	0	0	0	5	3	0	0	0	1	0	0	0
OTU_4289	0	0	0	0	0	0	1	0	2	0	0	0	0
OTU_2463	7	0	0	0	0	0	0	0	0	0	0	1	0
OTU_6779	0	1	2	0	10	0	0	0	0	2	0	0	0
OTU_287	7	0	0	0	0	0	0	0	0	0	0	0	0
OTU_1318	0	1	2	0	0	0	2	2	1	0	0	1	0
OTU_742	0	0	0	0	0	0	0	0	0	0	0	0	3
OTU_6887	0	0	0	3	1	0	0	0	0	0	0	0	0
OTU_1703	0	0	6	0	0	10	0	0	0	0	0	0	0
OTU_4174	0	0	0	0	0	0	2	0	1	0	0	0	0
OTU_7771	0	0	10	0	0	2	0	0	0	0	0	0	0
OTU_7807	1	0	0	0	0	0	0	0	0	0	0	0	0
OTU_7373	0	0	0	0	0	1	0	0	0	0	0	0	0
OTU_7314	1	0	2	1	0	8	0	0	0	0	0	0	0
OTU_1594	0	0	0	0	0	2	0	0	0	0	0	0	0
OTU_6537	0	0	0	0	3	0	0	0	0	0	0	0	5
OTU_6819	0	0	1	0	6	2	0	0	0	0	0	0	0
OTU_7679	0	0	2	0	0	0	0	0	0	0	0	0	0
OTU_4548	0	0	0	0	0	0	3	0	0	0	0	0	0
OTU_1865	0	1	1	3	0	2	0	0	0	1	0	0	0
OTU_7857	2	0	0	0	0	0	0	0	0	0	0	0	0
OTU_5309	0	0	0	0	0	0	0	0	3	0	0	0	3
OTU_3812	0	0	1	0	0	0	0	0	0	0	1	0	1
OTU_1710	1	0	0	0	0	0	0	0	0	0	0	0	0
OTU_2013	0	0	0	3	0	0	1	1	0	0	5	2	0
OTU_3294	1	0	0	0	0	0	0	0	0	0	0	0	0
OTU_6962	0	0	1	0	2	0	0	0	0	0	0	0	0
OTU_181	8	0	0	0	0	0	2	0	1	1	0	9	0
OTU_6527	4	0	0	0	0	0	0	0	0	0	0	0	0
OTU_2654	0	0	0	1	0	0	0	0	0	0	0	0	0
OTU_7718	2	0	0	0	0	0	0	0	0	0	0	0	0
OTU_998	1	0	0	0	0	0	0	0	0	0	0	0	0
OTU_1411	0	0	0	3	0	0	0	0	0	0	0	0	0
OTU_2676	3	0	0	0	0	0	0	0	0	0	0	0	0
OTU_1601	0	2	1	0	0	8	0	0	0	0	0	0	0
OTU_752	3	0	1	0	0	6	1	2	6	0	2	5	0
OTU_5253	0	0	0	0	0	0	1	0	1	0	0	0	0
OTU_4386	0	0	0	0	0	0	2	0	4	0	0	0	0
OTU_2605	0	0	0	0	0	0	0	0	0	2	0	0	0
OTU_1910	6	0	0	2	0	0	0	0	0	0	0	0	0
OTU_4509	0	0	0	0	0	0	1	0	0	0	0	0	0
OTU_7069	0	0	0	0	4	0	0	0	0	0	0	0	0
OTU_7068	0	0	0	0	3	0	0	0	0	0	0	0	0
OTU_7170	0	0	0	0	4	0	0	0	0	0	0	0	0
OTU_2484	0	0	0	0	0	0	0	0	0	1	0	0	0
OTU_2008	0	0	0	1	0	1	1	0	1	1	10	0	0
OTU_7178	0	0	0	0	2	0	0	0	0	0	0	0	0
OTU_3067	2	0	0	0	0	4	0	0	0	0	0	0	0
OTU_6888	0	0	0	0	1	0	0	0	0	0	0	0	0
OTU_6902	0	0	0	0	1	0	0	0	0	0	0	0	0
OTU_1670	2	0	0	0	0	0	0	0	0	0	0	0	0
OTU_6309	0	0	0	7	0	0	0	0	0	0	0	0	1
OTU_6845	0	0	0	0	3	0	0	0	0	0	0	0	0
OTU_4605	0	0	0	0	0	0	1	0	1	0	0	0	0
OTU_1623	2	0	0	0	0	0	0	0	0	0	0	0	0
OTU_2595	0	1	0	0	0	0	0	0	0	3	0	0	1
OTU_5420	0	0	0	0	0	0	2	1	0	0	0	0	0
OTU_1579	0	2	0	0	0	48	0	0	0	0	1	1	0
OTU_2030	3	0	3	0	3	0	0	0	0	0	0	0	0
OTU_2433	0	0	1	0	0	0	0	0	0	1	0	0	0
OTU_2497	0	0	0	0	0	0	0	0	0	5	0	0	0
OTU_3058	3	0	13	0	0	0	0	0	0	0	0	0	0
OTU_813	6	0	16	0	0	0	0	0	0	0	0	0	0
OTU_7006	0	0	0	0	2	0	0	0	0	0	0	0	0
OTU_7749	0	0	2	0	0	0	0	0	0	0	0	0	0
OTU_6775	0	0	0	0	1	0	0	0	0	0	0	0	0
OTU_3154	5	0	24	0	0	0	0	0	0	0	0	0	0
OTU_761	7	0	24	0	0	3	0	0	0	0	0	0	0
OTU_6361	0	0	0	1	3	1	0	0	0	0	0	0	0
OTU_3090	5	0	0	0	0	8	0	0	0	0	0	0	0
OTU_324	20	2	15	0	0	2	5	0	3	0	0	0	1
OTU_2525	3	0	2	0	0	0	0	0	0	4	0	0	0
OTU_2760	1	0	0	0	0	0	0	0	0	2	0	0	0
OTU_7339	20	1	24	0	1	2	0	0	0	0	0	2	0
OTU_3209	2	0	0	0	0	0	0	0	0	0	0	0	0
OTU_1899	2	0	0	0	0	2	0	3	0	0	0	0	0
OTU_454	0	0	0	0	0	0	1	0	3	0	0	0	0
OTU_7347	0	0	1	0	0	1	0	0	0	0	0	0	0
OTU_6794	0	0	0	0	4	0	0	0	0	0	0	0	0
OTU_7445	0	0	24	0	0	9	0	0	0	0	0	0	0
OTU_3277	3	0	0	0	0	0	0	0	0	0	0	0	0
OTU_263	5	0	4	0	0	47	0	0	0	0	0	0	0
OTU_7447	0	0	0	0	0	3	0	0	0	0	0	0	0
OTU_7536	0	0	0	0	0	2	0	0	0	0	0	0	0
OTU_1509	0	0	0	0	6	7	0	0	0	0	7	0	0
OTU_2215	0	0	0	0	0	1	0	0	0	0	1	0	0
OTU_2057	0	0	0	0	3	3	0	0	0	0	4	0	0
OTU_7381	0	0	0	0	0	2	0	0	0	0	0	0	0
OTU_1921	0	0	0	0	0	0	0	0	0	0	5	0	0
OTU_7362	0	0	0	0	0	6	0	0	0	0	0	0	0
OTU_7397	0	0	0	0	0	1	0	0	0	0	0	0	0
OTU_7391	0	0	2	0	0	3	0	0	0	0	0	0	0
OTU_7704	6	0	1	0	0	7	0	0	0	0	0	0	0
OTU_2074	0	0	0	2	0	0	0	0	0	0	0	0	0
OTU_3261	1	0	0	0	0	6	0	0	0	0	0	0	0
OTU_7348	0	0	0	0	0	12	0	0	0	0	0	0	0
OTU_7521	0	0	0	0	0	10	0	0	0	0	0	0	0
OTU_6411	0	0	0	4	0	0	0	0	0	0	0	8	0
OTU_5256	0	0	0	0	0	0	2	0	1	0	0	0	0
OTU_7260	0	1	0	0	1	1	0	0	0	0	0	0	0
OTU_7586	0	2	0	0	0	0	0	0	0	0	0	0	0
OTU_791	0	0	0	0	0	11	0	0	0	0	0	0	0
OTU_6125	0	0	0	0	0	0	2	1	0	0	0	0	0
OTU_6002	0	0	0	0	0	0	1	0	1	0	0	0	0
OTU_4255	0	0	2	0	0	4	0	2	1	0	0	0	0
OTU_1502	0	0	0	0	1	1	0	0	0	0	7	0	0
OTU_3269	3	0	3	0	0	3	0	0	0	0	0	0	0
OTU_7368	0	0	0	0	0	3	0	0	0	0	0	0	0
OTU_6852	0	0	0	0	5	0	0	0	0	0	1	0	0
OTU_7604	0	1	0	0	0	0	0	0	0	0	0	0	0
OTU_6420	0	0	1	1	0	0	0	0	0	0	0	0	0
OTU_5072	0	0	0	0	0	1	0	0	2	0	0	0	0
OTU_7479	0	0	0	0	0	10	0	0	1	4	0	0	0
OTU_7506	0	0	0	0	0	2	0	0	0	0	0	0	0
OTU_977	2	0	0	0	0	0	0	0	0	0	0	0	0
OTU_7396	0	0	8	0	0	8	0	0	0	0	0	0	0
OTU_6280	2	0	0	0	0	0	0	0	0	0	0	0	0
OTU_1510	0	0	0	0	2	2	0	0	0	0	0	0	0
OTU_2542	0	0	0	0	0	0	0	0	0	1	0	0	0
OTU_6957	0	0	0	0	2	2	0	0	0	0	0	2	1
OTU_7394	0	0	0	0	0	5	0	0	0	0	0	0	0
OTU_2523	10	3	0	0	0	0	0	0	0	0	0	0	0
OTU_842	0	0	0	0	0	0	0	1	0	4	0	0	0
OTU_4067	0	0	2	0	0	0	2	0	2	0	0	0	0
OTU_367	7	0	1	0	0	2	0	0	0	0	0	0	0
OTU_6893	0	0	0	0	8	0	0	0	0	0	0	0	0
OTU_662	0	0	0	0	19	0	0	0	0	0	0	0	0
OTU_1925	0	0	1	0	0	0	0	0	0	0	0	3	0
OTU_6682	0	0	0	0	2	0	0	0	0	0	0	0	0
OTU_629	0	0	0	2	10	0	0	0	0	0	0	0	0
OTU_7119	0	0	0	0	4	2	0	0	0	0	0	0	0
OTU_7263	0	0	0	0	2	0	0	0	0	0	0	0	0
OTU_4094	0	0	0	0	0	0	1	0	2	0	0	0	0
OTU_685	0	0	0	0	16	0	2	1	0	0	0	0	0
OTU_4205	0	0	1	2	1	2	1	0	4	0	0	0	2
OTU_7269	0	0	0	0	9	0	0	0	0	0	0	0	0
OTU_2620	4	0	2	0	0	0	0	0	0	0	0	0	0
OTU_1621	6	0	0	0	0	0	0	0	0	0	0	0	0
OTU_7724	3	0	0	0	0	0	0	0	0	0	0	0	0
OTU_7655	8	0	1	0	0	0	0	0	0	0	0	0	0
OTU_698	3	1	3	0	5	0	0	0	0	0	2	0	0
OTU_7821	0	0	6	0	0	0	0	0	0	0	0	0	0
OTU_7717	0	0	4	0	2	1	0	0	0	0	0	0	0
OTU_154	0	0	1	6	5	160	4	0	6	0	0	5	0
OTU_7430	0	0	0	0	0	2	0	0	0	0	0	0	0
OTU_6347	0	0	0	3	0	0	0	0	0	0	0	0	0
OTU_401	6	1	2	0	8	4	2	1	3	0	0	0	7
OTU_2600	0	0	0	0	0	0	0	0	0	1	0	0	2
OTU_2228	4	0	0	0	0	0	0	0	0	0	0	0	0
OTU_3062	1	0	0	0	0	0	0	0	0	0	0	0	0
OTU_7082	2	0	6	0	2	1	0	0	0	0	0	0	0
OTU_7577	2	0	0	0	0	0	0	0	0	0	0	0	0
OTU_6265	0	30	0	0	0	0	0	0	0	0	0	0	0
OTU_268	80	3	0	1	0	0	0	0	0	0	5	0	0
OTU_2909	1	0	0	0	0	0	0	0	0	0	0	0	0
OTU_2308	2	0	0	0	0	0	0	0	0	0	0	0	0
OTU_2505	5	0	0	0	0	0	0	0	0	0	0	0	0
OTU_2642	2	0	0	0	0	0	0	0	0	0	0	0	0
OTU_1390	12	12	0	2	0	0	0	0	0	0	2	0	1
OTU_2020	1	1	0	0	0	0	0	1	1	0	6	0	0
OTU_6276	0	16	2	0	0	2	0	0	0	0	0	0	0
OTU_1215	0	0	0	0	0	1	0	2	0	0	0	0	0
OTU_4764	0	1	0	0	0	0	2	0	1	0	0	0	0
OTU_7499	0	0	0	0	0	2	0	0	0	0	0	0	0
OTU_4193	0	0	0	0	0	0	6	5	4	0	0	3	0
OTU_7343	0	0	3	0	0	13	0	0	0	2	0	0	0
OTU_7419	0	0	0	0	0	4	0	0	0	0	0	0	0
OTU_7789	3	0	0	0	0	0	0	0	0	0	0	0	0
OTU_7462	0	0	0	0	0	4	0	0	0	0	0	0	0
OTU_6770	2	0	0	1	3	0	0	0	0	0	0	0	0
OTU_1022	3	0	0	0	0	0	0	0	0	0	0	0	0
OTU_4705	0	0	0	0	0	0	0	0	2	0	0	0	0
OTU_7634	4	0	1	0	0	0	0	0	0	0	0	0	0
OTU_7600	1	0	0	0	0	0	0	0	0	0	0	0	0
OTU_624	22	0	1	7	6	36	0	0	0	4	10	14	1
OTU_524	5	0	90	0	0	2	4	1	6	0	0	0	0
OTU_6813	0	0	3	0	1	6	0	0	0	0	0	0	0
OTU_1822	0	0	0	0	0	1	0	0	2	0	2	0	0
OTU_5632	0	0	0	0	0	0	1	1	0	0	0	0	0
OTU_1570	8	0	3	0	0	3	0	0	0	0	0	0	0
OTU_7475	0	0	0	0	0	5	0	0	0	0	0	0	0
OTU_635	27	0	5	0	0	22	0	0	0	0	0	0	0
OTU_1718	12	1	51	0	0	11	0	0	0	0	0	0	0
OTU_7135	2	0	2	2	5	7	0	0	0	0	0	0	0
OTU_7675	0	0	8	0	0	0	0	0	0	0	0	0	0
OTU_31	0	3	1086	0	0	66	2	5	1	0	1	0	0
OTU_3134	1	0	28	0	0	2	0	0	0	0	0	0	0
OTU_844	5	0	0	0	0	0	0	0	0	0	0	0	0
OTU_1442	1	0	0	0	0	0	0	0	0	0	16	4	0
OTU_283	4	0	1	5	0	0	0	0	0	0	24	4	0
OTU_1181	0	0	0	0	0	0	1	0	0	0	0	0	0
OTU_1470	0	0	0	0	3	0	0	0	0	0	0	0	0
OTU_4010	0	0	0	2	0	0	1	2	8	0	0	0	0
OTU_1573	0	0	0	0	0	5	0	0	0	0	0	0	0
OTU_7473	0	0	0	0	0	8	0	0	0	0	0	0	0
OTU_1580	0	0	0	0	4	10	0	0	0	0	0	0	2
OTU_7222	0	0	0	0	1	0	0	0	0	0	0	0	0
OTU_6931	0	0	0	0	4	0	0	0	0	0	0	0	0
OTU_6692	0	0	0	0	1	0	0	0	0	0	0	0	0
OTU_61	0	0	0	0	255	116	0	3	3	5	14	0	7
OTU_6892	0	0	0	0	1	0	0	0	0	0	0	0	0
OTU_7393	0	0	0	0	0	5	0	0	0	0	0	0	0
OTU_2059	1	0	0	0	0	0	0	0	0	0	0	0	0
OTU_2152	10	0	0	0	1	0	0	0	0	0	0	0	0
OTU_3140	3	0	0	0	0	0	0	0	0	0	0	0	0
OTU_688	0	0	0	0	34	0	0	0	0	0	0	0	0
OTU_7174	0	0	0	0	3	0	0	0	0	0	0	0	0
OTU_1515	0	0	0	0	1	0	0	0	0	0	0	0	0
OTU_301	0	0	0	0	0	6	0	0	0	1	23	0	0
OTU_238	30	0	1	0	109	1	0	1	0	0	0	0	1
OTU_1017	1	0	0	0	1	0	0	0	0	0	0	0	0
OTU_927	7	0	0	0	0	0	0	0	0	0	0	0	0
OTU_368	2	0	6	1	0	21	0	0	0	0	0	26	0
OTU_3861	0	0	0	0	4	0	0	0	0	0	0	0	0
OTU_7697	0	0	2	0	0	0	0	0	0	0	0	0	0
OTU_713	0	0	0	0	0	100	0	0	0	2	1	0	2
OTU_1909	0	0	2	0	0	0	0	0	0	3	5	0	0
OTU_2079	4	0	0	0	0	0	0	0	0	0	0	0	0
OTU_777	1	0	0	0	0	0	0	0	0	0	0	0	0
OTU_5470	0	0	0	0	0	0	0	2	0	0	0	0	0
OTU_6230	0	0	0	0	0	0	0	3	0	0	0	0	0
OTU_515	0	0	2	0	0	1	1	5	6	0	0	0	0
OTU_6975	21	0	21	0	2	6	1	0	1	1	0	0	0
OTU_730	2	3	137	0	1	0	0	0	0	0	0	0	0
OTU_1672	0	0	2	0	0	0	0	0	0	0	0	0	0
OTU_6283	0	2	0	0	0	0	0	0	0	0	0	0	0
OTU_1587	0	0	2	0	0	59	0	0	0	0	0	0	0
OTU_7603	0	2	0	0	0	0	0	0	0	0	0	0	0
OTU_888	0	0	0	2	0	0	0	0	0	5	0	0	0
OTU_6462	0	0	0	11	0	0	0	0	0	0	0	0	0
OTU_6605	0	0	0	0	0	8	0	0	0	0	0	0	2
OTU_6737	0	0	0	0	0	2	0	0	0	2	0	0	0
OTU_3149	1	0	0	0	0	0	0	0	0	0	0	0	0
OTU_360	15	0	0	0	0	0	0	0	0	0	0	0	0
OTU_175	29	0	17	0	0	0	0	0	0	0	1	0	0
OTU_1724	0	0	32	0	0	2	0	0	0	0	0	0	0
OTU_7845	4	0	12	0	0	0	0	0	0	0	0	0	0
OTU_278	7	0	0	0	0	0	0	0	0	0	0	0	0
OTU_1662	25	0	0	0	0	0	1	0	0	0	0	0	0
OTU_7353	0	0	0	0	0	2	0	0	0	0	0	2	0
OTU_235	6	0	0	0	0	0	0	0	0	0	0	0	0
OTU_1960	2	0	0	0	0	0	0	0	0	0	0	0	0
OTU_2877	1	0	0	0	0	0	0	0	0	0	0	0	0
OTU_735	10	0	0	0	0	0	0	0	0	0	0	0	0
OTU_160	6	0	0	0	0	0	0	0	0	0	0	0	0
OTU_2245	24	0	1	0	0	0	0	0	0	0	0	0	0
OTU_7426	15	0	11	0	0	8	0	0	0	0	0	0	0
OTU_7837	2	0	12	0	0	0	0	0	0	0	0	0	0
OTU_7313	3	0	0	0	0	0	0	0	0	0	0	0	0
OTU_7624	2	0	1	0	0	0	0	0	0	0	0	0	0
OTU_517	1	0	0	0	4	1	1	0	3	1	0	0	0
OTU_292	6	0	0	0	0	39	0	0	0	0	0	0	0
OTU_3344	0	0	0	0	0	0	0	0	0	0	0	1	0
OTU_193	38	0	0	0	4	3	0	0	0	0	0	0	0
OTU_6885	0	0	0	0	1	0	0	0	0	0	0	0	0
OTU_2182	5	0	0	0	0	0	0	0	0	0	0	0	0
OTU_2775	1	0	0	0	0	0	0	0	0	0	0	0	0
OTU_1840	1	0	0	0	0	0	0	0	0	0	0	0	0
OTU_3205	3	0	0	0	0	0	0	0	0	0	0	0	0
OTU_2630	1	0	0	0	0	0	0	0	0	0	0	0	0
OTU_6649	2	0	0	0	0	0	0	0	0	0	0	0	0
OTU_1707	2	0	4	0	0	0	0	0	0	0	0	0	0
OTU_86	79	0	8	0	0	3	0	2	0	0	0	2	0
OTU_3161	2	0	0	0	0	0	0	0	0	0	0	0	0
OTU_307	5	0	0	0	0	0	0	0	0	0	0	0	0
OTU_3289	2	0	0	0	0	0	0	0	0	0	0	0	0
OTU_1753	1	0	0	0	0	0	0	0	0	0	0	0	0
OTU_1720	1	0	8	0	0	0	0	0	0	0	2	0	2
OTU_4633	0	0	0	0	3	1	0	0	2	0	0	0	0
OTU_2095	0	0	1	0	0	7	0	0	0	0	0	0	0
OTU_5871	0	0	0	0	0	0	1	0	0	0	0	0	0
OTU_1584	0	0	0	0	0	7	0	0	0	0	0	0	0
OTU_1627	7	0	0	0	0	2	0	0	0	0	0	1	0
OTU_6953	0	0	0	0	3	0	0	0	0	0	0	0	0
OTU_1582	0	0	5	0	0	79	3	0	2	0	0	0	3
OTU_270	0	0	42	0	3	8	0	0	1	0	0	0	0
OTU_3223	5	0	0	0	0	0	1	0	1	0	0	0	0
OTU_4578	0	0	0	0	0	1	2	0	0	0	0	0	0
OTU_6421	0	0	6	1	0	4	0	0	1	0	0	1	0
OTU_7736	0	0	3	0	0	0	0	0	0	0	0	0	0
OTU_1605	0	0	0	0	0	3	0	0	0	0	0	0	0
OTU_3222	6	0	0	0	0	0	0	0	0	0	0	0	0
OTU_6778	0	0	1	0	11	7	0	0	0	0	4	0	0
OTU_7409	0	0	3	0	0	18	0	0	0	0	0	0	0
OTU_3098	1	0	0	0	0	0	0	0	0	0	0	0	0
OTU_1635	0	0	22	0	0	0	0	0	0	0	0	0	0
OTU_7780	0	0	33	0	0	0	0	0	0	0	2	0	0
OTU_7533	0	0	0	0	0	1	0	0	0	0	0	0	0
OTU_2180	5	0	13	0	0	7	0	1	0	0	3	0	0
OTU_7753	3	0	12	0	0	12	0	0	0	0	0	0	0
OTU_7783	0	0	1	0	0	0	0	0	0	0	0	0	0
OTU_7592	1	0	0	0	0	0	0	0	0	0	0	0	0
OTU_117	46	0	12	0	0	11	0	0	0	0	0	0	0
OTU_262	0	0	1	0	0	157	0	0	0	0	0	0	0
OTU_7510	0	0	0	0	0	2	0	0	0	0	0	0	0
OTU_1591	0	0	0	0	7	17	0	0	0	0	0	2	0
OTU_3940	0	0	2	0	1	0	0	0	0	0	0	3	0
OTU_6141	0	0	0	0	0	0	0	1	0	0	0	0	0
OTU_5263	0	0	4	0	0	15	0	0	3	0	0	0	0
OTU_2643	1	0	1	0	0	0	0	1	0	1	17	0	3
OTU_2204	0	0	0	0	0	0	0	0	0	0	1	0	0
OTU_821	0	0	0	0	0	0	0	0	0	0	6	0	0
OTU_1903	0	0	0	0	0	0	0	0	0	0	10	0	0
OTU_4465	0	0	0	0	0	0	3	0	2	0	0	0	0
OTU_1681	1	2	0	0	0	1	0	0	0	0	4	0	0
OTU_258	0	1	0	0	1	47	3	0	1	0	1	1	0
OTU_4722	0	0	0	0	0	0	0	2	1	0	1	0	0
OTU_716	3	0	0	0	0	0	0	0	0	0	0	0	0
OTU_2120	1	0	0	0	0	0	0	0	0	0	0	0	0
OTU_683	0	0	0	0	4	0	0	0	0	0	0	0	0
OTU_7754	1	0	12	0	0	2	0	0	0	0	0	0	0
OTU_2125	0	0	0	0	2	1	0	0	0	0	1	0	0
OTU_1687	0	0	13	0	0	0	0	0	0	0	0	0	0
OTU_1631	1	0	0	0	0	0	2	2	0	0	0	0	0
OTU_1702	0	0	18	0	0	0	0	0	0	0	0	0	0
OTU_748	0	0	0	0	0	10	0	0	2	0	0	0	0
OTU_3015	0	0	0	0	0	0	0	0	0	0	1	0	0
OTU_2991	0	0	11	0	3	1	0	0	0	0	0	0	0
OTU_1638	0	0	24	0	0	0	0	0	0	0	0	0	0
OTU_7687	0	0	3	0	0	0	0	0	0	0	0	0	0
OTU_4848	0	0	0	3	0	0	0	2	3	0	0	0	0
OTU_5018	0	0	0	0	0	0	0	0	2	0	0	0	0
OTU_378	15	0	0	0	0	0	0	0	0	0	0	0	0
OTU_822	15	0	0	0	0	0	0	0	0	0	10	0	0
OTU_2569	3	0	0	0	0	0	0	0	0	0	0	0	0
OTU_2174	3	0	0	0	2	0	0	0	0	0	1	0	0
OTU_104	53	0	6	0	1	0	0	0	5	0	1	0	0
OTU_4367	0	0	0	0	0	0	0	0	1	0	0	0	0
OTU_2701	0	0	1	0	0	8	0	0	0	2	0	0	0
OTU_4692	0	0	0	0	1	0	1	0	1	0	0	0	0
OTU_5630	0	0	0	0	0	0	1	0	0	0	0	0	0
OTU_7611	0	3	0	0	0	0	0	0	0	0	0	0	0
OTU_6480	0	0	0	6	0	0	0	0	0	0	0	0	0
OTU_7518	1	0	0	0	0	5	0	0	0	0	0	0	0
OTU_6830	0	0	0	0	2	0	0	0	0	0	0	0	0
OTU_7386	0	0	1	0	0	10	0	0	0	0	0	0	0
OTU_1287	0	0	0	0	0	0	0	1	0	0	0	0	0
OTU_7843	0	0	2	0	0	0	0	0	0	0	0	0	0
OTU_4523	0	0	0	0	0	0	0	0	2	0	1	0	1
OTU_4544	0	0	0	0	0	0	2	0	1	0	0	0	0
OTU_4001	0	0	0	0	1	0	1	1	0	0	4	0	0
OTU_1522	0	5	0	0	0	0	0	0	0	0	0	0	0
OTU_7457	0	0	0	0	0	1	0	0	0	0	0	0	0
OTU_1020	4	3	3	3	5	2	12	5	5	8	3	0	2
OTU_441	14	129	29	1	0	1	43	27	63	6	0	6	6
OTU_5046	0	0	0	0	0	0	1	0	0	0	0	0	0
OTU_6243	0	0	0	0	0	0	0	2	0	0	0	0	0
OTU_1216	0	0	0	0	0	0	0	3	0	0	0	0	0
OTU_1368	0	0	0	0	0	0	2	1	0	0	0	0	0
OTU_6536	0	12	0	0	0	0	0	0	0	0	0	0	0
OTU_47	28	650	79	2	0	6	71	75	81	13	2	55	0
OTU_5740	0	19	0	0	0	0	4	5	5	0	0	2	0
OTU_6251	0	3	0	0	0	0	1	0	2	0	0	0	0
OTU_5440	0	0	0	0	0	0	0	1	0	0	0	0	0
OTU_5595	0	20	7	0	0	0	7	21	4	0	0	4	0
OTU_366	2	2	0	0	0	0	4	0	2	0	0	0	0
OTU_5924	0	0	0	0	0	0	5	5	2	0	0	0	0
OTU_1801	3	0	0	0	0	0	0	0	0	0	0	0	0
OTU_1323	1	1	0	0	0	0	2	3	0	0	0	0	0
OTU_2971	2	0	0	0	0	0	0	0	0	0	0	0	0
OTU_5766	0	0	1	0	0	0	1	1	0	0	0	0	0
OTU_6321	0	0	0	1	0	0	0	0	0	0	0	0	0
OTU_1463	2	1	0	0	9	18	2	2	6	0	6	2	1
OTU_3375	0	0	0	0	0	0	0	0	0	0	0	0	6
OTU_2252	1	0	2	0	0	3	1	1	1	4	2	0	3
OTU_3907	0	3	0	0	0	0	0	0	0	0	0	0	0
OTU_4813	0	0	2	0	0	4	1	3	0	0	1	1	0
OTU_3144	1	0	0	0	0	0	0	0	0	0	0	0	0
OTU_7623	2	0	0	0	0	0	0	0	0	0	0	0	0
OTU_1939	8	0	3	0	0	0	0	1	0	0	1	0	0
OTU_359	8	0	0	0	0	0	0	0	0	0	0	0	0
OTU_6991	0	0	11	0	7	5	0	0	0	0	0	0	0
OTU_7324	0	0	5	0	2	2	0	0	0	0	0	0	0
OTU_680	0	0	2	0	9	0	0	0	0	0	0	0	0
OTU_7018	0	0	0	0	2	0	0	0	0	0	0	0	0
OTU_265	46	0	251	3	52	5	0	0	0	6	0	0	0
OTU_7835	0	0	5	0	0	0	0	0	0	0	0	0	0
OTU_582	6	0	0	0	0	0	0	0	0	0	0	0	0
OTU_7770	3	0	0	0	0	0	0	0	0	0	0	0	0
OTU_721	9	0	2	0	0	0	0	0	0	0	0	0	0
OTU_5243	0	0	0	0	0	0	1	0	0	0	0	0	0
OTU_7758	1	0	0	0	0	0	0	0	0	0	0	0	0
OTU_2081	2	0	0	0	0	0	0	0	0	0	0	0	0
OTU_2267	2	0	0	0	0	0	0	0	0	0	0	0	0
OTU_7539	0	0	3	0	0	4	0	0	0	0	0	0	0
OTU_1732	4	0	40	0	3	19	0	0	0	0	0	0	0
OTU_187	29	1	22	0	1	11	0	0	0	0	0	0	0
OTU_6048	0	0	0	0	0	0	2	1	0	0	0	0	0
OTU_744	1	0	0	0	0	0	0	0	0	0	0	0	0
OTU_6298	0	0	0	0	0	0	0	0	2	0	0	0	0
OTU_741	6	0	16	0	1	4	0	2	0	0	0	0	0
OTU_6515	0	0	2	0	0	0	0	0	0	0	0	0	0
OTU_7677	0	0	2	0	0	0	0	0	0	0	0	0	0
OTU_7326	0	0	0	1	0	7	0	0	0	0	0	0	0
OTU_1592	0	0	0	0	0	23	0	0	0	0	0	0	0
OTU_2928	1	0	0	0	0	0	0	0	0	0	0	0	0
OTU_1685	5	0	2	0	0	10	0	0	0	0	1	0	0
OTU_7111	0	0	0	0	13	0	0	0	0	0	2	0	0
OTU_1749	0	0	0	0	4	0	0	0	0	0	3	0	0
OTU_237	0	0	0	0	11	0	0	0	0	0	0	0	0
OTU_7316	0	0	0	0	0	8	0	0	0	0	0	0	0
OTU_372	3	0	0	0	0	0	0	0	0	0	0	0	0
OTU_5950	0	0	0	0	0	0	1	0	0	0	0	0	0
OTU_6203	0	0	0	0	0	0	0	4	0	0	0	0	0
OTU_1264	0	0	0	0	0	0	0	4	0	0	0	0	0
OTU_6249	0	0	0	0	0	0	0	2	0	0	0	0	0
OTU_7826	0	0	3	0	0	0	0	0	0	0	0	0	0
OTU_2779	1	0	0	0	0	0	0	0	0	0	0	0	0
OTU_3985	0	0	0	0	0	0	2	0	2	0	0	0	0
OTU_291	0	0	0	0	0	1	8	1	12	2	25	0	5
OTU_4503	0	0	0	0	0	0	1	0	2	0	0	0	0
OTU_1301	0	0	0	0	0	0	1	2	0	0	0	0	0
OTU_5116	0	0	0	0	0	0	3	0	1	0	0	0	0
OTU_3136	1	2	0	0	0	1	0	0	0	0	0	0	0
OTU_1812	7	0	0	0	0	0	0	0	0	0	1	0	0
OTU_6100	0	1	0	0	0	0	0	2	0	0	0	0	0
OTU_6467	0	6	1	3	0	0	0	1	0	0	0	0	0
OTU_7488	0	1	0	0	0	0	0	0	0	0	0	0	0
OTU_3114	1	0	0	0	0	0	0	0	0	0	0	0	0
OTU_3488	0	2	0	0	0	0	0	0	0	0	0	0	2
OTU_3176	1	0	0	0	0	0	0	0	0	0	0	0	0
OTU_4752	0	0	0	0	0	0	1	0	0	0	0	0	0
OTU_3996	0	0	0	0	0	0	0	2	0	0	0	0	0
OTU_1723	3	0	0	0	0	0	0	0	0	0	0	0	0
OTU_1268	0	0	0	0	0	0	2	8	0	1	0	0	0
OTU_6220	0	0	0	0	0	0	0	4	0	0	0	0	0
OTU_6116	0	0	0	0	0	0	2	3	0	1	0	0	0
OTU_3095	2	0	0	0	0	0	0	0	0	0	0	0	0
OTU_1560	0	0	0	0	3	0	0	0	0	0	0	0	0
OTU_4754	0	0	0	0	0	0	2	0	2	0	0	0	0
OTU_3336	0	0	0	0	0	0	0	0	0	0	0	3	0
OTU_4547	0	0	0	0	0	0	1	0	0	0	0	0	0
OTU_5232	0	0	0	0	0	0	1	0	1	0	0	0	0
OTU_4430	0	0	0	0	0	0	1	0	1	0	0	0	0
OTU_2923	0	0	0	0	0	0	0	0	0	0	2	0	0
OTU_5438	0	2	1	0	0	0	0	3	0	0	0	0	1
OTU_4951	2	0	0	0	0	0	3	3	1	0	0	0	3
OTU_799	0	0	0	0	0	0	2	3	1	0	0	0	0
OTU_4446	0	0	0	1	0	0	2	0	3	0	2	0	0
OTU_691	0	0	0	0	7	0	0	0	0	0	0	0	0
OTU_5860	0	0	0	0	0	0	1	0	0	1	0	2	0
OTU_6604	0	0	0	0	0	0	0	4	0	0	0	0	0
OTU_3872	0	0	0	0	1	0	0	0	0	1	0	0	0
OTU_2781	0	0	0	0	0	0	0	0	0	1	0	0	0
OTU_3593	0	0	0	0	0	0	0	0	0	0	0	0	2
OTU_7360	0	0	0	0	0	4	0	0	0	0	0	0	0
OTU_4904	0	0	0	0	0	0	0	0	2	0	0	0	0
OTU_4227	0	0	0	0	0	0	1	0	1	0	0	0	0
OTU_4546	0	0	0	0	0	0	1	0	1	0	0	0	0
OTU_5823	0	0	0	0	0	0	1	0	0	0	0	0	0
OTU_4861	0	0	0	0	0	0	0	0	1	0	0	0	0
OTU_4854	0	0	0	0	0	0	2	0	0	0	0	0	0
OTU_4880	0	0	0	0	0	0	1	0	2	0	0	0	0
OTU_860	0	0	0	0	0	0	0	0	0	2	0	0	0
OTU_459	0	0	0	0	0	0	1	0	2	0	0	0	0
OTU_4615	0	0	0	0	0	0	3	0	1	0	0	0	0
OTU_5154	0	0	0	0	0	0	2	0	0	2	0	0	0
OTU_4008	0	0	0	0	0	0	1	0	2	0	0	0	0
OTU_5541	0	0	0	0	0	0	3	1	0	0	0	0	0
OTU_4795	0	0	0	0	0	0	0	0	1	0	0	0	0
OTU_1134	0	0	0	0	0	0	1	0	2	0	0	0	1
OTU_4221	0	0	0	0	0	0	0	0	3	0	0	0	0
OTU_7712	0	0	1	0	0	0	0	0	0	0	0	0	0
OTU_2644	0	0	0	0	0	0	0	0	0	3	0	0	0
OTU_1342	0	0	0	0	0	0	2	3	2	8	2	0	0
OTU_4954	0	1	0	0	0	4	4	1	1	0	0	0	0
OTU_3100	0	0	0	0	0	0	0	0	0	0	2	0	0
OTU_4481	0	0	0	0	0	0	1	0	1	0	0	0	0
OTU_2339	0	0	0	0	0	0	0	0	0	1	0	0	0
OTU_6069	0	0	0	0	0	0	0	1	0	0	0	0	0
OTU_2635	0	0	0	0	0	0	1	0	0	2	0	0	0
OTU_7769	0	0	1	0	1	0	0	0	0	0	0	0	0
OTU_3456	0	0	0	0	0	0	0	0	0	0	0	0	3
OTU_6275	0	2	0	0	0	0	0	0	0	0	0	0	0
OTU_1667	0	0	5	0	0	0	0	0	0	0	0	0	0
OTU_2862	0	0	0	0	0	0	0	0	0	4	0	0	0
OTU_6177	2	0	0	0	0	0	0	0	0	0	0	0	0
OTU_5264	0	0	0	0	0	0	2	0	1	0	0	0	0
OTU_4668	0	0	0	0	0	0	1	0	0	0	0	0	0
OTU_4676	0	0	0	0	0	0	3	0	2	0	0	0	0
OTU_6484	0	0	0	8	0	0	0	0	0	0	0	0	0
OTU_7420	0	0	0	0	0	6	0	0	0	0	0	0	0
OTU_4836	0	0	0	0	0	0	1	0	1	0	0	0	0
OTU_5743	0	0	0	0	0	0	2	1	0	0	0	0	0
OTU_2508	0	0	0	0	0	0	0	0	0	2	0	0	0
OTU_7467	0	0	0	0	0	1	0	0	0	0	0	0	0
OTU_818	5	0	0	0	0	0	0	0	0	0	0	0	0
OTU_4962	0	0	0	0	0	0	2	0	0	0	0	0	0
OTU_2257	1	0	0	0	0	0	0	0	0	0	0	0	0
OTU_3126	4	0	0	0	0	0	0	0	0	0	0	0	0
OTU_6287	0	0	0	0	0	0	0	0	3	0	0	0	0
OTU_4536	0	0	0	0	0	0	2	0	1	0	0	0	0
OTU_6740	0	0	0	0	2	0	0	0	0	0	0	0	2
OTU_6853	0	0	0	0	2	0	0	0	0	0	0	0	0
OTU_4043	0	0	0	0	2	0	3	2	0	0	0	0	0
OTU_2392	0	2	0	1	0	1	4	6	2	0	0	2	0
OTU_4794	0	0	0	0	0	0	1	0	3	0	0	0	0
OTU_1070	0	0	0	1	0	0	0	2	0	0	0	0	0
OTU_7625	0	3	0	0	0	0	0	0	0	0	0	0	0
OTU_6695	0	0	0	0	3	0	0	0	0	0	0	0	0
OTU_3797	0	0	0	0	0	0	0	0	0	0	0	0	1
OTU_2005	0	2	0	0	0	0	0	0	0	0	1	0	0
OTU_4870	0	0	0	0	0	0	1	0	4	0	0	0	0
OTU_4571	0	0	0	0	0	0	1	0	1	0	1	0	0
OTU_202	0	0	0	1	0	0	8	4	21	9	16	2	3
OTU_4604	0	0	0	0	0	0	1	0	3	0	0	0	0
OTU_344	24	0	2	3	0	0	13	17	7	10	6	3	3
OTU_5430	0	0	0	0	0	0	2	3	0	0	0	0	0
OTU_1454	0	0	0	0	2	0	0	0	0	0	0	0	3
OTU_3846	0	0	2	0	0	0	1	3	1	1	1	0	0
OTU_2795	0	0	0	0	6	1	4	3	3	20	0	0	0
OTU_5536	0	0	0	0	0	0	1	2	0	5	2	0	0
OTU_2225	0	0	0	0	0	0	0	2	0	2	0	0	0
OTU_2493	0	0	0	0	0	0	0	0	0	2	0	0	0
OTU_4589	0	0	2	0	0	0	4	0	4	6	0	0	1
OTU_981	4	0	4	3	1	0	9	9	18	24	5	3	8
OTU_4929	0	0	0	0	0	0	0	0	1	1	0	0	3
OTU_5963	0	0	0	0	0	0	0	2	0	0	0	0	0
OTU_737	6	0	0	0	0	0	3	7	0	8	0	0	0
OTU_2825	4	0	0	0	0	0	0	2	0	0	0	0	0
OTU_2201	3	0	0	0	0	0	4	3	2	0	0	0	0
OTU_1285	0	0	0	0	3	0	4	9	3	20	0	0	1
OTU_5409	0	0	0	0	0	0	4	6	0	0	0	0	0
OTU_5985	0	0	0	0	0	0	2	1	0	0	0	0	0
OTU_5971	0	0	0	0	0	0	1	3	0	1	0	0	0
OTU_5362	0	0	1	0	0	0	4	1	0	2	0	0	0
OTU_5590	0	0	0	0	0	0	0	1	0	0	0	0	0
OTU_1295	0	0	0	0	0	0	0	2	0	0	0	0	0
OTU_316	8	1	7	2	1	6	17	39	10	81	10	22	3
OTU_5975	0	0	1	0	0	0	0	4	0	5	0	0	0
OTU_6844	0	0	0	0	1	0	0	0	0	0	0	0	0
OTU_1452	0	0	8	2	0	0	0	1	2	2	0	9	2
OTU_7813	0	0	1	0	0	0	0	0	0	0	0	0	0
OTU_6835	0	0	0	1	6	0	6	4	6	6	4	0	4
OTU_6932	0	0	0	0	3	0	0	0	0	0	0	0	0
OTU_2874	0	0	0	0	0	0	0	0	0	2	0	0	0
OTU_4302	0	0	0	0	0	0	0	0	3	0	0	0	0
OTU_5048	0	0	0	0	0	0	1	0	2	0	0	0	0
OTU_4682	0	0	0	0	0	0	0	0	2	0	0	0	0
OTU_5158	0	0	0	0	0	2	6	1	14	13	1	0	1
OTU_2539	7	0	0	0	0	0	0	0	0	3	1	0	0
OTU_3448	0	0	1	0	0	2	2	0	4	1	0	4	18
OTU_411	0	0	0	0	0	0	6	0	5	0	3	0	0
OTU_4825	0	0	0	0	0	0	2	4	3	0	0	0	0
OTU_5109	0	0	0	0	0	0	2	0	4	0	0	0	0
OTU_4113	0	0	0	0	0	0	1	0	0	0	0	0	0
OTU_4644	0	0	0	0	0	0	3	0	2	0	0	0	0
OTU_5528	0	0	0	0	0	0	2	0	0	0	0	0	0
OTU_4645	0	0	0	0	0	0	3	0	1	0	0	0	0
OTU_4783	0	0	0	0	0	0	6	0	2	1	0	0	0
OTU_4196	0	0	0	0	0	0	1	0	1	0	0	0	0
OTU_4775	0	0	0	0	0	0	3	0	3	0	0	0	0
OTU_1172	0	0	0	0	0	0	4	7	4	7	2	0	9
OTU_5013	0	0	0	0	0	0	4	0	2	0	0	0	0
OTU_4469	0	0	0	0	0	0	1	0	4	0	0	0	0
OTU_2993	0	0	0	0	0	0	0	0	0	0	1	0	0
OTU_2878	0	1	1	2	0	1	4	11	7	21	35	4	5
OTU_2127	0	0	0	0	0	0	0	0	0	0	0	1	0
OTU_1369	0	0	0	0	0	0	1	2	0	0	0	0	0
OTU_2724	0	0	0	0	0	0	0	0	0	1	0	0	0
OTU_5581	0	0	0	0	0	0	1	0	0	0	0	0	0
OTU_7136	0	0	1	0	1	0	0	0	0	1	3	0	0
OTU_857	0	4	0	0	0	0	1	3	0	5	0	0	0
OTU_5893	0	0	0	0	0	0	2	1	0	0	0	0	0
OTU_5751	0	0	0	0	0	0	2	1	0	0	0	0	0
OTU_6199	0	0	0	0	0	0	0	4	0	0	0	0	0
OTU_5477	0	0	0	0	0	0	1	3	0	0	0	0	0
OTU_1221	0	0	0	0	0	0	0	0	0	2	0	0	0
OTU_4231	0	0	0	0	0	0	0	0	1	0	0	0	0
OTU_4239	0	0	0	0	0	0	1	0	1	0	0	0	0
OTU_1773	0	0	0	0	0	0	0	0	0	0	1	0	0
OTU_426	0	0	0	0	0	2	2	0	10	0	0	2	3
OTU_158	7	0	0	0	0	0	3	5	0	1	0	0	0
OTU_489	4	2	0	0	0	0	13	4	9	4	7	5	10
OTU_1993	0	0	0	0	0	0	0	1	0	1	0	0	0
OTU_2369	0	1	4	4	2	0	11	13	2	21	11	26	6
OTU_3490	0	0	4	0	1	1	7	8	4	10	7	16	1
OTU_1855	0	0	0	0	0	0	3	1	4	2	1	0	0
OTU_558	0	0	0	0	0	0	4	7	0	4	0	0	0
OTU_4234	0	0	0	0	0	0	1	0	3	0	0	0	0
OTU_4864	0	0	0	0	0	0	1	0	2	0	0	1	0
OTU_4686	0	0	0	0	0	0	3	0	2	0	0	0	0
OTU_6318	0	0	0	2	0	0	0	0	0	0	0	0	0
OTU_2749	4	0	1	0	0	0	0	0	0	2	3	6	0
OTU_3260	0	0	1	0	0	2	1	0	0	1	0	8	0
OTU_4326	0	0	0	0	0	0	0	0	1	0	0	0	0
OTU_2687	0	0	0	0	0	0	0	0	0	6	0	0	0
OTU_1574	0	0	0	0	0	3	0	0	0	0	1	0	0
OTU_2764	0	0	0	0	0	0	0	0	0	5	0	0	0
OTU_4779	0	0	0	0	0	0	1	0	0	0	0	0	0
OTU_341	6	0	0	0	1	0	1	4	3	4	0	0	5
OTU_1300	0	0	0	0	0	0	1	2	0	0	0	0	0
OTU_1955	0	4	2	4	0	0	0	1	0	7	3	1	0
OTU_4530	0	0	0	0	0	0	3	0	2	2	0	0	0
OTU_1065	3	0	3	4	0	0	0	2	1	4	0	1	2
OTU_272	5	0	1	0	0	0	0	0	0	1	2	0	0
OTU_5107	0	0	0	0	0	0	2	0	1	1	2	0	0
OTU_4727	0	0	0	0	0	0	2	0	2	0	0	0	0
OTU_2570	5	0	0	0	0	0	0	1	0	0	0	0	0
OTU_4055	0	0	0	0	0	0	0	0	1	0	0	0	0
OTU_3743	3	10	0	0	0	0	0	2	0	0	0	0	1
OTU_4782	0	0	0	0	0	0	1	1	3	0	0	0	0
OTU_165	6	0	3	0	0	0	3	3	6	0	6	0	0
OTU_4558	0	0	0	0	0	0	2	0	2	0	0	0	0
OTU_5771	0	0	0	0	0	0	1	2	0	1	0	0	0
OTU_2501	0	0	0	0	0	1	0	2	0	5	1	5	0
OTU_7335	0	0	0	0	0	2	0	0	0	2	0	1	0
OTU_7800	0	0	4	0	0	0	0	0	0	0	0	0	0
OTU_3371	0	0	1	0	0	0	0	0	0	0	0	1	1
OTU_7035	0	0	0	0	1	0	0	0	0	0	0	0	0
OTU_6930	0	0	0	0	5	0	0	0	0	0	0	0	0
OTU_249	24	1	14	4	12	6	9	0	8	0	4	9	3
OTU_2101	45	14	59	9	2	9	5	8	8	1	12	13	7
OTU_6897	0	0	0	0	4	0	0	0	0	0	0	0	0
OTU_617	0	0	0	0	5	0	0	1	0	0	0	0	0
OTU_5094	0	0	0	0	0	0	1	0	0	0	0	0	0
OTU_4461	0	0	0	0	0	0	0	0	2	0	0	0	0
OTU_4624	2	0	4	0	3	0	1	0	1	0	3	1	0
OTU_7589	1	0	0	0	0	0	0	0	0	0	0	0	0
OTU_4830	0	0	0	0	0	0	4	0	1	0	0	1	0
OTU_504	0	0	0	0	0	0	1	0	4	0	0	0	0
OTU_7866	0	0	3	0	0	1	0	0	0	0	0	0	0
OTU_408	0	0	0	0	0	0	4	0	3	0	0	0	0
OTU_2428	5	0	0	0	0	0	1	0	1	0	0	0	0
OTU_2166	0	0	0	0	0	0	0	0	0	0	2	0	0
OTU_6669	0	0	0	0	0	0	0	0	0	1	0	2	2
OTU_7666	0	0	43	3	3	2	3	0	6	0	4	2	3
OTU_6490	0	0	0	0	0	0	0	0	0	0	1	2	0
OTU_6590	2	3	9	2	0	0	0	0	0	0	0	0	0
OTU_3512	0	0	0	0	0	0	0	0	0	0	1	4	6
OTU_837	0	0	2	0	0	1	0	0	1	0	1	4	2
OTU_1600	0	0	0	0	0	4	0	0	0	0	0	0	0
OTU_2941	1	1	5	0	0	0	3	0	1	2	11	2	2
OTU_6768	0	0	0	0	2	0	0	0	0	0	0	0	0
OTU_3483	0	0	1	0	0	0	0	0	0	0	0	0	3
OTU_731	0	0	1	0	0	0	0	0	0	0	0	0	0
OTU_2912	0	0	2	0	0	0	0	0	0	0	7	0	1
OTU_3184	0	0	1	0	0	0	0	0	0	0	4	3	2
OTU_3609	0	0	0	0	4	0	0	0	2	0	0	0	10
OTU_488	0	0	0	1	1	0	5	0	4	0	0	0	0
OTU_2793	0	0	0	0	0	0	0	0	0	1	0	0	0
OTU_942	2	0	4	0	0	0	2	4	1	13	0	6	0
OTU_4333	1	7	0	0	0	0	2	0	2	2	1	0	0
OTU_1014	17	11	28	2	8	8	6	0	2	8	4	71	5
OTU_3240	5	0	0	0	0	0	0	0	0	0	0	0	0
OTU_1797	2	0	0	0	0	0	0	0	0	0	0	0	0
OTU_3879	2	0	0	0	0	0	0	0	0	0	0	0	0
OTU_30	571	80	405	51	89	99	119	92	153	138	181	450	284
OTU_7781	4	0	0	0	0	0	0	0	0	0	0	0	0
OTU_5153	0	0	0	0	0	0	2	0	5	0	0	0	0
OTU_2896	17	0	0	0	0	0	0	1	0	0	0	1	1
OTU_2741	0	0	0	0	0	0	0	0	0	4	0	0	0
OTU_5322	0	0	0	0	0	0	2	0	0	0	0	0	0
OTU_5216	0	0	0	0	0	0	3	0	3	0	0	0	0
OTU_4248	0	0	0	0	0	0	1	0	0	0	0	0	0
OTU_3370	0	0	1	0	0	0	0	0	1	0	0	4	5
OTU_4751	0	0	0	0	0	0	1	0	1	0	0	0	0
OTU_3655	2	1	1	0	0	2	2	0	4	0	0	15	4
OTU_1008	2	0	0	0	0	0	0	0	0	0	0	0	0
OTU_3793	0	2	0	0	0	0	0	0	0	0	0	0	1
OTU_1407	0	1	1	4	0	1	1	0	2	0	5	0	0
OTU_1208	0	0	0	0	0	0	1	0	0	0	0	0	0
OTU_3369	0	0	0	0	0	0	0	0	0	0	0	3	9
OTU_2512	2	0	0	0	0	0	0	0	0	0	0	0	0
OTU_4003	0	0	0	0	0	1	0	1	2	0	1	1	0
OTU_1556	0	0	0	0	3	0	0	0	2	0	0	0	0
OTU_6346	0	0	0	1	0	1	0	0	0	0	1	0	1
OTU_4576	0	0	0	0	0	0	1	0	1	0	0	0	0
OTU_4579	0	0	0	0	0	0	0	0	0	1	0	0	0
OTU_4235	0	0	0	1	0	0	4	0	4	0	1	0	0
OTU_3902	0	1	0	0	0	0	0	0	0	0	1	1	3
OTU_6255	0	0	0	0	0	0	0	2	0	0	0	0	0
OTU_557	0	0	0	0	0	0	2	0	0	0	0	0	0
OTU_1019	0	2	0	0	1	0	0	0	0	2	0	5	0
OTU_3356	0	0	0	0	0	0	0	0	0	0	0	0	3
OTU_6541	0	0	0	0	0	0	0	0	3	0	2	0	1
OTU_6242	0	0	0	0	0	0	0	0	3	1	0	0	0
OTU_7029	0	0	0	0	1	0	0	0	0	0	0	0	0
OTU_5236	0	0	0	0	0	0	0	0	1	0	0	0	0
OTU_4451	0	0	0	0	0	0	0	0	1	0	0	0	0
OTU_5999	0	0	0	0	0	0	1	1	0	1	0	0	0
OTU_6292	0	0	0	2	0	0	0	0	4	0	2	0	0
OTU_5270	0	0	0	0	0	0	0	0	1	0	0	0	0
OTU_4096	0	0	5	6	2	0	2	0	4	6	0	0	4
OTU_1038	0	0	0	0	0	0	0	0	0	0	0	0	3
OTU_3959	0	0	0	0	0	0	0	2	0	2	0	0	2
OTU_1031	3	0	0	0	0	0	0	0	0	0	0	0	0
OTU_982	8	0	2	0	0	0	0	0	0	0	0	0	0
OTU_3895	0	0	0	0	0	0	0	3	0	0	0	0	4
OTU_5884	0	0	0	0	0	0	1	2	0	0	0	0	0
OTU_2689	0	0	0	0	0	0	0	0	0	1	0	0	0
OTU_5325	0	0	0	0	0	0	2	0	0	0	0	0	0
OTU_849	0	0	0	0	2	0	0	0	0	7	0	6	0
OTU_5118	0	0	0	0	0	0	0	0	1	0	0	0	0
OTU_983	0	0	0	0	0	0	0	4	0	0	3	0	0
OTU_3257	0	0	0	0	0	0	0	0	0	0	0	3	0
OTU_3183	0	0	0	0	0	2	2	0	0	1	0	7	0
OTU_926	0	0	0	0	0	0	0	0	0	10	0	0	0
OTU_2807	0	0	0	0	0	0	0	0	0	1	0	0	0
OTU_2161	1	0	0	0	0	0	0	0	0	0	0	0	0
OTU_5466	0	0	0	0	0	0	2	1	0	0	0	0	0
OTU_6027	0	0	0	0	0	0	0	1	0	0	0	0	0
OTU_7483	0	0	0	0	0	3	0	0	0	0	0	0	0
OTU_2399	0	0	2	1	0	0	3	2	0	11	2	11	2
OTU_5889	0	0	0	0	0	0	1	0	0	0	0	0	0
OTU_4257	0	0	0	0	0	0	1	0	4	0	0	0	0
OTU_4709	0	0	0	0	0	0	1	0	1	0	0	0	0
OTU_3986	0	0	0	0	0	0	1	0	2	0	0	0	0
OTU_6179	0	5	1	0	0	0	0	0	0	0	0	0	0
OTU_3453	0	0	0	0	0	0	0	0	0	0	0	0	2
OTU_4366	0	0	0	0	0	0	2	0	5	0	0	0	0
OTU_4878	0	0	0	0	0	0	1	0	0	0	0	0	0
OTU_5724	0	0	0	0	0	0	0	4	0	0	0	0	0
OTU_5393	0	0	0	0	0	0	1	2	0	0	0	0	0
OTU_918	1	0	0	0	0	0	1	4	0	8	0	0	0
OTU_5530	0	0	0	0	0	0	3	2	0	0	0	0	0
OTU_2017	0	0	0	0	2	0	0	4	2	0	0	2	2
OTU_5836	0	0	0	0	0	0	0	2	0	0	0	0	0
OTU_3450	0	0	0	0	0	3	0	6	0	1	10	0	14
OTU_2696	0	0	0	0	0	0	0	0	0	1	0	0	0
OTU_5566	0	0	0	0	0	0	3	1	0	0	0	0	0
OTU_5419	0	0	0	0	0	0	0	0	0	1	1	0	0
OTU_5942	0	0	0	0	0	0	1	1	0	0	0	0	0
OTU_2581	0	0	0	0	1	0	3	3	1	5	1	0	4
OTU_3711	0	0	0	2	0	0	0	0	0	0	0	0	0
OTU_1711	0	0	1	0	0	0	0	0	0	2	0	0	0
OTU_4408	0	0	2	0	0	0	1	0	1	0	0	0	0
OTU_5564	3	0	0	0	0	0	1	3	0	0	0	0	0
OTU_584	11	0	0	0	0	0	0	0	0	0	0	4	0
OTU_5767	0	0	1	0	1	0	1	2	0	1	0	1	1
OTU_3227	8	0	0	2	0	0	2	8	10	6	0	0	0
OTU_1367	0	0	0	1	0	0	0	5	2	1	1	0	2
OTU_5654	0	0	0	0	0	0	1	2	0	0	0	0	0
OTU_5714	0	0	0	0	0	0	3	18	0	0	1	1	0
OTU_1269	0	0	0	0	0	0	4	3	0	2	0	0	0
OTU_570	3	0	1	1	0	9	16	56	12	23	1	4	3
OTU_5400	0	0	0	1	0	1	3	5	0	3	0	3	0
OTU_2018	4	0	0	0	0	0	0	0	0	0	0	0	0
OTU_3769	0	3	2	0	0	1	4	9	1	2	6	8	8
OTU_555	0	0	0	0	0	0	4	4	0	0	0	0	0
OTU_1383	0	0	0	0	0	0	4	7	0	4	0	0	0
OTU_2117	0	0	0	4	0	0	1	0	1	3	1	0	9
OTU_4567	0	0	0	0	0	0	1	0	1	0	0	0	0
OTU_4749	0	0	0	0	0	0	1	0	0	0	0	0	0
OTU_7799	0	1	9	0	0	0	0	0	0	0	0	0	0
OTU_280	0	1	8	6	5	1	27	24	26	43	38	14	16
OTU_4053	0	0	0	0	0	0	3	1	5	9	11	3	0
OTU_4152	0	0	0	0	0	0	2	0	0	1	0	0	0
OTU_277	116	197	77	7	0	16	4	9	1	20	0	0	1
OTU_66	100	291	124	25	0	31	1	0	2	27	3	6	3
OTU_1567	0	4	0	0	0	0	0	0	0	0	0	0	0
OTU_7678	0	0	1	0	0	0	0	0	0	0	0	0	0
OTU_7694	0	2	12	0	0	0	0	0	0	0	0	0	0
OTU_4733	0	0	0	0	0	0	2	0	1	0	0	0	0
OTU_4082	0	0	0	0	0	0	2	0	4	0	0	0	0
OTU_516	0	0	0	0	0	0	2	0	0	0	0	0	0
OTU_2039	0	0	2	0	0	0	1	0	2	0	0	0	2
OTU_5039	0	0	0	0	0	0	2	0	3	0	0	0	0
OTU_2767	0	0	0	0	0	0	0	0	0	3	0	3	0
OTU_3584	0	0	0	0	0	0	0	0	0	0	0	0	1
OTU_5387	0	0	0	0	0	0	1	2	0	2	0	0	0
OTU_5764	0	0	0	0	0	0	1	3	0	1	0	0	0
OTU_5602	1	1	3	1	0	0	5	8	0	1	5	0	0
OTU_3116	1	0	0	0	0	0	0	0	0	0	0	0	0
OTU_6117	0	0	0	0	0	0	1	1	0	0	0	0	0
OTU_5585	0	0	0	0	0	0	0	4	0	1	0	0	0
OTU_5667	2	0	2	1	0	0	14	27	3	3	1	3	1
OTU_1007	2	1	0	4	1	9	0	1	3	3	10	12	3
OTU_1266	5	0	1	0	1	3	19	55	6	13	0	2	3
OTU_1821	4	0	0	0	0	0	2	1	0	3	0	0	0
OTU_2068	2	0	0	0	0	0	0	0	1	0	0	0	0
OTU_4930	1	0	0	0	0	0	0	0	0	0	0	0	0
OTU_2146	0	0	0	2	0	2	3	2	5	2	3	7	1
OTU_2964	0	0	1	0	0	0	2	0	1	0	13	0	2
OTU_1265	0	0	0	0	0	0	2	1	0	0	0	0	0
OTU_5060	0	0	0	0	0	0	1	0	1	0	1	0	0
OTU_4153	0	0	0	0	1	0	5	7	2	1	0	1	0
OTU_4253	0	0	0	0	0	0	2	0	1	0	0	0	0
OTU_4631	0	0	0	2	0	0	0	0	3	0	0	0	0
OTU_1341	2	0	3	0	0	0	1	5	2	8	0	0	0
OTU_3124	1	0	0	0	0	0	3	7	0	0	0	1	2
OTU_3379	0	0	1	0	0	0	0	0	0	2	0	1	1
OTU_456	1	0	0	1	0	0	7	3	4	0	0	11	4
OTU_3333	0	0	0	0	0	0	0	0	0	0	0	8	0
OTU_6055	0	1	0	0	0	0	1	7	2	2	0	1	0
OTU_3135	3	0	0	0	0	0	0	6	0	0	0	0	0
OTU_4942	0	0	0	0	0	0	3	2	1	0	0	0	0
OTU_5722	0	0	0	0	0	0	1	1	0	0	0	0	0
OTU_5598	0	0	0	0	0	0	1	1	0	0	0	0	0
OTU_5527	0	0	0	0	0	0	2	0	0	0	0	0	0
OTU_469	0	0	0	0	0	0	3	0	4	0	0	0	0
OTU_5292	0	0	0	0	0	0	0	0	1	0	0	0	0
OTU_961	0	0	0	0	0	0	0	0	0	2	0	0	0
OTU_5242	0	0	0	0	0	0	1	0	2	0	0	0	0
OTU_499	2	0	0	0	0	0	5	3	4	2	0	0	0
OTU_7626	0	2	0	0	0	0	0	0	0	0	0	0	0
OTU_3346	0	0	0	0	0	0	0	0	0	0	0	1	0
OTU_5169	0	0	0	0	0	0	0	0	1	0	0	0	0
OTU_546	0	0	0	0	0	0	2	2	0	0	0	0	0
OTU_5811	0	0	0	0	0	0	0	5	0	1	0	0	0
OTU_1182	0	0	0	0	0	0	2	2	0	0	0	0	0
OTU_6172	0	0	0	0	0	0	0	4	0	0	0	0	0
OTU_1274	0	0	0	0	0	0	3	4	6	1	0	0	0
OTU_5792	0	0	0	0	0	0	1	0	0	0	0	0	0
OTU_6279	0	3	0	0	0	0	0	3	0	0	0	0	0
OTU_4180	0	0	0	0	0	0	2	1	0	0	0	0	0
OTU_5383	0	0	0	0	0	0	1	0	0	0	0	0	0
OTU_3034	1	0	0	0	0	0	0	0	0	0	0	0	0
OTU_5887	0	0	3	0	0	0	0	1	0	0	0	0	0
OTU_1238	0	0	2	0	0	0	5	10	3	0	0	0	0
OTU_5457	2	0	0	0	0	0	4	4	0	2	0	0	0
OTU_5495	0	3	0	0	0	0	4	11	0	0	0	0	0
OTU_847	0	2	0	0	0	0	3	7	0	4	0	0	0
OTU_5863	0	0	0	0	0	0	1	0	0	0	0	0	0
OTU_1774	2	0	0	0	0	0	0	2	0	0	0	0	0
OTU_3159	1	0	0	0	0	0	0	0	0	0	0	0	0
OTU_3632	2	0	0	0	0	0	0	0	0	0	0	0	0
OTU_5360	0	0	0	0	0	0	2	2	0	0	0	0	0
OTU_7806	0	0	10	0	0	0	0	0	0	0	0	0	0
OTU_560	0	0	0	0	0	0	3	4	0	0	0	0	0
OTU_1140	0	0	0	0	0	0	2	0	3	0	0	0	0
OTU_5726	0	0	0	0	0	0	0	2	0	0	0	0	0
OTU_6231	0	0	0	0	0	0	0	1	0	0	0	0	0
OTU_541	0	0	0	0	0	0	2	2	0	0	0	0	0
OTU_5589	0	0	0	0	0	0	2	1	0	0	0	0	0
OTU_331	11	0	1	0	0	0	2	1	0	0	0	0	0
OTU_4844	1	1	0	0	0	0	0	0	2	0	0	0	0
OTU_2975	2	0	0	0	0	0	0	0	0	3	0	0	0
OTU_4344	8	0	0	0	0	0	7	0	4	0	0	0	0
OTU_2738	0	0	1	0	0	0	9	22	10	36	0	0	0
OTU_2279	0	0	0	0	0	0	5	2	3	4	0	0	0
OTU_5891	0	0	0	0	0	0	2	2	0	1	0	0	0
OTU_2560	0	0	0	0	0	0	0	0	0	4	0	0	0
OTU_4634	0	0	0	0	0	0	1	0	1	2	0	0	0
OTU_5639	0	0	0	0	0	0	2	2	0	0	0	0	0
OTU_218	12	5	3	0	0	2	7	14	3	8	0	0	0
OTU_4014	0	0	0	0	0	0	1	0	1	0	0	0	0
OTU_4649	0	0	0	0	0	0	3	3	4	0	0	0	0
OTU_4085	0	0	0	0	0	0	1	0	0	0	0	0	0
OTU_5961	0	0	0	0	0	0	2	1	0	0	0	0	0
OTU_1957	1	0	0	0	0	0	0	0	0	0	0	0	0
OTU_4554	0	0	0	0	0	0	1	0	1	0	0	0	0
OTU_5081	0	0	0	0	0	0	1	3	2	1	0	0	0
OTU_5173	0	0	0	0	0	0	0	0	2	0	0	0	0
OTU_1185	1	0	0	0	0	0	3	0	8	0	0	0	0
OTU_4820	0	0	0	0	0	0	1	0	1	0	0	0	0
OTU_1832	1	0	0	0	0	0	0	0	0	0	0	0	0
OTU_2335	0	0	0	0	0	0	0	2	0	4	0	0	0
OTU_4470	0	0	0	0	0	0	1	0	2	0	0	0	0
OTU_3010	1	0	0	0	0	0	0	0	0	0	0	0	0
OTU_1618	1	7	4	0	0	0	3	1	0	0	0	0	0
OTU_5258	0	0	0	0	0	0	2	0	2	0	0	0	0
OTU_7817	6	0	0	0	0	0	0	0	0	0	0	0	0
OTU_92	10	0	0	0	0	0	1	0	2	0	0	0	0
OTU_138	14	4	5	0	0	0	10	8	11	5	0	0	0
OTU_3525	1	0	0	0	0	0	0	0	0	0	0	0	0
OTU_2461	3	0	3	0	0	0	0	3	0	0	0	0	0
OTU_2684	0	2	0	0	0	0	1	14	0	11	0	0	0
OTU_2073	4	0	0	0	0	0	0	0	0	0	0	0	0
OTU_6075	0	0	0	0	0	0	1	0	0	0	0	0	0
OTU_5608	0	0	0	0	0	0	6	18	2	17	0	0	0
OTU_432	71	29	29	0	2	0	147	88	173	43	4	0	0
OTU_954	0	0	0	0	0	0	4	5	0	26	0	3	0
OTU_4466	0	1	0	0	0	0	8	0	10	3	0	0	0
OTU_3991	0	0	0	0	0	0	2	0	1	0	0	0	0
OTU_834	1	0	0	0	0	0	0	0	0	0	0	0	0
OTU_1754	2	0	0	0	0	0	0	0	0	0	0	0	0
OTU_241	0	0	0	0	2	0	0	0	0	0	0	0	0
OTU_3994	0	0	0	0	0	0	1	0	3	0	0	0	0
OTU_879	2	0	0	0	0	0	0	0	0	0	0	0	0
OTU_2533	5	0	0	0	0	0	0	3	0	0	0	0	0
OTU_7802	7	0	0	0	0	0	2	4	3	0	0	0	0
OTU_194	58	0	2	0	0	0	9	27	10	7	0	0	0
OTU_1705	0	0	13	0	0	0	1	0	0	0	0	0	0
OTU_5316	0	0	0	0	0	0	1	0	0	0	0	0	0
OTU_6162	0	0	0	0	0	0	8	17	0	9	0	0	0
OTU_5919	0	0	0	0	0	0	3	1	0	0	0	0	0
OTU_5510	0	0	0	0	0	0	1	1	0	0	0	0	0
OTU_559	0	0	0	0	0	0	0	7	0	12	0	0	0
OTU_4714	0	0	0	0	0	0	1	0	3	0	0	0	0
OTU_863	0	0	0	0	0	0	9	34	2	51	0	0	0
OTU_3421	0	0	0	11	0	0	0	0	0	0	0	8	22
OTU_5088	0	0	0	1	0	0	2	0	4	0	0	0	0
OTU_3273	0	0	0	0	0	0	0	2	0	5	0	0	0
OTU_5313	0	0	0	0	0	0	2	0	8	0	0	0	0
OTU_3361	0	1	0	0	0	0	4	0	2	0	0	0	10
OTU_1210	0	0	1	2	0	0	3	0	0	0	0	0	0
OTU_4655	0	0	0	3	0	0	1	0	3	0	0	0	0
OTU_3299	1	0	0	0	0	0	0	0	0	0	0	0	0
OTU_6119	0	0	0	0	0	0	0	3	0	0	0	0	0
OTU_221	2	6	3	4	0	2	16	20	10	18	0	6	4
OTU_6406	0	0	0	1	0	0	1	0	0	1	0	0	0
OTU_385	2	10	8	17	6	2	8	18	7	16	0	12	11
OTU_388	0	4	0	402	0	0	21	42	27	101	0	264	228
OTU_3579	0	0	0	5	0	0	0	0	0	0	0	2	10
OTU_32	15	14	17	137	2	15	15	38	25	21	3	125	148
OTU_3063	0	0	0	0	0	0	0	0	0	0	3	4	0
OTU_2036	3	0	0	0	0	0	0	0	0	0	0	0	0
OTU_4415	5	1	8	78	1	1	9	10	11	6	4	32	36
OTU_2436	0	0	0	0	0	0	0	0	0	1	0	0	0
OTU_3182	0	0	0	2	0	0	0	0	0	0	0	1	2
OTU_6332	1	0	0	15	0	0	0	0	0	0	0	14	8
OTU_6391	0	0	0	8	0	0	0	0	0	0	0	0	2
OTU_1874	2	3	0	1	0	0	26	46	20	43	0	2	0
OTU_6121	0	0	0	0	0	0	4	11	0	1	0	0	0
OTU_5053	0	0	0	0	0	0	1	0	4	0	0	0	0
OTU_5301	0	0	0	0	0	0	1	0	0	0	0	0	0
OTU_5734	0	0	0	0	0	0	4	1	0	0	0	0	0
OTU_886	1	0	1	0	0	0	0	4	1	13	0	1	0
OTU_4076	0	0	0	0	0	0	3	0	5	1	0	0	0
OTU_538	0	0	0	0	0	0	6	11	0	6	0	0	0
OTU_4416	0	0	0	0	0	0	4	0	1	0	0	0	0
OTU_5372	0	0	0	0	0	0	4	5	0	2	0	0	0
OTU_550	0	0	0	0	0	0	2	15	2	8	0	0	0
OTU_5483	0	0	0	0	0	0	1	0	0	0	0	0	0
OTU_5929	0	0	0	0	0	0	0	1	0	0	0	0	0
OTU_4919	0	0	0	0	0	0	1	0	1	0	0	0	0
OTU_428	0	0	0	0	0	0	3	4	3	3	0	0	0
[truncated: 4,052 more rows]
