# Supplementary material for: Neuroprotective Effects of Oligosaccharides From Periplaneta Americana on Parkinson’s Disease Models In Vitro and In Vivo
Source: Front Pharmacol. 2022 Jul 18;13:936818. doi: 10.3389/fphar.2022.936818 (PMC9340460; doi:10.3389/fphar.2022.936818)
Supplement: Supplementary file 2 [file DataSheet1.zip › 16S rRNA/02.OTUAnalysis/Core_files/rep_phylo_v1.tre]

(((((((OTU_83:0.01493,(OTU_1992:0.0283,OTU_2938:0.02544)0.700:0.00301)0.799:0.01621,OTU_3470:0.02419)0.956:0.04421,(((((((((OTU_7294:0.00702,((OTU_910:0.01896,OTU_6721:0.02083)0.586:0.01772,OTU_6316:0.01731)0.701:0.02573)0.814:0.0278,(((((((OTU_400:0.01347,OTU_3703:0.03104)0.671:0.00055,(OTU_3627:0.01936,OTU_436:0.02745)0.753:0.00517)0.796:0.00492,OTU_5068:0.03165)0.000:0.00054,(OTU_150:0.01095,((OTU_2313:0.02533,(OTU_2408:0.02469,(OTU_5578:0.02972,OTU_5653:0.01606)0.772:0.00733)0.857:0.0102)0.752:0.00813,OTU_439:0.0226)0.782:0.0078)0.818:0.00848)0.739:0.00334,(((OTU_490:0.00742,OTU_4092:0.03056)0.889:0.01328,(OTU_5064:0.02104,OTU_4100:0.021)0.717:0.0034)0.000:0.00108,(OTU_533:0.01325,OTU_2213:0.02538)0.760:0.00665)0.337:0.00415)0.863:0.0099,(((((OTU_7682:0.01052,(OTU_7683:0.01772,OTU_7849:0.02004)0.832:0.01124)0.876:0.00925,(OTU_1352:0.03314,OTU_1875:0.0046)0.873:0.01334)0.000:0.00054,((((((OTU_421:0.00109,OTU_4985:0.03998)0.325:0.00458,OTU_4917:0.03521)0.823:0.01509,((OTU_3705:0.02237,OTU_527:0.04412)0.674:0.00444,(OTU_1613:0.00055,(((OTU_5054:0.01505,(((OTU_4197:0.01694,OTU_4780:0.02441)0.375:0.00286,OTU_4948:0.03002)0.732:0.00328,OTU_2885:0.01973)0.779:0.00376)0.761:0.00122,(OTU_4969:0.01373,OTU_2924:0.0296)0.660:0.01097)0.369:0.00215,(OTU_1278:0.01983,OTU_7706:0.01854)0.879:0.01803)0.886:0.01534)0.902:0.01909)0.738:0.0042)0.768:0.00463,(((OTU_989:0.03351,((OTU_2904:0.01342,OTU_5659:0.02562)0.756:0.00373,(OTU_552:0.01726,OTU_5969:0.01926)0.802:0.00684)0.376:0.00359)0.756:0.0051,OTU_172:0.01457)0.786:0.00406,((OTU_1364:0.01982,OTU_1728:0.02124)0.738:0.00363,OTU_398:0.02169)0.873:0.00845)0.765:0.00441)0.832:0.0116,(((OTU_2224:0.01889,(OTU_5662:0.03644,OTU_6228:0.00054)0.960:0.01686)0.909:0.01218,((((OTU_1428:0.01709,OTU_2147:0.02297)0.835:0.01376,OTU_6187:0.01941)0.203:0.00054,OTU_1249:0.01977)0.777:0.00396,OTU_4417:0.02908)0.000:0.00055)0.598:0.00824,OTU_1223:0.00373)0.871:0.0086)0.780:0.00444,(((OTU_6056:0.01621,(((OTU_4618:0.02574,(OTU_438:0.01745,((OTU_1646:0.05213,(OTU_4128:0.0236,OTU_4736:0.07377)0.911:0.02015)0.799:0.01958,(OTU_206:0.00314,((((OTU_5813:0.01023,(OTU_5433:0.02874,(OTU_5973:0.03482,(OTU_529:0.03339,OTU_2582:0.0343)0.592:0.01688)0.296:0.00053)0.888:0.01466)0.911:0.02232,((((OTU_3279:0.02359,OTU_7110:0.03692)0.947:0.0379,(OTU_2612:0.02984,((OTU_5285:0.02294,OTU_5774:0.03105)0.890:0.02393,OTU_5693:0.0205)0.353:0.00783)0.933:0.02857)0.639:0.00218,OTU_5317:0.00722)0.830:0.00863,(OTU_3476:0.02484,(OTU_6435:0.01495,(OTU_5248:0.01291,OTU_5899:0.02339)0.883:0.01692)0.421:0.02029)0.928:0.02294)0.910:0.01364)0.745:0.00411,OTU_4489:0.02644)0.909:0.01843,OTU_3519:0.02189)0.848:0.01404)0.846:0.0124)0.572:0.00557)0.771:0.00413)0.765:0.00481,OTU_4426:0.01606)0.231:0.00054,(((OTU_880:0.02593,((OTU_913:0.00563,OTU_1395:0.03453)0.718:0.00703,OTU_2693:0.03325)0.861:0.01378)0.862:0.00054,OTU_4805:0.01219)0.963:0.01636,(OTU_1990:0.03425,(OTU_4323:0.00617,OTU_6013:0.0394)0.848:0.0111)0.744:0.00413)0.924:0.01194)0.916:0.01265)0.816:0.00366,((OTU_6236:0.01673,((OTU_5565:0.00886,OTU_6156:0.02888)0.966:0.02353,OTU_5658:0.02052)0.763:0.00054)0.925:0.01261,(OTU_3251:0.02288,(OTU_2250:0.02963,OTU_5688:0.01772)0.846:0.00931)0.787:0.00736)0.989:0.00103)0.900:0.00417,(((((OTU_1241:0.02029,((OTU_1228:0.01308,(OTU_2172:0.02151,(OTU_2876:0.03017,OTU_7578:0.02104)0.735:0.00726)0.822:0.01047)0.849:0.01303,(((OTU_4772:0.01707,((OTU_3650:0.02946,OTU_4981:0.01144)0.864:0.01529,((OTU_4488:0.0218,OTU_3317:0.01958)0.874:0.02228,(OTU_1275:0.04973,OTU_2662:0.01168)0.877:0.01718)0.932:0.03646)0.913:0.02395)0.730:0.00935,OTU_6021:0.01563)0.902:0.02301,(((OTU_2118:0.01903,(OTU_2173:0.00756,OTU_3481:0.04105)0.920:0.02116)0.215:0.00689,((OTU_4277:0.03696,(OTU_5938:0.01312,OTU_6113:0.03448)0.635:0.00622)0.870:0.01917,(OTU_1132:0.03962,OTU_6613:0.01018)0.649:0.00817)0.770:0.01359)0.925:0.04233,(OTU_6419:0.06369,(OTU_5802:0.0136,(OTU_7823:0.03795,OTU_7580:0.00967)0.861:0.02076)0.884:0.01885)0.811:0.0134)0.592:0.01914)0.564:0.02118)0.795:0.0101)0.871:0.0087,OTU_5936:0.04492)0.696:0.00171,(OTU_1453:0.01946,(OTU_1443:0.0263,OTU_3433:0.02423)0.000:0.00054)0.891:0.01289)0.871:0.00854,(OTU_5464:0.02555,OTU_841:0.02145)0.765:0.00476)0.757:0.00385,(((OTU_3423:0.02158,OTU_4938:0.01763)0.074:0.01007,(OTU_769:0.01869,OTU_6641:0.01932)0.122:0.00937)0.505:0.00436,OTU_3869:0.01328)0.863:0.0141)0.576:0.00332)0.923:0.01523)0.811:0.00757)0.774:0.00611,((OTU_407:0.01093,(OTU_4508:0.01014,(OTU_4519:0.00597,OTU_7524:0.11198)0.978:0.08014)0.938:0.03534)0.694:0.02115,((OTU_6631:0.01076,OTU_6656:0.02489)0.872:0.01415,OTU_1585:0.01449)0.690:0.00478)0.839:0.01596)0.771:0.00737,((((OTU_1243:0.02133,OTU_2284:0.0156)0.777:0.00675,(OTU_2295:0.02578,OTU_3960:0.03468)0.731:0.00087)0.904:0.01222,((OTU_14:0.00637,((OTU_7637:0.02361,(OTU_7581:0.01377,(OTU_7272:0.02282,((OTU_1523:0.01144,OTU_2704:0.04432)0.013:0.00261,((OTU_5197:0.02831,(OTU_225:0.02835,OTU_3562:0.01742)0.762:0.00888)0.676:0.02481,((OTU_1207:0.01845,OTU_5166:0.03023)0.809:0.00171,(OTU_4869:0.01536,(OTU_1940:0.04304,(OTU_7048:0.02157,(OTU_2258:0.01916,OTU_5538:0.04096)0.700:0.00734)0.139:0.00054)0.720:0.00407)0.625:0.00064)0.842:0.01227)0.825:0.01062)0.929:0.01884)0.837:0.01353)0.660:0.00054)0.790:0.00512,OTU_1593:0.02584)0.843:0.00797)0.742:0.00412,((OTU_1895:0.01615,(OTU_1384:0.01777,OTU_5458:0.0269)0.774:0.00949)0.859:0.01061,(OTU_1726:0.01182,((OTU_1057:0.01475,OTU_6360:0.02652)0.844:0.0151,(OTU_7842:0.01065,(OTU_1750:0.01463,OTU_5852:0.03318)0.585:0.01626)0.459:0.01381)0.802:0.01167)0.875:0.01599)0.739:0.00942)0.777:0.00536)0.841:0.00389,((((OTU_3358:0.02244,((OTU_566:0.01902,((OTU_4759:0.03493,(((OTU_5410:0.02574,OTU_6010:0.02609)0.716:0.00339,OTU_5432:0.02343)0.920:0.00597,(OTU_5784:0.02,(OTU_2631:0.02468,OTU_3911:0.03587)0.735:0.01003)0.780:0.00418)0.954:0.00055)0.790:0.0042,OTU_5442:0.02105)0.782:0.00359)0.000:0.00054,(((OTU_3314:0.04043,((OTU_3163:0.02311,(((OTU_2997:0.0177,OTU_7597:0.02184)0.732:0.00219,(OTU_3143:0.02341,((OTU_2921:0.03769,OTU_3318:0.0128)0.871:0.01094,OTU_1988:0.01539)0.507:0.00054)0.697:0.00388)0.778:0.00412,(OTU_7546:0.02734,OTU_88:0.01137)0.879:0.00054)0.862:0.00055)0.740:0.00394,OTU_2937:0.02045)0.767:0.00342)0.937:0.00054,(OTU_2715:0.01918,OTU_3049:0.02244)0.190:0.00054)0.644:0.00055,(((((OTU_6:0.00054,OTU_4572:0.041)0.000:0.00054,OTU_4833:0.04113)0.238:0.00702,OTU_5119:0.03586)0.270:0.00053,(OTU_4600:0.05637,(OTU_3059:0.02794,OTU_4045:0.04526)0.958:0.00054)0.779:0.00444)0.766:0.0056,OTU_4851:0.04308)0.910:0.0111)0.909:0.0072)0.746:0.00388)0.833:0.00741,OTU_4410:0.02307)0.000:0.00053,((OTU_374:0.03822,(((OTU_3415:0.03217,OTU_3438:0.01185)0.927:0.01472,OTU_3424:0.01246)0.330:0.00054,((((OTU_7042:0.15159,OTU_6345:0.00607)0.805:0.00795,(OTU_5872:0.02441,(OTU_3761:0.00054,OTU_5417:0.06587)0.975:0.02429)0.736:0.00454)0.752:0.0042,(((OTU_547:0.01536,(OTU_1263:0.01885,(OTU_4423:0.05809,((((OTU_1191:0.01792,(OTU_2467:0.01791,OTU_953:0.02088)0.584:0.00475)0.712:0.00342,OTU_2325:0.01862)0.835:0.01228,(OTU_1326:0.02856,OTU_6149:0.00825)0.817:0.00973)0.881:0.01163,OTU_5957:0.03105)0.417:0.00428)0.731:0.00623)0.811:0.01486)0.859:0.01589,(OTU_3556:0.0116,(OTU_3887:0.02019,OTU_7310:0.02365)0.218:0.01202)0.880:0.01437)0.815:0.00987,OTU_3933:0.00055)0.965:0.01666)0.704:0.00605,(OTU_4318:0.00861,OTU_4679:0.02835)0.931:0.0212)0.594:0.00721)0.753:0.00653)0.817:0.00788,(OTU_171:0.01485,OTU_7498:0.04545)0.738:0.00895)0.770:0.00545)0.988:0.00054,(((OTU_768:0.00888,(OTU_995:0.01904,((OTU_1372:0.00054,((OTU_5553:0.0233,OTU_3157:0.02852)0.578:0.01099,OTU_7635:0.02975)0.927:0.0087)0.930:0.01568,((OTU_1137:0.02464,((OTU_3616:0.03286,OTU_4718:0.02016)0.406:0.01337,(OTU_4690:0.02867,OTU_5130:0.04271)0.772:0.00269)1.000:0.00055)0.000:0.00054,(OTU_3602:0.02325,OTU_4254:0.03552)0.762:0.00466)0.740:0.00329)0.922:0.02699)0.746:0.01235)0.884:0.01569,(OTU_1569:0.01944,(OTU_3667:0.01172,OTU_3771:0.05437)0.640:0.00697)0.418:0.00408)0.777:0.00552,OTU_2836:0.02365)0.904:0.0122)0.537:0.00057)0.983:0.02173)0.000:0.00055)0.425:0.00638,((OTU_427:0.00638,(((OTU_4941:0.00089,(OTU_5830:0.05726,(OTU_3971:0.03782,OTU_4079:0.04511)0.926:0.03097)0.881:0.02695)0.145:0.01305,(((OTU_5892:0.01075,((OTU_5340:0.02157,((OTU_3024:0.03089,OTU_3308:0.02204)0.769:0.00673,(((OTU_5185:0.0161,(OTU_6475:0.02718,OTU_3199:0.03316)0.910:0.00054)0.939:0.01193,OTU_414:0.01136)0.000:0.00054,((OTU_2895:0.01757,OTU_6557:0.02884)0.865:0.01415,(((OTU_668:0.04989,OTU_3439:0.02435)0.027:0.00377,OTU_6479:0.03531)0.804:0.00053,OTU_7044:0.01503)0.772:0.00488)0.774:0.00358)0.891:0.01093)0.889:0.00054)0.920:0.01321,OTU_5601:0.02079)0.886:0.01198)0.877:0.01381,OTU_6559:0.01594)0.747:0.00575,OTU_715:0.02767)0.866:0.01348)0.974:0.02484,(OTU_451:0.00645,OTU_3072:0.04099)0.989:0.04321)0.843:0.00863)0.796:0.0066,((OTU_2456:0.00246,OTU_2472:0.03559)0.934:0.02677,((((((OTU_4823:0.01364,OTU_6967:0.07449)0.831:0.04416,OTU_6030:0.04103)0.661:0.01006,(OTU_1281:0.01174,OTU_2430:0.02479)0.000:0.00055)0.766:0.00411,(((OTU_60:0.00055,(OTU_1135:0.0418,OTU_1507:0.02141)0.732:0.017)0.344:0.00344,(OTU_3970:0.01843,OTU_7047:0.02037)0.875:0.02392)0.472:0.00908,OTU_6884:0.04076)0.766:0.00686)0.873:0.01145,(OTU_279:0.0066,OTU_6512:0.03377)0.789:0.00873)0.869:0.00999,OTU_5103:0.02866)0.702:0.00246)0.126:0.00463)0.939:0.01709)0.369:0.01057)0.673:0.00453,(OTU_2487:0.00155,(((OTU_466:0.02108,OTU_4101:0.02102)0.778:0.02091,((OTU_4195:0.00054,OTU_4283:0.0735)0.967:0.01765,OTU_5037:0.02812)0.075:0.00054)0.827:0.00409,OTU_4243:0.01517)0.933:0.02202)0.742:0.03186)0.112:0.01082,(OTU_3982:0.03106,((OTU_3910:0.01955,OTU_5543:0.0288)0.745:0.00498,OTU_5775:0.0222)0.780:0.01067)0.261:0.0133)0.693:0.00307,(OTU_1655:0.01563,OTU_2708:0.03197)0.747:0.00644)0.169:0.00054,OTU_6109:0.02822)0.836:0.00701,(((OTU_5367:0.04657,((OTU_2319:0.02183,OTU_5779:0.02435)0.709:0.00432,((OTU_188:0.0273,(OTU_4198:0.01665,(OTU_4902:0.02606,OTU_4650:0.03828)0.804:0.00799)0.800:0.01202)0.849:0.01582,((OTU_3983:0.05501,((OTU_2371:0.02428,OTU_5978:0.0261)0.890:0.02182,((OTU_6034:0.04658,((OTU_223:0.0068,((OTU_5908:0.03489,(OTU_1276:0.0437,OTU_2271:0.02057)0.579:0.00218)0.744:0.00702,OTU_544:0.06498)0.725:0.01766)0.605:0.00215,(((((OTU_463:0.02653,((OTU_332:0.05009,OTU_5194:0.01731)0.851:0.01243,OTU_4409:0.01376)0.878:0.00772)0.798:0.00461,(OTU_4743:0.0109,(OTU_6456:0.02206,(OTU_1419:0.03762,OTU_4389:0.01435)0.915:0.01939)0.771:0.00466)0.382:0.00054)0.766:0.0038,((OTU_3307:0.04691,OTU_1034:0.0237)0.734:0.00712,(OTU_3276:0.02318,((OTU_4404:0.01659,(OTU_6712:0.01433,OTU_7003:0.03933)0.754:0.00822)0.932:0.0233,OTU_3324:0.03296)0.000:0.00055)0.245:0.01029)0.904:0.01421)0.361:0.00409,(OTU_1537:0.02773,OTU_5231:0.01835)0.888:0.01461)0.956:0.00054,(OTU_448:0.02142,((OTU_2176:0.03582,(OTU_6327:0.01675,OTU_7742:0.01997)0.748:0.0097)0.867:0.00985,OTU_4390:0.01721)0.623:0.00768)0.785:0.00398)0.711:0.01381)0.859:0.00914)0.851:0.01055,OTU_2370:0.0235)0.576:0.01186)0.709:0.00331)0.896:0.01596,OTU_4859:0.06704)0.729:0.00432)0.765:0.00493)0.743:0.00457)0.945:0.02481,(OTU_4899:0.01829,(OTU_876:0.00351,OTU_4181:0.03382)0.714:0.05919)0.805:0.01575)0.835:0.01314,((OTU_6253:0.02822,((OTU_4946:0.04577,(OTU_224:0.00054,OTU_3804:0.03692)0.000:0.00095)0.816:0.01036,((OTU_6180:0.01318,(((OTU_4252:0.00424,OTU_4467:0.03407)0.768:0.00355,((OTU_496:0.01554,OTU_5278:0.02063)0.787:0.0147,OTU_4838:0.03232)0.000:0.00054)0.636:0.01274,((((((OTU_1121:0.01254,(OTU_3565:0.03103,OTU_7074:0.01646)0.760:0.00852)0.860:0.0091,OTU_3863:0.01674)0.866:0.01504,(((OTU_3190:0.09387,(((OTU_5244:0.00936,OTU_7277:0.03573)0.919:0.0169,OTU_5108:0.02595)0.795:0.03097,OTU_4781:0.01509)0.631:0.00638)0.000:0.00054,(OTU_1024:0.02106,OTU_4059:0.03646)0.535:0.02022)0.850:0.03799,OTU_5757:0.01095)0.209:0.00598)0.904:0.01349,OTU_5366:0.01607)0.000:0.00054,(((OTU_1944:0.02861,OTU_2958:0.04396)0.871:0.01505,(OTU_2934:0.02711,OTU_2891:0.01415)0.696:0.00062)0.847:0.00909,OTU_5838:0.02057)0.749:0.00398)0.839:0.00409,(OTU_392:0.02992,((OTU_5622:0.00541,(OTU_311:0.01693,((OTU_7152:0.00853,OTU_7322:0.04454)0.833:0.01814,(OTU_6430:0.00932,(OTU_5756:0.03286,OTU_6252:0.03105)0.767:0.0152)0.846:0.02346)0.908:0.0294)0.821:0.01891)0.832:0.01012,((((OTU_5705:0.03154,((OTU_25:0.00362,OTU_7323:0.02085)0.334:0.00509,((((OTU_1521:0.00995,OTU_6308:0.02409)0.899:0.00849,(OTU_199:0.0174,OTU_7008:0.05748)0.000:0.00055)0.827:0.00904,(((((OTU_4525:0.03032,(OTU_651:0.00055,OTU_5323:0.05615)0.860:0.02007)0.244:0.01341,((OTU_443:0.02225,(OTU_6449:0.03299,OTU_7095:0.00417)0.828:0.00957)0.867:0.0168,(((OTU_409:0.0209,OTU_6538:0.03105)0.950:0.03362,(OTU_1495:0.00987,OTU_5804:0.05122)0.863:0.01714)0.871:0.01818,((OTU_2710:0.01021,OTU_4542:0.02602)0.815:0.01082,(OTU_625:0.03883,OTU_6197:0.02815)0.309:0.00054)0.672:0.01243)0.430:0.00829)0.788:0.00563)0.000:0.00055,OTU_6678:0.00629)0.829:0.00491,((OTU_3958:0.04171,OTU_2435:0.01388)0.860:0.01429,(((OTU_3284:0.02112,OTU_3619:0.02598)0.729:0.00948,OTU_6326:0.01325)0.855:0.01398,(((OTU_6396:0.01743,OTU_6832:0.02843)0.759:0.00552,(OTU_508:0.01561,(OTU_144:0.05452,OTU_4735:0.0193)0.971:0.03159)0.763:0.00085)0.814:0.00824,((OTU_3089:0.03104,OTU_3517:0.01622)0.888:0.01781,(OTU_2168:0.00055,(OTU_5735:0.01904,OTU_6201:0.00741)0.903:0.01809)0.000:0.01116)0.000:0.00987)0.851:0.01366)0.771:0.00672)0.311:0.00055)0.966:0.02217,OTU_6886:0.0426)0.246:0.00053)0.863:0.00812,OTU_4468:0.07553)0.000:0.00055)0.592:0.0163)0.190:0.00055,((OTU_2587:0.01172,((OTU_1156:0.03526,OTU_1934:0.01449)0.629:0.00552,(OTU_347:0.03766,OTU_6073:0.02306)0.948:0.03713)0.764:0.00738)0.924:0.01776,(OTU_5533:0.01809,OTU_1296:0.02241)0.829:0.00055)0.738:0.00412)0.706:0.00106,(((OTU_7342:0.0427,OTU_216:0.00054)0.678:0.00819,(OTU_1359:0.02572,OTU_4498:0.01919)0.913:0.02283)0.913:0.0127,(((OTU_3233:0.05264,(OTU_600:0.01306,OTU_5016:0.03682)0.000:0.00055)0.864:0.01451,OTU_5854:0.01507)0.929:0.01399,OTU_5698:0.0164)0.782:0.00417)0.000:0.00055)0.858:0.01072,((OTU_5404:0.01859,OTU_7039:0.01983)0.919:0.01435,(OTU_6425:0.03255,OTU_5732:0.03886)0.121:0.00054)0.928:0.01932)0.878:0.01679)0.430:0.00738)0.835:0.00058)0.000:0.00055)0.916:0.0147)0.755:0.00627,(OTU_5981:0.03502,((OTU_1311:0.02371,OTU_5842:0.02973)0.441:0.00839,OTU_2440:0.02938)0.000:0.00053)0.867:0.01122)0.802:0.01019)0.449:0.00905)0.749:0.00639,(OTU_2761:0.02401,(OTU_976:0.01561,(OTU_1194:0.02489,OTU_4960:0.01541)0.019:0.01089)0.802:0.0127)0.176:0.00055)0.913:0.01943)0.880:0.01362)0.878:0.00907,(((((OTU_2800:0.03003,OTU_4485:0.01402)0.910:0.01713,(OTU_4405:0.01746,((OTU_4099:0.04843,OTU_5218:0.00515)0.698:0.00413,(OTU_4788:0.03317,(OTU_4161:0.02445,(OTU_1968:0.04411,(OTU_300:0.01097,OTU_3372:0.02845)0.766:0.00761)0.853:0.01056)0.881:0.01262)0.701:0.00092)0.930:0.01602)0.740:0.00356)0.968:0.01684,((OTU_4071:0.0151,((((((OTU_1202:0.05408,OTU_3552:0.00061)0.903:0.04187,OTU_5047:0.05312)0.802:0.06056,OTU_6702:0.0175)0.261:0.01114,(OTU_4214:0.06682,OTU_6305:0.0091)0.985:0.0434)0.744:0.00988,OTU_4123:0.01605)0.649:0.01152,OTU_5611:0.03669)0.776:0.02399)0.753:0.00425,OTU_5043:0.01994)0.819:0.01027)0.875:0.01345,OTU_2259:0.00478)0.752:0.01482,OTU_2754:0.00444)0.705:0.00404)0.892:0.01099,OTU_5497:0.00793)0.598:0.00951)0.925:0.00054,((OTU_220:0.00054,((((OTU_3506:0.0155,(OTU_6060:0.02388,(OTU_5603:0.0056,((OTU_1040:0.00561,OTU_3373:0.05691)0.726:0.01496,(OTU_2974:0.0062,OTU_1360:0.04739)0.865:0.01989)0.778:0.01166)0.897:0.01945)0.896:0.02103)0.896:0.02508,(OTU_3280:0.02629,(OTU_4349:0.03053,OTU_4973:0.00995)0.840:0.0091)0.000:0.00054)0.772:0.00739,OTU_3647:0.02251)0.885:0.01586,((OTU_1109:0.03137,OTU_4762:0.03242)0.000:0.00054,((OTU_1872:0.01401,OTU_1867:0.02145)0.822:0.00937,OTU_4601:0.0283)0.748:0.00538)0.771:0.00459)0.787:0.00652)0.981:0.01378,((OTU_6004:0.02617,((OTU_5394:0.01182,OTU_5423:0.02247)0.768:0.00382,OTU_5649:0.01542)0.977:0.00054)0.791:0.00309,(OTU_5459:0.01513,OTU_6052:0.03255)0.720:0.00375)0.984:0.00054)0.102:0.00054)0.856:0.00053,((((OTU_5306:0.026,(OTU_5572:0.02206,((OTU_2623:0.04337,(OTU_5335:0.01469,OTU_5996:0.03585)0.085:0.00916)0.928:0.02104,((((OTU_4495:0.03413,(OTU_3564:0.02857,(OTU_4670:0.02992,OTU_4857:0.03586)0.894:0.0177)0.325:0.00992)0.000:0.00055,(OTU_1480:0.04626,OTU_6182:0.06954)0.989:0.03662)0.740:0.00372,((OTU_1975:0.01382,OTU_2717:0.03514)0.825:0.01449,(((OTU_3426:0.02888,((((OTU_1230:0.03262,(((OTU_1232:0.0453,(((OTU_5504:0.01866,(OTU_5380:0.02022,OTU_5519:0.01574)0.760:0.00386)0.811:0.00485,((OTU_6642:0.02923,OTU_7587:0.01539)0.823:0.01146,((OTU_835:0.02265,((((OTU_593:0.01894,(OTU_7858:0.04201,(OTU_1239:0.03168,OTU_1820:0.02938)0.113:0.02075)0.944:0.00055)0.957:0.01265,OTU_1402:0.01196)0.522:0.00253,(((OTU_6734:0.02264,(OTU_4377:0.05263,((OTU_3963:0.03058,(OTU_4341:0.03302,OTU_2045:0.029)0.163:0.00356)0.791:0.00469,(OTU_8:0.0112,OTU_5259:0.03156)0.640:0.00055)0.720:0.00459)0.715:0.00602)0.769:0.00442,((OTU_574:0.02066,(OTU_6701:0.01885,OTU_6979:0.01958)0.173:0.00053)0.911:0.0122,(OTU_180:0.01224,(((OTU_478:0.02099,(OTU_452:0.01654,(OTU_420:0.00905,OTU_4004:0.02657)0.911:0.01198)0.885:0.01181)0.718:0.03155,OTU_6471:0.0304)0.841:0.01701,OTU_923:0.02058)0.813:0.01525)0.924:0.01723)0.754:0.00354)0.000:0.00054,(((OTU_673:0.0154,OTU_3962:0.0268)0.753:0.00586,((OTU_5849:0.04218,OTU_7369:0.01249)0.093:0.00724,(OTU_5574:0.03367,OTU_6808:0.00865)0.888:0.01166)0.533:0.00055)0.912:0.0106,OTU_7177:0.03789)0.887:0.00562)0.724:0.00207)0.817:0.00864,OTU_7815:0.01624)0.646:0.00289)0.909:0.00168,OTU_7517:0.02645)0.811:0.00651)0.709:0.00054)0.787:0.00436,OTU_5674:0.02393)0.483:0.01021)0.065:0.0005,OTU_6246:0.01372)0.809:0.00667,(OTU_2511:0.01439,OTU_3387:0.02261)0.786:0.00611)0.739:0.00367)0.000:0.00055,(OTU_5870:0.02423,(OTU_315:0.01676,((OTU_4756:0.03469,(OTU_1589:0.02308,OTU_2688:0.01838)0.752:0.00558)0.432:0.00132,((OTU_542:0.00957,OTU_6104:0.05338)0.671:0.00055,(((OTU_2247:0.00054,OTU_5343:0.03715)0.891:0.0098,((OTU_1682:0.02757,OTU_2740:0.00624)0.967:0.02666,(OTU_7184:0.0141,(OTU_3979:0.02664,OTU_7114:0.04942)0.558:0.00863)0.750:0.0131)0.290:0.00725)0.767:0.00631,OTU_5570:0.01925)0.913:0.01326)0.430:0.00517)0.898:0.01558)0.734:0.00367)0.000:0.00055)0.845:0.00872,OTU_228:0.01106)0.908:0.01267,((((((OTU_845:0.00922,OTU_6917:0.03009)0.731:0.01246,(OTU_663:0.0128,((OTU_217:0.02726,(OTU_3468:0.01296,OTU_3169:0.03238)0.763:0.01052)0.146:0.00519,OTU_3085:0.0132)0.856:0.0143)0.805:0.01098)0.713:0.00626,(OTU_6650:0.02502,(OTU_2302:0.01114,(OTU_1625:0.02944,(OTU_7055:0.01491,(OTU_1333:0.00055,OTU_1744:0.05704)0.945:0.02611)0.949:0.04524)0.874:0.02625)0.795:0.01877)0.662:0.00762)0.896:0.01707,(OTU_4608:0.0115,OTU_6855:0.03753)0.883:0.0172)0.000:0.00054,((((OTU_591:0.02294,(OTU_7437:0.01492,(OTU_4832:0.01631,(OTU_5426:0.0191,OTU_605:0.02519)0.821:0.00997)0.893:0.01756)0.660:0.01188)0.713:0.00055,((OTU_6147:0.0272,(((OTU_3467:0.02167,(OTU_4777:0.01696,OTU_3259:0.01654)0.090:0.00185)0.934:0.0183,OTU_4109:0.01514)0.732:0.00677,OTU_2999:0.02287)0.215:0.00618)0.864:0.0124,((((OTU_1412:0.01984,OTU_1356:0.03269)0.752:0.00796,OTU_4414:0.02598)0.000:0.00055,OTU_5949:0.03422)0.757:0.00499,OTU_530:0.00775)0.785:0.00705)0.882:0.01085)0.587:0.0152,OTU_5897:0.01218)0.942:0.02195,((OTU_6097:0.04938,((((OTU_1219:0.00055,OTU_7863:0.06309)0.898:0.01374,((OTU_4538:0.09055,(((((OTU_6809:0.06857,OTU_7112:0.01748)0.768:0.015,OTU_3343:0.00735)0.856:0.01576,OTU_2583:0.01518)0.764:0.02615,OTU_6166:0.01413)0.978:0.04523,(OTU_1362:0.07042,OTU_5921:0.0265)0.979:0.05766)0.669:0.00427)0.953:0.02101,(OTU_564:0.01555,OTU_4178:0.04811)0.890:0.01246)0.833:0.02079)0.929:0.02206,(OTU_4903:0.0318,(OTU_580:0.03122,OTU_6714:0.0259)0.981:0.04127)0.171:0.00507)0.857:0.01738,OTU_1256:0.02277)0.760:0.00549)0.504:0.01397,((OTU_2589:0.04003,OTU_7561:0.02718)0.758:0.01038,OTU_1381:0.06647)0.000:0.00054)0.159:0.00903)0.796:0.01059)0.902:0.01302,OTU_3534:0.01069)0.823:0.00411)0.376:0.00052)0.735:0.00402,((OTU_3613:0.01512,((OTU_4620:0.0249,OTU_389:0.01513)0.878:0.01195,OTU_7680:0.03177)0.361:0.00054)0.868:0.00861,(OTU_4044:0.02663,OTU_4131:0.02296)0.000:0.00053)0.242:0.00299)0.837:0.00751,OTU_3242:0.01638)0.912:0.01247)0.937:0.01715)0.794:0.00744,(OTU_3604:0.02656,OTU_3974:0.06486)0.904:0.01897)0.904:0.02288)0.826:0.00895)0.969:0.02278)0.845:0.01016,(OTU_2233:0.01091,(OTU_5826:0.02898,OTU_5910:0.02982)0.000:0.00051)0.729:0.00379)0.972:0.02242,((((OTU_4680:0.02081,OTU_5267:0.07762)0.949:0.03261,OTU_1666:0.01681)0.848:0.01348,OTU_4438:0.00979)0.912:0.02106,OTU_1258:0.01208)0.000:0.00054)0.866:0.01619,(((OTU_894:0.0111,(OTU_2452:0.03079,OTU_2336:0.00625)0.928:0.02445)0.660:0.00284,(OTU_5403:0.02173,((OTU_1354:0.00531,OTU_2415:0.03568)0.915:0.01308,(OTU_2236:0.02309,OTU_4201:0.03408)0.000:0.00054)0.918:0.01449)0.782:0.00808)0.738:0.00521,(OTU_1332:0.01822,((((OTU_3268:0.0477,(OTU_5851:0.03758,OTU_2972:0.0174)0.900:0.01307)0.609:0.00054,(OTU_798:0.0087,((((OTU_6866:0.05052,OTU_5124:0.01282)0.000:0.00055,((OTU_1953:0.00742,OTU_5523:0.03364)0.730:0.00867,OTU_5703:0.03247)0.836:0.01517)0.000:0.00055,OTU_2311:0.02587)0.947:0.01609,(OTU_127:0.05003,(OTU_4395:0.02687,(OTU_1169:0.01033,OTU_7160:0.02882)0.733:0.00432)0.707:0.00442)0.780:0.00509)0.775:0.00055)0.820:0.004)0.000:0.00054,((((((((OTU_4884:0.01212,((OTU_4613:0.03025,OTU_4862:0.02686)0.847:0.0238,(OTU_5245:0.03681,(OTU_4450:0.02052,(OTU_5146:0.0391,OTU_5412:0.01998)0.947:0.03747)0.169:0.00495)0.651:0.01653)0.779:0.0145)0.136:0.02352,OTU_3197:0.02063)0.818:0.01242,(OTU_5679:0.0232,OTU_6190:0.06926)0.810:0.03494)0.772:0.00701,((OTU_3946:0.01572,(OTU_944:0.01861,(OTU_189:0.0012,OTU_6694:0.05127)0.847:0.02423)0.868:0.01696)0.701:0.00414,(OTU_4030:0.01781,OTU_4081:0.0198)0.714:0.00356)0.857:0.01145)0.091:0.0054,(OTU_4385:0.01614,(OTU_2048:0.03086,OTU_2818:0.01258)0.824:0.01183)0.896:0.01476)0.000:0.00055,(((OTU_5195:0.01826,((OTU_4034:0.0258,(((OTU_836:0.0089,(OTU_2574:0.0119,(OTU_3491:0.0251,OTU_4984:0.00944)0.683:0.00453)0.903:0.01446)0.892:0.00973,(OTU_3082:0.0238,OTU_1714:0.03641)0.000:0.00054)0.955:0.02592,(OTU_4513:0.02242,((OTU_5450:0.03379,OTU_4964:0.01723)0.192:0.00549,OTU_5873:0.03821)0.023:0.00054)0.846:0.01086)0.483:0.00951)0.937:0.01914,(OTU_720:0.01518,(OTU_3156:0.09309,OTU_6476:0.01008)0.906:0.04245)0.935:0.0274)0.629:0.002)0.845:0.01642,(((OTU_2622:0.0355,OTU_1966:0.04853)0.720:0.01348,((OTU_1967:0.03312,OTU_2815:0.01156)0.935:0.02253,(OTU_387:0.02905,OTU_2354:0.01743)0.725:0.00485)0.941:0.02815)0.850:0.01756,((OTU_2721:0.00085,(OTU_1310:0.03105,OTU_6662:0.02118)0.887:0.0233)0.359:0.02644,((OTU_1145:0.0406,(OTU_1487:0.03887,OTU_4025:0.00479)0.816:0.00999)0.941:0.02574,OTU_7747:0.0252)0.730:0.02144)0.000:0.00062)0.960:0.02649)0.859:0.01353,((OTU_4657:0.00055,((OTU_3086:0.00055,((OTU_933:0.04296,(OTU_2984:0.08472,OTU_5052:0.00054)0.867:0.0299)0.962:0.0501,(OTU_1964:0.02395,OTU_2686:0.01613)0.896:0.02401)0.942:0.03873)0.993:0.04881,(OTU_3295:0.00489,((((OTU_1314:0.00408,(OTU_5721:0.07176,(OTU_5641:0.05484,OTU_6131:0.04071)0.377:0.00737)0.812:0.01225)0.825:0.01266,OTU_5867:0.08875)0.967:0.00062,(((OTU_2398:0.01641,(OTU_951:0.02939,OTU_2221:0.05831)0.046:0.01157)0.891:0.05385,((OTU_1892:0.02251,(OTU_5777:0.03311,OTU_6278:0.07716)0.232:0.01024)0.716:0.00725,((OTU_1160:0.02483,OTU_3088:0.03649)0.796:0.02242,((OTU_5765:0.05932,OTU_5904:0.0392)0.741:0.01273,((OTU_3549:0.06189,(((OTU_1930:0.03689,OTU_3106:0.03094)0.796:0.01719,OTU_4627:0.08958)0.980:0.04984,(OTU_6049:0.00715,(OTU_2414:0.03749,(OTU_3462:0.00054,OTU_7026:0.04817)0.705:0.00867)0.987:0.05824)0.587:0.00937)0.957:0.04388)0.813:0.00557,(OTU_6124:0.06592,OTU_6185:0.02359)0.929:0.02332)0.792:0.00696)0.893:0.01655)0.753:0.00588)0.977:0.03058)0.000:0.01294,OTU_709:0.01747)0.874:0.01399)0.981:0.03366,OTU_3990:0.03193)0.000:0.00054)0.906:0.01889)0.886:0.01792)0.788:0.00872,((OTU_2235:0.09861,OTU_5066:0.03368)0.918:0.0442,(OTU_1063:0.00739,OTU_3422:0.03757)0.978:0.05424)0.160:0.04379)0.994:0.04641)0.873:0.00054)0.969:0.0181,(((OTU_3472:0.01735,(OTU_2494:0.03063,OTU_3200:0.0218)0.796:0.00063)0.909:0.01588,(OTU_3542:0.03516,OTU_5212:0.01333)0.852:0.00831)0.951:0.01761,((((OTU_1603:0.00054,((OTU_4135:0.07635,OTU_7759:0.04688)0.833:0.02209,((OTU_6620:0.02215,OTU_6683:0.0338)0.733:0.00486,(OTU_182:0.00855,OTU_1689:0.02893)0.709:0.00144)0.844:0.018)0.828:0.01687)0.992:0.05903,(OTU_5324:0.04511,(((OTU_659:0.02619,OTU_7593:0.02558)0.747:0.00667,OTU_4187:0.02613)0.765:0.00534,((OTU_5303:0.0259,OTU_1347:0.01267)0.000:0.00055,((((OTU_2591:0.01781,OTU_5295:0.01774)0.788:0.00818,(OTU_1661:0.05252,OTU_4249:0.0267)0.275:0.01563)0.688:0.00338,(OTU_3278:0.02253,(OTU_7820:0.03024,(OTU_1201:0.03475,OTU_2282:0.00305)0.812:0.01443)0.946:0.0333)0.396:0.02074)0.792:0.01,OTU_2910:0.02782)0.807:0.00989)0.465:0.00051)0.882:0.01505)0.818:0.00993)0.736:0.00918,OTU_4814:0.01413)0.975:0.03194,(OTU_1126:0.02262,OTU_5187:0.04433)0.650:0.01424)0.507:0.00054)0.869:0.00805)0.799:0.00604,((((((OTU_2417:0.02756,((((OTU_173:0.00312,(OTU_2457:0.03983,OTU_2558:0.04766)0.202:0.01359)0.834:0.01291,((((OTU_6068:0.03501,OTU_4611:0.02059)0.703:0.00289,OTU_482:0.02929)0.716:0.00298,(OTU_1427:0.0207,OTU_1035:0.01873)0.755:0.00358)0.935:0.01205,OTU_1190:0.027)0.000:0.00055)0.828:0.00664,(((((OTU_4212:0.03224,OTU_5288:0.00779)0.967:0.02323,(OTU_4226:0.05191,(OTU_639:0.00501,((OTU_1271:0.03162,OTU_6217:0.01263)0.958:0.0296,OTU_6392:0.0177)0.913:0.01878)0.264:0.01269)0.895:0.01533)0.548:0.00053,(OTU_4330:0.01913,OTU_4993:0.02776)0.000:0.00053)0.863:0.00367,((OTU_7287:0.06209,OTU_6368:0.03055)0.759:0.00949,(OTU_353:0.03323,OTU_4032:0.01208)0.859:0.01132)0.871:0.00054)0.848:0.00364,(((((OTU_1097:0.03997,((OTU_7098:0.02238,((((OTU_873:0.03864,OTU_1870:0.01552)0.931:0.02676,(OTU_1122:0.01665,OTU_6337:0.04655)0.752:0.0043)0.861:0.00842,OTU_3500:0.02768)0.851:0.00897,OTU_3782:0.03832)0.154:0.00053)0.000:0.00054,(((OTU_4717:0.022,OTU_4711:0.02601)0.868:0.00054,(OTU_483:0.0226,OTU_4163:0.01616)0.013:0.00053)0.099:0.00055,((OTU_71:0.00053,(OTU_885:0.01359,(OTU_3590:0.0153,OTU_4050:0.02245)0.467:0.00843)0.961:0.02307)0.866:0.01212,OTU_7066:0.02957)0.190:0.0117)0.870:0.01024)0.959:0.01685)0.598:0.00175,(OTU_5199:0.03446,OTU_1396:0.01215)0.445:0.00082)0.770:0.0115,OTU_4648:0.03196)0.762:0.0023,OTU_4424:0.02803)0.127:0.00383,OTU_1055:0.01902)0.545:0.00054)0.802:0.00106)0.967:0.01836,((OTU_4748:0.02,(OTU_2139:0.00656,(OTU_905:0.02827,OTU_4062:0.02749)0.251:0.00424)0.783:0.00713)0.284:0.00054,(OTU_3835:0.0224,OTU_1186:0.02667)0.612:0.0057)0.106:0.00673)0.795:0.00051)0.681:0.02646,(OTU_1042:0.08083,((((((OTU_1141:0.01945,(OTU_3051:0.02037,OTU_3496:0.01962)0.648:0.00054)0.167:0.0077,(OTU_1173:0.01118,(OTU_7714:0.03491,OTU_5798:0.02283)0.728:0.00222)0.753:0.00336)0.764:0.0041,(((OTU_4453:0.04124,OTU_5545:0.02911)0.000:0.00055,(OTU_4331:0.00054,(OTU_1200:0.01955,OTU_7145:0.05476)0.941:0.02711)0.783:0.00341)0.939:0.01164,((OTU_4499:0.00053,(((OTU_1079:0.01399,(OTU_2641:0.03517,OTU_7337:0.01576)0.832:0.01486)0.767:0.00719,((OTU_4007:0.02465,OTU_4491:0.0233)0.909:0.02362,OTU_4923:0.01223)0.853:0.00673)0.000:0.00054,(((((OTU_330:0.01554,(OTU_4146:0.00531,(OTU_5748:0.02381,OTU_6660:0.01756)0.932:0.0356)0.921:0.01517)0.776:0.00621,(OTU_611:0.0188,(OTU_5606:0.03216,OTU_5045:0.01916)0.795:0.00059)0.962:0.01932)0.000:0.00054,((OTU_4380:0.02471,(OTU_3659:0.03305,OTU_7455:0.01679)0.749:0.01064)0.755:0.00439,(OTU_5167:0.03503,OTU_4478:0.00611)0.641:0.00055)0.907:0.00816)0.818:0.00457,(((OTU_3653:0.03727,((OTU_3551:0.01981,OTU_5086:0.01521)0.424:0.00055,((OTU_4773:0.05356,(OTU_2828:0.01559,OTU_3364:0.03943)0.899:0.01654)0.763:0.00055,((((OTU_1514:0.02083,OTU_3606:0.11134)0.905:0.02221,OTU_4750:0.03688)0.729:0.00709,OTU_3445:0.03603)0.460:0.01537,(OTU_2402:0.02274,OTU_4740:0.03103)0.894:0.01452)0.846:0.01069)0.996:0.03717)0.759:0.00243)0.272:0.0036,(OTU_661:0.00864,OTU_2759:0.02595)0.978:0.04036)0.000:0.00054,((((OTU_3749:0.02176,(OTU_5727:0.01269,OTU_2297:0.04646)0.938:0.0279)0.000:0.00054,OTU_4552:0.03561)0.960:0.02352,((((((OTU_3912:0.01635,OTU_333:0.04071)0.675:0.01715,OTU_3936:0.01218)0.000:0.00054,OTU_1075:0.02365)0.881:0.01201,((((OTU_1595:0.01799,(OTU_4471:0.02163,(OTU_4564:0.02254,OTU_3576:0.06303)0.750:0.0044)0.768:0.0073)0.773:0.00744,((OTU_2932:0.02611,OTU_3036:0.01181)0.445:0.01505,(OTU_1060:0.01621,(OTU_4824:0.03641,OTU_5669:0.01974)0.710:0.00925)0.512:0.00917)0.000:0.00135)0.834:0.01257,OTU_4528:0.05014)0.774:0.00842,(OTU_5652:0.03258,(OTU_896:0.01765,OTU_6028:0.01241)0.513:0.00913)0.792:0.00984)0.772:0.00518)0.791:0.00867,(OTU_6878:0.04135,((OTU_3896:0.01794,((OTU_2314:0.02868,OTU_6769:0.01563)0.753:0.00739,((OTU_1578:0.00532,OTU_7338:0.03121)0.743:0.01056,OTU_3522:0.01485)0.863:0.00925)0.740:0.00545)0.771:0.00654,OTU_3638:0.03341)0.770:0.00744)0.798:0.00959)0.724:0.00458,OTU_18:0.00054)0.792:0.0073)0.000:0.00054,(OTU_5314:0.01144,(OTU_526:0.00847,OTU_5808:0.03433)0.843:0.01368)0.891:0.01025)0.765:0.00411)0.788:0.00375)0.929:0.01303,OTU_3998:0.01026)0.604:0.00704)0.964:0.01656)0.983:0.01955,((OTU_5004:0.04179,OTU_350:0.00526)0.824:0.01101,(OTU_846:0.02154,((OTU_1868:0.03697,OTU_1632:0.01514)0.459:0.00063,OTU_1907:0.02695)0.777:0.00945)0.727:0.00812)0.943:0.01837)0.777:0.00391)0.880:0.00651)0.785:0.00327,(((((OTU_4737:0.00949,(OTU_159:0.02464,OTU_3350:0.0245)0.117:0.00963)0.900:0.01568,((OTU_39:0.00909,((OTU_2407:0.03011,OTU_7496:0.02289)0.732:0.00718,(OTU_2802:0.04211,(OTU_3171:0.01509,OTU_6466:0.02388)0.764:0.00803)0.693:0.00969)0.206:0.00054)0.412:0.01076,((OTU_494:0.01016,OTU_4240:0.05277)0.946:0.0167,((OTU_4024:0.03295,OTU_4027:0.00356)0.954:0.01522,OTU_4192:0.01912)0.000:0.00055)0.000:0.00055)0.768:0.00388)0.747:0.00298,(OTU_6956:0.03646,((OTU_1660:0.01986,(OTU_3092:0.01268,((OTU_2694:0.01323,OTU_1414:0.02839)0.678:0.00527,(OTU_1597:0.00054,((OTU_1409:0.03334,OTU_6552:0.01343)0.827:0.01255,((((OTU_2604:0.04707,OTU_2697:0.03432)0.830:0.01439,OTU_1206:0.06508)0.515:0.00504,OTU_3177:0.03663)0.518:0.01605,((((OTU_994:0.03172,(OTU_1193:0.0188,(OTU_3449:0.01018,((((OTU_3432:0.01986,(OTU_796:0.00054,OTU_2078:0.03532)0.658:0.01353)0.849:0.00844,OTU_7014:0.02067)0.734:0.00288,(OTU_50:0.01441,(OTU_7436:0.02097,OTU_2698:0.02403)0.812:0.00973)0.774:0.00462)0.706:0.00151,OTU_3673:0.01633)0.775:0.01218)0.626:0.02052)0.920:0.01842)0.874:0.01173,(OTU_7617:0.02258,((OTU_3770:0.01535,OTU_4803:0.02011)0.866:0.02521,(OTU_3419:0.01866,((OTU_1098:0.0571,OTU_3376:0.00622)0.951:0.02968,OTU_7796:0.02764)0.737:0.0074)0.955:0.03277)0.863:0.01473)0.822:0.01004)0.915:0.01292,(OTU_783:0.01163,OTU_1842:0.02562)0.719:0.00326)0.846:0.01041,OTU_2049:0.02597)0.500:0.00053)0.887:0.00831)0.846:0.00808)0.913:0.01793)0.748:0.02052)0.818:0.01117)0.000:0.00054,(OTU_7566:0.02411,(OTU_3035:0.03389,OTU_73:0.0053)0.756:0.00625)0.755:0.00401)0.983:0.01943)0.000:0.00054)0.854:0.00659,((OTU_1729:0.00055,((OTU_1643:0.02408,((OTU_3290:0.03417,OTU_2031:0.03236)0.739:0.00427,(OTU_3267:0.07961,(OTU_302:0.01776,OTU_2240:0.02306)0.863:0.01197)0.305:0.00054)0.982:0.0235)0.719:0.00054,(OTU_56:0.00986,OTU_3328:0.0278)0.142:0.00441)0.989:0.02763)0.990:0.02858,(((((OTU_7774:0.01563,(((OTU_4282:0.03239,((OTU_305:0.02294,(OTU_5201:0.01354,OTU_6323:0.02316)0.680:0.00206)0.568:0.00446,OTU_3965:0.0161)0.713:0.00678)0.730:0.00564,OTU_4828:0.01295)0.793:0.00313,((((OTU_2363:0.02071,OTU_5225:0.01934)0.949:0.01846,OTU_72:0.00278)0.790:0.00783,(OTU_2229:0.0205,(((OTU_511:0.05768,OTU_4893:0.0288)0.542:0.00348,OTU_2280:0.02013)0.000:0.00054,OTU_898:0.01895)0.854:0.01082)0.762:0.00621)0.892:0.01273,(OTU_967:0.00845,OTU_5182:0.03025)0.775:0.00438)0.161:0.00054)0.777:0.00545)0.767:0.01615,((OTU_2443:0.0576,OTU_5822:0.01182)0.827:0.01486,(OTU_5406:0.00726,OTU_6204:0.03922)0.847:0.01537)0.783:0.01167)0.703:0.02791,(OTU_2242:0.03465,OTU_6576:0.01665)0.798:0.01141)0.769:0.02392,OTU_5210:0.03079)0.873:0.01292,(((OTU_6860:0.09516,(((OTU_779:0.01557,(((OTU_5686:0.02425,OTU_5701:0.02481)0.738:0.04458,(OTU_3247:0.03421,(OTU_3014:0.01185,OTU_6408:0.0989)0.937:0.02403)0.745:0.00597)0.986:0.04381,((OTU_3103:0.00959,OTU_3569:0.01534)0.821:0.00778,(OTU_3494:0.01158,((((OTU_361:0.0129,OTU_4286:0.03462)0.588:0.00244,OTU_5725:0.0197)0.854:0.01438,((OTU_1053:0.01148,(OTU_2882:0.00915,(OTU_6488:0.02574,OTU_6857:0.03537)0.380:0.00411)0.887:0.014)0.000:0.00053,(OTU_1494:0.02049,OTU_3008:0.0397)0.895:0.01756)0.732:0.00294)0.925:0.01142,(((OTU_207:0.01493,(((OTU_6336:0.02293,OTU_914:0.06659)0.829:0.01078,OTU_3868:0.0213)0.656:0.00081,(OTU_3676:0.00574,OTU_5262:0.04184)0.928:0.01857)0.766:0.00497)0.767:0.00404,(OTU_2299:0.03321,OTU_3758:0.00824)0.853:0.00811)0.958:0.02559,OTU_7438:0.03501)0.000:0.00055)0.816:0.00397)0.772:0.00486)0.000:0.00054)0.823:0.00887)0.843:0.00963,OTU_5209:0.0225)0.775:0.00425,((OTU_592:0.02199,OTU_6579:0.0238)0.362:0.01166,(((OTU_2309:0.01439,(OTU_3547:0.01814,(OTU_399:0.01599,((OTU_1029:0.02923,OTU_3302:0.01808)0.559:0.00054,(OTU_3961:0.04821,OTU_5198:0.02796)0.945:0.03036)0.788:0.00572)0.832:0.01281)0.936:0.01785)0.720:0.01147,OTU_1142:0.02124)0.136:0.00247,OTU_412:0.02916)0.726:0.00552)0.726:0.00329)0.854:0.00634)0.815:0.0058,((((OTU_4916:0.04638,(OTU_4753:0.06669,(OTU_4802:0.03864,OTU_4810:0.03209)0.964:0.03049)0.000:0.00054)0.911:0.01279,OTU_699:0.10996)0.739:0.00416,((OTU_5308:0.03089,((OTU_1758:0.01658,((((OTU_843:0.0095,(OTU_134:0.03481,OTU_4774:0.01693)0.807:0.0109)0.884:0.00791,(OTU_2651:0.02622,(OTU_4784:0.05202,((OTU_2584:0.02958,(OTU_3186:0.03355,OTU_5385:0.01296)0.654:0.01215)0.904:0.01716,OTU_5582:0.02016)0.257:0.00696)0.819:0.00886)0.908:0.00054)0.000:0.00054,(OTU_6343:0.00051,OTU_6782:0.0543)0.876:0.02041)0.260:0.0076,(OTU_2219:0.01397,(((OTU_6205:0.03,(((OTU_5471:0.02522,((OTU_4462:0.03212,OTU_5573:0.02226)0.953:0.01873,OTU_5657:0.02005)0.703:0.00366)0.865:0.00063,OTU_46:0.01619)0.803:0.00651,(OTU_577:0.02018,OTU_2358:0.02346)0.841:0.00826)0.732:0.00458)0.789:0.01094,(OTU_3785:0.03024,OTU_4926:0.0252)0.543:0.00359)0.801:0.00801,(OTU_2346:0.01046,OTU_6174:0.02644)0.872:0.00854)0.846:0.0088)0.747:0.00687)0.778:0.01321)0.644:0.00269,(OTU_1166:0.00639,OTU_2797:0.05231)0.898:0.02904)0.973:0.02471)0.000:0.00055,(OTU_572:0.02018,OTU_3993:0.0545)0.906:0.0226)0.915:0.01362)0.904:0.0114,((((((((OTU_2108:0.04908,OTU_2218:0.01035)0.775:0.01689,OTU_3709:0.03355)0.768:0.01173,(((OTU_3683:0.0193,OTU_3819:0.01918)0.819:0.01406,(OTU_109:0.00596,OTU_1817:0.04388)0.728:0.00053)0.768:0.00948,OTU_607:0.06377)0.916:0.0214)0.651:0.00555,OTU_5159:0.02726)1.000:0.08921,((OTU_1195:0.02945,(OTU_3531:0.05123,OTU_3853:0.00953)0.391:0.03206)0.961:0.03005,(OTU_4975:0.0206,((OTU_4681:0.01305,(OTU_2246:0.01362,OTU_3530:0.02742)0.915:0.02014)0.885:0.01048,((OTU_1959:0.03169,(((OTU_4447:0.01913,((OTU_28:0.00055,OTU_7413:0.03967)0.000:0.00055,((OTU_537:0.0055,OTU_4268:0.03704)0.866:0.01428,(OTU_3636:0.0282,OTU_7247:0.01515)0.769:0.00637)0.943:0.02164)0.889:0.01442)0.475:0.00054,((OTU_2655:0.01987,OTU_5369:0.02891)0.852:0.01332,OTU_4154:0.01898)0.157:0.00054)0.879:0.00055,(((OTU_1606:0.01637,(OTU_823:0.01656,OTU_3347:0.03011)0.055:0.00255)0.799:0.00857,OTU_4882:0.03045)0.758:0.00523,((OTU_326:0.01578,(OTU_495:0.03407,OTU_6189:0.04734)0.197:0.00054)0.906:0.01776,(OTU_5673:0.03294,(((OTU_5616:0.02269,((((((OTU_567:0.01823,OTU_7434:0.02312)0.857:0.01493,((OTU_1128:0.01634,(OTU_5599:0.03775,OTU_5791:0.00054)0.923:0.02692)0.909:0.02043,(OTU_3329:0.02524,OTU_129:0.02299)0.549:0.0043)0.000:0.00061)0.583:0.00785,OTU_3836:0.00997)0.864:0.01273,OTU_1107:0.02675)0.801:0.0115,(OTU_3708:0.01726,(OTU_3452:0.0173,(OTU_1748:0.02608,((OTU_5055:0.03348,OTU_4391:0.00939)0.841:0.00993,(OTU_4017:0.02699,OTU_5251:0.01493)0.794:0.00539)0.764:0.00701)0.751:0.00599)0.875:0.01313)0.792:0.00809)0.750:0.00122,(OTU_3214:0.0544,OTU_3763:0.0007)0.909:0.01655)0.699:0.01243)0.756:0.00478,OTU_887:0.01008)0.867:0.00919,(OTU_1246:0.00847,OTU_4172:0.02877)0.895:0.0097)0.746:0.00425)0.775:0.00851)0.577:0.00721)0.926:0.00054)0.666:0.00396)0.861:0.00862,OTU_2968:0.02067)0.742:0.00051)0.894:0.00996)0.745:0.00414)0.746:0.00473)0.624:0.00506,(((OTU_829:0.03691,OTU_7168:0.02549)0.986:0.05506,((((OTU_2304:0.01845,OTU_4475:0.07461)0.956:0.02667,OTU_2597:0.01906)0.043:0.01125,OTU_2400:0.02852)0.932:0.00061,((((OTU_2602:0.01937,(OTU_2954:0.03693,OTU_2965:0.04981)0.757:0.01846)0.814:0.0125,((((OTU_2480:0.01358,(((OTU_21:0.00364,(OTU_1888:0.03189,((OTU_3538:0.01594,OTU_1583:0.03692)0.844:0.00827,(OTU_3722:0.01971,OTU_7249:0.02288)0.023:0.00054)0.956:0.00055)0.949:0.01672)0.791:0.00611,(OTU_2916:0.01871,OTU_3671:0.04514)0.759:0.01094)0.043:0.00054,(((OTU_2167:0.0163,(OTU_2464:0.00054,OTU_6123:0.04339)0.984:0.0341)0.208:0.00054,OTU_5191:0.04932)0.757:0.0006,OTU_3060:0.02951)0.890:0.01351)0.868:0.01865)0.759:0.00666,OTU_2726:0.01856)0.738:0.00622,((OTU_3293:0.00478,((OTU_3210:0.02035,(OTU_6628:0.01986,(((OTU_3849:0.01418,OTU_198:0.02968)0.749:0.00055,OTU_6668:0.01863)0.929:0.0116,OTU_811:0.02202)0.775:0.00825)0.677:0.0229)0.781:0.00783,((OTU_3013:0.01099,(OTU_2881:0.02617,OTU_6483:0.01842)0.766:0.00694)0.846:0.01137,(OTU_1165:0.01706,OTU_4051:0.01981)0.803:0.00833)0.842:0.0127)0.737:0.00061)0.938:0.01761,OTU_2598:0.0189)0.000:0.00054)0.791:0.00669,(OTU_5987:0.02535,OTU_3168:0.01428)0.861:0.0114)0.879:0.01148)0.763:0.00364,OTU_2500:0.03936)0.000:0.00055,(OTU_2673:0.01136,(OTU_1444:0.01116,OTU_2265:0.02589)0.925:0.02187)0.660:0.01036)0.943:0.01337)0.432:0.01688)0.740:0.00443,(OTU_1474:0.01729,(OTU_3561:0.04297,OTU_7061:0.03084)0.731:0.00575)0.765:0.00504)0.968:0.02075)0.827:0.01134,(((OTU_4351:0.01675,OTU_5170:0.02259)0.840:0.00894,((OTU_665:0.06973,OTU_2151:0.00157)0.953:0.04045,(OTU_3393:0.01225,OTU_4400:0.05212)0.875:0.02141)0.099:0.00052)0.964:0.02486,((((OTU_4665:0.02503,OTU_4158:0.0247)0.901:0.01389,OTU_4350:0.02762)0.740:0.00545,(((OTU_2660:0.03006,(OTU_2610:0.03995,OTU_2727:0.01415)0.919:0.02063)0.602:0.00575,OTU_2868:0.02286)0.866:0.01685,(((OTU_2386:0.02123,(OTU_2663:0.00054,((OTU_929:0.01021,OTU_3352:0.02632)0.908:0.01967,OTU_6485:0.02993)0.720:0.00953)0.910:0.01941)0.569:0.01083,(OTU_1174:0.03701,OTU_5186:0.00858)0.741:0.00638)0.940:0.01626,OTU_4527:0.00055)0.929:0.0162)0.643:0.00373)0.730:0.00806,(((((OTU_2585:0.01846,OTU_7757:0.01869)0.993:0.03882,OTU_3380:0.05387)0.317:0.00104,((((((OTU_6500:0.01704,OTU_3707:0.04278)0.045:0.00987,OTU_1011:0.04599)0.799:0.01255,OTU_2861:0.01462)0.891:0.01332,OTU_1338:0.03335)0.730:0.00407,((OTU_2637:0.01936,(OTU_7271:0.01382,((((OTU_3528:0.0257,OTU_3747:0.02139)0.887:0.01573,(OTU_6750:0.04567,(OTU_6412:0.02238,(OTU_6911:0.01467,OTU_4211:0.03629)0.000:0.03533)0.935:0.02991)0.396:0.00817)0.000:0.00134,(((OTU_2758:0.03725,OTU_2133:0.02858)0.840:0.01306,(OTU_2076:0.03542,OTU_3596:0.01819)0.775:0.00525)0.869:0.01469,(OTU_6448:0.06139,(OTU_1602:0.05132,OTU_2967:0.00054)0.947:0.02025)0.797:0.00837)0.943:0.0209)0.808:0.00917,(((((OTU_4720:0.0387,OTU_310:0.02034)0.706:0.00699,OTU_6881:0.01395)0.892:0.00893,OTU_1833:0.00055)0.959:0.0148,((OTU_6720:0.02908,(OTU_1764:0.00451,OTU_4931:0.0318)0.911:0.01344)0.779:0.00388,((OTU_1905:0.0207,(OTU_1576:0.01745,(OTU_696:0.02518,(OTU_3649:0.01262,OTU_3720:0.00782)0.795:0.01192)0.069:0.00562)0.753:0.00638)0.754:0.00613,(OTU_45:0.00055,((((OTU_4573:0.03921,OTU_6427:0.02398)0.379:0.00053,(OTU_866:0.02145,OTU_3436:0.04025)0.000:0.00055)0.992:0.02111,(OTU_7149:0.02008,(OTU_7050:0.03223,OTU_323:0.02657)0.841:0.00054)0.642:0.00055)0.783:0.00533,(OTU_4913:0.02266,OTU_4988:0.02808)0.675:0.00322)0.898:0.01249)0.855:0.00756)0.790:0.00407)0.731:0.00361)0.760:0.00908,OTU_1505:0.0192)0.266:0.003)0.443:0.00195)0.847:0.00843)0.751:0.00634,OTU_925:0.00857)0.865:0.00725)0.981:0.04758,(((((OTU_4166:0.02537,(OTU_2773:0.02433,(OTU_4208:0.00556,OTU_5074:0.04076)0.890:0.0168)0.000:0.00052)0.227:0.00697,(OTU_1432:0.11838,OTU_6036:0.0309)0.850:0.04887)0.806:0.0147,OTU_4895:0.04395)0.618:0.00922,OTU_6099:0.02696)0.916:0.03373,OTU_7057:0.04251)0.840:0.01219)0.915:0.01303)0.780:0.00335,(((((OTU_1947:0.00054,OTU_6256:0.04074)0.951:0.03411,((OTU_1307:0.07019,OTU_7002:0.02533)0.965:0.03683,(OTU_895:0.05032,((((((OTU_6935:0.0125,OTU_7067:0.02882)0.818:0.00791,OTU_6960:0.03567)0.118:0.00055,OTU_2016:0.02674)0.743:0.00394,(((((OTU_7213:0.02675,(OTU_2518:0.01776,OTU_6828:0.02584)0.000:0.00055)0.962:0.01313,((((OTU_6900:0.03049,(OTU_2615:0.01011,OTU_3019:0.0287)0.707:0.00478)0.820:0.01135,(OTU_5815:0.02259,(OTU_1320:0.0145,OTU_6175:0.05041)0.740:0.00426)0.761:0.00627)0.762:0.00614,OTU_1189:0.01671)0.783:0.00775,OTU_6811:0.01822)0.459:0.00054)0.731:0.00352,OTU_6815:0.02692)0.193:0.00054,((OTU_6596:0.03282,(OTU_619:0.01264,(OTU_403:0.02983,(OTU_670:0.05397,OTU_4375:0.02426)0.874:0.01672)0.704:0.00334)0.749:0.00451)0.945:0.01765,OTU_7182:0.01305)0.000:0.00054)0.922:0.00964,(OTU_963:0.03171,(OTU_4687:0.0282,OTU_6498:0.00881)0.762:0.00847)0.894:0.01619)0.338:0.00054)0.755:0.00403,OTU_6771:0.02686)0.475:0.00054,(((OTU_1708:0.04274,(OTU_7610:0.05837,OTU_79:0.00575)0.814:0.00822)0.000:0.0005,OTU_3701:0.02391)0.836:0.01229,((OTU_2978:0.05211,(OTU_965:0.03709,OTU_6732:0.03077)0.767:0.00434)0.859:0.01198,OTU_2981:0.03666)0.781:0.00923)0.171:0.00062)0.836:0.00866)0.684:0.00972)0.951:0.02974)0.134:0.00438,OTU_7726:0.04998)0.878:0.01493,((((OTU_3583:0.06321,OTU_6458:0.02037)0.000:0.01146,((OTU_3196:0.01642,(OTU_1684:0.04336,(OTU_3179:0.03669,OTU_6232:0.04036)0.180:0.01205)0.763:0.00776)0.810:0.01567,OTU_4543:0.0124)0.814:0.01103)0.558:0.00845,((OTU_6407:0.03391,((OTU_2820:0.03055,((OTU_6749:0.01518,OTU_7023:0.02334)0.912:0.00054,((OTU_1397:0.02083,OTU_90:0.01649)0.495:0.00055,(OTU_7240:0.03906,OTU_7019:0.013)0.021:0.01672)0.861:0.0075)0.169:0.00055)0.400:0.00336,(((OTU_3078:0.03316,OTU_2199:0.0302)0.787:0.01117,OTU_831:0.01804)0.846:0.02586,OTU_269:0.00115)0.217:0.0236)0.810:0.0097)0.728:0.00562,(OTU_4310:0.01359,(OTU_3634:0.02238,OTU_4892:0.06411)0.935:0.03377)0.749:0.00836)0.932:0.0208)0.933:0.02595,((OTU_1312:0.03159,(OTU_3396:0.02126,(OTU_7349:0.01994,OTU_5968:0.03808)0.603:0.00055)0.856:0.01722)0.858:0.01674,((((((OTU_1725:0.01685,OTU_2960:0.02477)0.469:0.00116,(OTU_4625:0.00304,(OTU_5797:0.02472,OTU_5885:0.01234)0.867:0.01651)0.904:0.01248)0.802:0.00696,(OTU_53:0.00835,((((((((OTU_6547:0.00815,(OTU_2410:0.04679,(((OTU_1659:0.00545,((OTU_3781:0.02138,OTU_4332:0.02795)0.042:0.00466,OTU_3321:0.04893)0.781:0.00942)0.847:0.01274,OTU_3744:0.02574)0.741:0.00429,OTU_2488:0.01961)0.789:0.0083)0.841:0.01374)0.191:0.00725,((OTU_3670:0.03297,((OTU_2485:0.03653,OTU_2729:0.00817)0.399:0.00823,OTU_2022:0.02618)0.161:0.00363)0.876:0.01472,OTU_703:0.00994)0.939:0.02222)0.706:0.00116,(OTU_3359:0.04136,OTU_3539:0.01034)0.837:0.01134)0.877:0.00965,(OTU_3418:0.01615,(OTU_2884:0.01869,OTU_3918:0.02772)0.244:0.0005)0.776:0.0042)0.790:0.00472,(OTU_7016:0.02508,OTU_7150:0.01404)0.858:0.0155)0.800:0.00745,OTU_114:0.02051)0.577:0.00894,OTU_3607:0.03186)0.058:0.00053,(((OTU_4448:0.02555,OTU_4532:0.02142)0.768:0.00634,(((OTU_1405:0.01319,OTU_6685:0.03304)0.735:0.00229,OTU_6446:0.01996)0.744:0.00409,OTU_975:0.01457)0.924:0.01504)0.990:0.00051,((OTU_2075:0.01196,(OTU_1204:0.02031,OTU_3122:0.02582)0.741:0.0016)0.843:0.00764,OTU_5287:0.01544)0.745:0.0025)0.325:0.00614)0.718:0.00425)0.921:0.02175)0.878:0.01473,OTU_4685:0.14432)0.000:0.00055,OTU_5376:0.01123)0.994:0.04688,(((OTU_2794:0.10065,(OTU_6047:0.00951,((((OTU_493:0.00402,(OTU_2232:0.03211,OTU_6112:0.02415)0.757:0.00922)0.838:0.0329,OTU_5020:0.0336)0.755:0.00477,OTU_3592:0.01493)0.000:0.00054,(((((OTU_4213:0.00821,OTU_5211:0.02366)0.873:0.01092,(OTU_1154:0.01603,OTU_5132:0.0243)0.524:0.00054)0.769:0.00173,OTU_5135:0.0179)0.994:0.00299,(((((OTU_641:0.0124,(OTU_6966:0.02326,OTU_7224:0.01548)0.946:0.01642)0.722:0.0028,((((OTU_4134:0.0269,(OTU_242:0.02009,OTU_2483:0.02191)0.887:0.0098)0.781:0.00849,OTU_17:0.0045)0.219:0.007,((OTU_7211:0.0358,OTU_6754:0.02052)0.430:0.00412,OTU_7140:0.02052)0.113:0.00054)0.852:0.00855,(OTU_7005:0.01578,OTU_6774:0.02393)0.796:0.00528)0.000:0.00054)0.233:0.00776,OTU_1983:0.01869)0.657:0.00053,(((OTU_2955:0.01543,OTU_2973:0.01955)0.682:0.00055,(OTU_7558:0.01658,(OTU_4945:0.0196,OTU_7417:0.03254)0.830:0.01146)0.912:0.01291)0.697:0.0023,(((((OTU_5407:0.02353,OTU_3967:0.01556)0.408:0.00785,(((OTU_5785:0.01511,(OTU_5408:0.02366,OTU_5702:0.03105)0.771:0.00439)0.697:0.00055,OTU_5165:0.02931)0.570:0.00352,OTU_5319:0.01899)0.792:0.00055)0.820:0.00349,(((OTU_2268:0.01833,(OTU_618:0.00608,OTU_634:0.0329)0.104:0.01956)0.723:0.00785,(OTU_1279:0.01391,OTU_3366:0.0464)0.930:0.01946)0.922:0.01373,((((OTU_382:0.02104,OTU_1546:0.02958)0.698:0.00616,(OTU_773:0.01838,(((OTU_4284:0.01322,(OTU_4168:0.0249,(OTU_6691:0.0338,(OTU_3678:0.02356,OTU_5117:0.01315)0.932:0.02518)0.665:0.00501)0.584:0.00587)0.422:0.00051,(OTU_575:0.03634,OTU_5014:0.01517)0.733:0.01078)0.829:0.01876,OTU_1317:0.00801)0.912:0.01318)0.640:0.00277)0.750:0.00596,OTU_1110:0.01983)0.855:0.0137,(OTU_1346:0.0301,(OTU_2287:0.02069,(((OTU_2679:0.02607,((OTU_6266:0.05066,(OTU_7065:0.01905,(OTU_4443:0.01737,OTU_321:0.04604)0.830:0.03255)0.962:0.03996)0.554:0.00288,OTU_481:0.01935)0.731:0.0038)0.878:0.01162,((OTU_2263:0.00054,(OTU_6707:0.05698,OTU_2863:0.03334)0.140:0.00826)0.956:0.02071,(OTU_462:0.00841,OTU_5580:0.05874)0.236:0.0183)0.805:0.00729)0.757:0.00647,((OTU_4303:0.03211,(OTU_3471:0.02397,(OTU_4887:0.0356,OTU_5890:0.02655)0.042:0.00836)0.757:0.00574)0.912:0.02248,((OTU_3076:0.04007,(OTU_120:0.02012,OTU_2842:0.0185)0.856:0.02549)0.884:0.01398,OTU_2409:0.02017)0.760:0.00366)0.886:0.00761)0.548:0.00348)0.788:0.00566)0.462:0.00372)0.714:0.00381)0.682:0.00055)0.827:0.00823,(OTU_3815:0.02593,OTU_1734:0.02762)0.851:0.01487)0.066:0.00208,OTU_2439:0.02552)0.288:0.00197)0.868:0.0102)0.000:0.00054,OTU_4970:0.01979)0.000:0.0011)0.907:0.01193,(OTU_756:0.02028,((OTU_4164:0.02125,(OTU_7818:0.02412,(OTU_5189:0.0097,(OTU_5769:0.01975,OTU_2376:0.01243)0.799:0.0112)0.894:0.0191)0.909:0.02399)0.040:0.01653,(OTU_1350:0.00925,(OTU_7000:0.03784,OTU_7079:0.04405)0.849:0.04399)0.414:0.01046)0.866:0.0455)0.684:0.0117)0.777:0.0047)0.967:0.03826)0.551:0.0148)0.255:0.00776,OTU_2782:0.02409)0.764:0.00694,OTU_2737:0.0037)0.895:0.01863)0.800:0.01907)0.691:0.00895)0.772:0.00876)0.859:0.00843,((((OTU_3845:0.01357,((OTU_5329:0.00798,(OTU_1214:0.01229,OTU_6171:0.03665)0.903:0.01689)0.929:0.01712,(((OTU_6096:0.02024,(OTU_5642:0.00054,OTU_5840:0.03604)0.306:0.02131)0.980:0.03813,((OTU_946:0.03795,OTU_2769:0.00901)0.585:0.02194,(OTU_2289:0.03574,OTU_2750:0.00541)0.903:0.02302)0.851:0.01692)0.726:0.00475,OTU_6042:0.01831)0.000:0.00051)0.886:0.01086)0.726:0.00605,(OTU_1175:0.00752,OTU_7148:0.02869)0.990:0.06467)0.949:0.02038,OTU_4660:0.02811)0.817:0.00873,(((((OTU_901:0.01551,(OTU_959:0.01169,(OTU_3229:0.01788,((OTU_2276:0.01941,OTU_2621:0.02005)0.763:0.00782,OTU_3275:0.04411)0.129:0.00381)0.719:0.00526)0.772:0.00407)0.744:0.00425,(OTU_920:0.01752,((OTU_5542:0.02979,(((OTU_3341:0.02082,OTU_5141:0.04808)0.439:0.00272,(OTU_57:0.00513,(((OTU_1161:0.02031,OTU_3482:0.02198)0.751:0.00485,OTU_6080:0.03882)0.394:0.00427,OTU_3813:0.02682)0.768:0.00573)0.778:0.00787)0.705:0.006,OTU_2135:0.02776)0.774:0.00785)0.755:0.00053,(OTU_950:0.01178,OTU_2856:0.02837)0.875:0.01462)0.759:0.00055)0.783:0.001)0.798:0.01131,(((OTU_5498:0.02008,OTU_5646:0.0152)0.827:0.0037,(((((OTU_470:0.01192,(OTU_5238:0.02341,OTU_4270:0.02343)0.258:0.00055)0.520:0.00053,((OTU_286:0.01416,OTU_2951:0.03614)0.754:0.00793,(((((OTU_3989:0.03011,(OTU_6686:0.0181,OTU_6664:0.03289)0.672:0.00084)0.875:0.01204,(OTU_2561:0.02995,(OTU_807:0.04443,OTU_1481:0.00332)0.746:0.00838)0.848:0.00871)0.803:0.00518,(OTU_3691:0.02896,OTU_6863:0.02378)0.867:0.01036)0.000:0.00054,OTU_6974:0.03744)0.731:0.00435,OTU_603:0.02698)0.754:0.00692)0.554:0.00848)0.743:0.00835,(OTU_2845:0.02349,((OTU_3434:0.04135,OTU_6764:0.0104)0.883:0.01337,(OTU_681:0.00481,OTU_3844:0.04069)0.913:0.0314)0.779:0.00705)0.743:0.00696)0.787:0.00628,OTU_37:0.00183)0.897:0.01045,(OTU_6738:0.01751,OTU_7020:0.04837)0.864:0.01137)0.023:0.00053)0.844:0.01009,(OTU_5713:0.0108,(OTU_1849:0.02132,OTU_5391:0.02127)0.889:0.01743)0.697:0.00347)0.335:0.01495)0.000:0.00055,OTU_2342:0.02426)0.476:0.01192,OTU_1178:0.01978)0.739:0.00475)0.921:0.01438)0.768:0.00422)0.844:0.00662,((((OTU_4120:0.01456,(OTU_5439:0.04173,(((((OTU_5070:0.03066,((OTU_1766:0.00555,OTU_5571:0.08244)0.855:0.02193,OTU_4021:0.01448)0.745:0.00602)0.836:0.00791,((OTU_6635:0.01668,(((OTU_43:0.00161,(OTU_1177:0.0185,OTU_6269:0.01578)0.942:0.02249)0.798:0.01522,OTU_6990:0.06023)0.625:0.0005,OTU_3354:0.02358)0.854:0.00848)0.670:0.00174,OTU_6946:0.0184)0.776:0.00482)0.756:0.00387,OTU_759:0.0141)0.431:0.00385,(OTU_1418:0.023,OTU_273:0.01082)0.972:0.03259)0.799:0.00371,(OTU_1233:0.00142,OTU_1626:0.05858)0.945:0.02718)0.190:0.0041)0.623:0.00348)0.365:0.00362,OTU_3041:0.0288)0.855:0.00702,(((OTU_254:0.04665,((OTU_203:0.00484,(OTU_3760:0.03202,OTU_6303:0.00452)0.969:0.02898)0.942:0.02117,((OTU_5196:0.04521,((((OTU_111:0.0005,OTU_7719:0.05407)0.721:0.01059,OTU_5357:0.03612)0.772:0.00804,OTU_2025:0.01991)0.700:0.00406,(OTU_5079:0.0382,OTU_4435:0.01487)0.795:0.00853)0.196:0.00054)0.871:0.00239,OTU_4806:0.02004)0.760:0.00457)0.829:0.00691)0.930:0.01381,(OTU_6444:0.05836,(((((OTU_1358:0.00054,(((OTU_3988:0.04509,OTU_5515:0.01158)0.330:0.01081,(OTU_2411:0.01024,((((((((((OTU_1289:0.00357,(OTU_4357:0.00883,OTU_5962:0.04764)0.823:0.02486)0.719:0.00416,OTU_5925:0.0305)0.879:0.01403,(((OTU_4232:0.02203,OTU_3663:0.03803)0.756:0.00548,(OTU_1683:0.01382,OTU_1942:0.02536)0.775:0.00736)0.766:0.0066,((OTU_2872:0.01166,OTU_5204:0.0251)0.929:0.01538,((OTU_349:0.02231,OTU_2722:0.01503)0.842:0.00935,(OTU_2639:0.01953,OTU_7059:0.03268)0.000:0.00055)0.756:0.00456)0.816:0.00837)0.766:0.00271)0.732:0.00376,(((OTU_2104:0.03321,OTU_1897:0.01253)0.180:0.00055,(OTU_5268:0.0348,(OTU_3822:0.06329,OTU_5157:0.01601)0.858:0.01456)0.938:0.02556)0.834:0.01117,(OTU_960:0.00564,((OTU_2351:0.0212,((OTU_2334:0.02622,(OTU_2734:0.01339,OTU_3973:0.0222)0.938:0.02393)0.951:0.0251,(OTU_5625:0.03361,OTU_2646:0.03534)0.000:0.00054)0.955:0.03249)0.917:0.0231,OTU_1554:0.02006)0.714:0.01302)0.874:0.0148)0.710:0.0114)0.813:0.00725,((OTU_2347:0.06485,OTU_5342:0.0041)0.498:0.00054,OTU_3303:0.07434)0.906:0.0104)0.831:0.00902,(OTU_5494:0.01184,OTU_6039:0.02352)0.742:0.00346)0.768:0.00155,(((OTU_5390:0.03914,(((OTU_1935:0.02386,OTU_3203:0.01367)0.799:0.01878,(OTU_2833:0.01902,OTU_7711:0.01778)0.715:0.00827)0.652:0.00481,OTU_2050:0.01312)0.000:0.00055)0.778:0.00412,((OTU_5022:0.02938,(OTU_48:0.00585,OTU_4159:0.04097)0.949:0.00053)0.335:0.00933,OTU_3325:0.02796)0.691:0.00231)0.726:0.00097,(OTU_2809:0.01774,(OTU_2998:0.03067,OTU_725:0.01667)0.754:0.00366)0.774:0.00435)0.902:0.00784)0.860:0.00334,(OTU_5866:0.0378,OTU_1012:0.01431)0.761:0.00801)0.612:0.00051,(OTU_596:0.01336,OTU_7668:0.02625)0.818:0.01089)0.777:0.00663,(OTU_7254:0.01465,OTU_7530:0.0116)0.049:0.00054)0.907:0.01481)0.841:0.01387)0.788:0.00874,(OTU_2388:0.01611,OTU_6209:0.04784)0.003:0.00423)0.739:0.02679)0.972:0.02087,OTU_2849:0.02231)0.851:0.01403,OTU_2823:0.03831)0.673:0.01194,OTU_838:0.01723)0.173:0.01399,OTU_4449:0.01964)0.932:0.02118)0.777:0.00824)0.932:0.01367,(((((OTU_38:0.00304,(((OTU_675:0.02299,OTU_6520:0.01862)0.474:0.00055,OTU_2080:0.01878)0.904:0.01361,((OTU_4459:0.01796,OTU_5223:0.01795)0.793:0.0048,(OTU_4363:0.02319,OTU_4144:0.01859)0.817:0.00359)0.776:0.00053)0.868:0.00799)0.819:0.0086,((((OTU_5627:0.01438,OTU_808:0.02237)0.944:0.02051,((OTU_2446:0.00677,OTU_3338:0.04235)0.925:0.01615,((OTU_2477:0.00732,OTU_6038:0.02792)0.692:0.00394,OTU_2801:0.02345)0.604:0.00055)0.000:0.00055)0.911:0.01141,OTU_7141:0.02566)0.000:0.00054,(OTU_6399:0.01976,(OTU_3331:0.01942,OTU_6378:0.01969)0.743:0.00643)0.720:0.00329)0.486:0.00411)0.910:0.00913,((OTU_3575:0.01007,OTU_5027:0.03359)0.931:0.02376,(OTU_5859:0.03779,OTU_6652:0.00055)0.916:0.02251)0.973:0.03206)0.766:0.00441,(OTU_1378:0.0267,(OTU_3852:0.03401,OTU_4707:0.0176)0.386:0.0098)0.888:0.01609)0.760:0.0047,(((((OTU_2489:0.04066,((OTU_7379:0.02139,OTU_6795:0.02469)0.855:0.01331,OTU_509:0.00818)0.000:0.00054)0.756:0.00665,(OTU_1297:0.03103,OTU_1433:0.02116)0.793:0.02036)0.915:0.01453,OTU_825:0.03474)0.000:0.00054,(OTU_5296:0.02814,OTU_5096:0.04215)0.770:0.00604)0.898:0.03749,(OTU_5877:0.03348,OTU_5104:0.01597)0.842:0.00957)0.734:0.00287)0.995:0.00053)0.720:0.00282)0.967:0.01903,OTU_1965:0.02354)0.744:0.00366)0.769:0.00311)0.480:0.00068)0.789:0.00461)0.515:0.00491,OTU_6357:0.05073)0.752:0.00479)0.752:0.00464)0.874:0.00851,(OTU_4009:0.05193,OTU_4585:0.02556)0.683:0.00054)0.769:0.00301)0.306:0.00287)0.834:0.00054)0.907:0.00812,(((OTU_1365:0.03229,(OTU_1772:0.02004,(OTU_3651:0.03702,((OTU_3800:0.00701,OTU_6934:0.03646)0.704:0.00547,((OTU_6787:0.01162,((((OTU_1467:0.01358,((((OTU_3093:0.02353,OTU_4688:0.0497)0.692:0.00249,(OTU_3127:0.02349,((OTU_2832:0.02198,OTU_3332:0.0268)0.765:0.0044,((OTU_501:0.00986,(OTU_4256:0.02776,(OTU_3527:0.04473,(((OTU_6781:0.05475,OTU_7282:0.00999)0.921:0.02618,(OTU_1617:0.01609,((OTU_354:0.02227,OTU_7588:0.02865)0.767:0.01089,(OTU_2002:0.0208,OTU_7100:0.02647)0.902:0.01827)0.733:0.00546)0.000:0.00055)0.921:0.02388,OTU_4244:0.07329)0.241:0.00456)0.879:0.01198)0.691:0.00294)0.908:0.01632,OTU_5886:0.02717)0.441:0.00054)0.781:0.0036)0.802:0.00425)0.855:0.01067,OTU_3097:0.01129)0.602:0.00495,(OTU_4966:0.01874,(OTU_4028:0.03366,OTU_7256:0.0199)0.602:0.0032)0.949:0.02142)0.841:0.01242)0.000:0.00051,(OTU_690:0.05537,OTU_7599:0.01496)0.631:0.03869)0.569:0.00176,((OTU_636:0.01871,(((OTU_2051:0.0311,OTU_3510:0.005)0.046:0.00053,(OTU_7710:0.0404,(OTU_3153:0.07249,OTU_7652:0.05562)0.685:0.02575)0.351:0.01237)0.020:0.0006,OTU_2705:0.03636)0.801:0.0157)0.833:0.00855,OTU_1464:0.02095)0.000:0.00054)0.914:0.00931,((((OTU_2752:0.02604,OTU_3520:0.03772)0.731:0.02121,OTU_6747:0.01818)0.853:0.00958,(((OTU_42:0.00054,(OTU_2340:0.02972,(OTU_2680:0.02242,OTU_6369:0.03951)0.477:0.00845)0.890:0.01336)0.760:0.00296,(OTU_3271:0.03336,OTU_7443:0.03761)0.726:0.00473)0.929:0.01286,OTU_6999:0.02)0.000:0.00055)0.748:0.00421,OTU_1788:0.02759)0.748:0.00359)0.000:0.00055)0.823:0.00895,OTU_7203:0.04749)0.837:0.00058)0.925:0.01255)0.213:0.00395)0.854:0.0178)0.923:0.02455,((OTU_2811:0.05082,OTU_7673:0.0322)0.792:0.01329,(OTU_760:0.0329,OTU_6463:0.02511)0.768:0.00712)0.741:0.00606)0.979:0.03307,(OTU_4614:0.03007,(OTU_444:0.00943,((OTU_3158:0.02449,OTU_3560:0.02334)0.446:0.00055,OTU_941:0.02905)0.462:0.01586)0.806:0.00865)0.727:0.0055)0.949:0.00054)0.430:0.00055)0.958:0.00953,((((OTU_3578:0.02377,OTU_375:0.04351)0.853:0.02252,OTU_4169:0.03622)0.000:0.00054,OTU_1205:0.00771)0.853:0.00556,(OTU_6382:0.0105,(OTU_2466:0.06258,((OTU_2751:0.04525,OTU_3457:0.05799)0.932:0.03532,((OTU_5618:0.14894,(OTU_554:0.0848,(OTU_185:0.01286,(OTU_2647:0.0436,OTU_3588:0.00783)0.952:0.02863)0.516:0.0121)0.855:0.03145)0.317:0.01691,(OTU_5708:0.06658,(OTU_962:0.00441,OTU_5739:0.09775)0.938:0.05143)0.404:0.02424)0.000:0.0005)0.360:0.01482)0.954:0.07469)0.912:0.02364)0.000:0.00054)0.881:0.00498,(((((OTU_2841:0.03531,OTU_3133:0.00814)0.941:0.02117,OTU_3139:0.01124)0.650:0.01094,((OTU_955:0.0437,(OTU_3600:0.0109,(OTU_4734:0.02874,OTU_6586:0.00816)0.934:0.02044)0.751:0.01527)0.517:0.00368,OTU_2217:0.00901)0.838:0.0124)0.837:0.01093,(OTU_3458:0.02268,OTU_229:0.01971)0.743:0.00493)0.767:0.00523,(OTU_6354:0.06621,OTU_3022:0.01973)0.507:0.00055)1.000:0.00054)0.825:0.00564)0.244:0.00597)0.699:0.00198,(((OTU_4643:0.02773,OTU_4763:0.03409)0.311:0.0081,(OTU_3455:0.01277,OTU_5126:0.0586)0.084:0.02262)0.918:0.02481,(((OTU_2831:0.04293,OTU_7765:0.00664)0.900:0.01757,(OTU_2918:0.02644,(((OTU_303:0.00558,OTU_6102:0.03979)0.836:0.00932,((OTU_6312:0.03807,OTU_4320:0.01173)0.692:0.00539,OTU_1244:0.03507)0.629:0.00594)0.509:0.0085,OTU_169:0.06038)0.913:0.02427)0.739:0.00483)0.907:0.02215,(((((((OTU_3038:0.01976,OTU_4702:0.02487)0.459:0.01088,((OTU_3403:0.02183,OTU_4069:0.02096)0.757:0.00762,OTU_4628:0.01627)0.281:0.00053)0.831:0.00658,OTU_306:0.01095)0.968:0.02178,(OTU_477:0.01172,OTU_7793:0.02936)0.772:0.0049)0.810:0.00695,((OTU_2657:0.00963,(((((OTU_1446:0.01668,(OTU_3686:0.02074,((((OTU_3533:0.04249,OTU_3594:0.01829)0.202:0.00112,OTU_147:0.02184)0.341:0.00476,OTU_1543:0.01998)0.796:0.01131,OTU_5025:0.05693)0.049:0.00134)0.792:0.00781)0.782:0.00569,(OTU_2343:0.01176,OTU_2948:0.03329)0.497:0.0046)0.906:0.01511,OTU_5556:0.04353)0.798:0.00074,(((((OTU_2813:0.0165,(OTU_2786:0.02316,(OTU_5901:0.01042,(OTU_934:0.00912,OTU_2871:0.02584)0.873:0.01557)0.884:0.01637)0.186:0.01202)0.579:0.00302,OTU_4821:0.03277)0.793:0.00699,OTU_327:0.01475)0.791:0.00681,(OTU_1588:0.0253,OTU_2222:0.02093)0.692:0.00258)0.854:0.00882,OTU_2333:0.0136)0.755:0.0041)0.787:0.00617,(OTU_2364:0.01982,OTU_2834:0.02796)0.719:0.00575)0.905:0.01436)0.790:0.00578,((OTU_2507:0.00395,OTU_2736:0.05073)0.967:0.01885,OTU_848:0.01812)0.000:0.00055)0.958:0.00055)0.797:0.003,((OTU_6008:0.02355,(((OTU_6216:0.02134,OTU_5928:0.0282)0.189:0.00776,OTU_763:0.02162)0.000:0.00055,(OTU_5837:0.02483,OTU_5749:0.01236)0.771:0.00446)0.976:0.02829)0.916:0.02074,((OTU_6061:0.00807,((OTU_6258:0.04639,((OTU_6026:0.01907,OTU_2459:0.04193)0.957:0.02722,(((OTU_5747:0.07671,OTU_6167:0.00389)0.891:0.01584,(((OTU_543:0.00937,((OTU_3353:0.03172,((OTU_2626:0.00673,((OTU_2995:0.00605,(OTU_3028:0.02469,OTU_3618:0.03778)0.916:0.02774)0.921:0.01607,(OTU_3693:0.0201,(((OTU_1951:0.01279,(((OTU_7108:0.03342,(OTU_5845:0.02598,((OTU_2189:0.01465,((OTU_2609:0.0474,(OTU_936:0.05075,OTU_3669:0.07114)0.000:0.00055)0.963:0.02267,(OTU_2843:0.02601,OTU_7540:0.01954)0.854:0.00973)0.824:0.01385)0.775:0.00861,(((OTU_6955:0.01635,((OTU_5133:0.02719,OTU_2034:0.03069)0.766:0.0056,OTU_7466:0.01262)0.755:0.00696)0.940:0.02018,((OTU_626:0.0285,(OTU_54:0.00161,OTU_6684:0.03776)0.752:0.00733)0.760:0.00521,OTU_4732:0.0205)0.541:0.00406)0.642:0.00382,(((((OTU_4189:0.01885,(OTU_4060:0.05426,(OTU_236:0.03067,OTU_7051:0.01732)0.736:0.0041)0.942:0.02815)0.680:0.01091,(OTU_4054:0.01824,((((OTU_3011:0.01885,OTU_3121:0.0227)0.755:0.00561,(OTU_1440:0.01849,OTU_2447:0.03391)0.794:0.00975)0.821:0.00879,((OTU_1316:0.0119,(OTU_3589:0.02422,(OTU_1252:0.02539,(OTU_3952:0.0091,OTU_7131:0.05187)0.847:0.03111)0.230:0.00182)0.203:0.01094)0.697:0.0161,(OTU_3274:0.0118,(OTU_7760:0.04006,OTU_2555:0.02366)0.742:0.00523)0.793:0.00613)0.372:0.01167)0.627:0.00289,((OTU_2083:0.01734,OTU_6784:0.0296)0.495:0.01521,(OTU_1155:0.01351,OTU_5143:0.0256)0.382:0.0072)0.803:0.01241)0.770:0.00475)0.370:0.0044)0.791:0.00969,((OTU_614:0.0245,OTU_1468:0.01603)0.835:0.01136,OTU_3077:0.02198)0.801:0.0011)0.912:0.00767,OTU_774:0.0118)0.071:0.00054,(OTU_1188:0.02014,((OTU_6440:0.02383,(OTU_1273:0.03265,OTU_3830:0.00496)0.908:0.01561)0.000:0.00054,OTU_2470:0.01922)0.892:0.01529)0.709:0.00167)0.781:0.00378)0.000:0.00054)0.794:0.01034)0.894:0.01653)0.569:0.01458,OTU_4353:0.00054)0.810:0.01908,OTU_512:0.02154)0.913:0.02977)0.026:0.01923,OTU_7123:0.0188)0.000:0.00055,(OTU_5252:0.03221,OTU_7412:0.02767)0.747:0.00443)0.799:0.00721)0.753:0.00415)0.936:0.0216)0.783:0.00632,OTU_5492:0.02242)0.905:0.01524)0.265:0.00379,OTU_5666:0.0527)0.957:0.02874)0.995:0.04662,OTU_4278:0.00055)0.980:0.03419,(OTU_4127:0.01967,(OTU_1168:0.06122,OTU_6169:0.04258)0.567:0.00054)0.850:0.01102)0.873:0.02095)0.926:0.01864,OTU_4505:0.02371)0.476:0.00247)0.821:0.03262)0.791:0.00877,(OTU_4143:0.02475,OTU_5416:0.02421)0.800:0.01241)0.000:0.00053)0.868:0.00781,(OTU_5858:0.01898,(OTU_5952:0.08906,(OTU_3007:0.02545,(((OTU_1675:0.01827,(((OTU_5474:0.0134,OTU_7805:0.02971)0.729:0.00559,((((OTU_95:0.00899,OTU_1805:0.02841)0.792:0.0094,(OTU_3571:0.02104,(OTU_2291:0.08803,OTU_3489:0.01069)0.979:0.03357)0.769:0.00849)0.749:0.00563,(OTU_3033:0.02336,OTU_6841:0.01303)0.756:0.00586)0.890:0.01155,(((OTU_6082:0.02928,OTU_4155:0.03154)0.096:0.01026,(((OTU_2194:0.03054,OTU_7584:0.023)0.946:0.03612,(OTU_5505:0.02295,OTU_4978:0.02102)0.693:0.00262)0.870:0.01018,(OTU_377:0.04275,(((OTU_1642:0.00106,((OTU_5019:0.06372,OTU_4218:0.0354)0.755:0.00776,OTU_3252:0.01482)0.787:0.03369)0.992:0.04487,OTU_7653:0.00657)0.747:0.00619,OTU_3017:0.05982)0.992:0.04712)0.684:0.00324)0.902:0.00051)0.668:0.00817,OTU_997:0.00781)0.000:0.00054)0.863:0.01067)0.937:0.01708,OTU_2536:0.00055)0.913:0.02336)0.808:0.01442,((OTU_1839:0.02241,(OTU_4133:0.01509,(OTU_5964:0.04525,(OTU_3566:0.00547,OTU_3065:0.03416)0.429:0.00475)0.815:0.01481)0.870:0.01108)0.870:0.01413,OTU_2601:0.02308)0.869:0.01581)0.871:0.01057,(OTU_7527:0.02486,OTU_5100:0.01128)0.793:0.00737)0.869:0.01181)0.701:0.0042)0.925:0.02208)0.920:0.01569)0.907:0.01263)0.831:0.00773)0.868:0.00845,(OTU_1286:0.02014,((((((OTU_131:0.05835,OTU_1334:0.03794)0.805:0.01685,(OTU_1698:0.01391,OTU_5741:0.03382)0.650:0.00598)0.566:0.00275,((OTU_3322:0.04957,OTU_3023:0.02588)0.955:0.03256,(OTU_424:0.02349,OTU_4595:0.03413)0.478:0.00979)0.000:0.00054)0.888:0.01659,OTU_7564:0.01307)0.878:0.01691,OTU_2445:0.00825)0.814:0.01321,((OTU_4072:0.01382,OTU_1234:0.0198)0.784:0.00886,OTU_5783:0.01427)0.000:0.00054)0.739:0.00436)0.916:0.01411)0.658:0.00446)0.920:0.02322)0.592:0.01135)0.339:0.00521,((((OTU_2730:0.01133,(OTU_7268:0.01896,(OTU_5290:0.02646,(OTU_2015:0.01196,OTU_2959:0.04957)0.627:0.00055)0.952:0.03341)0.969:0.05238)0.999:0.09509,((((((((OTU_5480:0.00054,(OTU_5084:0.03318,OTU_5311:0.04601)0.721:0.01472)1.000:0.05107,OTU_5415:0.00054)0.986:0.02837,OTU_5918:0.01343)0.000:0.00053,(OTU_5640:0.05885,OTU_5874:0.00466)0.919:0.02361)0.947:0.04837,((OTU_472:0.00972,OTU_6054:0.04559)0.810:0.01204,(((((OTU_655:0.03126,(OTU_1513:0.02316,(OTU_7273:0.04249,(OTU_706:0.0203,OTU_7228:0.02184)0.500:0.01568)0.702:0.00962)0.078:0.00808)0.742:0.01308,OTU_6879:0.01879)0.857:0.02384,OTU_6224:0.00283)0.923:0.024,((OTU_561:0.04204,OTU_294:0.00605)0.874:0.01291,(OTU_226:0.03285,OTU_1389:0.02819)0.778:0.00737)0.678:0.00157)0.000:0.00061,((OTU_6011:0.05521,((OTU_3416:0.06388,OTU_7107:0.03177)0.865:0.01314,(OTU_1540:0.07863,(OTU_3244:0.02533,(OTU_1516:0.04543,(OTU_4029:0.01512,OTU_4789:0.04933)0.964:0.03797)0.827:0.01339)0.573:0.01514)0.880:0.01716)0.747:0.00871)0.957:0.0415,(OTU_132:0.01368,((OTU_1663:0.01844,OTU_3292:0.02886)0.982:0.03636,(OTU_938:0.02181,(OTU_5878:0.02376,OTU_5943:0.02907)0.781:0.00669)0.104:0.01123)0.000:0.00055)0.862:0.01915)0.853:0.01724)0.868:0.01575)0.000:0.00055)0.744:0.00863,((OTU_3516:0.02246,(OTU_7739:0.03866,(((OTU_3545:0.01781,OTU_5843:0.03402)0.916:0.02669,(OTU_7293:0.00053,((OTU_1393:0.02104,OTU_3577:0.04579)0.795:0.01083,OTU_214:0.0388)0.195:0.00475)0.784:0.00979)0.777:0.00903,((OTU_5525:0.01346,(OTU_1376:0.03051,OTU_2744:0.01856)0.527:0.00612)0.920:0.01798,OTU_4138:0.04351)0.000:0.00053)0.838:0.01149)0.919:0.01955)0.446:0.00731,(((((OTU_1848:0.00893,OTU_7464:0.04107)0.866:0.01135,(OTU_810:0.01543,OTU_5728:0.02373)0.730:0.00598)0.663:0.0043,((OTU_7594:0.02632,OTU_766:0.03043)0.864:0.0129,OTU_4565:0.01168)0.746:0.00683)0.899:0.01329,(OTU_6810:0.03313,(OTU_41:0.00428,(OTU_6840:0.03209,OTU_7251:0.02764)0.548:0.00055)0.727:0.0039)0.512:0.00054)0.733:0.00472,OTU_1544:0.03967)0.842:0.01481)0.883:0.02523)0.862:0.03172,(OTU_3237:0.04303,OTU_6994:0.00055)0.992:0.08348)0.985:0.1179,((OTU_4818:0.0293,((OTU_1158:0.00526,OTU_2307:0.04119)0.991:0.03663,(((OTU_4972:0.01614,((OTU_167:0.01896,(OTU_3734:0.02391,OTU_3842:0.00844)0.801:0.00835)0.816:0.01407,OTU_7737:0.02776)0.387:0.00054)0.690:0.00315,(OTU_4273:0.02156,(OTU_5812:0.02674,OTU_4747:0.01776)0.561:0.00055)0.772:0.00563)0.421:0.00565,(OTU_5660:0.0623,OTU_457:0.01132)0.855:0.0095)0.742:0.0051)0.984:0.03961)0.626:0.00061,(OTU_2432:0.00863,(OTU_418:0.02795,OTU_5418:0.03421)0.481:0.00959)0.546:0.00116)0.835:0.02126)0.854:0.02272)0.898:0.02578,(OTU_3514:0.02331,((((((OTU_7538:0.01638,(OTU_3794:0.01482,OTU_695:0.02863)0.741:0.00341)0.953:0.01993,(OTU_7528:0.01644,(OTU_3264:0.02385,(OTU_7382:0.00806,(OTU_2545:0.02702,OTU_840:0.03367)0.781:0.00754)0.784:0.00401)0.741:0.00416)0.044:0.00388)0.475:0.00215,((OTU_4786:0.01819,((OTU_449:0.00054,OTU_5161:0.03112)0.876:0.01019,(OTU_1114:0.02094,(OTU_2328:0.02995,(OTU_7548:0.06163,(OTU_1790:0.03814,OTU_3811:0.00631)0.645:0.04741)0.761:0.01278)0.762:0.01356)0.485:0.0099)0.888:0.01934)0.874:0.02097,(((OTU_2614:0.02911,(OTU_297:0.00873,(OTU_970:0.01827,OTU_2905:0.02619)0.446:0.01016)0.042:0.00055)0.912:0.01107,(OTU_3876:0.01561,OTU_4935:0.03017)0.837:0.00907)0.801:0.00841,OTU_2033:0.00669)0.892:0.01926)0.690:0.0062)0.945:0.0229,(OTU_3442:0.03681,OTU_7728:0.01668)0.757:0.0054)0.867:0.01559,(OTU_340:0.02306,OTU_3617:0.01736)0.849:0.01009)0.972:0.02935,OTU_3886:0.03116)0.749:0.00569)0.818:0.01262)0.854:0.02276,((((OTU_6151:0.02382,(((OTU_6441:0.03999,((((OTU_6971:0.03389,(OTU_5284:0.02056,OTU_5730:0.04993)0.822:0.01219)0.933:0.00055,OTU_5428:0.03454)0.734:0.00485,(OTU_6465:0.00806,(OTU_5824:0.02943,(OTU_126:0.01573,OTU_3969:0.02433)0.353:0.00053)0.927:0.01504)0.932:0.01823)0.273:0.00935,OTU_2616:0.03698)0.743:0.00636)0.912:0.01768,OTU_6571:0.03953)0.000:0.00055,OTU_1329:0.01488)0.983:0.05354)0.933:0.03903,((OTU_2914:0.02693,((OTU_1293:0.01024,(OTU_2990:0.02129,OTU_1371:0.02573)0.759:0.01065)0.822:0.01711,(OTU_3469:0.03528,(OTU_1100:0.02715,OTU_4251:0.01009)0.881:0.01548)0.813:0.01028)0.833:0.01056)0.930:0.01846,(OTU_5289:0.04802,OTU_1403:0.07047)0.762:0.00516)0.722:0.01148)0.681:0.01773,((((OTU_351:0.01437,((OTU_872:0.01269,(((OTU_84:0.00053,(((OTU_3920:0.00054,(OTU_2553:0.01699,OTU_3487:0.02976)0.536:0.02244)0.900:0.02223,(OTU_6281:0.02797,(OTU_3081:0.02317,(OTU_2468:0.02833,(OTU_3385:0.03628,OTU_6564:0.00392)0.489:0.01184)0.852:0.00868)0.722:0.00422)0.000:0.00054)0.878:0.01233,((((OTU_1436:0.01655,((OTU_797:0.02107,OTU_7764:0.01433)0.254:0.00721,OTU_450:0.02229)0.748:0.02151)0.309:0.00054,(OTU_671:0.02229,(OTU_1762:0.00842,OTU_2962:0.03136)0.743:0.00702)0.722:0.00736)0.767:0.00472,(OTU_2685:0.03301,(OTU_762:0.03648,OTU_3012:0.00053)0.916:0.0177)0.738:0.00927)0.038:0.00421,OTU_4967:0.03205)0.578:0.0006)0.851:0.01091)0.772:0.02318,OTU_7312:0.01948)0.831:0.01028,OTU_7812:0.03013)0.732:0.00488)0.886:0.01032,OTU_2391:0.0149)0.757:0.00839)0.000:0.00079,OTU_3392:0.03586)0.898:0.05665,(OTU_3408:0.01487,(((OTU_2234:0.00385,((OTU_2093:0.01691,OTU_3039:0.02368)0.840:0.01191,((OTU_1877:0.03595,OTU_2957:0.01655)0.771:0.00504,((((((OTU_2220:0.03699,OTU_2499:0.01124)0.950:0.03239,OTU_3390:0.01892)0.791:0.0083,(((OTU_3118:0.01629,(OTU_2880:0.02299,OTU_1450:0.04182)0.408:0.00054)0.767:0.00464,(OTU_2969:0.01856,OTU_7221:0.02038)0.884:0.01353)0.748:0.01483,OTU_1526:0.0284)0.000:0.00055)0.789:0.00483,((OTU_3404:0.0555,OTU_3451:0.00626)0.901:0.01971,(OTU_643:0.01649,(OTU_1492:0.00915,(OTU_3809:0.03276,OTU_1555:0.03262)0.196:0.00055)0.861:0.01285)0.893:0.01814)0.406:0.00055)0.757:0.00461,OTU_1032:0.01094)0.769:0.00512,OTU_3018:0.02031)0.697:0.00899)0.936:0.02864)0.235:0.01515)0.255:0.00861,OTU_2777:0.0299)0.760:0.01511,OTU_2947:0.06344)0.000:0.00055)0.966:0.04775)0.904:0.03684,(((((OTU_3195:0.0059,(OTU_2202:0.04196,OTU_2231:0.00925)0.947:0.02998)0.837:0.01272,OTU_3254:0.03948)0.900:0.02351,OTU_5787:0.04495)0.896:0.00051,((OTU_3871:0.03304,OTU_4894:0.04121)0.933:0.00054,(((OTU_859:0.03654,(OTU_2128:0.01616,OTU_3079:0.02608)0.519:0.00828)0.875:0.01336,(OTU_4815:0.03259,OTU_1130:0.03331)0.778:0.00486)0.939:0.00062,(OTU_4209:0.02632,OTU_520:0.01639)0.273:0.00884)0.926:0.01838)0.857:0.00882)0.925:0.01564,((OTU_1133:0.03732,(OTU_4276:0.02594,OTU_2418:0.02623)0.620:0.00054)0.774:0.00553,OTU_4023:0.04596)0.526:0.003)0.865:0.01797)0.678:0.00429)0.800:0.00746,(((OTU_5032:0.03472,((OTU_6591:0.05007,OTU_4976:0.01911)0.918:0.02516,(((OTU_1890:0.01677,(OTU_6910:0.02493,OTU_7565:0.07577)0.753:0.00997)0.903:0.01459,(OTU_3480:0.01609,(((OTU_6817:0.03421,(OTU_2847:0.01788,((OTU_6289:0.02791,(((OTU_6393:0.0228,OTU_6690:0.01193)0.890:0.01312,((OTU_7856:0.04189,OTU_7257:0.0301)0.873:0.01525,(OTU_255:0.01614,OTU_6961:0.02)0.731:0.00383)0.004:0.00054)0.813:0.0102,OTU_68:0.007)0.758:0.00905)0.383:0.00831,(OTU_1775:0.00635,OTU_3377:0.05916)0.901:0.02242)0.787:0.01293)0.822:0.01579)0.763:0.01274,OTU_2384:0.03072)0.644:0.03029,(OTU_1792:0.00051,((OTU_7444:0.03189,(OTU_1425:0.02465,(OTU_6805:0.06758,(OTU_6272:0.01466,OTU_7032:0.06622)0.677:0.01124)0.809:0.00862)0.684:0.04716)0.475:0.00807,(((OTU_7492:0.01648,(OTU_2792:0.01545,(OTU_2187:0.02249,OTU_6973:0.0163)0.879:0.02668)0.797:0.00632)0.000:0.00054,(OTU_3697:0.03977,(OTU_7643:0.05877,(OTU_7773:0.0005,OTU_6976:0.04028)0.762:0.01066)0.781:0.00987)0.659:0.01375)0.782:0.00757,(OTU_7596:0.01133,OTU_7645:0.02548)0.847:0.01015)0.414:0.0016)0.908:0.01877)0.779:0.01057)0.635:0.01594)0.895:0.0147)0.757:0.00511,OTU_3867:0.04636)0.000:0.00054)0.845:0.01309)0.960:0.03052,((OTU_485:0.02239,OTU_7231:0.0385)0.882:0.01408,(OTU_4890:0.0385,(OTU_4112:0.01385,(OTU_2572:0.03312,((OTU_210:0.00054,(((((((((OTU_3386:0.01202,OTU_6636:0.02669)0.763:0.00427,((OTU_3413:0.0272,OTU_6617:0.03094)0.554:0.00177,(OTU_6330:0.02063,OTU_7304:0.02508)0.782:0.00905)0.428:0.0041)0.752:0.00586,OTU_6352:0.05123)0.625:0.00358,(((OTU_5114:0.01048,(OTU_6996:0.02848,(OTU_7091:0.01279,(OTU_2092:0.02019,OTU_7684:0.01975)0.791:0.01094)0.865:0.01114)0.781:0.00807)0.916:0.0123,(OTU_3987:0.05623,(OTU_1497:0.0281,(OTU_4306:0.01,OTU_2126:0.0277)0.782:0.00993)0.863:0.01443)0.729:0.00055)0.360:0.00055,(((OTU_5334:0.00831,OTU_6328:0.04016)0.974:0.04295,OTU_907:0.05274)0.744:0.00573,((OTU_4013:0.01944,((OTU_5434:0.07857,OTU_4500:0.0329)0.488:0.05105,((OTU_1006:0.01757,OTU_2381:0.0195)0.773:0.01194,((OTU_867:0.04821,OTU_7041:0.05206)0.903:0.036,(OTU_6913:0.00847,OTU_7024:0.0307)0.931:0.00055)0.921:0.0293)0.764:0.01482)0.728:0.00462)0.860:0.01406,(OTU_4200:0.00616,(OTU_7855:0.0252,OTU_7859:0.03411)0.883:0.03656)0.936:0.0293)0.908:0.01634)0.840:0.00795)0.000:0.00055)0.888:0.01325,((OTU_2632:0.05741,OTU_4855:0.02799)0.542:0.04776,OTU_2550:0.04139)0.775:0.0185)0.569:0.00055,(((OTU_5344:0.03908,((OTU_7261:0.01697,((OTU_2305:0.03697,OTU_7181:0.00054)0.964:0.02281,OTU_6018:0.03191)0.473:0.00112)0.970:0.03108,OTU_1493:0.00858)0.321:0.00055)0.832:0.01872,OTU_1299:0.01664)0.893:0.02244,OTU_2839:0.023)0.785:0.00674)0.000:0.00055,(OTU_317:0.006,OTU_5395:0.06078)0.787:0.00521)0.920:0.01354,(OTU_548:0.01523,((OTU_6241:0.02679,OTU_6260:0.03865)0.288:0.00965,(OTU_2814:0.00697,(OTU_7825:0.02134,OTU_4995:0.02486)0.809:0.01088)0.782:0.00518)0.892:0.01312)0.753:0.01262)0.698:0.00217,((OTU_6310:0.02012,(OTU_3718:0.02445,OTU_3928:0.01406)0.304:0.00075)0.892:0.01535,((OTU_2695:0.00907,OTU_4658:0.03435)0.954:0.0232,(OTU_2405:0.02222,(OTU_5982:0.01357,(OTU_2266:0.02829,OTU_5384:0.01571)0.837:0.0081)0.858:0.0096)0.791:0.00824)0.552:0.00609)0.743:0.00575)0.960:0.01765)0.867:0.00747,OTU_7366:0.03694)0.921:0.01575)0.446:0.00403)0.659:0.00796)0.775:0.00612)0.924:0.02025)0.883:0.02004,((((((OTU_3776:0.04822,(OTU_3428:0.07274,(OTU_2102:0.00052,(OTU_5954:0.04065,(((OTU_4176:0.02363,OTU_234:0.02466)0.238:0.00436,OTU_4965:0.01995)0.372:0.00055,(OTU_2929:0.025,OTU_5266:0.01362)0.926:0.02057)0.607:0.00209)0.391:0.00807)0.937:0.02133)0.182:0.01118)0.867:0.03501,OTU_1112:0.02345)0.748:0.0096,(OTU_3537:0.01081,(OTU_640:0.00478,OTU_2719:0.03327)0.968:0.0359)0.890:0.0191)0.215:0.01335,((OTU_5544:0.02176,(OTU_1272:0.02779,OTU_6114:0.03695)0.314:0.00904)0.765:0.00718,((OTU_5381:0.03565,((OTU_931:0.03887,((((OTU_455:0.01997,OTU_5249:0.01652)0.851:0.01426,OTU_7762:0.0114)0.828:0.01154,(OTU_7851:0.0161,(OTU_6107:0.02099,OTU_7070:0.02589)0.000:0.00054)0.862:0.0095)0.449:0.01324,OTU_3857:0.02872)0.859:0.00055)0.804:0.00485,((OTU_6524:0.03367,((((OTU_6898:0.04968,OTU_1087:0.01152)0.812:0.013,OTU_6947:0.02877)0.810:0.00897,(OTU_4295:0.00054,OTU_4866:0.03741)0.481:0.01061)0.883:0.01411,OTU_7193:0.02277)0.853:0.00084)0.548:0.00814,OTU_141:0.00914)0.793:0.00618)0.684:0.00055)0.888:0.00935,((OTU_5778:0.01488,(OTU_4247:0.02839,(OTU_6587:0.03002,(OTU_2739:0.03722,OTU_5754:0.01293)0.930:0.03471)0.878:0.02517)0.869:0.01996)0.216:0.0096,(OTU_2362:0.01914,(OTU_868:0.00847,(OTU_1886:0.02629,(OTU_4874:0.01691,OTU_6426:0.03629)0.795:0.00866)0.703:0.00641)0.992:0.04148)0.389:0.00992)0.731:0.00525)0.887:0.01248)0.825:0.01235)0.900:0.02979,((((((OTU_166:0.03512,OTU_419:0.03698)0.593:0.01529,OTU_2875:0.03713)0.751:0.00084,((((((((OTU_586:0.03235,(OTU_1941:0.03192,(OTU_3621:0.03561,OTU_6359:0.03069)0.790:0.01319)0.878:0.02724)0.461:0.00613,OTU_5626:0.00056)0.976:0.03384,(OTU_919:0.02605,OTU_260:0.01321)0.120:0.00398)0.520:0.00179,((OTU_7352:0.01109,(OTU_5647:0.02434,OTU_5814:0.01872)0.848:0.01154)0.778:0.00478,((OTU_3315:0.02374,(((OTU_7505:0.05003,OTU_2491:0.0035)0.559:0.00225,OTU_4698:0.0478)0.891:0.0222,(OTU_3511:0.03358,OTU_4703:0.0043)0.928:0.0172)0.942:0.02242)0.284:0.00187,OTU_3948:0.03846)0.986:0.03961)0.783:0.0069)0.964:0.00086,(OTU_1571:0.01465,(OTU_4672:0.02406,OTU_7423:0.00763)0.888:0.01232)0.761:0.00439)0.822:0.00963,((OTU_4594:0.08277,OTU_7013:0.01051)0.863:0.01149,(OTU_6849:0.01865,OTU_201:0.0128)0.772:0.00508)0.773:0.0041)0.778:0.0066,(((((OTU_795:0.01285,((OTU_5121:0.01745,(OTU_3002:0.02189,OTU_5476:0.01987)0.000:0.00055)0.921:0.021,OTU_3501:0.02421)0.755:0.00733)0.469:0.00355,(OTU_812:0.00918,(OTU_2772:0.01926,(OTU_2976:0.04199,OTU_3410:0.02074)0.815:0.01148)0.809:0.011)0.883:0.02363)0.787:0.00769,((OTU_250:0.00055,OTU_1460:0.04081)0.952:0.01569,OTU_3740:0.02349)0.703:0.00299)0.891:0.01289,(((OTU_1149:0.02019,(OTU_966:0.01658,OTU_1167:0.03132)0.704:0.00579)0.967:0.00124,OTU_5202:0.03151)0.993:0.0012,((OTU_3839:0.02556,OTU_137:0.01716)0.587:0.00117,OTU_6400:0.04631)0.282:0.00705)0.881:0.01089)0.816:0.00671,(OTU_442:0.01966,(OTU_7113:0.02604,OTU_5305:0.02608)0.753:0.0066)0.817:0.00054)0.861:0.00378)0.000:0.00055,(OTU_5040:0.02247,OTU_24:0.01576)0.778:0.00522)0.935:0.01095)0.744:0.00062,(OTU_4792:0.02666,OTU_2940:0.04508)0.820:0.01201)0.734:0.00389,OTU_4533:0.02425)0.000:0.00055,((OTU_869:0.02409,OTU_5106:0.01608)0.746:0.00486,((OTU_6523:0.00467,OTU_6363:0.08893)0.907:0.0138,(OTU_804:0.02773,(OTU_2164:0.03966,(OTU_4260:0.00055,OTU_4760:0.05377)0.876:0.01701)0.865:0.01564)0.686:0.00301)0.862:0.00968)0.874:0.00846)0.955:0.03467)0.487:0.01451,OTU_4556:0.02878)0.657:0.02348)0.698:0.00361)0.303:0.00418)0.804:0.01309)0.737:0.00339,(((OTU_2568:0.01456,OTU_4793:0.02724)0.998:0.0988,(OTU_4355:0.00183,((OTU_1477:0.02652,OTU_6706:0.01233)0.750:0.00669,(OTU_532:0.01786,OTU_3382:0.03498)0.167:0.00703)0.944:0.04088)0.930:0.04643)0.877:0.03207,(((((OTU_2593:0.06304,OTU_3327:0.04863)0.826:0.01702,(OTU_4388:0.03909,(((((OTU_6248:0.02156,OTU_6540:0.02135)0.681:0.00226,OTU_5123:0.08142)0.957:0.04161,OTU_4831:0.0156)0.832:0.00749,OTU_4452:0.01982)0.903:0.01279,OTU_6017:0.02633)0.942:0.02262)0.957:0.03027)0.954:0.04705,((OTU_5444:0.00399,(OTU_5537:0.03589,(OTU_1622:0.0387,(OTU_5365:0.00416,OTU_5624:0.05869)0.453:0.01583)0.930:0.0285)0.946:0.03147)0.897:0.04522,(((OTU_1388:0.00638,OTU_4924:0.12982)0.939:0.11362,(OTU_1769:0.0558,OTU_3117:0.00054)1.000:0.26765)0.915:0.06447,((((OTU_3125:0.11807,((OTU_357:0.00055,((OTU_1559:0.01962,OTU_3029:0.02727)0.676:0.0022,((((OTU_819:0.05851,(OTU_107:0.00054,(OTU_7794:0.03655,OTU_1712:0.02258)0.857:0.02492)0.763:0.00541)0.995:0.04782,(OTU_2534:0.00054,(OTU_677:0.03963,OTU_6239:0.02617)0.982:0.04576)0.999:0.06145)0.119:0.00051,OTU_3217:0.00055)0.957:0.02986,(OTU_3208:0.00054,(((((((OTU_2774:0.03139,((OTU_7096:0.00088,OTU_2071:0.07883)0.650:0.00359,OTU_1549:0.03653)0.955:0.02622)0.659:0.00213,((OTU_5768:0.02378,OTU_723:0.02486)0.487:0.00063,OTU_186:0.02003)0.742:0.00513)0.801:0.00952,OTU_7425:0.01902)0.126:0.00055,(((OTU_1973:0.01954,OTU_3465:0.0207)0.330:0.00877,(OTU_461:0.00054,OTU_7551:0.17233)0.571:0.01188)1.000:0.07222,(OTU_343:0.01272,(OTU_3474:0.02512,OTU_2596:0.01309)0.841:0.0154)0.904:0.01883)0.519:0.00053)0.742:0.00597,(OTU_325:0.03706,OTU_3150:0.0725)0.774:0.01073)0.999:0.12054,(((OTU_4741:0.01863,OTU_7542:0.05163)0.885:0.04253,(OTU_2323:0.01119,OTU_5371:0.04841)0.742:0.0258)0.684:0.00753,((OTU_980:0.03645,OTU_2103:0.00847)0.984:0.06035,((OTU_3477:0.05213,OTU_7775:0.03387)0.185:0.01244,(OTU_5554:0.05882,OTU_5896:0.06651)0.794:0.03361)0.982:0.06382)0.730:0.00503)0.530:0.01364)0.821:0.01395,(OTU_4486:0.02874,OTU_4908:0.04972)0.986:0.06841)0.905:0.0302)0.302:0.01155)0.754:0.01056)1.000:0.07748)0.756:0.03289,(OTU_5397:0.11774,(OTU_734:0.35648,OTU_7819:0.04457)0.922:0.13421)0.930:0.10134)0.949:0.12334)0.995:0.16625,((OTU_3541:0.22314,OTU_6417:0.06435)0.292:0.02418,((OTU_7298:0.12852,(OTU_1294:0.03515,(OTU_1143:0.00785,OTU_4222:0.09355)0.922:0.04855)0.400:0.02005)0.846:0.02709,((OTU_4275:0.09077,(OTU_5758:0.04453,(((((((OTU_139:0.00803,OTU_3567:0.03411)0.775:0.00795,(OTU_6146:0.02442,(OTU_562:0.0081,(OTU_3704:0.02806,(((((((OTU_1456:0.0187,OTU_4955:0.02694)0.115:0.00055,OTU_5056:0.03582)0.000:0.01037,OTU_985:0.01521)0.152:0.00052,(OTU_4907:0.0156,(OTU_5307:0.05036,OTU_1138:0.00054)0.960:0.02328)0.743:0.00055)0.341:0.00397,OTU_6003:0.03263)0.783:0.01385,((OTU_2357:0.0533,OTU_4678:0.00846)0.851:0.01,OTU_5250:0.02429)0.000:0.00054)0.878:0.01345,OTU_6262:0.01578)0.889:0.00832)0.614:0.00055)0.914:0.01267)0.725:0.00314)0.303:0.00323,(((OTU_7656:0.02008,OTU_7585:0.01635)0.727:0.00393,((OTU_7831:0.01998,(OTU_6145:0.00405,OTU_1351:0.02976)0.844:0.00826)0.626:0.00054,(OTU_16:0.00054,(OTU_5298:0.00055,(OTU_4801:0.03924,((OTU_1148:0.02053,OTU_4040:0.04624)0.862:0.01246,(((OTU_231:0.01027,OTU_4826:0.03238)0.226:0.00816,(OTU_1150:0.02126,OTU_4080:0.0156)0.752:0.01082)0.918:0.02673,OTU_4335:0.00835)0.848:0.00976)0.569:0.00054)0.985:0.02183)0.993:0.03982)0.956:0.01701)0.292:0.00807)0.859:0.0086,OTU_133:0.01574)0.000:0.00055)0.891:0.01066,((((OTU_4939:0.01415,((OTU_4598:0.00054,(((((OTU_1385:0.01423,OTU_6637:0.02457)0.831:0.01094,((OTU_99:0.0258,(OTU_5479:0.03001,OTU_5521:0.01222)0.802:0.01168)0.947:0.02052,((OTU_3291:0.01499,(OTU_1500:0.03163,OTU_2846:0.02036)0.889:0.0195)0.977:0.03453,OTU_3031:0.02262)0.541:0.00205)0.554:0.00054)0.090:0.00054,OTU_4114:0.01971)0.743:0.00603,((((OTU_6254:0.03173,(OTU_6304:0.03298,(OTU_5339:0.02881,OTU_6839:0.11846)0.880:0.0366)0.885:0.02504)0.990:0.05805,OTU_3927:0.0345)0.729:0.01631,OTU_3884:0.05841)0.982:0.05202,((OTU_4064:0.09432,(OTU_4046:0.0885,OTU_4102:0.08926)0.901:0.03018)0.762:0.0102,((OTU_253:0.02026,(OTU_7847:0.00054,((OTU_7374:0.007,(OTU_177:0.01673,OTU_7315:0.03056)0.930:0.02069)0.844:0.0132,((OTU_1105:0.01103,OTU_3792:0.02022)0.806:0.01121,((OTU_978:0.01727,(OTU_1192:0.01757,OTU_4656:0.01977)0.654:0.00245)0.731:0.00869,OTU_2504:0.02119)0.045:0.00054)0.923:0.01995)0.924:0.02126)0.593:0.03499)0.999:0.09473,(OTU_2293:0.02606,((OTU_6926:0.01925,((OTU_2532:0.02176,(((OTU_1222:0.02144,OTU_5995:0.03802)0.958:0.02812,OTU_67:0.0049)0.760:0.00652,OTU_6057:0.04318)0.756:0.00607)0.546:0.00223,OTU_6722:0.01815)0.753:0.00897)0.888:0.01568,(OTU_940:0.04157,OTU_4264:0.01736)0.606:0.01541)0.792:0.01346)0.845:0.0264)0.669:0.03167)0.000:0.00054)0.999:0.1129)0.806:0.03378,OTU_5592:0.02376)0.975:0.03634)0.995:0.05325,(OTU_4646:0.022,OTU_4944:0.03367)0.916:0.01629)0.757:0.00722)0.851:0.02808,OTU_534:0.15369)0.473:0.00505,(OTU_5414:0.01285,(OTU_5102:0.11337,OTU_6012:0.00116)0.628:0.02359)0.984:0.036)0.859:0.0162,OTU_1245:0.00858)0.384:0.00376)0.858:0.019,OTU_3848:0.02536)0.924:0.04467,OTU_6227:0.0642)0.914:0.04727,OTU_4179:0.02584)0.951:0.07551)1.000:0.16748)0.562:0.05659,(OTU_5382:0.15419,((((OTU_6244:0.0321,OTU_7579:0.00054)0.998:0.15682,(((((OTU_1649:0.0662,(OTU_2010:0.0447,OTU_7210:0.01004)0.502:0.0132)0.941:0.0363,(OTU_7660:0.04826,OTU_293:0.01502)0.824:0.01304)0.449:0.01078,OTU_2096:0.02979)0.944:0.03118,(((((OTU_4207:0.00264,(OTU_4132:0.03973,((OTU_5770:0.00652,OTU_7416:0.03276)0.871:0.01844,((OTU_1893:0.03094,OTU_2344:0.00983)0.747:0.00789,OTU_5241:0.01806)0.375:0.00359)0.781:0.01036)0.825:0.01347)0.744:0.01424,(OTU_4219:0.02255,OTU_5098:0.01149)0.780:0.00772)0.799:0.00706,((((OTU_1441:0.04539,((OTU_2086:0.02535,(((((OTU_906:0.03083,(OTU_7839:0.02868,(OTU_3204:0.02527,OTU_1572:0.08714)0.799:0.01244)0.910:0.02187)0.761:0.00653,((OTU_3180:0.06855,OTU_2852:0.02859)0.777:0.00753,OTU_105:0.00053)0.455:0.00391)0.829:0.01132,OTU_5078:0.02251)0.820:0.01148,OTU_2829:0.01773)0.702:0.00276,OTU_2130:0.01528)0.916:0.01122)0.000:0.00054,OTU_1866:0.02076)0.777:0.00733)0.682:0.01455,((OTU_2650:0.0243,OTU_2389:0.04181)0.939:0.02694,OTU_945:0.00881)0.880:0.02735)0.867:0.01896,OTU_792:0.02935)0.819:0.0107,(OTU_924:0.01896,OTU_2179:0.01837)0.975:0.02856)0.767:0.00054)0.857:0.01234,((OTU_222:0.01949,(OTU_4812:0.01785,(OTU_4037:0.0398,OTU_5029:0.02233)0.030:0.00054)0.746:0.00399)0.875:0.01045,((OTU_745:0.01969,OTU_7529:0.01548)0.987:0.03412,((OTU_3283:0.01637,((((OTU_2377:0.00942,OTU_5655:0.04705)0.866:0.01529,OTU_245:0.01631)0.568:0.00486,OTU_2819:0.02456)0.973:0.03193,(((((OTU_588:0.04146,OTU_2985:0.0098)0.753:0.00469,(OTU_2142:0.02181,(OTU_4018:0.00935,(OTU_4776:0.02859,OTU_6561:0.02276)0.982:0.05738)0.890:0.03146)0.672:0.00055)0.960:0.02036,((((OTU_1620:0.00053,OTU_2241:0.09357)0.920:0.03561,(((OTU_2716:0.04232,OTU_7708:0.01193)0.699:0.00879,OTU_2515:0.02233)0.774:0.01346,(OTU_4298:0.06761,(OTU_2294:0.09656,OTU_3306:0.00521)0.852:0.02368)0.861:0.02397)0.785:0.02261)0.775:0.00961,((OTU_820:0.02998,((OTU_5932:0.01563,OTU_1650:0.03039)0.722:0.005,OTU_1674:0.04495)0.743:0.01153)0.734:0.00565,(OTU_285:0.04153,OTU_1658:0.00321)0.837:0.01292)0.884:0.00884)0.762:0.00662,(OTU_112:0.00054,OTU_3313:0.03656)0.763:0.00693)0.735:0.01147)0.751:0.01021,OTU_3633:0.03724)0.818:0.01572,OTU_1751:0.02149)0.728:0.01366)0.156:0.00674)0.425:0.00509,(OTU_1380:0.01589,(((OTU_6529:0.03167,(OTU_722:0.00055,OTU_1021:0.03558)0.641:0.00448)0.816:0.00905,(OTU_1802:0.02194,(((((OTU_4819:0.02539,(OTU_1438:0.03337,(OTU_1041:0.05079,OTU_4590:0.00054)0.951:0.02538)0.767:0.00629)0.576:0.01973,OTU_2906:0.0068)0.901:0.02229,OTU_650:0.01979)0.374:0.00199,OTU_2349:0.02729)0.793:0.0068,((((OTU_1657:0.03289,((OTU_3243:0.01405,OTU_7638:0.0395)0.712:0.00608,((OTU_6342:0.0144,OTU_6468:0.02593)0.975:0.03645,OTU_3145:0.09247)0.919:0.02718)0.490:0.01814)0.533:0.01253,OTU_2613:0.0152)0.748:0.01507,OTU_4701:0.02049)0.834:0.01182,(OTU_3050:0.02225,(OTU_422:0.02214,OTU_106:0.01992)0.653:0.00385)0.000:0.00054)0.773:0.00721)0.786:0.007)0.797:0.0102)0.970:0.03091,OTU_4011:0.00054)0.898:0.02589)0.992:0.06028)0.315:0.01286)0.120:0.00055)0.906:0.00055)0.353:0.00055,(((OTU_6311:0.01835,OTU_589:0.03045)0.857:0.01095,((OTU_3992:0.03642,OTU_3682:0.01455)0.872:0.01606,OTU_7572:0.03332)0.687:0.00389)0.880:0.02089,OTU_4641:0.06505)0.382:0.01069)0.837:0.01412)0.530:0.02342,(OTU_2105:0.00902,(((OTU_2448:0.02229,(OTU_282:0.01786,OTU_1997:0.08723)0.288:0.00917)0.862:0.01246,((OTU_3173:0.01026,(((OTU_3226:0.03025,OTU_897:0.02633)0.832:0.01409,OTU_3504:0.01686)0.717:0.00359,(OTU_1945:0.02423,(OTU_264:0.01088,OTU_5192:0.02388)0.647:0.00321)0.926:0.02138)0.760:0.00679)0.985:0.04104,((OTU_2150:0.02676,OTU_4715:0.01015)0.803:0.0105,(OTU_2850:0.0408,(OTU_233:0.00054,(OTU_7555:0.02492,OTU_1400:0.04398)0.828:0.0136)0.707:0.00421)0.784:0.01126)0.836:0.01274)0.850:0.01545)0.903:0.01322,(OTU_2935:0.0246,((((OTU_587:0.00055,OTU_103:0.07856)0.986:0.04296,(((OTU_1404:0.01483,OTU_1078:0.02386)0.627:0.00616,OTU_4171:0.01705)0.920:0.01508,OTU_87:0.00812)0.000:0.00054)0.911:0.01274,(((((OTU_1697:0.04073,OTU_6395:0.01277)0.955:0.03088,(OTU_6089:0.02613,OTU_6648:0.00946)0.863:0.02171)0.850:0.01532,OTU_1321:0.01913)0.902:0.016,((OTU_738:0.07877,(OTU_5738:0.03714,OTU_7853:0.0572)0.282:0.02014)0.931:0.02745,(OTU_921:0.06514,OTU_2757:0.09102)0.883:0.01963)0.605:0.00229)0.000:0.02597,((OTU_3137:0.01974,OTU_2732:0.05428)0.937:0.02389,((OTU_1348:0.0076,(OTU_6317:0.00053,OTU_7196:0.03706)0.995:0.04243)0.713:0.02423,(OTU_3323:0.03562,((OTU_4998:0.03047,OTU_2482:0.01078)0.391:0.00055,OTU_2088:0.03682)0.888:0.01291)0.820:0.00876)0.763:0.00437)0.784:0.0043)0.742:0.00349)0.764:0.00487,(OTU_815:0.00377,(OTU_3132:0.02098,(OTU_1813:0.01003,OTU_2653:0.03169)0.912:0.02096)0.936:0.02324)0.796:0.00367)0.000:0.00054)0.995:0.03688)0.905:0.01478)0.670:0.00759)0.921:0.06019)0.942:0.05741,OTU_3045:0.04849)0.977:0.06681,OTU_1025:0.00054)0.157:0.00344)0.981:0.06272)0.614:0.03177)0.147:0.06929)0.876:0.05252)0.973:0.08293,(((((((OTU_497:0.01856,((((OTU_4293:0.01187,(((OTU_2260:0.03054,OTU_5155:0.02861)0.756:0.0051,((OTU_7215:0.02862,OTU_3286:0.06618)0.792:0.0076,(((OTU_5695:0.12534,OTU_1198:0.04691)0.751:0.0097,OTU_5217:0.01353)0.982:0.04383,(((((OTU_7054:0.03841,(OTU_1250:0.0319,OTU_3620:0.05063)0.946:0.03768)0.893:0.02128,(OTU_1069:0.01888,OTU_6762:0.02286)0.703:0.01083)0.844:0.0119,OTU_4553:0.00798)0.916:0.0159,(((OTU_5024:0.0369,(OTU_714:0.02908,OTU_749:0.00955)0.000:0.00054)0.754:0.00506,(OTU_4066:0.01967,(((OTU_7852:0.01354,((OTU_2766:0.05129,(((OTU_7601:0.02668,(((OTU_5535:0.04608,OTU_5077:0.08477)0.846:0.01589,(OTU_513:0.03317,(OTU_1869:0.02108,OTU_4524:0.01838)0.765:0.0065)0.780:0.01129)0.697:0.00815,(OTU_5984:0.10461,OTU_5634:0.03609)0.288:0.00852)0.825:0.00887)0.784:0.01025,(OTU_5031:0.01757,OTU_5485:0.02361)0.483:0.01304)0.969:0.03644,OTU_5085:0.01212)0.000:0.00055)0.924:0.01872,OTU_2524:0.02438)0.951:0.04238)0.907:0.0201,(OTU_5888:0.02822,OTU_320:0.01428)0.576:0.00752)0.691:0.00223,OTU_1123:0.0141)0.839:0.0081)0.879:0.01577)0.641:0.01407,OTU_6159:0.02914)0.923:0.02095)0.570:0.00891,(OTU_4673:0.03093,OTU_6234:0.03453)0.909:0.02035)0.904:0.02018)0.210:0.00085)0.625:0.01439)0.970:0.0358,((OTU_595:0.0139,OTU_1512:0.02661)0.697:0.00596,((OTU_1784:0.03962,((OTU_3603:0.02583,OTU_5829:0.04665)0.797:0.01936,(OTU_6374:0.02415,(OTU_2383:0.02028,OTU_4093:0.01873)0.850:0.01227)0.000:0.00084)0.459:0.01858)0.771:0.0088,(OTU_7101:0.02022,(OTU_1616:0.00054,(OTU_1575:0.01196,OTU_1628:0.03161)0.950:0.02633)0.702:0.01647)0.845:0.01998)0.789:0.03164)0.908:0.02388)0.910:0.02143)0.523:0.00579,(OTU_3611:0.04787,OTU_6597:0.02708)0.782:0.00934)0.988:0.03435,(((OTU_2366:0.0225,OTU_6746:0.022)0.728:0.00586,(OTU_1789:0.04242,OTU_4137:0.01149)0.000:0.00054)0.803:0.00526,(((OTU_4574:0.01574,(OTU_2154:0.03077,((OTU_1528:0.03775,OTU_5023:0.00728)0.910:0.02227,OTU_5569:0.02144)0.209:0.01011)0.463:0.00084)0.800:0.01847,((OTU_205:0.02366,((OTU_1327:0.03033,(OTU_486:0.00426,((OTU_5966:0.01576,(OTU_3270:0.02851,OTU_5704:0.02131)0.754:0.00826)0.918:0.01967,OTU_4746:0.03676)0.000:0.00055)0.867:0.00844)0.720:0.00189,OTU_5200:0.02065)0.000:0.00055)0.744:0.01148,(OTU_125:0.01403,OTU_1936:0.05728)0.858:0.02128)0.734:0.00702)0.776:0.00772,OTU_6414:0.03149)0.000:0.00053)0.902:0.01274)0.765:0.00638,OTU_1809:0.02475)0.893:0.01877)0.856:0.01914,OTU_2735:0.00816)0.988:0.03768,OTU_7387:0.00053)0.997:0.05572,(OTU_3573:0.00568,OTU_5379:0.04971)0.757:0.00585)0.775:0.00648,(OTU_1633:0.02457,(((OTU_6184:0.01354,((OTU_1987:0.03315,OTU_7199:0.01066)0.933:0.01888,OTU_7514:0.02518)0.803:0.04864)0.955:0.02993,(OTU_6264:0.07573,OTU_6078:0.05823)0.887:0.02868)0.654:0.01287,((((OTU_1619:0.21714,((((OTU_7209:0.01115,(((OTU_6940:0.01382,(((OTU_2249:0.07221,OTU_6106:0.0388)0.942:0.03494,OTU_6153:0.03037)0.758:0.02312,(OTU_5927:0.05536,OTU_4852:0.02167)0.935:0.05714)0.861:0.02269)0.719:0.01881,OTU_7165:0.04756)0.942:0.03594,(OTU_3860:0.01814,(((((OTU_3339:0.0471,(OTU_4927:0.01604,((OTU_4582:0.01814,OTU_62:0.02382)0.000:0.00055,(OTU_266:0.00651,(OTU_1746:0.02487,OTU_143:0.02777)0.000:0.00061)0.874:0.00931)0.751:0.0036)0.708:0.00205)0.775:0.00563,OTU_6760:0.0159)0.881:0.00999,(OTU_612:0.00054,((OTU_6601:0.03785,((OTU_6037:0.03345,OTU_6453:0.00411)0.885:0.01522,(OTU_3767:0.04498,OTU_2658:0.03319)0.000:0.00159)0.929:0.01883)0.867:0.01517,OTU_6250:0.02911)0.764:0.00842)0.992:0.02519)0.765:0.00418,((((OTU_2567:0.00155,((OTU_2329:0.08111,(OTU_7567:0.0628,(OTU_7036:0.02246,OTU_352:0.01091)0.735:0.00561)0.813:0.01327)0.951:0.03614,(OTU_1829:0.03585,OTU_6043:0.086)0.927:0.02423)0.954:0.07684)0.780:0.02375,((((OTU_882:0.02382,(OTU_718:0.0111,(((OTU_5269:0.01739,OTU_6495:0.02294)0.720:0.01264,OTU_616:0.01092)0.717:0.00204,(OTU_6095:0.0211,(OTU_191:0.00085,OTU_5816:0.03973)0.907:0.02222)0.145:0.00903)0.946:0.01208)0.000:0.00055)0.747:0.00831,(((OTU_4474:0.01247,OTU_78:0.01992)0.731:0.0024,OTU_5282:0.01552)0.772:0.00372,OTU_817:0.0191)0.000:0.00054)0.813:0.00827,(OTU_2682:0.0457,(OTU_3194:0.02588,OTU_5315:0.01808)0.933:0.03027)0.973:0.0393)0.769:0.00633,((OTU_4577:0.0037,OTU_7663:0.03965)0.756:0.00483,OTU_5675:0.02773)0.748:0.00398)0.789:0.00645)0.969:0.02309,(((((((OTU_69:0.00379,((OTU_2332:0.04254,OTU_6790:0.0006)0.919:0.02531,OTU_2451:0.03495)0.843:0.01224)0.803:0.01487,((OTU_1648:0.0181,OTU_6083:0.01763)0.748:0.00447,OTU_5341:0.0245)0.688:0.00334)0.855:0.0136,(OTU_4281:0.01877,((OTU_5260:0.01838,(OTU_4511:0.01784,(OTU_4937:0.01449,OTU_4472:0.01444)0.775:0.00318)0.743:0.00054)0.970:0.00054,OTU_5220:0.03105)0.801:0.00312)0.695:0.00051)0.704:0.00381,((OTU_1508:0.00926,OTU_7099:0.02561)0.940:0.01642,((OTU_6903:0.01214,OTU_6959:0.01989)0.734:0.00307,(OTU_2966:0.01244,OTU_6824:0.02292)0.827:0.00841)0.661:0.00055)0.792:0.00633)0.792:0.01037,(OTU_2038:0.01933,OTU_2709:0.02725)0.895:0.01686)0.080:0.00061,(OTU_7377:0.00714,(OTU_23:0.00054,OTU_7557:0.03524)0.782:0.00377)0.784:0.00565)0.879:0.0106,(OTU_3212:0.02602,OTU_2163:0.02491)0.793:0.0077)0.847:0.01463)0.829:0.01629,((OTU_1461:0.02081,((OTU_2911:0.01945,(OTU_2606:0.00957,OTU_2290:0.04569)0.747:0.00588)0.870:0.01291,OTU_2378:0.02248)0.752:0.00889)0.926:0.01712,(OTU_660:0.04189,(OTU_390:0.01726,(OTU_7283:0.01025,(OTU_4539:0.01646,(OTU_2278:0.01423,(OTU_4148:0.02333,OTU_4885:0.01778)0.829:0.00745)0.773:0.0065)0.786:0.00753)0.903:0.0142)0.787:0.00732)0.738:0.00439)0.993:0.04682)0.739:0.00819)0.284:0.00055,(OTU_654:0.02641,OTU_7230:0.03745)0.668:0.00194)0.804:0.0122)0.973:0.05032)0.847:0.02109)0.998:0.07119,OTU_7255:0.00054)0.997:0.08712,(OTU_5156:0.06066,(OTU_91:0.01507,((OTU_1151:0.03426,(OTU_3342:0.03077,(OTU_1701:0.01234,OTU_6889:0.02919)0.744:0.00645)0.932:0.01814)0.211:0.00055,OTU_1860:0.02314)0.421:0.00053)0.940:0.02159)0.585:0.0136)0.460:0.02572,((OTU_4858:0.0836,(OTU_405:0.03924,OTU_3068:0.00374)0.652:0.00547)0.998:0.10848,((OTU_4048:0.20896,((((((OTU_6482:0.03163,OTU_3030:0.1045)0.807:0.01417,((((OTU_828:0.02906,OTU_2903:0.01786)0.385:0.00112,(OTU_7605:0.02914,OTU_2037:0.01432)0.844:0.01297)0.734:0.00486,OTU_298:0.02208)0.201:0.02449,OTU_7748:0.02548)0.762:0.01076)0.000:0.00055,OTU_29:0.00054)0.988:0.04165,((OTU_6329:0.03998,OTU_275:0.02406)0.761:0.00555,OTU_3069:0.04358)0.769:0.00896)0.897:0.02871,(((OTU_7715:0.00054,OTU_1852:0.05626)0.968:0.02429,(((OTU_7803:0.12093,((OTU_645:0.06114,OTU_7549:0.01984)0.895:0.0278,OTU_1568:0.02576)0.889:0.01745)0.698:0.00473,OTU_984:0.00054)0.929:0.0228,OTU_7665:0.0164)0.944:0.02148)0.749:0.006,(OTU_1664:0.03931,((OTU_1387:0.00055,(OTU_2306:0.0322,OTU_3570:0.03192)0.732:0.00476)0.503:0.00474,(OTU_2140:0.0585,((OTU_7671:0.08892,(OTU_2300:0.04172,OTU_892:0.02258)0.851:0.01972)0.868:0.02075,OTU_7861:0.02891)0.749:0.00669)0.774:0.00699)0.958:0.0348)0.734:0.0045)0.841:0.01255)0.819:0.04175,OTU_4757:0.12606)0.604:0.03136)0.821:0.03759,OTU_2115:0.10346)0.066:0.01315)0.995:0.09385)0.465:0.0322)0.792:0.02061,((((((((((OTU_3174:0.04534,(OTU_5682:0.00804,((OTU_5848:0.01539,OTU_7292:0.02323)0.992:0.0479,OTU_2519:0.03192)0.415:0.00891)0.952:0.02234)0.840:0.00843,(((OTU_5807:0.02899,(OTU_5709:0.0457,OTU_5517:0.015)0.479:0.00054)0.794:0.00418,(OTU_5718:0.0161,OTU_6062:0.03073)0.771:0.00381)0.462:0.00055,OTU_5948:0.02847)0.750:0.00218)1.000:0.00055,((OTU_6076:0.01926,OTU_5511:0.0193)0.853:0.00054,(OTU_6005:0.01915,(OTU_65:0.00054,(((((OTU_2138:0.00084,(OTU_6270:0.02087,OTU_6388:0.02123)0.379:0.01346)0.862:0.01419,(((OTU_2674:0.04718,OTU_6588:0.02632)0.880:0.02231,(((OTU_425:0.0062,((OTU_506:0.00054,OTU_1704:0.03332)0.935:0.03764,OTU_6261:0.13505)0.908:0.03737)0.367:0.00184,OTU_5522:0.02832)0.741:0.0055,(OTU_5113:0.01277,OTU_5687:0.0595)0.860:0.01706)0.827:0.00748)0.781:0.005,((OTU_4896:0.03711,OTU_990:0.01463)0.896:0.00054,(OTU_6297:0.02474,(OTU_2796:0.13127,OTU_3362:0.10321)0.457:0.02936)0.376:0.01374)0.845:0.00869)0.780:0.00418)0.763:0.00441,OTU_4863:0.01684)0.926:0.01232,(((OTU_1741:0.02114,OTU_5009:0.01462)0.769:0.00393,((((OTU_5636:0.01197,(OTU_1692:0.02308,(OTU_3228:0.00158,OTU_3532:0.06874)0.531:0.02616)0.654:0.01122)0.782:0.01388,(OTU_5075:0.01255,OTU_4518:0.0637)0.614:0.00128)0.954:0.02342,OTU_1152:0.00427)0.391:0.00955,(((OTU_2541:0.06603,(OTU_6457:0.01363,OTU_6539:0.00957)0.731:0.00311)0.409:0.00495,OTU_7615:0.04399)0.720:0.0139,(OTU_2072:0.03248,OTU_5221:0.02087)0.531:0.00137)0.093:0.00054)0.851:0.00651)0.089:0.00054,((((OTU_2110:0.02064,(OTU_3906:0.01735,((((OTU_5388:0.04801,OTU_6071:0.01536)0.729:0.00711,OTU_2711:0.02162)0.406:0.01054,(OTU_5795:0.01969,(OTU_5328:0.03068,OTU_5591:0.02015)0.591:0.00639)0.822:0.00055)0.831:0.01213,OTU_3130:0.01832)0.000:0.00055)0.831:0.00611)0.000:0.00053,(OTU_2804:0.02442,OTU_2634:0.05769)0.770:0.00953)0.801:0.02491,((((OTU_2707:0.02895,OTU_7295:0.00723)0.877:0.01132,((OTU_1209:0.00591,(OTU_3202:0.01656,((OTU_7132:0.02005,OTU_7545:0.02498)0.890:0.01784,(OTU_4140:0.01493,OTU_7667:0.01804)0.145:0.00055)0.737:0.00827)0.909:0.01473)0.784:0.00809,((OTU_583:0.0259,OTU_6397:0.01486)0.147:0.00774,OTU_3755:0.02032)0.776:0.01171)0.874:0.01193)0.855:0.00988,(((((OTU_5144:0.02313,OTU_7207:0.05416)0.904:0.03479,(OTU_2412:0.07759,(((OTU_973:0.03287,(OTU_3598:0.02921,OTU_3615:0.03878)0.006:0.00968)0.776:0.01093,(OTU_500:0.02558,OTU_4167:0.03314)0.611:0.00055)0.764:0.01002,(OTU_5452:0.01002,OTU_5684:0.04153)0.901:0.01735)0.747:0.00484)0.896:0.01757)0.960:0.03331,OTU_4428:0.03019)0.584:0.00827,(OTU_6792:0.04961,OTU_7761:0.04257)0.752:0.00714)0.734:0.01144,(((OTU_2506:0.05097,((OTU_3101:0.06243,OTU_7785:0.00054)0.997:0.0568,OTU_5508:0.01558)0.478:0.00053)0.913:0.02174,OTU_4177:0.03564)0.820:0.00932,OTU_4328:0.03726)0.741:0.00629)0.743:0.00475)0.871:0.02122,(OTU_5017:0.02068,OTU_4026:0.00368)0.770:0.00407)0.693:0.00053)0.751:0.00424,OTU_4570:0.02763)0.918:0.0151)0.822:0.00429)0.114:0.00053,(OTU_6923:0.03575,OTU_4557:0.02748)0.569:0.00198)0.780:0.01768)0.983:0.01424)0.849:0.00053)0.502:0.00054)0.849:0.00682,(((((((OTU_6137:0.02401,(OTU_5719:0.0155,(OTU_5392:0.02061,OTU_1339:0.0169)0.823:0.00168)0.000:0.00055)0.897:0.00756,OTU_2853:0.02877)0.219:0.00054,OTU_2062:0.01574)0.949:0.00752,(OTU_3236:0.02461,OTU_6196:0.01523)0.164:0.00375)0.848:0.00054,((OTU_969:0.01993,OTU_1896:0.0351)0.774:0.00687,(OTU_5559:0.01743,OTU_1780:0.02159)0.728:0.00408)0.696:0.00219)0.758:0.0034,OTU_7795:0.02888)0.000:0.00054,((OTU_40:0.00753,((OTU_7791:0.00925,((OTU_6282:0.01574,(OTU_686:0.01779,OTU_5638:0.02755)0.830:0.00218)0.802:0.00778,((OTU_788:0.01451,(OTU_1229:0.02633,(OTU_1183:0.01408,(OTU_7816:0.01728,(OTU_4710:0.02087,OTU_5160:0.01597)0.662:0.00271)0.781:0.00681)0.792:0.01063)0.893:0.0139)0.883:0.01721,OTU_3923:0.02282)0.723:0.00481)0.841:0.00845)0.849:0.00922,OTU_3232:0.02254)0.762:0.00467)0.596:0.00116,(OTU_1777:0.02298,(OTU_6053:0.03828,(OTU_4850:0.03988,OTU_5501:0.01934)0.676:0.01589)0.701:0.00063)0.665:0.00951)0.889:0.01729)0.714:0.00475)0.000:0.00054,((((OTU_2238:0.00054,(OTU_2148:0.04061,OTU_7258:0.01472)0.928:0.02432)1.000:0.07339,((OTU_1159:0.00053,(OTU_5670:0.006,(OTU_1248:0.02872,(OTU_4619:0.02363,OTU_5861:0.02795)0.000:0.00055)0.982:0.03681)0.995:0.07728)0.994:0.07819,OTU_5441:0.00054)0.857:0.02383)0.908:0.03487,OTU_346:0.00055)0.994:0.0463,OTU_3102:0.02457)0.346:0.0035)0.901:0.02285,OTU_5:0.00054)0.676:0.00227,((((OTU_4345:0.02959,(OTU_4770:0.03327,OTU_4897:0.06228)0.432:0.01249)0.751:0.00576,(OTU_4262:0.02866,OTU_5080:0.0364)0.370:0.00184)0.647:0.0005,(OTU_4403:0.0315,OTU_4401:0.02621)0.000:0.00054)0.809:0.00368,((((((OTU_6748:0.02071,OTU_7166:0.02934)0.000:0.00144,OTU_6704:0.01473)0.000:0.00054,((OTU_6812:0.01971,OTU_7011:0.015)0.926:0.00149,OTU_7045:0.02445)1.000:0.00159)0.805:0.00417,(((OTU_6980:0.01969,OTU_6992:0.03219)0.818:0.00054,OTU_6942:0.03767)0.863:0.0067,(OTU_6735:0.03175,(OTU_6693:0.01144,OTU_6759:0.03869)0.998:0.00054)0.339:0.00315)0.000:0.00054)0.903:0.00718,OTU_4677:0.03037)0.000:0.00055,(OTU_4230:0.03026,(OTU_5179:0.02044,OTU_4433:0.03232)0.394:0.00635)0.632:0.00054)0.000:0.00054)0.725:0.00544)0.769:0.00569,(OTU_7468:0.00053,(OTU_3508:0.01721,(OTU_2375:0.00695,OTU_5953:0.02988)0.847:0.01546)0.924:0.02385)0.789:0.07427)0.761:0.00561,((OTU_922:0.07216,OTU_1349:0.06693)0.911:0.10211,(OTU_4980:0.04919,OTU_5177:0.06347)0.795:0.02153)0.883:0.01777)0.774:0.00691,OTU_406:0.02077)0.769:0.00857)0.995:0.06653,OTU_6386:0.02633)0.765:0.01039,OTU_5794:0.0377)0.562:0.00204)0.952:0.02425)0.747:0.0055)0.989:0.05981,OTU_4612:0.05277)0.838:0.02254,((((((OTU_3526:0.04232,OTU_3498:0.0178)0.787:0.00824,(OTU_6826:0.02013,OTU_6958:0.01673)0.805:0.00858)0.478:0.00411,OTU_5115:0.02135)0.732:0.00441,((((OTU_2546:0.06681,OTU_6237:0.00055)0.742:0.0164,(OTU_5600:0.02949,(((OTU_4493:0.04387,((OTU_6717:0.03775,((OTU_2373:0.03459,OTU_6093:0.0345)0.046:0.03405,OTU_6212:0.01148)0.774:0.0237)0.846:0.00921,((OTU_855:0.02206,(OTU_6848:0.00872,OTU_3221:0.03673)0.537:0.0307)0.158:0.0115,((OTU_6982:0.01391,(OTU_1902:0.02802,OTU_5526:0.05964)0.360:0.00126)0.813:0.00923,OTU_7157:0.02416)0.463:0.01472)0.428:0.03431)0.855:0.01253)0.604:0.01225,(((OTU_1282:0.01962,(((OTU_1982:0.02163,(OTU_6487:0.01803,OTU_1506:0.03999)0.975:0.00053)0.816:0.0042,(OTU_7306:0.03118,(OTU_7064:0.01858,(OTU_149:0.01147,((OTU_1277:0.00558,OTU_5377:0.03177)0.728:0.01014,(OTU_4559:0.01076,(OTU_122:0.01608,OTU_1242:0.03182)0.825:0.01213)0.785:0.01071)0.835:0.00978)0.744:0.00398)0.949:0.01137)0.208:0.00054)0.421:0.00052,(OTU_20:0.01126,OTU_6821:0.02572)0.000:0.00054)0.825:0.01219)0.197:0.00236,((OTU_6985:0.03695,OTU_164:0.01519)0.671:0.00427,OTU_4911:0.02737)0.749:0.00456)0.465:0.00686,(OTU_4540:0.01198,OTU_6000:0.02453)0.982:0.0353)0.780:0.00767)0.741:0.01286,OTU_2444:0.02075)0.749:0.0189)0.514:0.00921)0.790:0.00899,(OTU_4696:0.04159,OTU_4922:0.00529)0.772:0.00715)0.825:0.00609,((OTU_5763:0.0665,OTU_911:0.01722)0.760:0.03698,(OTU_4111:0.00515,OTU_7289:0.02728)0.772:0.00434)0.796:0.00809)0.758:0.00827)0.789:0.021,(((OTU_4387:0.02641,OTU_1653:0.01375)0.759:0.01339,((OTU_4515:0.02027,(OTU_4599:0.02914,OTU_7776:0.00819)0.857:0.0165)0.656:0.0127,(((((OTU_1213:0.00054,OTU_7103:0.11135)1.000:0.09042,(OTU_6122:0.01,(OTU_4065:0.02978,(((((OTU_5955:0.03977,(OTU_6014:0.08805,OTU_4684:0.03171)0.984:0.06427)0.669:0.01524,OTU_7854:0.0207)0.938:0.02655,OTU_7640:0.0207)0.743:0.00537,(((OTU_5281:0.00825,((OTU_59:0.01446,((((OTU_5663:0.01678,OTU_3178:0.04318)0.782:0.00857,OTU_2890:0.02255)0.682:0.0077,(OTU_4959:0.07627,(OTU_6277:0.02841,OTU_1439:0.01398)0.912:0.00116)0.062:0.00636)0.662:0.00303,OTU_4217:0.02989)0.000:0.00054)0.159:0.00054,(((OTU_4934:0.08444,OTU_5820:0.03937)0.903:0.02664,(OTU_5862:0.02004,(OTU_964:0.0397,OTU_7829:0.01087)0.848:0.02049)0.924:0.02411)0.873:0.01991,OTU_4354:0.00491)0.933:0.01581)0.953:0.01707)0.840:0.01492,(OTU_5496:0.01798,(OTU_1831:0.01009,OTU_5481:0.03006)0.774:0.00985)0.715:0.00315)0.928:0.0206,OTU_1353:0.01016)0.935:0.01648)0.730:0.00409,((OTU_5351:0.03222,OTU_6240:0.00769)0.000:0.00054,(OTU_2656:0.01992,(OTU_6208:0.02541,(((OTU_4835:0.01594,(OTU_1028:0.01823,(((OTU_6211:0.07604,OTU_7659:0.05387)0.873:0.03098,OTU_1052:0.00899)0.751:0.00941,OTU_4086:0.02332)0.598:0.00693)0.896:0.01859)0.832:0.01775,(OTU_6063:0.02979,OTU_6263:0.0195)0.946:0.018)0.740:0.00578,(OTU_5364:0.07153,OTU_6092:0.00054)0.899:0.01103)0.786:0.00708)0.676:0.00573)0.958:0.02155)0.949:0.02366)0.943:0.0206)0.701:0.00254)0.742:0.00499)0.890:0.02125,((((OTU_152:0.01197,OTU_7186:0.04983)0.508:0.00086,(((OTU_4337:0.00922,OTU_2930:0.06967)0.753:0.00768,OTU_6403:0.01712)0.937:0.01291,OTU_2460:0.02527)0.000:0.00055)0.929:0.02019,(OTU_5560:0.02262,(OTU_4204:0.0192,OTU_1557:0.04235)0.242:0.00054)0.919:0.01965)0.419:0.016,(OTU_1374:0.05549,((OTU_4765:0.1615,(OTU_727:0.12292,OTU_5456:0.15845)0.741:0.05736)0.000:0.00147,(((OTU_2986:0.00054,OTU_1236:0.03928)0.999:0.09239,(((OTU_161:0.00054,(OTU_4778:0.06981,OTU_3597:0.00055)0.975:0.0387)0.994:0.05517,((OTU_6118:0.00579,(OTU_2397:0.02582,OTU_5219:0.07178)0.758:0.02861)0.996:0.07971,(OTU_4396:0.04195,OTU_6087:0.05424)0.984:0.07083)0.740:0.01779)0.853:0.02294,(OTU_948:0.0066,OTU_3591:0.04936)0.979:0.05041)0.646:0.01853)0.669:0.01353,((OTU_3405:0.00514,OTU_5506:0.08248)0.986:0.06921,((OTU_2776:0.00276,OTU_7126:0.03081)0.987:0.08463,((OTU_6084:0.00289,(OTU_1037:0.01981,OTU_5467:0.14738)0.000:0.04669)0.968:0.04754,((OTU_3287:0.00913,OTU_5800:0.02724)0.804:0.01144,(OTU_4376:0.01559,(OTU_1049:0.02673,(OTU_2675:0.02757,(((OTU_1529:0.01729,OTU_6659:0.0258)0.860:0.01266,(OTU_339:0.01368,OTU_1475:0.02265)0.736:0.00563)0.784:0.00489,(OTU_5455:0.03548,(OTU_2429:0.01878,(OTU_5239:0.03666,OTU_2763:0.00054)0.905:0.0235)0.963:0.03265)0.863:0.01562)0.998:0.05607)0.192:0.01256)0.945:0.02222)0.941:0.03082)0.938:0.04256)0.000:0.01726)0.888:0.02963)0.601:0.02208)0.927:0.03548)0.902:0.02976)0.788:0.02858)0.801:0.02782)0.524:0.01617,OTU_416:0.06969)0.989:0.08667,((OTU_5461:0.02362,(OTU_579:0.02541,(OTU_5788:0.03717,(OTU_5208:0.04055,OTU_5834:0.00084)0.945:0.02202)0.000:0.00063)0.777:0.00578)0.841:0.00061,((((((OTU_215:0.00903,OTU_7763:0.0483)0.769:0.0118,OTU_5033:0.02746)0.741:0.00509,OTU_433:0.01605)0.917:0.01198,(OTU_2121:0.02769,OTU_3984:0.04042)0.000:0.0005)0.739:0.00266,OTU_4512:0.01275)0.825:0.01047,((OTU_7661:0.01892,OTU_7828:0.09821)0.881:0.0245,OTU_36:0.00055)0.810:0.00899)0.792:0.01019)0.751:0.00556)0.986:0.04884)0.592:0.00115)0.500:0.00586,OTU_6090:0.08671)0.952:0.04819)0.944:0.05459,(OTU_6804:0.08852,OTU_6943:0.10024)0.863:0.03349)0.993:0.08685)0.924:0.03764)0.802:0.01888,(((((OTU_1144:0.07244,OTU_6186:0.19308)0.976:0.11022,((OTU_767:0.08582,(OTU_396:0.00055,OTU_1217:0.04166)0.995:0.0806)0.926:0.04817,(((((((OTU_3367:0.24397,(OTU_514:0.01072,(OTU_5902:0.04001,OTU_754:0.02265)0.912:0.02831)0.999:0.23134)0.946:0.14122,((OTU_4728:0.0751,((OTU_7735:0.00054,OTU_6213:0.07441)0.829:0.01663,(OTU_6344:0.00734,(OTU_3128:0.0422,(OTU_2055:0.04609,OTU_1639:0.00653)0.292:0.01122)0.900:0.02285)0.976:0.04581)0.700:0.00561)0.998:0.13073,(OTU_6478:0.31668,(OTU_2270:0.15567,(OTU_7389:0.12022,(((OTU_498:0.0368,OTU_915:0.03069)0.926:0.02382,OTU_4674:0.00054)0.861:0.02075,OTU_2023:0.01718)0.950:0.04199)0.781:0.02841)0.990:0.10961)0.640:0.023)0.733:0.01179)0.760:0.01042,(((((((((OTU_4091:0.02798,OTU_6181:0.0324)0.967:0.02971,(OTU_5336:0.05256,OTU_7559:0.04763)0.531:0.00325)0.808:0.01356,OTU_6882:0.04686)0.683:0.0061,(OTU_7299:0.04596,OTU_2119:0.05939)0.047:0.01747)0.334:0.00604,OTU_2129:0.12836)0.825:0.01724,(OTU_7297:0.06524,((OTU_7681:0.05104,OTU_2281:0.06933)0.842:0.05359,OTU_7302:0.03901)0.845:0.01464)0.194:0.00734)0.930:0.04953,(OTU_2262:0.11268,OTU_7311:0.075)0.713:0.02376)0.220:0.04033,((OTU_3381:0.02525,OTU_7838:0.21637)0.054:0.05264,OTU_5956:0.0611)0.594:0.03405)0.949:0.06725,(((OTU_7241:0.01703,OTU_7699:0.04102)0.907:0.04412,(OTU_6372:0.09227,OTU_3107:0.2245)0.231:0.00409)0.999:0.1166,OTU_3238:0.07836)0.889:0.03312)0.754:0.00786)0.825:0.02708,(OTU_1196:0.0852,(OTU_2359:0.15963,(OTU_2528:0.00543,OTU_7062:0.04481)0.922:0.05316)0.973:0.09743)0.287:0.03711)0.956:0.06205,(OTU_1904:0.08377,OTU_4393:0.12264)0.809:0.04905)0.764:0.01329,((OTU_5913:0.01412,(OTU_1781:0.01315,(OTU_1039:0.03248,OTU_5352:0.01278)0.796:0.01993)0.741:0.00908)0.991:0.07559,((OTU_1176:0.00055,(OTU_1608:0.02276,OTU_4186:0.03992)0.839:0.01059)0.891:0.04289,OTU_1566:0.0699)0.918:0.03446)0.988:0.0757)0.880:0.02221,((((((((OTU_1686:0.02656,(((OTU_784:0.02331,OTU_6925:0.01717)0.710:0.00234,(OTU_599:0.00419,OTU_6758:0.02973)0.903:0.01232)0.746:0.00347,OTU_6786:0.01717)0.530:0.00055)0.765:0.00397,((OTU_1989:0.04047,((((OTU_3188:0.01857,OTU_3304:0.01501)0.000:0.00054,OTU_7309:0.02201)0.902:0.00116,OTU_3231:0.0219)0.898:0.02061,(OTU_63:0.00507,OTU_3073:0.05164)0.006:0.00054)0.685:0.00559)0.751:0.00782,OTU_7630:0.02384)0.773:0.00955)0.277:0.00391,((OTU_6550:0.01498,OTU_6856:0.03056)0.938:0.02934,(OTU_535:0.02274,OTU_4150:0.02034)0.861:0.04096)0.900:0.02387)0.776:0.00433,OTU_3972:0.01612)0.728:0.00411,((OTU_2403:0.04857,(OTU_5844:0.03393,(OTU_1469:0.0412,(OTU_3459:0.0494,OTU_4436:0.0209)0.743:0.01092)0.812:0.02911)0.885:0.06076)0.762:0.01121,OTU_2029:0.01525)0.798:0.00987)0.881:0.0093,((((((OTU_2462:0.01744,OTU_5868:0.02782)0.763:0.00661,((OTU_1386:0.01426,(OTU_1979:0.02329,OTU_7722:0.03033)0.738:0.008)0.804:0.01356,((OTU_5796:0.02631,OTU_522:0.0267)0.854:0.01534,(((OTU_5425:0.01159,OTU_2946:0.03451)0.928:0.0182,OTU_2607:0.00645)0.279:0.00054,OTU_2886:0.03458)0.958:0.01911)0.779:0.00708)0.000:0.00054)0.783:0.01475,OTU_5539:0.0687)0.921:0.01832,OTU_1370:0.02808)0.823:0.01319,(((OTU_5354:0.01949,(((OTU_2132:0.05351,(OTU_130:0.00054,OTU_6288:0.03511)0.899:0.01155)0.092:0.00807,(OTU_3495:0.04101,(OTU_5933:0.0478,OTU_5443:0.08808)0.618:0.02308)0.979:0.05409)0.752:0.00973,OTU_2867:0.06661)0.538:0.00054)0.750:0.00449,((OTU_1099:0.01232,OTU_1309:0.02117)0.757:0.00656,(OTU_2111:0.01486,OTU_4311:0.03874)0.823:0.01346)0.848:0.00872)0.758:0.00529,(((OTU_2063:0.02945,OTU_4464:0.01472)0.977:0.03095,(OTU_7089:0.01909,(OTU_1652:0.01952,OTU_3628:0.01954)0.206:0.00157)0.867:0.01392)0.286:0.00084,OTU_806:0.0078)0.891:0.01618)0.869:0.01488)0.989:0.04607,((((OTU_290:0.01207,OTU_2745:0.02296)0.790:0.00476,((((OTU_6506:0.03637,OTU_7792:0.00055)0.997:0.05021,OTU_6178:0.03626)0.000:0.00055,(OTU_739:0.03518,OTU_4077:0.02368)0.340:0.0114)0.921:0.01364,(OTU_7658:0.16426,OTU_7727:0.00213)0.975:0.03182)0.000:0.00054)0.697:0.00287,((OTU_3502:0.0127,(OTU_3521:0.01915,(OTU_6334:0.03127,OTU_4246:0.02663)0.036:0.00055)0.955:0.01814)0.729:0.00536,OTU_7804:0.03335)0.751:0.01147)0.921:0.01912,(OTU_4989:0.03354,(OTU_2645:0.01605,OTU_6371:0.04499)0.772:0.0151)0.704:0.006)0.983:0.04352)0.754:0.00496)0.836:0.03449,(OTU_1932:0.01306,(OTU_1076:0.01687,OTU_4583:0.01765)0.876:0.01953)0.989:0.03949)0.119:0.00481,(OTU_1030:0.00595,OTU_7364:0.04405)1.000:0.10127)0.853:0.01469)0.825:0.01983)0.866:0.04616)0.903:0.05043,(((((((OTU_7590:0.07828,(OTU_5142:0.04329,OTU_7448:0.01577)0.747:0.02481)0.826:0.02122,((OTU_4329:0.00531,(OTU_7383:0.02933,OTU_6711:0.03849)0.744:0.00498)0.960:0.03994,OTU_5411:0.11788)0.849:0.01997)0.770:0.0095,(((OTU_6223:0.01914,(OTU_108:0.03292,(OTU_145:0.00623,OTU_1656:0.03743)0.763:0.00592)0.788:0.01549)0.031:0.01636,OTU_6474:0.15053)0.235:0.02375,(OTU_4312:0.1593,OTU_7262:0.06845)0.748:0.01446)0.984:0.06341)0.000:0.00054,(((OTU_666:0.0809,(OTU_6437:0.03634,OTU_2208:0.02057)0.297:0.00932)0.946:0.06917,((OTU_1163:0.02241,OTU_4842:0.11987)0.862:0.02203,((((OTU_1345:0.03809,OTU_6045:0.02002)0.700:0.0051,((((OTU_7236:0.03124,(OTU_4847:0.02833,((OTU_1292:0.00896,(OTU_7562:0.03086,OTU_5368:0.0188)0.806:0.00772)0.782:0.00712,((OTU_7049:0.00728,(OTU_3363:0.01184,OTU_7359:0.02757)0.918:0.02339)0.833:0.01533,OTU_6206:0.02617)0.629:0.00431)0.738:0.00689)0.750:0.01029)0.000:0.00054,(((OTU_7453:0.03125,(OTU_4019:0.01187,OTU_4342:0.02817)0.847:0.02074)0.560:0.01304,((OTU_4845:0.03466,OTU_7598:0.05588)0.717:0.01738,((OTU_5898:0.01455,(OTU_5680:0.01404,(((OTU_1614:0.02547,((OTU_6191:0.0199,(OTU_1247:0.04931,OTU_6215:0.02834)0.829:0.05023)0.867:0.01388,(((OTU_5149:0.03541,(OTU_540:0.00656,OTU_345:0.07737)0.741:0.01663)0.858:0.01364,(OTU_5172:0.00705,((OTU_5453:0.02188,(OTU_5776:0.06533,OTU_4639:0.01568)0.882:0.02297)0.205:0.00217,OTU_1153:0.03739)0.792:0.00794)0.803:0.00881)0.886:0.01454,OTU_3115:0.02912)0.854:0.01891)0.975:0.03155)0.000:0.00054,(OTU_5915:0.0087,OTU_7115:0.04418)0.888:0.01223)0.845:0.01401,OTU_6530:0.02967)0.785:0.01108)0.960:0.0414)0.243:0.02479,OTU_6776:0.05774)0.000:0.00115)0.795:0.01425)0.993:0.05308,OTU_64:0.00055)0.832:0.00742)0.754:0.00527,OTU_6726:0.04359)0.788:0.00553,(OTU_1768:0.02149,(((OTU_473:0.01352,(OTU_5988:0.03519,OTU_7004:0.02412)0.000:0.00054)0.972:0.0174,OTU_6589:0.03142)0.000:0.00054,OTU_1488:0.01552)0.770:0.00656)0.754:0.00477)0.000:0.00054)0.941:0.01477,OTU_6823:0.01737)0.979:0.00054,(OTU_6193:0.03715,(OTU_3340:0.00054,OTU_7582:0.09421)0.753:0.00246)0.856:0.01464)0.932:0.04379)0.815:0.04138)0.790:0.02225,(OTU_4228:0.02599,(OTU_5386:0.01335,(((OTU_6763:0.05153,OTU_7403:0.00053)1.000:0.07876,OTU_5214:0.01553)0.193:0.01083,(((OTU_5671:0.0389,OTU_7305:0.02407)0.798:0.00947,OTU_98:0.00408)0.670:0.00949,OTU_6766:0.02003)0.501:0.00337)0.967:0.03668)0.976:0.03997)1.000:0.06848)0.166:0.00053)0.795:0.01482,OTU_3829:0.09852)0.886:0.03054,OTU_3637:0.20657)0.937:0.04744,(((OTU_2082:0.01687,(OTU_1220:0.00809,OTU_7782:0.03805)0.865:0.01099)0.897:0.01958,(OTU_900:0.05456,((OTU_2478:0.01508,((((OTU_4587:0.00909,OTU_5623:0.05324)0.943:0.02395,(OTU_2552:0.01108,OTU_3505:0.03783)0.738:0.00641)0.384:0.0033,OTU_5577:0.01996)0.947:0.05463,(((((OTU_6413:0.0117,(OTU_4265:0.01267,OTU_4575:0.02433)0.812:0.0148)0.845:0.01416,(OTU_4829:0.02338,OTU_6158:0.09496)0.752:0.00458)0.905:0.01621,OTU_4607:0.02454)0.722:0.01011,((((((OTU_5353:0.04836,OTU_5540:0.02204)0.776:0.01139,OTU_6949:0.019)0.871:0.02528,OTU_864:0.0141)0.869:0.01488,((OTU_6367:0.03889,OTU_4036:0.03892)0.285:0.00054,((OTU_6756:0.06771,((OTU_1401:0.02396,((OTU_7401:0.03268,((OTU_6854:0.01032,OTU_7037:0.04013)0.763:0.00492,(((OTU_3119:0.0405,OTU_2926:0.02292)0.778:0.00779,OTU_7591:0.01822)0.773:0.01171,OTU_7084:0.02509)0.803:0.00656)0.000:0.00054)0.810:0.0038,(OTU_7139:0.02134,((((OTU_5806:0.01776,(OTU_274:0.01947,OTU_646:0.02194)0.780:0.01065)0.920:0.01754,(OTU_5931:0.0337,(OTU_2437:0.02879,((OTU_6050:0.02015,OTU_5402:0.01552)0.481:0.00054,OTU_7328:0.01503)0.787:0.00393)0.757:0.00422)0.190:0.00055)0.939:0.01109,(OTU_33:0.00424,((OTU_4136:0.02366,OTU_2131:0.02735)0.400:0.00054,((OTU_4097:0.01921,OTU_701:0.02039)0.736:0.00324,OTU_1858:0.02433)0.000:0.00055)0.992:0.01531)0.000:0.00054)0.815:0.00979,(OTU_6507:0.02234,OTU_1699:0.02202)0.636:0.00336)0.775:0.00791)0.760:0.00054)0.000:0.00054)0.769:0.0046,OTU_6986:0.02356)0.822:0.00979)0.839:0.01513,(OTU_5272:0.03516,(OTU_1129:0.04471,OTU_5091:0.09027)0.083:0.01794)0.812:0.00055)0.837:0.00612)0.863:0.01467)0.165:0.00716,(OTU_1503:0.07601,OTU_5594:0.01731)0.652:0.03359)0.896:0.02622,OTU_6051:0.01659)0.153:0.00531)0.838:0.01265,(OTU_6259:0.02084,OTU_6783:0.02671)0.830:0.01216)0.978:0.03465)0.367:0.00055)0.824:0.0093,OTU_6188:0.036)0.935:0.01766)0.272:0.00535)0.982:0.06443,(((OTU_3635:0.00757,(OTU_5478:0.05503,OTU_7516:0.07113)0.726:0.01108)0.920:0.0218,(OTU_6785:0.03316,((((OTU_1530:0.05934,OTU_2416:0.05642)0.000:0.00055,((OTU_4300:0.10375,OTU_2331:0.05741)0.927:0.04069,(((OTU_5233:0.01704,OTU_5629:0.02944)0.000:0.00053,OTU_4961:0.10786)0.312:0.00054,((OTU_4534:0.02802,(OTU_1357:0.04883,OTU_3104:0.00896)0.949:0.02603)0.716:0.00443,OTU_1553:0.01589)0.940:0.01994)0.869:0.01198)0.848:0.00968)0.756:0.00571,(OTU_1998:0.00053,(OTU_2124:0.04592,(OTU_7204:0.02352,OTU_3581:0.01909)0.807:0.00971)0.077:0.00783)0.954:0.04009)0.805:0.03412,OTU_4290:0.07998)0.986:0.04348)0.833:0.01397)0.832:0.01577,((OTU_244:0.0578,OTU_6807:0.07725)0.979:0.06811,((((((((OTU_1533:0.01296,OTU_6710:0.02206)0.000:0.00055,(OTU_2203:0.01047,(((((OTU_1977:0.02323,OTU_4000:0.01286)0.877:0.00908,(((OTU_3595:0.03385,(OTU_3246:0.02136,OTU_6639:0.01524)0.869:0.014)0.125:0.00054,OTU_2442:0.00827)0.704:0.00504,OTU_2060:0.03017)0.786:0.00898)0.773:0.0037,(((((OTU_7106:0.07638,OTU_75:0.00666)0.810:0.00085,(OTU_6689:0.03594,(OTU_1462:0.0193,OTU_7164:0.03773)0.730:0.0083)0.727:0.00384)0.000:0.00054,(OTU_7083:0.03186,OTU_7244:0.0142)0.850:0.01266)0.899:0.00942,(OTU_3142:0.00054,OTU_4986:0.03187)0.973:0.00364)0.522:0.00055,(OTU_1636:0.01802,OTU_4477:0.01927)0.799:0.00808)0.886:0.0089)0.160:0.00054,((OTU_1760:0.02605,OTU_1819:0.0107)0.948:0.01525,OTU_1738:0.00774)0.859:0.00449)0.412:0.00641,(OTU_5821:0.01696,((OTU_891:0.01323,OTU_2718:0.02766)0.889:0.01651,OTU_881:0.02002)0.766:0.00949)0.512:0.01511)0.872:0.01468)0.955:0.03069)0.805:0.0146,(OTU_3964:0.03932,OTU_6293:0.01853)0.978:0.0408)0.000:0.00054,OTU_3622:0.02255)0.589:0.00983,((OTU_6423:0.02406,(OTU_902:0.01492,OTU_6616:0.02627)0.000:0.00084)1.000:0.09625,((OTU_678:0.01534,OTU_1596:0.01879)0.820:0.0079,(((OTU_7162:0.02681,((((OTU_3070:0.01701,(OTU_7015:0.01587,(((OTU_246:0.00184,(OTU_1092:0.03499,OTU_4434:0.03549)0.000:0.00055)0.756:0.00605,(OTU_1970:0.01786,((OTU_5733:0.02363,(OTU_314:0.03719,(OTU_2692:0.00055,OTU_932:0.04447)0.971:0.0181)0.280:0.0049)0.675:0.00389,(OTU_3262:0.04519,OTU_7458:0.00373)0.933:0.02151)0.696:0.00387)0.852:0.01536)0.937:0.01424,OTU_7146:0.01654)0.771:0.00547)0.949:0.02417)0.954:0.02962,(OTU_6928:0.01217,(OTU_1757:0.0136,(OTU_100:0.04917,OTU_3016:0.00282)0.945:0.02894)0.757:0.0089)0.715:0.01157)0.747:0.0073,(OTU_1542:0.03159,((OTU_1118:0.00569,((OTU_55:0.00055,(((OTU_4307:0.01305,OTU_4420:0.0098)0.925:0.01419,(OTU_5164:0.0491,((((OTU_1003:0.00777,((((OTU_1361:0.04443,OTU_2535:0.00312)0.763:0.00637,OTU_135:0.02847)0.785:0.00617,(OTU_5912:0.05563,OTU_5561:0.00055)0.970:0.02692)0.661:0.00318,OTU_6698:0.04892)0.907:0.01934)0.403:0.00588,OTU_7824:0.03215)0.763:0.0075,OTU_4372:0.01465)0.754:0.00298,OTU_2900:0.02024)0.814:0.00803)0.000:0.00055)0.859:0.01066,(OTU_2860:0.02457,(OTU_621:0.02031,OTU_6728:0.02816)0.717:0.00054)0.883:0.01848)0.157:0.00054)0.923:0.02204,OTU_7285:0.05887)0.903:0.01847)0.886:0.01626,OTU_5291:0.01379)0.890:0.01392)0.756:0.0044)0.796:0.00442,(((OTU_3827:0.02589,(((((OTU_1889:0.0172,OTU_2628:0.02348)0.896:0.01225,OTU_5914:0.01204)0.700:0.00348,OTU_5449:0.02235)0.780:0.01079,OTU_6984:0.00812)0.796:0.01054,OTU_6580:0.01089)0.000:0.00053)0.755:0.00429,OTU_6627:0.0188)0.916:0.01333,(OTU_27:0.00379,(OTU_7022:0.04134,(OTU_6838:0.02004,OTU_1946:0.02073)0.734:0.00413)0.752:0.00609)0.755:0.00349)0.000:0.00055)0.798:0.00359)0.767:0.00283,(((OTU_2720:0.00878,((OTU_2866:0.03236,OTU_6612:0.01846)0.505:0.00856,OTU_85:0.01778)0.765:0.01019)0.853:0.01182,((OTU_115:0.02926,OTU_7612:0.02987)0.399:0.00115,(OTU_585:0.00055,(((OTU_3042:0.01614,(OTU_6398:0.01254,OTU_3345:0.02755)0.735:0.0076)0.756:0.00813,OTU_4963:0.02794)0.816:0.01122,OTU_702:0.00926)0.988:0.03785)0.589:0.00601)0.952:0.01925)0.851:0.00055,OTU_3977:0.02729)0.782:0.00533)0.866:0.01276,(((OTU_2859:0.02823,OTU_7080:0.02583)0.699:0.00408,(((OTU_1162:0.00439,OTU_4383:0.03155)0.548:0.00054,(OTU_6670:0.02555,(OTU_6556:0.01056,(OTU_7745:0.01857,OTU_6723:0.02241)0.822:0.00761)0.415:0.0037)0.894:0.01901)0.972:0.0248,(((OTU_6545:0.02472,OTU_2158:0.01807)0.842:0.00882,(OTU_3282:0.02199,OTU_2285:0.01749)0.000:0.00054)0.869:0.00875,(OTU_97:0.00054,OTU_7155:0.03931)0.930:0.01447)0.762:0.00483)0.678:0.00116)0.909:0.01181,((OTU_551:0.00656,(OTU_1615:0.02919,OTU_5706:0.02193)0.879:0.01605)0.874:0.02808,OTU_7346:0.01611)0.794:0.01408)0.897:0.01357)0.798:0.00813)0.869:0.01681)0.959:0.04011)0.267:0.00338,(OTU_637:0.02772,(OTU_7090:0.01647,(OTU_1913:0.01747,((((OTU_606:0.02636,OTU_6514:0.02614)0.119:0.00054,(OTU_1471:0.04315,OTU_6696:0.00828)0.941:0.02402)0.430:0.00789,OTU_711:0.00799)0.996:0.05884,OTU_7456:0.01072)0.974:0.0473)0.341:0.01156)0.939:0.02481)0.908:0.033)0.879:0.02519,((OTU_6995:0.10161,((((OTU_7124:0.03046,OTU_7151:0.03208)0.148:0.00054,((((OTU_5832:0.03329,OTU_6130:0.03647)0.725:0.00055,OTU_5980:0.0274)0.685:0.00054,(OTU_3753:0.01759,(OTU_2753:0.0108,(OTU_2136:0.02893,OTU_342:0.02603)0.684:0.00709)0.836:0.01477)0.969:0.02168)0.771:0.00889,OTU_2669:0.03783)0.848:0.01569)0.831:0.01317,(((OTU_5547:0.05793,OTU_5605:0.01574)0.971:0.03999,OTU_5945:0.01279)0.823:0.02762,OTU_3535:0.01769)0.952:0.03078)0.825:0.0141,OTU_6891:0.01539)0.736:0.02337)0.700:0.0044,OTU_7238:0.00053)0.987:0.04835)0.818:0.01233,(((OTU_7278:0.01308,((((OTU_155:0.01795,OTU_6851:0.02471)0.736:0.00535,OTU_6906:0.01344)0.000:0.00054,(OTU_7229:0.01209,OTU_7361:0.0474)0.874:0.0135)0.996:0.0568,(OTU_7052:0.03118,OTU_7376:0.05709)0.886:0.02207)0.286:0.00983)0.956:0.07562,((OTU_5257:0.00054,OTU_5619:0.08454)0.906:0.09848,((((OTU_4693:0.0184,(((OTU_3025:0.04333,OTU_157:0.00055)0.651:0.00051,(OTU_4841:0.04094,OTU_6194:0.00134)0.979:0.11818)0.808:0.00715,OTU_7197:0.03075)0.705:0.0129)0.595:0.00053,OTU_81:0.02366)0.719:0.00448,OTU_4767:0.01172)0.883:0.01386,OTU_4517:0.03235)0.791:0.03272)0.994:0.1682)0.691:0.03931,(OTU_7077:0.06994,(OTU_7731:0.02278,(OTU_7573:0.05075,(OTU_502:0.00054,OTU_4305:0.03488)0.759:0.00509)0.753:0.00662)0.487:0.01825)0.889:0.02946)0.907:0.03997)0.453:0.00801)0.922:0.03953)0.714:0.03023)0.990:0.06175)0.811:0.01592)0.843:0.02277,(((OTU_3349:0.0005,((OTU_102:0.00053,(OTU_5171:0.02693,OTU_6416:0.02346)0.999:0.06785)0.762:0.00637,OTU_7474:0.06251)1.000:0.09536)0.999:0.14386,((OTU_740:0.06116,OTU_4421:0.14789)0.781:0.04283,(OTU_2920:0.04726,(((OTU_82:0.0028,(OTU_1036:0.02689,OTU_6791:0.02202)0.862:0.01175)0.701:0.0104,(OTU_7519:0.21601,OTU_3714:0.00055)0.924:0.03286)0.841:0.01465,(((OTU_6752:0.08762,(OTU_6924:0.04104,OTU_26:0.00859)0.730:0.00135)0.000:0.0042,((OTU_6730:0.01703,(((OTU_6970:0.0676,(OTU_1499:0.00691,OTU_2427:0.05036)0.825:0.01926)0.927:0.02825,(OTU_6801:0.01312,OTU_6873:0.04125)0.737:0.01654)0.852:0.01289,OTU_3675:0.01447)0.749:0.00367)0.815:0.00349,((OTU_6765:0.01979,((OTU_1565:0.01588,(OTU_7267:0.0213,OTU_7290:0.02672)0.792:0.0061)0.764:0.00376,OTU_6989:0.02528)0.872:0.0078)0.888:0.0061,(OTU_2216:0.01657,(OTU_7206:0.0443,(OTU_2001:0.0288,OTU_6508:0.00741)0.933:0.02048)0.437:0.00337)0.964:0.00054)0.816:0.00313)0.883:0.00054)0.851:0.01799,((OTU_638:0.01865,(((OTU_710:0.03655,(OTU_1489:0.00798,((OTU_7226:0.01571,(OTU_4294:0.01318,OTU_7317:0.02676)0.739:0.0201)0.547:0.01598,OTU_1479:0.00554)0.965:0.0267)0.437:0.0055)0.989:0.04682,((OTU_630:0.03393,OTU_7734:0.04801)0.000:0.00054,(((OTU_7169:0.03677,OTU_6894:0.03453)0.883:0.01283,OTU_6743:0.01461)0.734:0.00054,(((((OTU_5163:0.01829,OTU_5997:0.02961)0.774:0.00392,(OTU_6820:0.01105,(OTU_601:0.02213,OTU_6944:0.02284)0.773:0.00398)0.390:0.00055)0.858:0.00444,((((OTU_627:0.02074,(OTU_6772:0.01736,OTU_7187:0.03195)0.000:0.00053)0.740:0.00358,OTU_6340:0.0552)0.748:0.00558,OTU_7195:0.01392)0.408:0.00054,OTU_6719:0.02454)0.498:0.00514)0.819:0.00399,(OTU_6755:0.01184,OTU_7017:0.02651)0.455:0.00055)0.000:0.00054,(OTU_11:0.0064,(OTU_3152:0.01822,OTU_1864:0.04205)0.830:0.014)0.853:0.01296)0.888:0.00647)0.838:0.00579)0.755:0.00363)0.928:0.01644,OTU_6877:0.00503)0.972:0.02798)0.931:0.01778,OTU_7138:0.01085)0.482:0.01157)0.994:0.11217)0.826:0.03439)0.410:0.0161)0.948:0.07816)0.977:0.1105,((OTU_423:0.00759,OTU_6501:0.02571)0.631:0.00287,(OTU_1978:0.02132,OTU_1009:0.01616)0.731:0.01114)0.995:0.22631)0.739:0.03003)0.204:0.03348,(OTU_5427:0.12438,((OTU_5000:0.06794,(OTU_4745:0.03373,(OTU_4669:0.00054,((OTU_7133:0.01685,(OTU_6154:0.02592,(OTU_4245:0.01308,OTU_6968:0.03665)0.807:0.01507)0.851:0.01498)0.799:0.0106,OTU_5271:0.0537)0.767:0.00887)0.873:0.02584)0.915:0.04637)0.586:0.00186,(OTU_2521:0.04193,OTU_4361:0.0743)0.945:0.06721)0.815:0.03644)0.963:0.06393)0.846:0.02736)0.737:0.02195)0.818:0.04024)0.724:0.05144)0.835:0.03199,OTU_5063:0.21262)0.328:0.0185,OTU_4460:0.13338)0.571:0.01525)0.830:0.01933)0.841:0.00665,((OTU_3235:0.05663,((OTU_6274:0.01421,OTU_6379:0.03864)0.869:0.01675,(OTU_7607:0.03519,(((OTU_7574:0.03453,(OTU_1834:0.0077,OTU_2700:0.03473)0.808:0.01678)0.861:0.01899,(OTU_6402:0.02431,OTU_7798:0.01035)0.921:0.01419)0.774:0.00592,(OTU_22:0.00055,(OTU_6814:0.02887,((OTU_1678:0.02201,OTU_1752:0.02488)0.900:0.02298,OTU_312:0.00824)0.850:0.0181)0.773:0.01159)0.771:0.00424)0.770:0.00735)0.906:0.02224)0.851:0.01598)0.860:0.01936,(((((((OTU_7628:0.0201,(OTU_4427:0.03695,OTU_7725:0.01773)0.876:0.01977)0.796:0.01751,OTU_2413:0.01504)0.000:0.00055,OTU_4977:0.01267)1.000:0.08144,(OTU_1423:0.02521,OTU_7253:0.03088)0.800:0.01509)0.930:0.03218,(OTU_1363:0.02524,OTU_1504:0.02876)0.976:0.04088)0.841:0.01373,(OTU_3335:0.01298,(OTU_3120:0.01294,(OTU_2551:0.02906,OTU_7787:0.05509)0.809:0.01363)0.844:0.01638)0.746:0.00524)0.856:0.01571,(OTU_988:0.03726,OTU_2987:0.03605)0.825:0.01548)0.947:0.03605)0.888:0.02827)0.764:0.00323)0.966:0.01904)0.726:0.01201,((((((((OTU_3055:0.03875,(((OTU_5759:0.03236,OTU_2573:0.07832)0.872:0.02251,OTU_1645:0.01713)0.150:0.00412,OTU_376:0.02405)0.964:0.03026)0.664:0.00055,(OTU_6503:0.03428,OTU_1771:0.01217)0.719:0.00763)0.761:0.00883,(OTU_568:0.02119,(OTU_5951:0.04938,OTU_4667:0.00055)0.907:0.01616)0.716:0.01205)0.768:0.00605,OTU_1948:0.05173)0.872:0.01027,(((OTU_3406:0.01684,((OTU_503:0.01985,OTU_4816:0.04431)0.293:0.01875,(OTU_2625:0.0292,(OTU_1104:0.01853,(OTU_4182:0.01248,OTU_6294:0.01994)0.000:0.00055)0.745:0.00384)0.748:0.00711)0.771:0.00635)0.796:0.00055,(OTU_7639:0.02038,((OTU_4771:0.02161,OTU_6998:0.01472)0.896:0.01467,(OTU_219:0.01986,(OTU_2798:0.02395,(OTU_4432:0.00054,OTU_6019:0.03837)0.915:0.0133)0.746:0.00604)0.521:0.0006)0.917:0.01948)0.905:0.0132)0.702:0.01057,(OTU_3639:0.00054,OTU_7243:0.03612)0.948:0.01864)0.721:0.00501)0.858:0.01327,(OTU_1375:0.02411,(OTU_6066:0.01531,((OTU_1943:0.04805,(((OTU_4531:0.02622,(OTU_232:0.02867,(OTU_5213:0.01973,(OTU_5012:0.01907,((OTU_4997:0.02725,((OTU_49:0.00054,((((OTU_3435:0.03409,(OTU_3087:0.02172,(OTU_7355:0.017,(OTU_5321:0.015,OTU_6079:0.02696)0.865:0.01728)0.492:0.01429)0.000:0.00055)0.435:0.00463,(OTU_4215:0.0308,(OTU_5614:0.03076,OTU_3401:0.02874)0.520:0.00054)0.944:0.01364)0.735:0.00397,(((((OTU_1284:0.01657,(OTU_6761:0.05115,(OTU_4875:0.03368,OTU_5683:0.00663)0.742:0.00564)0.943:0.02422)0.247:0.00629,(OTU_5620:0.01962,(((OTU_4149:0.03568,OTU_4912:0.02434)0.811:0.01361,OTU_2254:0.03648)0.094:0.00085,OTU_1330:0.02256)0.816:0.00785)0.746:0.00422)0.872:0.01097,OTU_571:0.00422)0.836:0.0143,(OTU_6532:0.01976,OTU_6806:0.03196)0.434:0.00063)0.529:0.00532,(OTU_5959:0.03344,(OTU_1251:0.02836,OTU_3838:0.01646)0.681:0.01648)0.000:0.00051)0.870:0.01415)0.770:0.00534,((OTU_4250:0.03233,OTU_4700:0.0449)0.448:0.01813,(OTU_4761:0.02399,(OTU_858:0.0063,(OTU_1050:0.01734,OTU_4755:0.0266)0.859:0.02189)0.957:0.0357)0.317:0.00771)0.774:0.00606)0.770:0.00334)0.659:0.00054,OTU_2835:0.0384)0.770:0.00681)0.442:0.0093,(OTU_3524:0.01535,((OTU_4210:0.03659,OTU_4229:0.00053)0.927:0.01559,OTU_4418:0.03145)0.715:0.0037)0.681:0.0029)0.796:0.00537)0.768:0.00433)0.762:0.00054)0.763:0.00436)0.909:0.01592,(OTU_3652:0.03333,OTU_4695:0.00769)0.906:0.01786)0.795:0.01262,OTU_110:0.00053)0.763:0.00499)0.213:0.00758,(OTU_1923:0.00055,(OTU_2100:0.0346,OTU_2879:0.03847)0.934:0.03125)0.990:0.04211)0.938:0.01745)0.747:0.00405)0.779:0.00456)0.839:0.00415,((((OTU_437:0.00553,(OTU_2064:0.02296,(OTU_7633:0.0138,(OTU_2476:0.03931,(OTU_4105:0.01984,OTU_5359:0.03213)0.767:0.02752)0.049:0.004)0.809:0.01543)0.871:0.01692)0.716:0.00832,((OTU_2237:0.03059,(OTU_2513:0.03281,OTU_5460:0.00947)0.368:0.01184)0.571:0.01352,OTU_2576:0.03628)0.000:0.00054)0.786:0.00749,OTU_2780:0.01895)0.852:0.01375,OTU_1261:0.01992)0.861:0.01061)0.000:0.00054,((OTU_1298:0.00055,(OTU_5148:0.07498,OTU_5881:0.04069)0.960:0.03069)0.987:0.03239,((OTU_507:0.01475,((((OTU_465:0.01827,((OTU_1776:0.02412,(((OTU_793:0.026,(OTU_3775:0.03276,OTU_1552:0.00939)0.857:0.01263)0.817:0.00988,(OTU_3109:0.01959,((OTU_1634:0.02118,(OTU_991:0.0152,OTU_1824:0.02045)0.522:0.00425)0.765:0.00404,OTU_1058:0.01937)0.000:0.00055)0.904:0.0081)0.000:0.00053,((OTU_525:0.0135,OTU_751:0.02386)0.834:0.01094,((OTU_563:0.00889,((((OTU_5583:0.01694,OTU_6202:0.02538)0.751:0.00679,(OTU_5465:0.02253,((OTU_2320:0.02168,(OTU_1669:0.01242,(OTU_251:0.01898,(OTU_6592:0.01218,(OTU_656:0.02629,OTU_7811:0.02146)0.152:0.00538)0.758:0.00934)0.804:0.00847)0.201:0.00054)0.993:0.04331,OTU_4291:0.02734)0.745:0.00656)0.411:0.00602)0.725:0.00363,(OTU_545:0.02029,((OTU_5965:0.04154,OTU_3047:0.03694)0.655:0.00236,((OTU_2106:0.00238,OTU_3020:0.03547)0.000:0.00051,(OTU_789:0.02709,OTU_6927:0.02113)0.881:0.01355)0.886:0.01386)0.761:0.00495)0.921:0.01215)0.782:0.00784,(OTU_4520:0.03393,OTU_4708:0.02986)0.178:0.01115)0.674:0.00413)0.919:0.01276,OTU_5330:0.02864)0.124:0.00054)0.413:0.01241)0.922:0.00874)0.000:0.00054,(OTU_6015:0.00931,OTU_2502:0.03324)0.821:0.01439)0.729:0.00591)0.443:0.01448,OTU_2742:0.0214)0.843:0.02453,OTU_3000:0.01325)0.896:0.02562,OTU_2889:0.01279)0.927:0.02663)0.909:0.02028,OTU_2648:0.00244)0.776:0.00533)0.291:0.00598)0.496:0.01042)0.867:0.00926)0.874:0.00681)0.421:0.00053)0.768:0.0059)0.894:0.00709,((OTU_5651:0.03126,(OTU_5716:0.04026,OTU_5967:0.01513)0.828:0.00054)0.000:0.00055,(OTU_5534:0.02,(OTU_878:0.01613,OTU_2565:0.02445)0.772:0.00706)0.760:0.00334)0.790:0.00379):0,((((((OTU_2927:0.01974,(OTU_2345:0.02311,(OTU_116:0.01526,OTU_195:0.01983)0.000:0.00054)0.888:0.00735)0.000:0.00054,(OTU_1956:0.02047,OTU_2892:0.0156)0.747:0.00396)0.833:0.00387,((((OTU_5327:0.01073,(OTU_1422:0.02933,OTU_2919:0.01828)0.012:0.01368)0.283:0.0076,(((OTU_1815:0.01628,((OTU_549:0.04505,OTU_893:0.01037)0.813:0.0117,(OTU_2492:0.03442,OTU_3543:0.0254)0.752:0.00614)0.815:0.01448)0.763:0.00894,(OTU_3509:0.02208,OTU_6569:0.02401)0.187:0.00421)0.828:0.00972,OTU_1027:0.0104)0.904:0.01742)0.753:0.00563,((OTU_657:0.03629,(OTU_2812:0.05326,(OTU_5424:0.03321,OTU_5576:0.01658)0.000:0.00054)0.781:0.00552)0.814:0.00633,(OTU_5346:0.03756,(OTU_1313:0.03117,OTU_3064:0.02142)0.890:0.01953)0.748:0.00839)0.768:0.00486)0.784:0.00462,(((OTU_1894:0.03222,(OTU_4987:0.02452,OTU_2943:0.01516)0.755:0.00362)0.106:0.00054,(OTU_1879:0.03347,OTU_2024:0.02025)0.766:0.00228)0.905:0.00054,OTU_7351:0.0193)0.785:0.00795)0.784:0.00345)0.798:0.00053,((((OTU_4324:0.01946,OTU_4603:0.03224)0.783:0.00402,((OTU_4484:0.03164,(OTU_4586:0.02359,OTU_5203:0.03045)0.404:0.00484)0.671:0.0005,(OTU_5050:0.03092,OTU_5293:0.02158)0.723:0.00448)0.000:0.00055)0.626:0.00054,(OTU_4411:0.01901,(OTU_3999:0.03131,OTU_4070:0.01905)0.421:0.00786)0.343:0.00054)0.751:0.00773,((((OTU_52:0.01557,((OTU_6676:0.02047,OTU_7153:0.01638)0.719:0.0023,(OTU_1536:0.01579,OTU_6951:0.03723)0.730:0.00542)0.000:0.00055)0.819:0.00579,OTU_7176:0.02384)0.991:0.00054,OTU_6945:0.02726)0.878:0.01699,(((OTU_4356:0.02158,(OTU_4392:0.01498,OTU_4876:0.02452)0.719:0.01212)0.735:0.00636,OTU_4301:0.03703)0.751:0.00335,(OTU_3:0.00054,(OTU_5015:0.03639,OTU_4118:0.0403)0.479:0.00054)0.908:0.00385)0.788:0.00367)0.000:0.00054)0.891:0.00725)0.895:0.00599,(((((OTU_5685:0.02348,(OTU_2027:0.02354,OTU_6163:0.03187)0.776:0.00801)0.898:0.01239,(OTU_5299:0.03159,OTU_6200:0.02274)0.583:0.00055)0.763:0.0084,(((((OTU_870:0.01325,(OTU_6555:0.01614,OTU_7511:0.01882)0.200:0.00762)0.715:0.00182,((OTU_4932:0.02351,OTU_5991:0.02304)0.878:0.0005,((OTU_2571:0.02991,OTU_6025:0.017)0.170:0.00054,(OTU_853:0.02144,OTU_4129:0.03008)0.750:0.00727)0.948:0.01525)0.612:0.00054)0.780:0.00403,(OTU_877:0.01276,OTU_2671:0.0243)0.858:0.01269)0.753:0.00392,OTU_136:0.01159)0.000:0.00055,(OTU_772:0.017,(OTU_4439:0.02297,(OTU_4110:0.01092,(OTU_4521:0.02398,OTU_4991:0.01099)0.898:0.01617)0.767:0.0063)0.091:0.00222)0.927:0.01357)0.765:0.00544)0.785:0.00693,(((((((OTU_3874:0.01475,OTU_3915:0.01844)0.759:0.00363,(OTU_1068:0.0147,(((OTU_652:0.02017,OTU_6869:0.02259)0.825:0.01709,(OTU_1051:0.02138,(OTU_5935:0.02681,OTU_6497:0.02708)0.329:0.00909)0.902:0.0151)0.631:0.00062,OTU_6615:0.01453)0.786:0.00886)0.473:0.00055)0.821:0.00851,((((OTU_1931:0.01884,(((OTU_3224:0.0211,(OTU_1171:0.00918,OTU_393:0.02778)0.132:0.00377)0.134:0.00428,OTU_6803:0.01021)0.798:0.00506,(((OTU_2785:0.02127,(OTU_2181:0.035,OTU_3384:0.0092)0.767:0.00721)0.774:0.0045,((((OTU_445:0.01395,OTU_5331:0.02311)0.541:0.00743,(OTU_1291:0.01859,OTU_6064:0.02185)0.717:0.01214)0.684:0.00396,(OTU_227:0.03026,OTU_4666:0.02187)0.195:0.00053)0.888:0.01237,OTU_5111:0.01535)0.139:0.00055)0.809:0.00393,OTU_6103:0.02158)0.767:0.00476)0.891:0.00793)0.813:0.00054,(((((OTU_3080:0.01992,(OTU_3818:0.01559,(OTU_335:0.0068,OTU_771:0.02951)0.921:0.01971)0.765:0.00672)0.766:0.00625,(((OTU_2009:0.04021,OTU_2186:0.00054)0.983:0.02491,(OTU_5097:0.03581,(OTU_1088:0.0206,OTU_2327:0.02474)0.769:0.00872)0.691:0.00469)0.715:0.00387,((OTU_889:0.01546,OTU_2888:0.0349)0.728:0.00221,(OTU_5136:0.01422,((OTU_4637:0.00636,(OTU_705:0.03284,(OTU_3309:0.01345,OTU_1066:0.02445)0.742:0.01911)0.000:0.00161)0.781:0.00867,((OTU_4651:0.04581,(OTU_787:0.02093,OTU_3523:0.01688)0.794:0.00978)0.835:0.00964,(OTU_2599:0.00053,OTU_5712:0.04579)0.979:0.0315)0.773:0.00849)0.970:0.02568)0.779:0.00886)0.765:0.00605)0.865:0.00935)0.730:0.00637,(((OTU_3398:0.00995,OTU_3425:0.03124)0.695:0.0143,OTU_4877:0.01628)0.549:0.00836,OTU_6868:0.02477)0.773:0.00754)0.574:0.00514,OTU_4088:0.01063)0.854:0.00806,((((OTU_365:0.00823,((OTU_1308:0.05013,OTU_2054:0.01862)0.963:0.03438,OTU_7406:0.04311)0.791:0.00944)0.895:0.02853,((OTU_1688:0.00909,(OTU_6418:0.0384,OTU_4569:0.03079)0.498:0.00053)0.810:0.00431,(((OTU_3399:0.02811,(OTU_5772:0.04552,OTU_7127:0.0338)0.858:0.01786)0.000:0.0006,(OTU_1002:0.01295,((OTU_1328:0.00281,(OTU_4033:0.04445,(OTU_7729:0.02292,OTU_993:0.03241)0.823:0.01812)0.000:0.00055)0.778:0.04277,OTU_6088:0.04642)0.000:0.00052)0.457:0.00393)0.955:0.01624,(OTU_6006:0.0794,((OTU_4241:0.01848,OTU_7137:0.03651)0.777:0.01017,((((((OTU_3395:0.05025,((OTU_1823:0.02043,((OTU_1534:0.02645,(OTU_3855:0.01583,OTU_7405:0.02272)0.429:0.00078)0.761:0.00862,OTU_2360:0.02932)0.762:0.00916)0.958:0.02642,(OTU_750:0.01981,OTU_7043:0.02361)0.969:0.02898)0.728:0.00407)0.794:0.01138,(OTU_2747:0.06267,OTU_1668:0.09923)0.892:0.02571)0.828:0.01365,(((OTU_5008:0.03181,(OTU_2733:0.06281,OTU_5338:0.00416)0.539:0.00754)0.924:0.02023,OTU_5375:0.03294)0.738:0.00812,((OTU_4074:0.04489,(OTU_2562:0.02042,(OTU_1472:0.02495,OTU_3397:0.02233)0.733:0.00334)0.924:0.02121)0.856:0.01536,OTU_3218:0.02821)0.400:0.01183)0.905:0.02184)0.000:0.00062,(OTU_2608:0.02523,(OTU_852:0.02727,OTU_7836:0.07753)0.957:0.04489)0.900:0.02526)0.774:0.00563,(OTU_2226:0.04416,OTU_4496:0.02062)0.911:0.0153)0.896:0.02654,(OTU_5934:0.02345,(OTU_1713:0.12721,OTU_5944:0.07637)0.880:0.03908)0.942:0.04271)0.600:0.01527)0.326:0.01853)0.949:0.03683)0.000:0.00055)0.930:0.02898)0.908:0.03022,((OTU_4652:0.00885,(OTU_1770:0.04544,OTU_5672:0.02434)0.717:0.00728)0.863:0.01452,(((OTU_903:0.00879,(OTU_1319:0.00054,(OTU_5562:0.03782,OTU_5828:0.02219)0.992:0.04611)0.969:0.03097)0.880:0.01726,((OTU_3540:0.0091,(OTU_5773:0.05693,OTU_7822:0.00081)0.986:0.03757)0.816:0.0126,OTU_5277:0.02217)0.584:0.00065)0.775:0.00483,((((OTU_697:0.02036,((OTU_148:0.02614,OTU_2893:0.04405)0.756:0.02676,(((OTU_5489:0.04547,OTU_6727:0.02537)0.876:0.01802,((OTU_3265:0.08201,OTU_7188:0.00216)0.907:0.02763,OTU_6173:0.05523)0.839:0.05043)0.754:0.00564,(OTU_2922:0.04564,(OTU_1562:0.00776,OTU_7025:0.06835)0.918:0.02213)0.870:0.01934)0.770:0.01147)0.807:0.02132)0.665:0.01566,OTU_4473:0.09032)0.449:0.01703,OTU_4591:0.02682)0.879:0.02431,OTU_1344:0.10402)0.853:0.01311)0.912:0.01733)0.070:0.01085)0.758:0.0064,((((((((OTU_5073:0.03104,OTU_5907:0.01425)0.887:0.0204,(OTU_4990:0.05415,(OTU_4535:0.00437,(((OTU_4402:0.01354,OTU_2590:0.05527)0.686:0.0145,(OTU_1240:0.06589,((OTU_1525:0.03036,OTU_1482:0.05478)0.893:0.01926,((OTU_4958:0.01772,OTU_5120:0.04074)0.927:0.02296,(OTU_5472:0.05192,OTU_7334:0.10969)0.737:0.01355)0.757:0.00562)0.845:0.01494)0.670:0.0037)0.916:0.01922,(OTU_4664:0.00608,OTU_5720:0.03591)0.970:0.03609)0.888:0.01803)0.881:0.01807)0.835:0.01328)0.955:0.02497,OTU_865:0.02291)0.468:0.00055,OTU_4549:0.02359)0.870:0.00994,(OTU_4309:0.01494,OTU_5833:0.02517)0.709:0.00768)0.968:0.01919,((OTU_170:0.01989,OTU_5112:0.01248)0.898:0.01256,((OTU_4348:0.0293,(OTU_2253:0.03432,(OTU_3631:0.01911,(OTU_7172:0.05234,OTU_4974:0.00915)0.709:0.01047)0.758:0.00445)0.797:0.00492)0.378:0.00586,(((OTU_692:0.03657,(OTU_113:0.01566,(OTU_4971:0.04446,(((OTU_5947:0.0369,OTU_1880:0.10074)0.827:0.01306,OTU_4370:0.01337)0.755:0.00419,OTU_1420:0.02945)0.857:0.01209)0.866:0.01215)0.745:0.00439)0.666:0.0049,(OTU_3980:0.02347,(OTU_4956:0.02624,OTU_5030:0.01063)0.750:0.00662)0.355:0.00949)0.844:0.01064,OTU_4713:0.02459)0.875:0.01622)0.808:0.01013)0.872:0.01031)0.753:0.00556,((((OTU_5831:0.03663,OTU_6455:0.01086)0.949:0.0252,(((OTU_958:0.00533,(OTU_4083:0.00269,((OTU_5035:0.02357,((OTU_672:0.08304,(OTU_3492:0.04568,OTU_6920:0.01505)0.808:0.01583)0.851:0.06108,OTU_4602:0.05533)0.868:0.05954)0.911:0.0245,OTU_4514:0.02989)0.966:0.03441)0.812:0.05842)0.752:0.00604,OTU_6020:0.02585)0.992:0.04734,((((OTU_1224:0.02875,(((((OTU_827:0.03083,(OTU_2557:0.11856,OTU_2979:0.1145)0.949:0.05628)0.650:0.00851,OTU_4368:0.0088)0.707:0.01201,((OTU_2044:0.06589,(((((OTU_196:0.02431,OTU_5356:0.08846)0.283:0.00642,OTU_2619:0.01359)0.315:0.00386,(OTU_4584:0.07438,OTU_912:0.01861)0.966:0.03486)0.579:0.01087,OTU_4522:0.05519)0.842:0.02726,OTU_2301:0.15815)0.127:0.03306)0.997:0.10029,((OTU_3266:0.00688,(OTU_1023:0.00053,OTU_6319:0.03851)0.974:0.0353)0.999:0.12003,((((OTU_7252:0.05516,(OTU_608:0.02289,(OTU_7189:0.04603,OTU_676:0.01512)0.755:0.00116)0.000:0.10016)0.998:0.20356,(((OTU_1033:0.01718,OTU_6997:0.0179)0.738:0.00536,((OTU_4125:0.0458,OTU_4308:0.01097)0.871:0.01294,(((OTU_565:0.03319,OTU_3146:0.01189)0.868:0.01542,(OTU_6152:0.08446,OTU_6624:0.00517)0.994:0.06951)0.753:0.00704,(((((OTU_3464:0.02249,(OTU_1607:0.01629,OTU_7330:0.08743)0.783:0.01303)0.846:0.01419,OTU_7547:0.05742)0.627:0.0193,(((OTU_1811:0.12799,OTU_7741:0.00611)0.761:0.00485,(OTU_7767:0.0719,(OTU_7333:0.03813,OTU_6324:0.1023)0.981:0.05839)0.856:0.02128)0.760:0.008,OTU_6350:0.02651)0.911:0.02727)0.958:0.0544,OTU_573:0.06838)0.442:0.01508,((OTU_7446:0.00408,OTU_3138:0.0838)0.811:0.01886,(OTU_404:0.07752,((OTU_2116:0.00054,OTU_2784:0.09458)0.811:0.01224,OTU_4706:0.05322)0.279:0.00928)0.928:0.02204)0.995:0.06436)0.911:0.0382)0.527:0.00053)0.870:0.01074)0.784:0.03558,OTU_5437:0.06566)0.832:0.15359)0.821:0.05029,(OTU_4292:0.04239,((((((OTU_4078:0.0235,(((OTU_3890:0.0199,OTU_7427:0.01899)0.604:0.00376,OTU_3407:0.03355)0.675:0.01338,OTU_805:0.01481)0.236:0.00055)0.749:0.00489,OTU_7563:0.0154)0.992:0.04226,((((OTU_4490:0.00053,(OTU_6001:0.01844,(OTU_1253:0.00617,OTU_1700:0.0396)0.935:0.0229)0.959:0.03416)0.995:0.04525,((((OTU_3684:0.01095,(((OTU_7031:0.03284,(OTU_80:0.00055,((((OTU_4730:0.00054,(OTU_2994:0.02914,(OTU_1679:0.01254,(((OTU_3795:0.01834,OTU_6436:0.05852)0.851:0.03962,OTU_7340:0.01713)0.227:0.00054,OTU_2026:0.01909)0.944:0.01887)0.158:0.00368)0.717:0.00293)0.134:0.00055,(OTU_2629:0.02063,(OTU_3536:0.02132,OTU_2996:0.03709)0.671:0.00338)0.975:0.02519)0.901:0.01621,OTU_190:0.01306)0.846:0.01416,(OTU_6481:0.00165,OTU_7385:0.03417)0.965:0.0349)0.815:0.01214)0.657:0.00878)0.000:0.00296,(OTU_4494:0.02963,OTU_2756:0.02565)0.536:0.0019)0.661:0.01437,OTU_3889:0.01731)0.851:0.01585)0.940:0.03121,OTU_7534:0.01868)0.789:0.02405,(((OTU_2661:0.01231,OTU_5906:0.05552)0.975:0.04163,OTU_2594:0.04105)0.854:0.04049,((((OTU_5224:0.01416,((((OTU_58:0.01027,(OTU_613:0.0325,(OTU_1325:0.01846,OTU_2665:0.02491)0.430:0.00054)0.806:0.01109)0.000:0.00072,((OTU_6143:0.02236,OTU_5780:0.03919)0.650:0.00526,OTU_7469:0.00811)0.806:0.00411)0.856:0.01036,((OTU_6349:0.05761,OTU_6874:0.00964)0.207:0.00055,(OTU_952:0.03398,OTU_3389:0.02577)0.838:0.01506)0.881:0.0156)0.791:0.00487,(OTU_1586:0.02558,OTU_4319:0.02385)0.995:0.06119)0.965:0.00054)0.942:0.01371,(OTU_6837:0.0292,(OTU_5026:0.04428,OTU_10:0.00441)0.598:0.00435)0.803:0.0068)0.000:0.00054,(OTU_521:0.00116,(OTU_2869:0.0252,OTU_2844:0.0132)0.853:0.01791)0.901:0.01909)0.945:0.01247,(OTU_5994:0.02107,OTU_480:0.04671)0.000:0.00052)0.841:0.00714)0.890:0.00878)0.782:0.00055,((OTU_505:0.1209,OTU_4949:0.01109)0.854:0.01638,(OTU_435:0.03635,OTU_1850:0.07083)0.542:0.00422)0.782:0.01411)0.879:0.00917)0.846:0.01045,(((OTU_3995:0.01049,(((OTU_2787:0.03451,(((OTU_1270:0.03503,(OTU_5883:0.01796,OTU_5736:0.0331)0.885:0.00933)0.434:0.00116,(OTU_5696:0.03277,(OTU_1283:0.01192,((OTU_7265:0.01373,(OTU_7173:0.02592,OTU_248:0.0142)0.518:0.00381)0.926:0.01835,OTU_4413:0.00053)0.965:0.01876)0.539:0.003)0.932:0.01414)0.817:0.00932,((OTU_1765:0.01964,(((OTU_6658:0.01832,(OTU_6912:0.04808,OTU_6793:0.02201)0.807:0.00996)0.836:0.01085,OTU_2925:0.02678)0.000:0.00054,(OTU_3040:0.03032,OTU_758:0.00533)0.805:0.00858)0.808:0.00627)0.775:0.003,(((OTU_6460:0.01566,(((OTU_3443:0.01436,(OTU_3586:0.02291,OTU_4431:0.02745)0.665:0.00299)0.702:0.00366,OTU_3909:0.01155)0.761:0.00523,(OTU_3685:0.01941,OTU_7085:0.02489)0.772:0.00888)0.740:0.00652)0.396:0.01442,(OTU_7308:0.03759,((((OTU_7281:0.03622,OTU_604:0.00798)0.873:0.01021,(OTU_2887:0.03248,(OTU_3768:0.00053,OTU_6528:0.03662)0.872:0.0146)0.824:0.01595)0.776:0.00716,OTU_7109:0.01012)0.841:0.00747,((OTU_4729:0.01384,(OTU_4322:0.01267,(OTU_6987:0.02391,OTU_7486:0.02168)0.952:0.0248)0.888:0.03149)0.000:0.00055,(((OTU_1355:0.00053,OTU_4047:0.047)0.946:0.0174,OTU_5939:0.0151)0.488:0.00055,OTU_2549:0.02262)0.890:0.01405)0.961:0.02158)0.906:0.01238)0.815:0.00924)0.395:0.00054,(((OTU_1484:0.02424,OTU_7194:0.02357)0.521:0.00506,OTU_6744:0.02404)0.842:0.01185,OTU_44:0.00055)0.802:0.00561)0.187:0.00897)0.687:0.00326)0.536:0.00491)0.882:0.01486,((OTU_3930:0.02564,((((OTU_6526:0.02119,(OTU_322:0.01574,OTU_6905:0.02526)0.297:0.00061)0.879:0.06944,(OTU_6525:0.0124,OTU_7086:0.02748)0.855:0.00929)0.374:0.01152,(OTU_6574:0.01341,(OTU_1062:0.13451,OTU_3001:0.08008)0.833:0.02094)0.846:0.00988)0.932:0.03349,((OTU_7185:0.04317,OTU_5274:0.02814)0.159:0.00218,(OTU_471:0.0052,((((OTU_4238:0.01886,(OTU_5001:0.01203,OTU_2942:0.02385)0.820:0.00671)0.761:0.00418,OTU_4220:0.01867)0.000:0.00055,((OTU_4853:0.02645,OTU_4035:0.01431)0.527:0.00055,((((((OTU_369:0.00895,((OTU_7183:0.01178,(OTU_3601:0.02552,OTU_6493:0.02532)0.811:0.01268)0.200:0.01047,OTU_7553:0.02064)0.762:0.00551)0.928:0.01546,OTU_2056:0.02895)0.232:0.0022,OTU_362:0.0191)0.000:0.00055,(OTU_4188:0.02178,((((OTU_3263:0.011,(OTU_4675:0.01941,OTU_2563:0.03544)0.894:0.00055)0.807:0.00392,((OTU_1013:0.01237,((OTU_5520:0.04356,OTU_733:0.0447)0.036:0.00759,OTU_4626:0.03631)0.822:0.00054)0.879:0.01179,(OTU_3816:0.00751,OTU_1449:0.07397)0.797:0.0142)0.905:0.01379)0.979:0.00156,OTU_2808:0.02285)0.000:0.00257,(OTU_2047:0.02671,(OTU_5125:0.02983,OTU_3789:0.04693)0.752:0.00483)0.770:0.00434)0.661:0.00054)0.839:0.0073)0.840:0.00499,((((OTU_6799:0.03008,OTU_7192:0.05671)0.919:0.01646,OTU_2:0.0043)0.238:0.00084,(OTU_3484:0.02396,OTU_3559:0.01692)0.821:0.01023)0.858:0.01203,(OTU_6548:0.02243,OTU_610:0.03162)0.873:0.01537)0.397:0.00062)0.652:0.00602,(OTU_6718:0.01463,(((((OTU_6797:0.0312,(OTU_1465:0.02333,OTU_7161:0.03248)0.920:0.00054)0.760:0.0039,((OTU_6767:0.03604,((OTU_6954:0.01491,OTU_7191:0.01884)0.773:0.00369,((OTU_6680:0.02521,OTU_6862:0.02117)0.681:0.00247,OTU_7190:0.02674)0.676:0.00055)0.764:0.00313)0.269:0.00384,(((OTU_6376:0.01888,OTU_7012:0.01906)0.757:0.00394,(OTU_6736:0.02008,((OTU_6858:0.0286,OTU_7220:0.01693)0.455:0.00161,OTU_6708:0.01887)0.791:0.00055)0.737:0.00371)0.320:0.00054,OTU_7245:0.01509)0.850:0.00054)0.816:0.00697)0.774:0.00698,(OTU_6972:0.04941,OTU_7303:0.00783)0.863:0.01145)0.529:0.00054,OTU_700:0.01831)0.000:0.00054,((OTU_7223:0.03261,OTU_7180:0.0153)0.782:0.00249,(OTU_7143:0.02543,OTU_7144:0.03905)0.527:0.00614)0.850:0.00054)0.800:0.00055)0.879:0.00693)0.846:0.00054)0.795:0.00054)0.553:0.00054,(((OTU_15:0.00718,((((OTU_5977:0.02506,(OTU_3172:0.02352,OTU_3461:0.02481)0.875:0.01625)0.756:0.0082,(OTU_2273:0.02884,(OTU_644:0.01442,OTU_2731:0.03309)0.813:0.00811)0.614:0.00053)0.583:0.00055,(OTU_5753:0.02865,OTU_3553:0.01857)0.877:0.00895)0.757:0.00401,(OTU_5488:0.02837,OTU_5700:0.0415)0.746:0.00366)0.826:0.0082)0.747:0.00356,OTU_6952:0.02865)0.825:0.00802,((OTU_4038:0.07182,(OTU_694:0.0193,OTU_6461:0.02809)0.813:0.01383)0.768:0.00845,(OTU_3066:0.02284,OTU_5300:0.0253)0.444:0.00054)0.000:0.00054)0.818:0.00407)0.987:0.02577)0.203:0.00055)0.753:0.00717)0.731:0.01834)0.826:0.02166,(OTU_1203:0.00054,(((OTU_1180:0.00311,OTU_7833:0.05724)0.884:0.00945,((((((OTU_3360:0.04066,(OTU_7472:0.04397,(OTU_124:0.00054,OTU_6494:0.05172)0.754:0.00394)0.830:0.01215)0.812:0.01183,(OTU_4545:0.01925,(OTU_5089:0.05485,OTU_5240:0.01077)0.766:0.00385)0.750:0.00412)0.759:0.00329,(((((OTU_2638:0.02634,OTU_6098:0.02434)0.749:0.00323,OTU_2274:0.03337)0.757:0.00407,((OTU_2338:0.00868,(OTU_2592:0.05881,(OTU_5809:0.01002,(OTU_5737:0.02305,OTU_5900:0.03861)0.695:0.0144)0.830:0.0163)0.797:0.01693)0.749:0.0056,OTU_5575:0.02999)0.829:0.00681)0.873:0.0117,OTU_5745:0.04857)0.224:0.00054,((OTU_2517:0.04618,OTU_2670:0.01665)0.961:0.02192,OTU_7:0.00237)0.174:0.00053)0.940:0.01453)0.583:0.00061,(OTU_4314:0.01791,OTU_5294:0.0325)0.743:0.00182)0.761:0.00054,OTU_4296:0.01829)0.000:0.00054,(((OTU_909:0.03064,(OTU_4373:0.02828,(OTU_4721:0.02338,(OTU_5082:0.01534,(OTU_875:0.01858,OTU_4160:0.05041)0.787:0.00054)0.791:0.00378)0.752:0.00409)0.909:0.01168)0.732:0.00279,OTU_4106:0.0068)0.962:0.01607,((OTU_395:0.01872,(OTU_4141:0.01821,OTU_4562:0.01561)0.773:0.00054)0.997:0.00054,(OTU_4321:0.01353,(OTU_5002:0.02107,OTU_5255:0.02673)0.738:0.00555)0.754:0.00457)0.767:0.00286)0.822:0.00384)0.715:0.00731)0.955:0.01971,OTU_2434:0.03175)0.761:0.00372)0.871:0.01795)0.939:0.04217)0.775:0.00756,(OTU_2239:0.01167,((OTU_4317:0.04675,((((OTU_6661:0.02054,(OTU_6443:0.01782,OTU_2003:0.01147)0.781:0.00423)0.802:0.00199,(OTU_70:0.00709,(((OTU_1691:0.02378,((OTU_1974:0.02507,OTU_5363:0.01625)0.790:0.00645,OTU_3320:0.01164)0.000:0.00054)0.870:0.00904,OTU_5174:0.02552)0.689:0.00199,((((OTU_19:0.01679,OTU_7478:0.01599)0.455:0.00301,OTU_947:0.01901)0.000:0.00054,(OTU_1577:0.01978,OTU_1599:0.01344)0.768:0.00334)0.637:0.00604,((OTU_4194:0.02093,OTU_986:0.15875)0.899:0.02448,OTU_3409:0.03392)0.921:0.01981)0.376:0.00706)0.821:0.00055)0.905:0.01573)0.679:0.02466,OTU_3479:0.02979)0.745:0.00555,OTU_4497:0.0271)0.000:0.00054)0.966:0.0421,(OTU_576:0.01872,OTU_1430:0.02457)0.862:0.01124)0.890:0.02221)0.952:0.04497)0.912:0.03438)0.974:0.03762,(OTU_2394:0.03299,((OTU_101:0.00054,OTU_6356:0.03702)0.839:0.01387,(((OTU_4629:0.02873,OTU_7569:0.01723)0.912:0.01956,OTU_2406:0.01733)0.742:0.01142,OTU_2915:0.02518)0.016:0.00085)0.916:0.03605)0.953:0.04741)0.729:0.00576,OTU_6389:0.13334)0.895:0.01359)0.024:0.00054,((OTU_5584:0.02793,OTU_7248:0.00642)0.928:0.02925,(((OTU_6377:0.02218,(OTU_140:0.01483,(OTU_1804:0.01515,(OTU_5007:0.01854,(OTU_4647:0.00934,(OTU_476:0.03121,OTU_2668:0.01314)0.915:0.01885)0.726:0.00751)0.204:0.00624)0.806:0.00834)0.867:0.0137)0.208:0.00448,((OTU_5529:0.04311,OTU_1490:0.04987)0.815:0.01221,((OTU_724:0.021,(OTU_6522:0.01785,(((OTU_295:0.01153,((OTU_209:0.01723,OTU_2510:0.03678)0.838:0.01809,OTU_6499:0.02488)0.000:0.00781)0.898:0.02283,OTU_1466:0.01329)0.158:0.00833,OTU_7078:0.02136)0.836:0.00922)0.743:0.00368)0.714:0.00414,(OTU_623:0.03974,OTU_687:0.01849)0.882:0.01331)0.767:0.0041)0.841:0.00972)0.938:0.02552,OTU_4697:0.04184)0.961:0.04282)1.000:0.09336)0.955:0.04051)0.806:0.01365,(OTU_928:0.07665,OTU_2783:0.01112)0.977:0.13247)0.956:0.0342,OTU_3978:0.04845)0.823:0.01053,((((OTU_2337:0.16155,(((((OTU_3207:0.06763,(OTU_3096:0.02794,(OTU_1538:0.02208,OTU_4918:0.05858)0.770:0.08563)0.954:0.07212)0.600:0.04558,OTU_4263:0.26664)0.688:0.059,(((OTU_7814:0.29008,(OTU_790:0.21187,(OTU_729:0.17882,(OTU_7350:0.2133,OTU_4369:0.39324)0.738:0.03029)0.919:0.08608)0.966:0.15719)0.779:0.03895,((OTU_4103:0.0979,(OTU_674:0.10466,((OTU_1399:0.01349,(OTU_5374:0.03412,OTU_6127:0.00054)0.982:0.07638)0.774:0.02821,(OTU_6681:0.09372,(OTU_6381:0.03399,(OTU_764:0.019,(OTU_602:0.00084,OTU_1259:0.04745)0.793:0.01785)0.648:0.00497)0.947:0.07659)0.939:0.07401)0.936:0.06573)0.919:0.07122)0.939:0.07581,OTU_2454:0.10916)0.911:0.0494)0.781:0.02458,(((((OTU_4190:0.03712,OTU_4638:0.03965)0.615:0.00132,((OTU_12:0.00054,OTU_5853:0.04152)0.502:0.00813,OTU_4115:0.03511)0.000:0.00157)1.000:0.28488,(OTU_6129:0.1842,OTU_7201:0.24749)0.095:0.04718)0.941:0.07442,(((OTU_460:0.0281,OTU_7777:0.00686)0.984:0.10135,(OTU_4412:0.00683,OTU_7664:0.25337)0.785:0.07174)0.976:0.08583,(OTU_239:0.07879,(OTU_1398:0.12398,(OTU_2321:0.03493,OTU_7218:0.04927)0.987:0.11117)0.922:0.07315)0.812:0.0331)0.441:0.03915)0.776:0.01446,OTU_3241:0.09365)0.917:0.05073)0.615:0.03487)0.903:0.04525,(OTU_2193:0.29688,(((OTU_7270:0.24359,(((((((((OTU_1267:0.03345,(((((((OTU_689:0.02169,OTU_5234:0.03647)0.235:0.00439,OTU_1431:0.02822)0.763:0.00699,OTU_4340:0.01425)0.766:0.00683,OTU_1043:0.02676)0.767:0.00488,OTU_1336:0.03494)0.751:0.01076,(OTU_719:0.02267,OTU_5473:0.02855)0.980:0.03446)0.867:0.01901,OTU_6115:0.01802)0.936:0.03059)0.895:0.02989,(OTU_6473:0.08773,(OTU_4653:0.05807,(OTU_51:0.00462,(OTU_128:0.021,OTU_6429:0.01544)0.890:0.01345)0.822:0.01871)0.758:0.02863)0.997:0.1168)0.921:0.04097,(OTU_2458:0.04428,((OTU_1731:0.02866,(OTU_4399:0.01198,(OTU_4365:0.01216,OTU_5181:0.02923)0.862:0.01259)0.356:0.0044)0.774:0.00591,OTU_7832:0.04236)0.789:0.01009)0.821:0.02528)0.784:0.01983,(OTU_6964:0.09216,(OTU_6338:0.06063,(OTU_5044:0.01993,((((OTU_288:0.0186,OTU_3250:0.01706)0.850:0.01014,(OTU_6451:0.01689,(OTU_7554:0.01469,(OTU_6553:0.03916,OTU_3185:0.02166)0.442:0.0041)0.780:0.01002)0.852:0.01123)0.920:0.01805,(OTU_7030:0.01581,(OTU_3752:0.01882,OTU_77:0.03566)0.851:0.01563)0.857:0.01242)0.923:0.02985,(OTU_4738:0.0138,OTU_5819:0.04075)0.788:0.01091)0.378:0.00773)0.293:0.02122)0.916:0.03733)0.424:0.0064)0.829:0.02876,((OTU_1517:0.11376,OTU_5348:0.05417)0.980:0.07508,((OTU_6822:0.00059,OTU_7755:0.04271)0.982:0.04937,(OTU_3305:0.01412,(((OTU_121:0.00676,OTU_4635:0.03637)0.781:0.01455,(OTU_373:0.00054,((OTU_4454:0.03414,OTU_578:0.02877)0.207:0.00959,OTU_1806:0.05916)0.514:0.00115)0.986:0.03889)0.757:0.00475,OTU_6871:0.04895)0.800:0.00834)0.818:0.01691)0.475:0.01824)0.940:0.05144)0.666:0.00694,OTU_5320:0.06333)0.258:0.01221,OTU_2768:0.08374)0.964:0.07015,OTU_6583:0.02841)0.958:0.06863,OTU_2330:0.1436)0.934:0.05109)0.348:0.03533,((OTU_3099:0.03719,OTU_4480:0.00054)0.947:0.0588,((OTU_1335:0.05416,OTU_2898:0.17284)0.295:0.21576,(OTU_371:0.01676,(OTU_4871:0.05904,(((OTU_184:0.01237,OTU_3094:0.03911)0.000:0.00054,OTU_1424:0.03785)0.684:0.00253,OTU_3044:0.02599)0.999:0.07459)0.342:0.01106)0.800:0.02133)0.897:0.06114)0.991:0.12134)0.855:0.03907,(((OTU_4384:0.14009,OTU_7552:0.1266)0.893:0.05938,(OTU_5723:0.08325,(OTU_4236:0.02463,OTU_5801:0.0163)0.963:0.08299)0.929:0.06391)0.961:0.11116,(OTU_257:0.07221,OTU_6486:0.10108)0.926:0.07598)0.999:0.23801)0.401:0.03567)0.552:0.01712)0.602:0.02506,(((((OTU_7862:0.07273,(OTU_642:0.05021,OTU_6531:0.10807)0.711:0.03245)0.985:0.18252,(OTU_492:0.07065,((OTU_4691:0.01174,OTU_5482:0.04255)0.972:0.02701,(OTU_430:0.01722,OTU_1413:0.0265)0.166:0.00502)0.930:0.03562)0.836:0.06245)1.000:0.88508,(((((OTU_2495:0.03668,(OTU_1722:0.01221,(OTU_2123:0.03029,OTU_4952:0.0085)0.911:0.01867)0.576:0.01033)0.828:0.00055,(OTU_252:0.01536,OTU_7246:0.01684)0.790:0.00894)0.959:0.13133,(OTU_4529:0.01791,(OTU_6029:0.06613,(OTU_598:0.11921,(((OTU_142:0.00952,OTU_2498:0.03654)0.709:0.00495,(OTU_1928:0.01784,(OTU_5105:0.01997,OTU_7432:0.02059)0.676:0.00846)0.993:0.0555)0.888:0.01756,(OTU_4359:0.0103,OTU_5557:0.06611)0.871:0.01638)0.750:0.00714)0.088:0.00985)0.969:0.11922)0.994:0.21786)0.978:0.1747,(OTU_2200:0.38152,OTU_1237:0.24997)0.885:0.11685)0.706:0.11001,((OTU_3975:0.20827,((OTU_2762:0.02333,(OTU_363:0.02832,((OTU_3129:0.01884,OTU_3032:0.02931)0.399:0.0127,OTU_1392:0.04927)0.802:0.02905)0.941:0.0356)0.865:0.01804,OTU_7614:0.00054)0.977:0.16323)0.994:0.21096,OTU_5446:0.21228)0.807:0.03866)0.677:0.03367)0.071:0.00406,(((OTU_3258:0.03022,OTU_5304:0.01303)0.914:0.0256,OTU_474:0.02985)0.993:0.1077,(OTU_7325:0.02928,(((OTU_7481:0.00463,((OTU_7480:0.04507,(OTU_824:0.0338,((OTU_2316:0.04866,OTU_9:0.00055)0.734:0.00263,(OTU_3798:0.02445,(OTU_3700:0.00054,(OTU_7372:0.04386,(OTU_1073:0.02186,(OTU_123:0.00913,OTU_6969:0.02826)0.577:0.00426)0.854:0.01058)0.919:0.02135)0.975:0.01727)0.878:0.01414)0.709:0.00496)0.865:0.01055)0.859:0.0102,OTU_7344:0.01025)0.982:0.02558)0.981:0.02775,OTU_3026:0.04207)0.023:0.00054,OTU_35:0.00053)0.768:0.0055)0.800:0.02414)1.000:0.18731)0.904:0.02566,((((((OTU_1796:0.0214,OTU_5920:0.0088)0.919:0.03602,((OTU_3111:0.01736,OTU_7541:0.02931)0.892:0.03189,(OTU_3220:0.00335,OTU_6229:0.05316)0.971:0.04453)0.880:0.02609)0.000:0.00062,(OTU_7264:0.11486,(OTU_3414:0.00054,(OTU_930:0.01653,(OTU_5486:0.03147,OTU_2393:0.03582)0.641:0.01035)0.987:0.06942)0.958:0.05688)0.943:0.06568)0.967:0.05069,(OTU_1445:0.24119,((OTU_6284:0.13049,OTU_7179:0.1163)0.983:0.11006,(OTU_971:0.0399,((OTU_7320:0.08899,OTU_7619:0.05809)0.901:0.06425,OTU_3211:0.06433)0.832:0.03074)0.963:0.06742)0.332:0.03546)0.804:0.01416)0.989:0.09709,((OTU_5222:0.12056,(OTU_1547:0.07053,OTU_3123:0.24863)0.755:0.0949)0.754:0.01888,(OTU_7208:0.23456,(OTU_7081:0.03706,OTU_7259:0.06422)0.980:0.13246)0.893:0.05608)0.928:0.05086)0.862:0.01566,((((OTU_3091:0.02388,OTU_7217:0.01482)0.830:0.01388,OTU_7327:0.02596)0.722:0.00972,OTU_34:0.00054)1.000:0.40917,(((((OTU_4223:0.07687,OTU_6035:0.03191)0.513:0.13212,((((OTU_2227:0.00055,(OTU_6214:0.02406,(OTU_2431:0.00558,OTU_4225:0.03373)0.734:0.00816)0.978:0.02594)0.989:0.0366,((OTU_5865:0.0267,(OTU_6780:0.0195,OTU_7060:0.01964)0.754:0.00383)0.781:0.00768,OTU_1785:0.04572)0.715:0.00304)0.057:0.00054,OTU_211:0.00493)0.745:0.00614,((OTU_6375:0.02103,((OTU_5162:0.02878,(OTU_3355:0.01423,OTU_5879:0.03396)0.216:0.00325)0.742:0.02243,(((OTU_2212:0.0381,OTU_3529:0.00053)0.882:0.02732,(OTU_6599:0.00761,((OTU_1004:0.00054,OTU_6833:0.04916)0.994:0.04173,(OTU_5986:0.01649,OTU_6385:0.03081)0.803:0.01027)0.767:0.0066)0.454:0.00083)0.913:0.06417,OTU_4640:0.2893)0.977:0.10204)0.813:0.01837)0.928:0.02436,OTU_3493:0.00054)0.917:0.02553)0.954:0.04323)0.913:0.02703,((OTU_6024:0.04067,(OTU_1501:0.00639,OTU_3466:0.04017)0.755:0.00869)0.992:0.08308,OTU_3239:0.1465)0.728:0.02184)0.691:0.01732,((((OTU_4261:0.00873,OTU_7021:0.15003)0.812:0.01247,(OTU_5276:0.04926,OTU_6032:0.09116)0.386:0.01626)0.949:0.07685,(OTU_3623:0.20574,OTU_5825:0.11928)0.927:0.10135)0.938:0.06565,OTU_4661:0.09982)0.767:0.01668)0.889:0.02262,((OTU_770:0.05086,OTU_5516:0.12462)0.937:0.04595,(((OTU_1610:0.01806,(OTU_7535:0.00054,(OTU_192:0.00985,OTU_4712:0.07625)0.788:0.03312)0.524:0.0179)0.733:0.01277,OTU_2137:0.05241)0.878:0.03552,((OTU_4839:0.01546,OTU_7418:0.02203)0.955:0.05379,(OTU_6899:0.04734,(OTU_261:0.00055,((OTU_5205:0.02744,(OTU_4156:0.00342,(OTU_3454:0.03271,OTU_5699:0.03082)0.911:0.0238)0.926:0.02058)0.687:0.00558,(OTU_1315:0.07514,OTU_1106:0.0363)0.756:0.00496)0.672:0.00702)0.781:0.02413)0.988:0.08674)0.935:0.0527)0.784:0.0178)0.988:0.06116)0.665:0.01798)0.752:0.01254)0.887:0.02058)0.939:0.03996)0.705:0.00734)0.944:0.03213,(((((OTU_1950:0.06341,(OTU_3160:0.04845,(OTU_1737:0.00967,OTU_334:0.09412)0.731:0.02317)0.819:0.01635)0.354:0.01926,OTU_2113:0.11415)0.685:0.01001,((OTU_1914:0.04749,((OTU_259:0.00054,OTU_5847:0.03762)0.894:0.01632,(OTU_2509:0.03516,OTU_935:0.04882)0.750:0.009)0.835:0.02724)0.873:0.02708,OTU_2840:0.10747)0.780:0.01846)0.940:0.03345,((OTU_6859:0.07169,(OTU_1524:0.05413,OTU_6464:0.00602)1.000:0.17197)0.804:0.02812,((OTU_4872:0.15119,OTU_7087:0.13815)0.842:0.04713,(OTU_7284:0.06162,((OTU_5518:0.02392,OTU_1716:0.01607)0.939:0.01932,(OTU_7543:0.02478,((((OTU_594:0.01985,OTU_707:0.03233)0.746:0.00817,OTU_7627:0.00055)0.957:0.02479,OTU_1262:0.01284)0.664:0.00354,OTU_5254:0.03064)0.000:0.00054)0.785:0.0078)0.999:0.07972)0.850:0.02378)0.721:0.00745)0.886:0.03485)0.894:0.02416,((OTU_1000:0.10497,(((OTU_1541:0.00562,OTU_3431:0.03846)0.998:0.09905,(OTU_7336:0.04972,(OTU_2712:0.01036,OTU_7286:0.04395)0.974:0.07687)0.981:0.06859)0.464:0.00647,OTU_5010:0.04814)0.962:0.06088)0.983:0.06408,(((OTU_7104:0.11913,OTU_871:0.07919)0.800:0.02082,(OTU_4865:0.11325,(((((OTU_3563:0.02029,OTU_6511:0.03322)0.754:0.00791,(((OTU_569:0.0225,(OTU_2322:0.00506,OTU_6219:0.03177)0.824:0.01082)0.683:0.00262,(OTU_2633:0.00635,OTU_4936:0.03141)0.928:0.01366)0.895:0.01354,OTU_7435:0.00769)0.729:0.00575)0.879:0.02101,OTU_7279:0.10585)0.553:0.00174,(OTU_6697:0.04548,((OTU_4259:0.01291,(OTU_4280:0.04409,OTU_7703:0.03509)0.995:0.09815)0.781:0.0306,(((((OTU_7698:0.06928,((OTU_179:0.00957,OTU_4928:0.03279)0.866:0.01114,(OTU_7649:0.00413,OTU_7693:0.15268)0.502:0.01316)0.999:0.07807)0.761:0.01013,(OTU_162:0.18443,OTU_3170:0.10413)0.626:0.00833)0.766:0.00995,(OTU_1136:0.01996,OTU_4914:0.03296)0.769:0.01328)0.861:0.01906,(((OTU_5429:0.02001,OTU_328:0.02871)0.309:0.00167,OTU_6322:0.01503)0.747:0.0045,OTU_2575:0.02346)1.000:0.12623)0.758:0.00729,(OTU_1485:0.02423,(OTU_319:0.01725,OTU_5058:0.02973)0.946:0.0227)0.744:0.00547)0.868:0.02139)0.818:0.01928)0.999:0.09055)0.421:0.02499,((OTU_3108:0.18672,(OTU_491:0.00658,OTU_5895:0.03273)0.845:0.0373)0.903:0.0383,(OTU_5941:0.02976,(((OTU_1491:0.0754,(OTU_3374:0.10343,(OTU_1184:0.09619,OTU_3681:0.0211)0.929:0.03805)0.874:0.03373)0.885:0.03549,OTU_4441:0.01174)0.807:0.01036,((OTU_6085:0.02733,((OTU_6333:0.03418,(OTU_6341:0.05065,OTU_146:0.07043)0.604:0.00994)0.868:0.0177,OTU_1629:0.00054)0.984:0.03076)0.893:0.00061,OTU_4482:0.04676)0.000:0.00054)0.990:0.05276)0.997:0.10257)0.813:0.04243)0.579:0.01174)0.734:0.02864)0.605:0.01976,(OTU_6046:0.01924,OTU_7129:0.01839)0.999:0.09961)0.960:0.05506)0.242:0.00507)0.901:0.02526)0.836:0.0114,((((OTU_4237:0.05825,(((OTU_1476:0.02267,(OTU_7198:0.00546,OTU_684:0.04934)0.605:0.02025)0.126:0.0174,OTU_6875:0.01949)0.532:0.01009,((((OTU_7171:0.01573,OTU_4184:0.06535)0.890:0.01962,(OTU_7093:0.04013,(OTU_2917:0.04019,(OTU_1550:0.03086,(OTU_6314:0.0077,(OTU_3131:0.04236,(OTU_6235:0.10479,OTU_6315:0.0198)0.955:0.03736)0.831:0.01916)0.817:0.021)0.893:0.01721)0.739:0.00445)0.957:0.01907)0.646:0.00816,OTU_4068:0.04162)0.035:0.00054,(OTU_851:0.03162,OTU_1498:0.00847)0.747:0.00441)0.922:0.01927)0.869:0.03119)0.993:0.08809,((((OTU_240:0.00055,OTU_6916:0.05699)0.791:0.00529,OTU_3215:0.13116)0.529:0.00416,OTU_6901:0.02362)0.759:0.00408,((((OTU_908:0.08983,OTU_3296:0.0358)0.949:0.0585,(OTU_615:0.01164,OTU_6362:0.05625)0.876:0.02194)0.862:0.03099,(OTU_1416:0.08395,((OTU_2450:0.06843,OTU_6725:0.00691)0.902:0.03257,OTU_1337:0.13664)0.919:0.04245)0.169:0.01604)0.566:0.01596,OTU_3515:0.05208)0.355:0.02027)0.898:0.02368)0.872:0.04049,(OTU_6825:0.03621,((OTU_6286:0.04899,(OTU_647:0.00061,(OTU_3052:0.08709,OTU_679:0.00541)0.825:0.04327)0.844:0.01965)0.199:0.00937,OTU_4739:0.06711)0.862:0.01189)0.958:0.03658)0.910:0.01473,(((OTU_2566:0.00054,(OTU_1535:0.02125,OTU_6535:0.01789)0.890:0.02376)0.985:0.08026,(OTU_1590:0.02452,OTU_3300:0.01798)0.984:0.08041)0.851:0.03249,(((OTU_3555:0.05286,(OTU_628:0.04608,OTU_3110:0.06387)0.611:0.01619)0.871:0.02133,(OTU_6800:0.00994,OTU_7300:0.04733)0.910:0.02664)0.330:0.00516,(OTU_7786:0.0233,OTU_7056:0.06658)0.869:0.01535)0.998:0.0906)0.775:0.01292)0.967:0.0206)0.724:0.00219,((((((((((OTU_6567:0.00799,(OTU_7237:0.00227,OTU_5656:0.04436)0.942:0.03965)0.776:0.0133,((OTU_7415:0.02209,(OTU_1803:0.02925,(OTU_2069:0.09903,OTU_93:0.00508)0.715:0.00358)0.886:0.01499)0.748:0.00455,(OTU_4288:0.05305,OTU_7778:0.00372)0.419:0.01037)0.696:0.00423)0.979:0.0336,OTU_2936:0.03378)0.914:0.02117,(OTU_119:0.1022,((OTU_1763:0.00836,(((OTU_4909:0.02635,OTU_6351:0.01725)0.760:0.00988,(OTU_386:0.01331,((OTU_380:0.01442,OTU_6546:0.02879)0.709:0.00347,OTU_6067:0.01794)0.916:0.01492)0.209:0.00912)0.750:0.00438,(OTU_7395:0.01227,(((OTU_156:0.0114,(OTU_1564:0.05301,(OTU_1767:0.0277,OTU_6724:0.02096)0.912:0.0186)0.745:0.00865)0.918:0.02822,OTU_1630:0.00054)0.935:0.02008,OTU_7384:0.03688)0.938:0.00054)0.878:0.0091)0.758:0.03039)0.726:0.00471,((OTU_2091:0.0257,(OTU_1673:0.02147,OTU_1527:0.01625)0.692:0.01014)0.663:0.00257,(OTU_782:0.02727,(OTU_6307:0.00055,(OTU_6907:0.05963,(OTU_861:0.01891,OTU_1901:0.01893)0.923:0.01671)0.891:0.01578)0.889:0.01975)0.660:0.01197)0.836:0.01364)0.626:0.0083)0.858:0.00883)0.689:0.003,OTU_1800:0.05596)0.984:0.03649,((OTU_7860:0.01115,(OTU_2950:0.02423,(OTU_7442:0.00522,(((OTU_830:0.02219,((((OTU_620:0.00149,OTU_7459:0.04257)0.684:0.0032,OTU_2824:0.03848)0.857:0.01795,((OTU_4267:0.03097,(OTU_267:0.0216,(OTU_943:0.02337,OTU_1654:0.01466)0.144:0.00054)0.850:0.01882)0.715:0.01368,OTU_2931:0.03345)0.338:0.00719)0.817:0.01689,OTU_5145:0.01448)0.764:0.00765)0.755:0.00516,OTU_2066:0.02415)0.748:0.0048,OTU_669:0.02553)0.889:0.01854)0.489:0.00969)0.878:0.01699)0.968:0.03343,(OTU_7662:0.06344,(OTU_6442:0.07457,(OTU_7116:0.0332,OTU_7740:0.00055)0.959:0.04045)0.330:0.02171)0.807:0.01424)0.777:0.01415)0.938:0.05139,(((((OTU_1782:0.02523,OTU_4560:0.0173)0.325:0.00052,((OTU_6306:0.08811,OTU_7490:0.01992)0.733:0.0037,(OTU_96:0.01253,(OTU_1391:0.02707,(OTU_4704:0.02379,OTU_7636:0.03196)0.761:0.00627)0.791:0.02027)0.865:0.00051)0.350:0.00765)0.728:0.00296,(OTU_2703:0.02594,OTU_7235:0.01681)0.985:0.05014)0.719:0.00517,(OTU_4636:0.00054,(OTU_786:0.14857,(OTU_1018:0.01466,OTU_1881:0.04748)0.626:0.00054)0.987:0.04194)0.978:0.03535)0.870:0.01609,((((((OTU_7537:0.03126,(OTU_7642:0.00723,(OTU_1755:0.01716,OTU_2264:0.03212)0.849:0.02103)0.825:0.01727)0.951:0.02762,(OTU_299:0.01609,(((OTU_484:0.03673,OTU_7672:0.00054)0.970:0.02545,OTU_1735:0.0146)0.703:0.00615,OTU_1406:0.02293)0.787:0.00732)0.750:0.00407)0.000:0.00054,OTU_7440:0.01473)0.867:0.01118,OTU_1581:0.02537)0.748:0.00651,(OTU_708:0.0093,OTU_7421:0.04428)0.908:0.02143)0.834:0.01487,((((OTU_348:0.07111,(OTU_2248:0.00055,(((OTU_7752:0.03693,(OTU_1001:0.01158,(OTU_7454:0.01947,(OTU_7525:0.00581,OTU_1288:0.08238)0.906:0.01893)0.908:0.01654)0.781:0.01013)0.730:0.01947,OTU_1641:0.03079)0.747:0.00117,OTU_1816:0.02123)0.962:0.01809)0.978:0.03568)0.966:0.04854,(((OTU_3167:0.07654,OTU_6094:0.00084)0.793:0.01557,OTU_74:0.0165)0.937:0.02109,(OTU_1677:0.01252,OTU_7071:0.05539)0.559:0.00242)0.936:0.02132)0.852:0.00864,OTU_3191:0.00478)0.987:0.06005,((OTU_1046:0.04868,OTU_7450:0.04402)0.643:0.00326,((OTU_1539:0.06007,OTU_2188:0.03)0.891:0.02649,(OTU_7402:0.00401,OTU_7118:0.09651)0.855:0.01953)0.858:0.02059)0.311:0.02597)0.758:0.01239)0.921:0.02819)0.712:0.01694)0.944:0.0462,((((((OTU_6007:0.06513,((OTU_1854:0.00732,OTU_1005:0.03989)0.917:0.02026,OTU_1963:0.03685)0.879:0.02231)0.863:0.01529,(((OTU_417:0.00433,(OTU_4422:0.0691,(OTU_3187:0.03721,OTU_6155:0.00055)0.523:0.00497)0.806:0.02994)0.967:0.04473,(OTU_1146:0.0524,OTU_5790:0.14198)0.951:0.04408)0.987:0.05509,(OTU_4425:0.05432,(OTU_1170:0.05259,(OTU_356:0.04746,(OTU_6836:0.00054,OTU_7363:0.03731)0.874:0.01655)0.977:0.04676)0.509:0.01118)0.923:0.02298)0.645:0.00249)0.885:0.01442,((OTU_3148:0.05847,(OTU_7520:0.00797,OTU_7646:0.03103)0.916:0.03175)0.976:0.06057,(((OTU_247:0.00054,((OTU_917:0.03796,OTU_1115:0.00468)0.476:0.0233,OTU_7477:0.02762)0.908:0.0225)0.974:0.05339,(OTU_1486:0.00933,OTU_1761:0.05101)0.938:0.02908)0.973:0.06057,(((OTU_4170:0.01951,OTU_7461:0.0739)0.882:0.02459,((OTU_1694:0.03449,OTU_2256:0.08749)0.114:0.01096,OTU_7452:0.05026)0.874:0.02828)0.816:0.01045,(OTU_7378:0.02833,(OTU_6452:0.02988,OTU_4868:0.0109)0.000:0.00082)0.962:0.02441)0.628:0.00164)0.878:0.02834)0.940:0.02384)0.780:0.00564,((((OTU_1518:0.00831,OTU_4289:0.02316)0.992:0.09241,(OTU_2463:0.02868,(OTU_6779:0.07643,OTU_287:0.10188)0.932:0.05547)0.773:0.03016)0.913:0.03568,OTU_1318:0.04082)0.914:0.02696,((OTU_742:0.06559,OTU_6887:0.05905)0.988:0.06168,(((((OTU_1703:0.00055,OTU_4174:0.05074)0.956:0.01935,(OTU_7771:0.00402,OTU_7807:0.0337)0.888:0.01227)0.933:0.01884,OTU_7373:0.00054)0.886:0.01607,((OTU_7314:0.02859,(OTU_1594:0.018,OTU_6537:0.02419)0.908:0.01399)0.813:0.01064,(((OTU_6819:0.00054,OTU_7679:0.03305)0.915:0.01419,((OTU_4548:0.01759,(OTU_1865:0.01218,OTU_7857:0.02579)0.783:0.00054)0.989:0.03056,(OTU_5309:0.01348,OTU_3812:0.02709)0.124:0.00055)0.886:0.03698)0.000:0.00062,OTU_1710:0.02819)0.753:0.01837)0.295:0.00055)0.959:0.03195,OTU_2013:0.02043)0.886:0.05206)0.957:0.02881)0.000:0.00055)0.978:0.03753,(((((OTU_3294:0.01508,OTU_6962:0.03461)0.995:0.05669,(OTU_181:0.01472,OTU_6527:0.02756)0.845:0.01479)0.895:0.02292,(OTU_2654:0.02692,OTU_7718:0.05275)0.951:0.04364)0.895:0.02988,((OTU_998:0.09564,OTU_1411:0.06685)0.946:0.06169,OTU_2676:0.04253)0.172:0.01859)1.000:0.10936,OTU_1601:0.00055)0.951:0.03996)0.732:0.01828,((OTU_752:0.00083,OTU_5253:0.08075)0.813:0.02089,(OTU_4386:0.08766,OTU_2605:0.0335)0.735:0.00428)0.983:0.05837)0.328:0.00947)0.422:0.01082,((((OTU_1910:0.04429,(OTU_4509:0.03726,(((OTU_7069:0.01201,OTU_7068:0.02)0.791:0.00969,(OTU_7170:0.01553,OTU_2484:0.04439)0.835:0.01872)0.955:0.03398,(OTU_2008:0.04495,OTU_7178:0.03034)0.494:0.02307)0.835:0.01736)0.911:0.02655)0.606:0.01625,OTU_3067:0.03433)0.900:0.02873,(OTU_6888:0.01128,OTU_6902:0.03551)0.992:0.06935)0.169:0.00919,(OTU_1670:0.07127,(OTU_6309:0.04076,OTU_6845:0.0345)0.644:0.01086)0.963:0.04071)0.858:0.01368)0.968:0.03794,(((OTU_4605:0.11914,(OTU_1623:0.08189,(OTU_2595:0.02707,(OTU_5420:0.02363,(OTU_1579:0.05456,OTU_2030:0.02665)0.850:0.02058)0.790:0.02574)0.818:0.03572)0.846:0.02644)0.102:0.00624,(OTU_2433:0.00571,OTU_2497:0.05226)1.000:0.1025)0.880:0.03631,(((((((((((OTU_3058:0.00667,(OTU_813:0.02071,(OTU_7006:0.06573,OTU_7749:0.03063)0.285:0.00217)0.791:0.01203)0.891:0.02386,OTU_6775:0.06267)0.720:0.00562,((OTU_3154:0.04425,(OTU_761:0.00944,OTU_6361:0.02984)0.555:0.00054)0.975:0.05091,OTU_3090:0.02942)0.861:0.01902)0.785:0.0066,((OTU_324:0.00921,OTU_2525:0.03015)0.785:0.00697,(((OTU_2760:0.02186,OTU_7339:0.01696)0.725:0.00289,OTU_3209:0.02128)0.931:0.00237,OTU_1899:0.04913)0.869:0.0019)0.429:0.00055)0.917:0.02085,(((((OTU_454:0.02437,OTU_7347:0.0215)0.975:0.05027,OTU_6794:0.05678)0.923:0.04618,(OTU_7445:0.08584,(OTU_3277:0.02071,(OTU_263:0.00937,(OTU_7447:0.04322,OTU_7536:0.01833)0.908:0.02005)0.771:0.01279)0.866:0.02566)0.835:0.01905)0.993:0.07017,((OTU_1509:0.0152,OTU_2215:0.03184)0.444:0.00178,OTU_2057:0.02838)0.689:0.01077)0.909:0.03278,OTU_7381:0.0348)0.855:0.01634)0.794:0.01843,(OTU_1921:0.08109,OTU_7362:0.04328)0.956:0.04259)0.000:0.00054,(OTU_7397:0.05432,((OTU_7391:0.08263,OTU_7704:0.04387)0.915:0.02563,(OTU_2074:0.03779,((OTU_3261:0.03953,OTU_7348:0.00055)0.999:0.04979,(OTU_7521:0.00843,(OTU_6411:0.02165,OTU_5256:0.03764)0.742:0.01203)0.629:0.00554)0.378:0.00813)0.895:0.03492)0.873:0.01717)0.393:0.00525)0.745:0.0037,((OTU_7260:0.00055,OTU_7586:0.10233)0.985:0.04089,((((OTU_791:0.02817,((OTU_6125:0.05122,(OTU_6002:0.03958,OTU_4255:0.00424)0.834:0.00054)0.863:0.02606,OTU_1502:0.02923)0.596:0.00741)0.984:0.03593,(OTU_3269:0.04212,(OTU_7368:0.07208,OTU_6852:0.0505)0.758:0.0092)0.909:0.0212)0.716:0.0046,(((OTU_7604:0.04688,OTU_6420:0.083)0.873:0.03373,(((OTU_5072:0.02113,OTU_7479:0.01599)0.676:0.00457,(OTU_7506:0.02096,OTU_977:0.03254)0.794:0.01113)0.963:0.03715,(OTU_7396:0.06514,(OTU_6280:0.05401,OTU_1510:0.06268)0.867:0.02104)0.867:0.01952)0.785:0.01798)0.917:0.03047,((OTU_2542:0.07895,OTU_6957:0.0191)0.733:0.0049,OTU_7394:0.01688)0.854:0.01362)0.763:0.016)0.380:0.00055,(OTU_2523:0.06139,(OTU_842:0.10621,(OTU_4067:0.01949,(OTU_367:0.01422,OTU_6893:0.02751)0.811:0.01264)0.876:0.0331)0.909:0.03122)0.949:0.03501)0.870:0.01296)0.821:0.00841)0.934:0.02798,(OTU_662:0.01002,(OTU_1925:0.03363,OTU_6682:0.0408)0.414:0.01377)0.777:0.04295)0.908:0.01889,((OTU_629:0.06961,(OTU_7119:0.03135,((OTU_7263:0.01727,OTU_4094:0.05618)0.741:0.02129,((OTU_685:0.02515,OTU_4205:0.01971)0.933:0.01931,((OTU_7269:0.00608,(OTU_2620:0.04896,(OTU_1621:0.03698,(OTU_7724:0.05802,OTU_7655:0.00055)0.748:0.00342)0.748:0.00554)0.947:0.03042)0.937:0.03657,(OTU_698:0.00054,(OTU_7821:0.05627,OTU_7717:0.00594)0.896:0.03843)0.856:0.01498)0.900:0.02456)0.172:0.00768)0.938:0.03294)0.883:0.02333)0.000:0.00055,(((OTU_154:0.00054,(OTU_7430:0.03211,(OTU_6347:0.04878,(OTU_401:0.00053,OTU_2600:0.04716)0.968:0.03336)0.092:0.01052)0.938:0.02107)0.861:0.01637,OTU_2228:0.02961)0.879:0.01667,(OTU_3062:0.087,(OTU_7082:0.02298,OTU_7577:0.02526)0.995:0.06981)0.852:0.01757)0.759:0.0044)0.927:0.00993)0.000:0.00055,((((((OTU_6265:0.04957,(((OTU_268:0.00148,(OTU_2909:0.02823,(OTU_2308:0.02836,OTU_2505:0.0143)0.988:0.03853)0.853:0.01336)0.722:0.00585,OTU_2642:0.03562)0.950:0.02576,(OTU_1390:0.00053,OTU_2020:0.02737)0.906:0.00942)0.134:0.00054)0.777:0.01328,(OTU_6276:0.00053,OTU_1215:0.09552)0.894:0.01927)0.279:0.01941,OTU_4764:0.02059)0.886:0.02454,OTU_7499:0.08524)0.961:0.04188,(OTU_4193:0.00507,(((OTU_7343:0.03862,OTU_7419:0.0531)0.977:0.04903,(OTU_7789:0.01922,((OTU_7462:0.05131,(((((((OTU_6770:0.02533,(OTU_1022:0.01161,OTU_4705:0.04835)0.724:0.00054)0.882:0.00994,(((OTU_7634:0.03704,OTU_7600:0.0306)0.000:0.00055,OTU_624:0.01523)0.765:0.0069,(OTU_524:0.02558,OTU_6813:0.02353)0.772:0.00779)0.811:0.01097)0.740:0.00674,((OTU_1822:0.01273,OTU_5632:0.03334)0.884:0.01889,OTU_1570:0.00671)0.812:0.01086)0.736:0.00563,(OTU_7475:0.01421,OTU_635:0.02731)0.000:0.00055)0.842:0.01157,(OTU_1718:0.00945,OTU_7135:0.03195)0.805:0.01074)0.926:0.01389,OTU_7675:0.05758)0.700:0.00318,OTU_31:0.00055)0.781:0.01321)0.695:0.01084,OTU_3134:0.01727)0.981:0.03663)0.700:0.00712)0.925:0.0375,(OTU_844:0.04942,(OTU_1442:0.02892,OTU_283:0.01106)0.681:0.00663)0.917:0.02057)0.753:0.00766)0.834:0.0122)0.000:0.00054,((((((OTU_1181:0.0301,(OTU_1470:0.06826,OTU_4010:0.01563)0.718:0.00979)0.886:0.01354,(((((((((((((OTU_1573:0.03034,OTU_7473:0.0183)0.787:0.01058,OTU_1580:0.0199)0.751:0.00685,((((OTU_7222:0.02112,OTU_6931:0.0289)0.746:0.00978,OTU_6692:0.0465)0.737:0.00708,OTU_61:0.00054)0.000:0.00054,(OTU_6892:0.05577,OTU_7393:0.03863)0.931:0.03534)0.815:0.0074)0.954:0.02589,(((((((OTU_2059:0.02266,OTU_2152:0.01914)0.952:0.00054,OTU_3140:0.08157)0.871:0.00662,((((OTU_688:0.00053,OTU_7174:0.03599)0.993:0.0306,OTU_1515:0.04859)0.729:0.00796,(OTU_301:0.02884,OTU_238:0.03559)0.691:0.00642)0.807:0.01187,OTU_1017:0.01095)0.000:0.00055)0.750:0.0045,OTU_927:0.02168)0.645:0.01771,OTU_368:0.01034)0.862:0.01242,(OTU_3861:0.01234,OTU_7697:0.03499)0.976:0.04006)0.229:0.00298,((OTU_713:0.00571,(OTU_1909:0.02737,OTU_2079:0.02802)0.945:0.05342)0.969:0.03127,(OTU_777:0.03134,((OTU_5470:0.01385,OTU_6230:0.03838)0.704:0.00585,OTU_515:0.03183)0.634:0.00672)0.807:0.00961)0.698:0.00629)0.878:0.01438)0.314:0.01097,((OTU_6975:0.01068,((OTU_730:0.00054,OTU_1672:0.03435)0.984:0.03084,(OTU_6283:0.01485,(OTU_1587:0.04078,(OTU_7603:0.00054,(OTU_888:0.01656,OTU_6462:0.02244)0.925:0.02032)0.766:0.02031)0.769:0.01243)0.921:0.03349)0.000:0.00053)0.891:0.01295,(OTU_6605:0.02037,OTU_6737:0.04159)0.925:0.02249)0.739:0.0065)0.807:0.01003,(((OTU_3149:0.04745,OTU_360:0.01017)0.879:0.01783,(OTU_175:0.00054,((OTU_1724:0.01869,OTU_7845:0.01837)0.306:0.0226,OTU_278:0.04316)0.835:0.00159)0.914:0.01385)0.878:0.01192,(OTU_1662:0.02128,OTU_7353:0.07164)0.768:0.00054)0.911:0.00959)0.731:0.00305,(((OTU_235:0.03354,(OTU_1960:0.01794,OTU_2877:0.075)0.918:0.02349)0.893:0.01853,(OTU_735:0.00053,OTU_160:0.03537)0.872:0.0094)0.833:0.00907,(OTU_2245:0.01416,OTU_7426:0.0121)0.756:0.00478)0.946:0.019)0.873:0.0083,(((OTU_7837:0.03282,OTU_7313:0.02889)0.763:0.00525,OTU_7624:0.01656)0.709:0.01228,OTU_517:0.01692)0.752:0.00052)0.802:0.00651,(OTU_292:0.0071,OTU_3344:0.04087)0.907:0.01622)0.516:0.00073,(OTU_193:0.00442,(OTU_6885:0.07678,(OTU_2182:0.02932,OTU_2775:0.01907)0.856:0.02038)0.535:0.00218)0.949:0.01703)0.949:0.02014,((OTU_1840:0.02677,(((OTU_3205:0.01754,OTU_2630:0.04525)0.709:0.01181,OTU_6649:0.02322)0.000:0.00054,((OTU_1707:0.03483,OTU_86:0.00407)0.716:0.00474,(OTU_3161:0.00476,OTU_307:0.05207)0.968:0.03239)0.778:0.00512)0.951:0.01928)0.941:0.02263,((OTU_3289:0.02824,(((OTU_1753:0.08482,(OTU_1720:0.03079,OTU_4633:0.03386)0.044:0.00054)0.746:0.00588,(((OTU_2095:0.08895,((OTU_5871:0.03453,(((OTU_1584:0.04225,OTU_1627:0.00061)0.996:0.07798,OTU_6953:0.03316)0.316:0.00054,OTU_1582:0.00053)0.855:0.01143)0.869:0.01772,OTU_270:0.01)0.844:0.02354)0.892:0.02111,(((OTU_3223:0.00053,OTU_4578:0.06099)0.972:0.05319,(OTU_6421:0.00257,OTU_7736:0.04484)0.650:0.01515)0.906:0.03064,OTU_1605:0.01292)0.956:0.0403)0.010:0.00186,(OTU_3222:0.06897,OTU_6778:0.01394)0.986:0.06675)0.811:0.01594)0.976:0.042,((OTU_7409:0.04108,(OTU_3098:0.04055,(OTU_1635:0.02089,OTU_7780:0.01676)0.434:0.00054)0.997:0.09967)0.913:0.03695,OTU_7533:0.03243)0.913:0.032)0.702:0.00871)0.862:0.01465,((OTU_2180:0.01722,(OTU_7753:0.01388,OTU_7783:0.04437)0.742:0.0078)0.863:0.0137,(OTU_7592:0.02894,OTU_117:0.00803)0.000:0.00054)0.943:0.01928)0.572:0.00685)0.763:0.00425)0.784:0.00605,((OTU_262:0.00868,OTU_7510:0.0382)0.942:0.024,(OTU_1591:0.02809,((OTU_3940:0.04245,OTU_6141:0.03526)0.901:0.02396,(OTU_5263:0.00919,((OTU_2643:0.01408,(OTU_2204:0.02126,(OTU_821:0.0214,OTU_1903:0.0146)0.097:0.00054)0.449:0.00848)0.945:0.01442,OTU_4465:0.0381)0.552:0.00054)0.260:0.00055)0.814:0.0107)0.861:0.00974)0.892:0.02083)0.861:0.01239,OTU_1681:0.02426)0.811:0.00772)0.767:0.00328,(OTU_258:0.0191,OTU_4722:0.01713)0.971:0.03106)0.869:0.00936,(((((OTU_716:0.07106,OTU_2120:0.00991)0.885:0.02723,(((OTU_683:0.01403,OTU_7754:0.01605)0.969:0.04321,OTU_2125:0.00065)0.332:0.02108,OTU_1687:0.02049)0.946:0.03387)0.903:0.02515,(((OTU_1631:0.03802,OTU_1702:0.02616)0.545:0.01053,(OTU_748:0.06096,(OTU_3015:0.00768,(OTU_2991:0.00952,(OTU_1638:0.01516,OTU_7687:0.03685)0.333:0.01784)0.951:0.03366)0.987:0.07381)0.848:0.02485)0.564:0.0115,((OTU_4848:0.00935,OTU_5018:0.03464)0.867:0.01091,(OTU_378:0.03073,OTU_822:0.00648)0.885:0.01938)0.816:0.01696)0.927:0.0169)0.432:0.00443,((OTU_2569:0.01375,(OTU_2174:0.03175,(OTU_104:0.0171,OTU_4367:0.03012)0.754:0.01719)0.751:0.00932)0.864:0.01523,(((OTU_2701:0.02402,(OTU_4692:0.00054,(OTU_5630:0.03235,OTU_7611:0.01139)0.303:0.02661)1.000:0.08852)0.809:0.01629,OTU_6480:0.08661)0.707:0.00298,OTU_7518:0.03165)0.000:0.00055)0.938:0.02014)0.820:0.00829,(((OTU_6830:0.02017,OTU_7386:0.01777)0.993:0.0492,(((OTU_1287:0.01122,OTU_7843:0.02689)0.923:0.03302,(OTU_4523:0.04919,OTU_4544:0.03305)0.829:0.01533)0.885:0.01845,(OTU_4001:0.01994,((OTU_1522:0.02609,OTU_7457:0.0212)0.725:0.0115,OTU_1020:0.01178)0.921:0.02257)0.803:0.01107)0.838:0.016)0.840:0.01089,((((OTU_441:0.00551,(((OTU_5046:0.02607,((OTU_6243:0.02726,(OTU_1216:0.02247,OTU_1368:0.01373)0.950:0.03608)0.875:0.02477,OTU_6536:0.02725)0.783:0.01072)0.734:0.00405,(OTU_47:0.01052,(OTU_5740:0.02178,OTU_6251:0.01886)0.906:0.01454)0.735:0.00503)0.643:0.00169,((OTU_5440:0.016,OTU_5595:0.02913)0.742:0.00398,((OTU_366:0.02327,OTU_5924:0.02342)0.881:0.01156,(OTU_1801:0.09838,(OTU_1323:0.01333,OTU_2971:0.03171)0.779:0.01459)0.753:0.00815)0.973:0.00054)0.857:0.00773)0.748:0.01257)0.454:0.00541,OTU_5766:0.03846)0.705:0.00688,OTU_6321:0.03692)0.931:0.01865,(OTU_1463:0.00999,OTU_3375:0.05544)0.955:0.03519)0.842:0.01883)0.662:0.00097)0.943:0.01313)0.516:0.00054,((OTU_2252:0.01596,((OTU_3907:0.03945,OTU_4813:0.01248)0.059:0.00055,(((OTU_3144:0.03919,OTU_7623:0.02178)0.887:0.02172,((OTU_1939:0.00054,OTU_359:0.04169)0.856:0.00866,(((((OTU_6991:0.01851,OTU_7324:0.02127)0.899:0.0134,(OTU_680:0.02097,OTU_7018:0.03187)0.231:0.00055)0.000:0.00054,(OTU_265:0.00055,OTU_7835:0.04655)0.914:0.01518)0.918:0.01343,(((OTU_582:0.0252,OTU_7770:0.02002)0.860:0.00839,(OTU_721:0.00765,OTU_5243:0.03394)0.841:0.00054)0.905:0.00986,OTU_7758:0.02627)0.000:0.00053)0.895:0.00905,(OTU_2081:0.02992,OTU_2267:0.02719)0.532:0.00085)0.838:0.00962)0.886:0.01732)0.986:0.05102,((OTU_7539:0.0203,OTU_1732:0.01898)0.853:0.01477,(OTU_187:0.00054,(OTU_6048:0.0982,(OTU_744:0.03987,OTU_6298:0.0075)0.981:0.04295)0.539:0.00618)0.849:0.00054)0.974:0.03595)0.930:0.02681)0.672:0.00436)0.868:0.01399,((OTU_741:0.03613,((OTU_6515:0.02108,((OTU_7677:0.07004,(OTU_7326:0.03537,OTU_1592:0.02161)0.621:0.01861)0.809:0.01892,(OTU_2928:0.22128,(OTU_1685:0.02693,(OTU_7111:0.01142,(OTU_1749:0.02401,OTU_237:0.0554)0.372:0.00182)0.964:0.05306)0.843:0.0138)0.784:0.00879)0.638:0.02289)0.870:0.02322,OTU_7316:0.02963)0.368:0.01797)0.606:0.01968,OTU_372:0.08865)0.799:0.01498)0.555:0.01081)0.886:0.01141,((((((OTU_5950:0.0293,(OTU_6203:0.05723,(OTU_1264:0.0873,(OTU_6249:0.09268,OTU_7826:0.08557)0.954:0.0821)0.733:0.01339)0.952:0.07551)0.782:0.01217,OTU_2779:0.02681)0.170:0.00599,OTU_3985:0.0315)0.000:0.00055,(OTU_291:0.00859,OTU_4503:0.02852)0.718:0.00085)0.863:0.00954,(OTU_1301:0.02911,OTU_5116:0.04529)0.806:0.01824)0.000:0.00054,(OTU_3136:0.02366,OTU_1812:0.04344)0.780:0.02883)0.805:0.01243)0.890:0.0099)0.928:0.01378)0.688:0.00382)0.877:0.01972)0.938:0.02889)0.935:0.03328)0.997:0.08596)0.617:0.03436)0.805:0.03373,((((OTU_6100:0.02313,OTU_6467:0.01532)0.997:0.18229,(((OTU_7488:0.11943,OTU_3114:0.21017)0.959:0.03747,OTU_3488:0.0217)0.000:0.00638,OTU_3176:0.01598)0.855:0.07559)0.959:0.1188,OTU_4752:0.21851)0.796:0.06351,OTU_3996:0.21625)0.680:0.00691)0.873:0.04124)0.632:0.0102)0.996:0.08613)1.000:0.11635,((OTU_1723:0.14003,(OTU_1268:0.00623,OTU_6220:0.03048)0.991:0.03978)0.721:0.00473,OTU_6116:0.00055)0.320:0.01487)0.931:0.02797,OTU_3095:0.03288)0.820:0.01421)0.811:0.01581,OTU_1560:0.04811)0.000:0.00054,((OTU_4754:0.06643,OTU_3336:0.07429)0.488:0.07983,(OTU_4547:0.08925,OTU_5232:0.08972)0.179:0.01152)0.926:0.026)1.000:0.06562,(((((OTU_4430:0.06146,(OTU_2923:0.03347,OTU_5438:0.00917)0.688:0.00054)0.892:0.01144,OTU_4951:0.0149)0.694:0.00247,OTU_799:0.01641)0.773:0.00458,(OTU_4446:0.00669,OTU_691:0.03955)0.936:0.01824)0.744:0.00346,(OTU_5860:0.03116,OTU_6604:0.0314)0.857:0.01502)0.107:0.00801)0.749:0.00514)0.811:0.00826)0.581:0.00515,(OTU_3872:0.01271,(OTU_2781:0.02827,(OTU_3593:0.00363,OTU_7360:0.03263)0.906:0.0218)0.728:0.01064)0.949:0.02768)0.000:0.0005,((OTU_4904:0.07809,(OTU_4227:0.06596,(OTU_4546:0.0398,OTU_5823:0.08427)0.932:0.03035)0.898:0.02114)0.534:0.0084,((((OTU_4861:0.0257,(OTU_4854:0.03902,OTU_4880:0.05424)0.729:0.0188)0.883:0.01937,((OTU_860:0.03374,(OTU_459:0.02974,OTU_4615:0.02338)0.958:0.03195)0.411:0.00116,(OTU_5154:0.01008,OTU_4008:0.06235)0.747:0.02764)0.992:0.04794)0.745:0.00463,((OTU_5541:0.0726,OTU_4795:0.05397)0.954:0.05818,(OTU_1134:0.04421,((OTU_4221:0.03979,OTU_7712:0.02831)0.679:0.02702,(((OTU_2644:0.07939,((OTU_1342:0.01636,OTU_4954:0.02444)0.741:0.00456,OTU_3100:0.03861)0.967:0.04148)0.765:0.00954,((OTU_4481:0.02394,OTU_2339:0.05207)0.608:0.01708,OTU_6069:0.03635)0.818:0.02114)0.934:0.03527,(OTU_2635:0.0388,(OTU_7769:0.011,(OTU_3456:0.03782,OTU_6275:0.03732)0.000:0.00055)0.962:0.04613)0.000:0.00379)0.369:0.00602)0.959:0.03433)0.764:0.00783)0.855:0.01531)0.865:0.01491,(((((((OTU_1667:0.0673,OTU_2862:0.04822)0.935:0.03753,OTU_6177:0.01097)0.000:0.00053,OTU_5264:0.0528)0.910:0.01823,OTU_4668:0.03561)0.000:0.00988,OTU_4676:0.04048)0.877:0.0161,((OTU_6484:0.02878,OTU_7420:0.05626)0.703:0.03655,OTU_4836:0.06335)0.767:0.01029)0.220:0.01041,((OTU_5743:0.04449,(OTU_2508:0.03312,OTU_7467:0.03921)0.815:0.0142)0.795:0.01812,((OTU_818:0.00054,OTU_4962:0.08679)0.583:0.01387,((OTU_2257:0.01739,OTU_3126:0.07253)0.810:0.01659,OTU_6287:0.05208)0.907:0.02867)0.828:0.02925)0.935:0.05677)0.770:0.01641)0.921:0.02115)0.998:0.04678)0.762:0.00372)0.941:0.0183,((OTU_4536:0.00788,(OTU_6740:0.00546,OTU_6853:0.09489)0.985:0.04717)0.986:0.03957,(OTU_4043:0.00811,((OTU_2392:0.02055,OTU_4794:0.02227)0.000:0.00064,(OTU_1070:0.02868,(((OTU_7625:0.15855,OTU_6695:0.03658)0.057:0.01091,OTU_3797:0.07279)0.803:0.01452,OTU_2005:0.0247)0.925:0.0507)0.701:0.00646)0.874:0.01263)0.835:0.01018)0.906:0.01744)0.760:0.00459)0.302:0.01)0.651:0.00377)0.716:0.00166,(OTU_4870:0.02706,(OTU_4571:0.02724,(OTU_202:0.00397,OTU_4604:0.03162)0.831:0.00791)0.747:0.00426)0.772:0.00603)0.782:0.00912,OTU_344:0.02219)0.805:0.00894)0.781:0.00438,(((OTU_5430:0.02781,((OTU_1454:0.03332,OTU_3846:0.01063)0.835:0.01293,OTU_2795:0.01509)0.406:0.00054)0.815:0.00402,((OTU_5536:0.01584,(OTU_2225:0.01122,OTU_2493:0.02451)0.831:0.00816)0.761:0.00329,(((OTU_4589:0.0165,(OTU_981:0.01954,(OTU_4929:0.01698,OTU_5963:0.02837)0.716:0.00085)0.874:0.00103)0.793:0.00704,(OTU_737:0.01012,(OTU_2825:0.02084,OTU_2201:0.02256)0.741:0.01298)0.884:0.01374)0.834:0.01008,(OTU_1285:0.01542,(OTU_5409:0.01374,OTU_5985:0.04519)0.727:0.00745)0.803:0.00782)0.000:0.00054)0.793:0.00393)0.893:0.0108,((OTU_5971:0.02297,(OTU_5362:0.02066,OTU_5590:0.02374)0.881:0.01629)0.973:0.00053,(OTU_1295:0.05017,((OTU_316:0.00689,((OTU_5975:0.01569,((OTU_6844:0.02572,(OTU_1452:0.00601,OTU_7813:0.02927)0.442:0.00911)0.811:0.00877,(OTU_6835:0.00812,OTU_6932:0.03171)0.550:0.00054)0.449:0.01137)0.750:0.00488,OTU_2874:0.0359)0.794:0.00745)0.869:0.01173,(((((OTU_4302:0.02747,OTU_5048:0.02216)0.927:0.0161,(OTU_4682:0.03677,OTU_5158:0.00991)0.508:0.00085)0.774:0.00531,OTU_2539:0.04926)0.627:0.0009,(OTU_3448:0.01909,OTU_411:0.02033)0.881:0.01141)0.744:0.00303,(((OTU_4825:0.02293,OTU_5109:0.0189)0.745:0.00371,((OTU_4113:0.02265,((OTU_4644:0.00869,OTU_5528:0.04126)0.945:0.02404,(OTU_4645:0.01478,((OTU_4783:0.00923,(OTU_4196:0.04376,OTU_4775:0.01605)0.942:0.02109)0.942:0.02757,(OTU_1172:0.01567,OTU_5013:0.02954)0.000:0.00055)0.966:0.02098)0.874:0.0117)0.853:0.00867)0.687:0.01089,OTU_4469:0.05814)0.000:0.00516)0.000:0.00055,((OTU_2993:0.04925,OTU_2878:0.00735)0.882:0.00626,OTU_2127:0.0213)0.796:0.0022)0.635:0.00384)0.887:0.0099)0.265:0.00077)0.202:0.00054)0.798:0.00553)0.820:0.0058)0.733:0.00282,(((OTU_1369:0.03462,((OTU_2724:0.02956,OTU_5581:0.08066)0.677:0.00416,OTU_7136:0.02225)0.779:0.01214)0.907:0.01533,OTU_857:0.02893)0.734:0.00456,(((OTU_5893:0.01039,(OTU_5751:0.0236,(OTU_6199:0.01984,OTU_5477:0.01608)0.000:0.00054)0.963:0.01628)0.858:0.01111,((OTU_1221:0.02982,(((OTU_4231:0.04542,OTU_4239:0.02145)0.885:0.01415,OTU_1773:0.02091)0.882:0.01337,OTU_426:0.00083)0.820:0.01422)0.394:0.00524,OTU_158:0.02719)0.748:0.00611)0.931:0.01356,((((OTU_489:0.00798,OTU_1993:0.02012)0.446:0.01228,(OTU_2369:0.02587,(((OTU_3490:0.01564,(OTU_1855:0.01573,(((OTU_558:0.01861,((((OTU_4234:0.01537,(OTU_4864:0.01339,(OTU_4686:0.01738,OTU_6318:0.02692)0.720:0.01101)0.789:0.00907)0.894:0.01349,(OTU_2749:0.00862,OTU_3260:0.02623)0.884:0.01117)0.762:0.00702,(((((OTU_4326:0.02431,(((((OTU_2687:0.01069,(OTU_1574:0.026,OTU_2764:0.01647)0.778:0.02203)0.476:0.02147,(OTU_4779:0.02458,(OTU_341:0.03418,OTU_1300:0.01343)0.804:0.02411)0.717:0.0096)0.816:0.00988,(((OTU_1955:0.00903,(OTU_4530:0.02469,((((OTU_1065:0.02486,OTU_272:0.0438)0.781:0.01138,OTU_5107:0.01996)0.000:0.00055,OTU_4727:0.02326)0.926:0.01385,(OTU_2570:0.02232,OTU_4055:0.04372)0.736:0.00316)0.784:0.00421)0.898:0.01513)0.815:0.00961,OTU_3743:0.03992)0.767:0.0075,(((OTU_4782:0.01931,(((((OTU_165:0.01245,(OTU_4558:0.02139,OTU_5771:0.01714)0.951:0.02167)0.000:0.00054,(OTU_2501:0.02603,OTU_7335:0.02131)0.857:0.01521)0.884:0.01192,(OTU_7800:0.00874,(((OTU_3371:0.02154,((((OTU_7035:0.01906,OTU_6930:0.01922)0.000:0.00053,(OTU_249:0.00703,((OTU_2101:0.01896,OTU_6897:0.03474)0.000:0.00054,OTU_617:0.01176)0.772:0.00587)0.795:0.00581)0.743:0.00299,(((OTU_5094:0.01867,(OTU_4461:0.0236,OTU_4624:0.01551)0.763:0.00357)0.782:0.00373,((OTU_7589:0.05146,((OTU_4830:0.004,(OTU_504:0.02084,OTU_7866:0.02392)0.903:0.0118)0.923:0.01588,(OTU_408:0.03938,OTU_2428:0.03322)0.751:0.00693)0.868:0.01525)0.968:0.03562,((((OTU_2166:0.02344,OTU_6669:0.0135)0.919:0.01755,OTU_7666:0.01454)0.678:0.00054,(((OTU_6490:0.01706,OTU_6590:0.01909)0.811:0.00859,(((OTU_3512:0.01222,(OTU_837:0.02196,OTU_1600:0.01516)0.845:0.01515)0.870:0.01201,(OTU_2941:0.01297,OTU_6768:0.02707)0.804:0.00984)0.778:0.00494,(OTU_3483:0.00833,OTU_731:0.0408)0.807:0.00783)0.871:0.00959)0.755:0.00501,(OTU_2912:0.02573,(OTU_3184:0.02792,OTU_3609:0.01583)0.849:0.01216)0.000:0.00055)0.813:0.00415)0.857:0.00791,((OTU_488:0.03709,(OTU_2793:0.03159,OTU_942:0.0151)0.167:0.00201)0.962:0.02397,(OTU_4333:0.02666,OTU_1014:0.00958)0.000:0.00054)0.755:0.0036)0.873:0.00738)0.852:0.00055)0.000:0.00055,((((OTU_3240:0.02698,(OTU_1797:0.02173,OTU_3879:0.02256)0.769:0.00455)0.780:0.00652,(OTU_30:0.00054,OTU_7781:0.03573)0.722:0.00374)0.827:0.01057,OTU_5153:0.03535)0.051:0.00708,((OTU_2896:0.02152,(OTU_2741:0.06387,(OTU_5322:0.035,OTU_5216:0.03182)0.858:0.00959)0.000:0.00054)0.713:0.00551,(OTU_4248:0.02015,OTU_3370:0.02525)0.784:0.00711)0.919:0.01455)0.776:0.00468)0.790:0.00436)0.749:0.00666,OTU_4751:0.05544)0.320:0.00054)0.979:0.03081,OTU_3655:0.00053)0.311:0.00504,(OTU_1008:0.0035,OTU_3793:0.01716)0.969:0.02542)0.918:0.02277)0.423:0.002)0.931:0.01637,OTU_1407:0.0248)0.115:0.00829,((OTU_1208:0.03468,(OTU_3369:0.02402,(OTU_2512:0.01959,(OTU_4003:0.0148,(OTU_1556:0.02082,OTU_6346:0.01617)0.793:0.0102)0.956:0.0265)0.865:0.01527)0.730:0.00932)0.475:0.00866,OTU_4576:0.0316)0.720:0.00356)0.839:0.00683)0.755:0.00361,(OTU_4579:0.02201,OTU_4235:0.01467)0.298:0.00054)0.000:0.00054,(OTU_3902:0.00489,((OTU_6255:0.01949,OTU_557:0.03852)0.265:0.0089,OTU_1019:0.01687)0.824:0.01823)0.960:0.02263)0.834:0.00442)0.804:0.00051)0.658:0.01432,(OTU_3356:0.00865,OTU_6541:0.05702)0.873:0.02144)0.872:0.0155,(OTU_6242:0.02861,OTU_7029:0.02609)0.698:0.00427)0.869:0.01566)0.824:0.00896,(OTU_5236:0.03395,((((OTU_4451:0.03479,(OTU_5999:0.02785,OTU_6292:0.00769)0.761:0.00386)0.979:0.02108,OTU_5270:0.02809)0.251:0.00054,OTU_4096:0.00648)0.443:0.00863,OTU_1038:0.03309)0.923:0.02801)0.778:0.00623)0.784:0.00941,OTU_3959:0.02693)0.764:0.0074,OTU_1031:0.02457)0.759:0.00775,(OTU_982:0.03333,(OTU_3895:0.01887,OTU_5884:0.031)0.825:0.01239)0.702:0.00319)0.772:0.00664)0.657:0.00681,(OTU_2689:0.02672,((OTU_5325:0.01011,((OTU_849:0.00053,OTU_5118:0.04253)0.886:0.01653,(OTU_983:0.03973,(OTU_3257:0.05029,OTU_3183:0.01306)0.725:0.00568)0.848:0.02273)0.877:0.01457)0.913:0.02368,(((((OTU_926:0.03039,OTU_2807:0.02278)0.726:0.00843,OTU_2161:0.0478)0.341:0.01163,(OTU_5466:0.03871,(OTU_6027:0.0198,OTU_7483:0.02919)0.725:0.01032)0.736:0.01557)0.000:0.00055,(OTU_2399:0.02935,OTU_5889:0.01972)0.771:0.00061)0.799:0.00614,(((OTU_4257:0.03796,OTU_4709:0.01579)0.975:0.03213,(OTU_3986:0.02142,(OTU_6179:0.0822,(OTU_3453:0.04314,OTU_4366:0.0385)0.812:0.02892)0.037:0.01073)0.989:0.03168)0.000:0.00055,(OTU_4878:0.00734,(OTU_5724:0.0151,OTU_5393:0.08302)0.967:0.04893)0.984:0.05464)0.964:0.02227)0.728:0.00361)0.449:0.00867)0.873:0.01367)0.878:0.00843)0.395:0.00523,(((OTU_918:0.02403,OTU_5530:0.02119)0.894:0.01376,(OTU_2017:0.02279,((((OTU_5836:0.02071,OTU_3450:0.02271)0.606:0.00528,OTU_2696:0.02342)0.750:0.00502,(OTU_5566:0.03075,OTU_5419:0.01274)0.709:0.00193)0.798:0.00642,OTU_5942:0.0374)0.680:0.00397)0.939:0.01524)0.000:0.00055,OTU_2581:0.01358)0.882:0.01023)0.057:0.00055,(OTU_3711:0.0176,(((OTU_1711:0.03197,OTU_4408:0.01875)0.908:0.02435,OTU_5564:0.00952)0.000:0.00055,(OTU_584:0.0195,OTU_5767:0.02072)0.898:0.01444)0.920:0.01937)0.392:0.01288)0.788:0.00937)0.906:0.01586)0.579:0.00932,OTU_3227:0.0451)0.222:0.00054,OTU_1367:0.01062)0.813:0.00599)0.169:0.00054)0.732:0.0056,OTU_5654:0.02844)0.769:0.00527,OTU_5714:0.01134)0.000:0.00053)0.848:0.00516)0.000:0.00054)0.780:0.00536,((OTU_1269:0.03247,OTU_570:0.00472)0.210:0.00054,((OTU_5400:0.01942,((OTU_2018:0.02824,OTU_3769:0.0234)0.784:0.0096,(OTU_555:0.02741,OTU_1383:0.01929)0.766:0.00521)0.777:0.00587)0.139:0.00055,(((OTU_2117:0.00954,OTU_4567:0.02748)0.940:0.02478,(OTU_4749:0.01985,OTU_7799:0.0317)0.749:0.0134)0.778:0.00802,(OTU_280:0.00604,(OTU_4053:0.02027,OTU_4152:0.02445)0.787:0.01065)0.739:0.00474)0.520:0.00992)0.864:0.00849)0.750:0.00424)0.906:0.00859,(((OTU_277:0.0219,((OTU_66:0.0086,OTU_1567:0.03598)0.846:0.01413,(OTU_7678:0.03543,OTU_7694:0.01773)0.726:0.00239)0.203:0.00116)0.509:0.0055,((OTU_4733:0.01628,(OTU_4082:0.00859,OTU_516:0.04141)0.880:0.01236)0.830:0.01408,OTU_2039:0.01983)0.727:0.00553)0.923:0.01603,(OTU_5039:0.03554,(OTU_2767:0.01585,OTU_3584:0.04815)0.000:0.00055)0.946:0.01716)0.775:0.00069)0.000:0.00055)0.892:0.00553,((((((OTU_5387:0.02276,OTU_5764:0.01497)0.782:0.00429,((((OTU_5602:0.0094,(OTU_3116:0.03048,OTU_6117:0.04255)0.929:0.02135)0.759:0.00463,OTU_5585:0.02807)0.861:0.00422,OTU_5667:0.02395)0.716:0.00054,((((((OTU_1007:0.02253,OTU_1266:0.02515)0.577:0.0028,((OTU_1821:0.02884,OTU_2068:0.01621)0.038:0.00055,OTU_4930:0.02406)0.786:0.00363)0.687:0.00699,((((OTU_2146:0.01057,OTU_2964:0.03088)0.583:0.01377,(OTU_1265:0.03805,OTU_5060:0.00054)0.985:0.02523)0.715:0.00175,(OTU_4153:0.02416,OTU_4253:0.012)0.896:0.01674)0.751:0.00524,OTU_4631:0.01331)0.870:0.01374)0.765:0.00601,((OTU_1341:0.01077,((((OTU_3124:0.00725,(OTU_3379:0.02074,(OTU_456:0.01891,(OTU_3333:0.02432,OTU_6055:0.03099)0.178:0.0072)0.259:0.00849)0.850:0.01271)0.771:0.00869,(OTU_3135:0.02315,OTU_4942:0.01518)0.897:0.01423)0.665:0.00634,OTU_5722:0.02311)0.093:0.00054,(OTU_5598:0.10946,(OTU_5527:0.01785,((OTU_469:0.00214,OTU_5292:0.08618)0.928:0.03791,((OTU_961:0.09611,((OTU_5242:0.04646,((OTU_499:0.00055,OTU_7626:0.04679)0.484:0.01398,((OTU_3346:0.03724,OTU_5169:0.04084)0.805:0.01088,((OTU_546:0.01898,(OTU_5811:0.0187,((((OTU_1182:0.03689,OTU_6172:0.01159)0.806:0.00638,(((OTU_1274:0.01179,OTU_5792:0.03302)0.132:0.01452,OTU_6279:0.02345)0.857:0.01353,(((OTU_4180:0.11336,((OTU_5383:0.03188,OTU_3034:0.07917)0.851:0.01581,((OTU_5887:0.0443,((OTU_1238:0.01634,OTU_5457:0.01958)0.750:0.00423,((OTU_5495:0.02185,OTU_847:0.01588)0.717:0.00397,OTU_5863:0.06255)0.000:0.00053)0.796:0.00593)0.736:0.00813,OTU_1774:0.05152)0.907:0.01495)0.694:0.00351)0.894:0.01348,(((OTU_3159:0.01535,OTU_3632:0.053)0.856:0.02121,(OTU_5360:0.01375,OTU_7806:0.02857)0.616:0.0011)0.863:0.02384,((OTU_560:0.03405,((OTU_1140:0.01947,(OTU_5726:0.02431,OTU_6231:0.06697)0.964:0.03517)0.795:0.03826,OTU_541:0.10742)0.910:0.01832)0.733:0.0048,(OTU_5589:0.01278,(((OTU_331:0.01078,(OTU_4844:0.02043,OTU_2975:0.02021)0.761:0.00625)0.885:0.00908,((((((OTU_4344:0.01927,((OTU_2738:0.02315,OTU_2279:0.01171)0.668:0.01207,(OTU_5891:0.03134,((OTU_2560:0.01681,(OTU_4634:0.03012,OTU_5639:0.01536)0.443:0.009)0.945:0.01681,OTU_218:0.01507)0.764:0.00371)0.670:0.00051)0.580:0.009)0.478:0.00054,(OTU_4014:0.04586,OTU_4649:0.00771)0.894:0.01113)0.898:0.00254,OTU_4085:0.05011)0.112:0.00082,((OTU_5961:0.01204,OTU_1957:0.15287)0.861:0.02905,(OTU_4554:0.03348,OTU_5081:0.00456)0.914:0.02027)0.990:0.03954)0.000:0.00055,(OTU_5173:0.04441,((OTU_1185:0.00904,(OTU_4820:0.01841,OTU_1832:0.06154)0.889:0.01575)0.000:0.00129,OTU_2335:0.02702)0.948:0.03049)0.869:0.0279)0.870:0.01059,((OTU_4470:0.02854,OTU_3010:0.09418)0.858:0.01048,OTU_1618:0.03738)0.000:0.00062)0.980:0.05239)0.256:0.00054,((((OTU_5258:0.06538,OTU_7817:0.01728)0.649:0.01531,OTU_92:0.01528)0.000:0.00055,((((((OTU_138:0.00054,OTU_3525:0.03676)0.973:0.0201,OTU_2461:0.02226)0.486:0.00264,(OTU_2684:0.03363,(OTU_2073:0.01329,OTU_6075:0.03842)0.740:0.00479)0.838:0.01084)0.713:0.00215,OTU_5608:0.03083)0.768:0.007,OTU_432:0.00397)0.907:0.0157,((((OTU_954:0.02568,OTU_4466:0.01251)0.785:0.00616,(((OTU_3991:0.03494,(OTU_834:0.01375,OTU_1754:0.05831)0.820:0.04034)0.858:0.01088,(OTU_241:0.02938,(OTU_3994:0.01157,OTU_879:0.0448)0.649:0.00907)0.791:0.01204)0.749:0.01197,(OTU_2533:0.03582,((OTU_7802:0.03825,OTU_194:0.00053)0.786:0.00652,OTU_1705:0.03602)0.558:0.00483)0.770:0.00913)0.783:0.00435)0.872:0.00806,((((OTU_5316:0.03902,OTU_6162:0.00054)0.934:0.01726,((OTU_5919:0.05666,OTU_5510:0.03436)0.766:0.00501,OTU_559:0.01369)0.806:0.00677)0.085:0.00054,(OTU_4714:0.03077,(OTU_863:0.00054,(OTU_3421:0.01441,(((((((OTU_5088:0.02741,OTU_3273:0.02877)0.744:0.00422,OTU_5313:0.02939)0.740:0.0035,(((OTU_3361:0.01803,(OTU_1210:0.0128,((OTU_4655:0.01338,OTU_3299:0.03759)0.523:0.00373,(OTU_6119:0.0327,OTU_221:0.00709)0.223:0.01277)0.707:0.00419)0.756:0.00533)0.946:0.02566,(OTU_6406:0.0367,OTU_385:0.00054)0.963:0.02581)0.953:0.02278,OTU_388:0.0069)0.693:0.00409)0.586:0.00794,(((((OTU_3579:0.00478,(((((OTU_32:0.00055,OTU_3063:0.05729)0.704:0.00698,((OTU_2036:0.03233,OTU_4415:0.00793)0.783:0.0129,OTU_2436:0.02768)0.184:0.01258)0.894:0.01613,(OTU_3182:0.02998,OTU_6332:0.01541)0.435:0.00116)0.955:0.0203,OTU_6391:0.01227)0.729:0.00821,((OTU_1874:0.0152,((OTU_6121:0.00816,(OTU_5053:0.02511,OTU_5301:0.04867)0.025:0.00323)0.906:0.01229,(OTU_5734:0.02347,(OTU_886:0.01136,((OTU_4076:0.02045,((OTU_538:0.02683,OTU_4416:0.03228)0.854:0.01607,OTU_5372:0.00915)0.213:0.00815)0.747:0.00616,((OTU_550:0.00615,OTU_5483:0.0373)0.800:0.00785,OTU_5929:0.02501)0.880:0.00823)0.712:0.00055)0.845:0.00415)0.000:0.00054)0.791:0.00584)0.783:0.00655,(OTU_4919:0.02791,(OTU_428:0.01984,OTU_4566:0.01419)0.708:0.00821)0.733:0.00494)0.895:0.01571)0.706:0.00684)0.968:0.01877,((OTU_4358:0.02286,OTU_5668:0.0201)0.000:0.00054,(OTU_1054:0.01565,OTU_3624:0.02001)0.811:0.00799)0.922:0.0119)0.772:0.00368,(((OTU_230:0.01354,((OTU_2588:0.01686,OTU_4568:0.04469)0.743:0.0068,(OTU_2522:0.03625,OTU_3193:0.13637)0.963:0.00054)0.717:0.00519)0.861:0.01474,((OTU_3298:0.04566,(OTU_5635:0.03039,(OTU_381:0.01695,OTU_3437:0.0446)0.746:0.00561)0.732:0.00642)0.941:0.03743,(((OTU_3544:0.04288,(OTU_2255:0.00941,OTU_5401:0.03553)0.739:0.00514)0.861:0.00914,OTU_6148:0.02364)0.851:0.00862,OTU_2223:0.00891)0.938:0.0274)0.759:0.01187)0.858:0.0201,((OTU_3256:0.02016,OTU_4056:0.01343)0.349:0.00675,((OTU_4005:0.01542,OTU_4061:0.02345)0.730:0.00412,(OTU_4920:0.03088,OTU_4694:0.0139)0.764:0.00625)0.610:0.00055)0.865:0.00601)0.995:0.00055)0.817:0.00548,OTU_4271:0.01855)0.000:0.00053,(OTU_3326:0.00994,(((OTU_2382:0.02611,((OTU_6355:0.01924,OTU_2292:0.01953)0.789:0.01027,OTU_2318:0.01659)0.770:0.00872)0.832:0.01017,OTU_4:0.00054)0.614:0.00163,(OTU_6331:0.04068,OTU_1417:0.02223)0.867:0.01413)0.855:0.01419)0.887:0.01335)0.215:0.00055)0.823:0.00762,(OTU_2579:0.00054,(OTU_6565:0.05475,(OTU_309:0.01428,OTU_6688:0.0441)0.461:0.00872)0.824:0.01476)0.994:0.04544)0.792:0.0043,OTU_3626:0.02327)0.000:0.00054,(((OTU_94:0.01683,(OTU_5500:0.01927,(OTU_531:0.01262,(OTU_5378:0.04817,OTU_5846:0.02159)0.460:0.01147)0.714:0.00714)0.000:0.00054)0.839:0.01368,OTU_5279:0.0433)0.000:0.00085,OTU_4202:0.01204)0.809:0.00827)0.850:0.01064)0.972:0.03353)0.360:0.0071)0.865:0.01904)0.897:0.02234,OTU_468:0.00365)0.964:0.01701)0.794:0.00389,((OTU_5297:0.03198,((OTU_4837:0.03547,(OTU_4406:0.0092,OTU_5122:0.04043)0.882:0.00055)0.814:0.00395,(((OTU_4630:0.01433,OTU_4487:0.02194)0.245:0.00054,OTU_4258:0.02778)0.804:0.00054,((OTU_4507:0.02644,OTU_4031:0.01842)0.000:0.00053,(OTU_4827:0.02051,OTU_5034:0.02946)0.779:0.00503)0.805:0.00513)0.815:0.00246)0.877:0.00842)0.817:0.00399,(((((OTU_4315:0.01884,(OTU_4407:0.01495,OTU_5099:0.03144)0.786:0.00366)0.874:0.00054,(OTU_4479:0.01933,(((OTU_4419:0.02131,(OTU_4147:0.01184,OTU_5227:0.03254)0.879:0.00911)0.678:0.00164,OTU_4663:0.01494)0.000:0.00055,((OTU_5036:0.01951,OTU_4581:0.01583)0.773:0.00516,OTU_4378:0.04266)0.729:0.00182)0.854:0.00374)0.739:0.00054)0.823:0.00054,OTU_4022:0.024)0.975:0.00054,(OTU_4073:0.01993,OTU_4173:0.02414)0.812:0.00789)0.921:0.00336,(OTU_3997:0.01467,OTU_4953:0.01878)0.481:0.00055)0.562:0.00055)0.084:0.00053)0.841:0.00054)0.897:0.00653)0.000:0.00055,((((((OTU_5413:0.02803,OTU_2952:0.01962)0.765:0.00386,OTU_1706:0.01141)0.316:0.00055,(OTU_2006:0.03218,OTU_3181:0.02802)0.776:0.00383)0.000:0.00055,OTU_6672:0.00383)0.816:0.00393,(OTU_2897:0.01909,OTU_2977:0.02974)0.786:0.0073)0.000:0.00052,(((OTU_2177:0.0202,OTU_1980:0.01558)0.377:0.00054,(OTU_2046:0.02798,(OTU_1825:0.01999,OTU_1969:0.01934)0.870:0.00055)0.766:0.00385)0.785:0.00332,(((((((((OTU_5332:0.03303,(OTU_5607:0.02727,OTU_5782:0.04103)0.782:0.00595)0.751:0.00256,((OTU_5697:0.02756,OTU_5555:0.01953)0.710:0.00053,(((((OTU_539:0.00403,OTU_6126:0.03241)0.965:0.01961,OTU_5389:0.02316)0.000:0.00054,(((OTU_5349:0.03317,OTU_5998:0.04984)0.928:0.00054,OTU_5487:0.02289)0.766:0.00405,OTU_1:0.00521)0.815:0.00646)0.000:0.00055,(OTU_5548:0.01087,OTU_5694:0.02713)0.780:0.00458)0.000:0.00054,((OTU_1343:0.01207,OTU_3075:0.02751)0.738:0.00456,(OTU_2385:0.0147,(OTU_5076:0.01237,OTU_2350:0.06119)0.493:0.01159)0.778:0.00603)0.883:0.00812)0.828:0.00367)0.000:0.00054)0.827:0.00085,(((OTU_7750:0.02254,OTU_1637:0.0155)0.764:0.00966,OTU_5286:0.04149)0.000:0.00084,OTU_13:0.01231)0.884:0.00885)0.833:0.00741,((OTU_1853:0.02389,OTU_2982:0.0163)0.849:0.00735,(((OTU_2961:0.01159,OTU_4117:0.02402)0.861:0.00804,OTU_800:0.04727)0.838:0.00055,((OTU_1736:0.02164,OTU_7629:0.02414)0.680:0.00592,((OTU_1891:0.03223,((OTU_2090:0.01986,(OTU_2822:0.01994,(OTU_2453:0.02386,OTU_3005:0.0239)0.320:0.00385)0.250:0.00054)0.734:0.00318,OTU_2169:0.01979)0.866:0.00055)0.769:0.0044,((OTU_2899:0.01862,OTU_7560:0.02728)0.678:0.00489,OTU_7576:0.01947)0.000:0.00053)0.970:0.00319)0.787:0.00063)0.000:0.00054)0.822:0.00784)0.536:0.00063,OTU_7809:0.05791)0.728:0.00529,OTU_7493:0.02021)0.767:0.00951,OTU_1730:0.02743)0.714:0.00055,(((((OTU_2380:0.02484,OTU_2618:0.01267)0.880:0.01369,(OTU_1304:0.02168,OTU_76:0.01371)0.000:0.00054)0.339:0.00445,(OTU_2702:0.01464,OTU_7669:0.03774)0.751:0.00713)0.771:0.00581,(OTU_1665:0.01307,OTU_5593:0.02338)0.860:0.00833)0.807:0.00473,(OTU_2061:0.01961,OTU_5979:0.02547)0.000:0.00055)0.841:0.00385)0.849:0.00849,OTU_7707:0.01586)0.647:0.00054)0.773:0.00813)0.467:0.0031)0.998:0.02544)0.814:0.00616)0.768:0.00381)0.747:0.00392)0.773:0.00418)0.884:0.01774,OTU_4041:0.08814)0.043:0.02321)0.000:0.00055)0.974:0.01977,(OTU_3162:0.02832,OTU_1647:0.05327)0.812:0.00052)0.000:0.00055,OTU_5648:0.00848)0.951:0.02331)0.897:0.01178)0.000:0.00053,(OTU_854:0.01369,OTU_1379:0.09224)0.946:0.0277)0.820:0.01139)0.734:0.00588)0.991:0.04581)0.949:0.03366,OTU_5551:0.01653)0.233:0.00914)0.275:0.00519,OTU_826:0.01899)0.797:0.01543)0.626:0.01013)0.955:0.04673)0.782:0.07383)0.748:0.00392)0.900:0.00925,OTU_5799:0.02041)0.858:0.00796)0.772:0.00456,(OTU_2748:0.01962,(OTU_2755:0.13761,(OTU_1211:0.00054,OTU_1187:0.07378)0.714:0.00561)0.999:0.06006)0.746:0.00409)0.778:0.00422,OTU_6101:0.02188)0.866:0.00929)0.442:0.00054)0.000:0.00055,(OTU_1306:0.01913,(OTU_974:0.02149,OTU_7331:0.01609)0.805:0.00893)0.887:0.00805)0.766:0.00349,OTU_5350:0.01613)0.730:0.00054,OTU_6134:0.02451)0.786:0.00412,OTU_5850:0.02962)0.064:0.00054)0.953:0.01978)0.000:0.00064,OTU_5604:0.01515)0.000:0.00054);
