# Supplementary material for: Neuroprotective Effects of Oligosaccharides From Periplaneta Americana on Parkinson’s Disease Models In Vitro and In Vivo
Source: Front Pharmacol. 2022 Jul 18;13:936818. doi: 10.3389/fphar.2022.936818 (PMC9340460; doi:10.3389/fphar.2022.936818)
Supplement: Supplementary file 2 [file DataSheet1.zip › 16S rRNA/02.OTUAnalysis/Correlation_between_species/Genus_correlation.csv]

	g__Faecalibaculum	g__Ileibacterium	g__Erysipelothrix	g__Gemella	g__Turicibacter	g__Enterococcus	g__Granulicatella	g__Bacillus	g__Jeotgalicoccus	g__Staphylococcus	g__Chungangia	g__Pediococcus	g__Lactobacillus	g__Aerococcus	g__Weissella	g__Lactococcus	g__Streptococcus	g__Granulicatella sp. BB-11	g__Clostridium sensu stricto 12	g__Terriglobus	g__Candidatus Koribacter	g__Candidatus Solibacter	g__Flexilinea	g__Phascolarctobacterium	g__Selenomonas	g__Selenomonas 3	g__Anaeroglobus	g__Veillonella	g__Akkermansia	g__Candidatus Udaeobacter	g__Gemmatimonas	g__Actinomyces	g__Scardovia	g__Gardnerella	g__Bifidobacterium	g__F0332	g__Agromyces	g__Micrococcus	g__Rothia	g__Mycobacterium	g__Rhodococcus	g__Actinoplanes	g__Pseudonocardia	g__Streptomyces	g__Collinsella	g__Olsenella	g__Coriobacteriaceae UCG-002	g__Treponema 2	g__Methanomassiliicoccus
g__Faecalibaculum	1	0.145306078935797	0.154729015184493	0.338894118776755	0.0457065465528742	0.0495869650185518	-0.0722233367884888	0.188812440144037	-0.26581402573512	0.115702918376621	0.154729015184493	0.333454452918424	-0.173554377564931	-0.138891032285555	-0.0773645075922467	-0.0815070070448158	0.293793382918928	-0.187126614785608	0.270775776572863	0.386822537961233	-0.23209352277674	0	0	-0.0542374754532519	-0.275908229244049	0.455172846775803	-0.0218995138011515	0.259364242420553	0.69806362008026	0.0773645075922467	-0.23209352277674	-0.170360764424349	-0.0773645075922467	0.154729015184493	0.366672325233866	0.281339912199363	-0.425504791757357	-0.0773645075922467	-0.157025389225414	-0.425504791757357	0.398571151180958	0.270775776572863	0.270775776572863	-0.080104633259478	-0.0788382496841455	0.271412647174078	-0.0760719953092632	0.164792863480078	-0.425504791757357
g__Ileibacterium	0.145306078935797	1	-0.156516732131699	-0.340936376240827	0.313835087763554	-0.464443386404625	0.114269884344453	0.11823435131012	-0.353975457156122	-0.304674861481434	-0.156516732131699	-0.199035133943005	-0.475590027678336	0.0505784733983644	-0.156516732131699	-0.15900825991932	-0.0502289289656627	0.0295585878275299	0.521722440438996	-0.156516732131699	0.626066928526795	-0.231190535055644	-0.156516732131699	-0.0539015989472715	-0.353975457156122	-0.354703053930359	-0.230386391627709	-0.0729559721485928	0.0635142439521479	-0.156516732131699	0.626066928526795	-0.0635142439521479	-0.156516732131699	-0.156516732131699	0.0355922590581083	0.613417807888861	-0.156516732131699	-0.156516732131699	0.182061807470613	-0.156516732131699	0.685251831508058	0.417377952351197	0.521722440438996	0.695979899497487	0.40957580733815	0.0457580850239455	-0.0746190742114038	0.0238138366704917	-0.156516732131699
g__Erysipelothrix	0.154729015184493	-0.156516732131699	1	0.272284288393166	-0.271526889739952	0.154303349962092	0.116693266454214	0.330492005510643	-0.188465184273011	-0.077151674981046	1	-0.0794783771805981	0	0	-0.0833333333333333	-0.285335163306633	-0.0772578714180725	-0.188852574577511	-0.0833333333333333	-0.0833333333333333	-0.0833333333333333	-0.123091490979333	-0.0833333333333333	0	-0.188465184273011	-0.188852574577511	-0.122663345365665	-0.233061255352575	0.310316445417088	-0.0833333333333333	-0.0833333333333333	0.271526889739952	-0.0833333333333333	1	0.038897755484738	0.408248290463863	-0.0833333333333333	-0.0833333333333333	0.231455024943138	-0.0833333333333333	-0.122663345365665	-0.0833333333333333	-0.0833333333333333	-0.156516732131699	-0.327102254308439	0.380058475033046	0.0774715865467355	0.32965578450733	-0.0833333333333333
g__Gemella	0.338894118776755	-0.340936376240827	0.272284288393166	1	0.100278940569731	0.360123238638085	0.0810055865921788	-0.150874332208512	-0.345114928077343	-0.243775730770396	0.272284288393166	-0.041378946449975	0.0692544689688624	-0.406424581005587	-0.466773065816856	0.032198999089712	0.155343541232054	-0.70860079621526	-0.38897755484738	0.155591021938952	-0.077795510969476	-0.143639481550978	-0.077795510969476	-0.241122603159241	-0.223309659344163	0.410242566229888	0.101298980994824	-0.075313880781263	0.298051295582257	0.272284288393166	-0.077795510969476	0.103064466696668	-0.466773065816856	0.272284288393166	-0.18854748603352	-0.0835529265445811	-0.272284288393166	-0.466773065816856	0.293638948427977	-0.272284288393166	-0.325918460592042	-0.077795510969476	-0.38897755484738	-0.258512197369418	-0.596049076578239	-0.0136462353523734	-0.0625874710952001	0.167190498610177	-0.272284288393166
g__Turicibacter	0.0457065465528742	0.313835087763554	-0.271526889739952	0.100278940569731	1	0.12983623572581	-0.518107859610279	-0.459816468029028	-0.472369525937701	-0.182323224636244	-0.271526889739952	0.260389089890707	0.254147525250522	-0.371867737946087	-0.155158222708544	0.0919497395386577	0.351316993955334	-0.136930639376292	0.19394777838568	-0.0775791113542719	0.0387895556771359	-0.315127840019817	-0.426685112448495	-0.211826660859924	0.202444082544729	-0.314433320049262	0.294267504487891	0.283727673584478	0.2	-0.271526889739952	0.0387895556771359	-0.356944444444444	-0.155158222708544	-0.271526889739952	-0.508358518165999	0.290890909736831	0.0387895556771359	-0.155158222708544	-0.223760321144481	0.0387895556771359	0.37771649829789	0.310316445417088	0.19394777838568	-0.076590705942296	-0.134689604044209	-0.14969103983675	-0.029126241606814	-0.374763364325654	0.0387895556771359
g__Enterococcus	0.0495869650185518	-0.464443386404625	0.154303349962092	0.360123238638085	0.12983623572581	1	-0.188372155595306	-0.0437108773594135	0.436212139268229	0.467032967032967	0.154303349962092	0.21791793423134	0.736263736263736	-0.0415526813813174	0	0.0783798218983674	0.40715306743174	0.312700891878881	-0.077151674981046	-0.308606699924184	-0.462910049886276	0.170940864689457	0.077151674981046	0.492487897138107	-0.295282063504647	0.232003887523041	0.628970902033151	0.442610860889512	0.116023870223064	0.231455024943138	-0.462910049886276	0.19613559013899	0	0.154303349962092	-0.152359831731497	-0.255852874037015	0.462910049886276	0	0.0164835164835165	0.462910049886276	-0.174714139453653	-0.154303349962092	-0.077151674981046	-0.505314404408232	-0.058238046484551	0.0947330933431342	-0.311726806709413	-0.217162926888798	0.462910049886276
g__Granulicatella	-0.0722233367884888	0.114269884344453	0.116693266454214	0.0810055865921788	-0.518107859610279	-0.188372155595306	1	0.0847608607912991	0.240227057779327	-0.271477518357941	0.116693266454214	-0.205467872027462	-0.409986456295665	-0.0824022346368715	0.233386532908428	-0.215147857553984	-0.725398857717536	-0.233939975783985	-0.311182043877904	-0.38897755484738	0.427875310332118	0.488374237273324	0.311182043877904	0.163618909286628	-0.236843578092294	0.216987803625726	-0.475664780323521	-0.739191792853137	-0.00835657838081095	0.427875310332118	0.427875310332118	0.272981560439824	0.233386532908428	0.116693266454214	0.344972067039106	0.0454410653137195	-0.466773065816856	0.233386532908428	0.545725215474636	-0.466773065816856	-0.211406569032676	0	-0.311182043877904	0.17608801849801	0.258385806595493	0.409387060571201	0.271212374745867	0.526724048718789	-0.466773065816856
g__Bacillus	0.188812440144037	0.11823435131012	0.330492005510643	-0.150874332208512	-0.459816468029028	-0.0437108773594135	0.0847608607912991	1	0.0328542787090921	0.0638851284483736	0.330492005510643	0.176652577810089	0.0470732525409069	0.0423804303956495	-0.188852574577511	-0.0479647109543309	0.095959595959596	0.288065843621399	0.566557723732532	-0.188852574577511	-0.188852574577511	-0.278953739760377	0.472131436443776	0.090587935473976	-0.427105623218198	0.0329218106995885	-0.277983462943153	0.264085308645602	-0.0912870929175277	-0.188852574577511	-0.188852574577511	0.118335120448647	-0.188852574577511	0.330492005510643	0.450927779409711	0.225958617036067	-0.188852574577511	-0.188852574577511	-0.12104550653376	-0.188852574577511	0.235216776336514	-0.188852574577511	0.566557723732532	0.393356591858667	0.228088995235408	-0.157352931749985	-0.511512080597826	-0.1598311898926	-0.188852574577511
g__Jeotgalicoccus	-0.26581402573512	-0.353975457156122	-0.188465184273011	-0.345114928077343	-0.472369525937701	0.436212139268229	0.240227057779327	0.0328542787090921	1	0.637540818930489	-0.188465184273011	0.0414800501567852	0.375813535369551	0.311280131207016	0.376930368546023	-0.134734831451991	-0.161284640935543	0.681726283213662	-0.188465184273011	-0.188465184273011	-0.188465184273011	0.487167671127053	0.565395552819034	0.716262902218213	-0.0819672131147541	0.386037774831832	0.245404019871384	0.155423145546033	-0.337406804241215	0.282697776409517	-0.188465184273011	0.0539850886785944	0.376930368546023	-0.188465184273011	0.223309659344163	-0.5220123058079	0.471162960682528	0.376930368546023	0.147641031752324	0.471162960682528	-0.277413239854608	-0.188465184273011	-0.188465184273011	-0.353975457156122	0.49792119973904	0.115706430858775	0.0336939157718147	-0.107530335300874	0.471162960682528
g__Staphylococcus	0.115702918376621	-0.304674861481434	-0.077151674981046	-0.243775730770396	-0.182323224636244	0.467032967032967	-0.271477518357941	0.0638851284483736	0.637540818930489	1	-0.077151674981046	0.367913395455509	0.565934065934066	0.484781282782037	0.462910049886276	-0.441249367724142	0.110041369576146	0.719548288839576	0.154303349962092	0.308606699924184	-0.38575837490523	0.341881729378914	0.231455024943138	0.461173637782505	0.154351987741066	0.235366262704534	0.200921260371701	0.470274039695106	-0.104973977820868	0	-0.38575837490523	-0.334259245166447	0.462910049886276	-0.077151674981046	0.484781282782037	-0.520428005143474	0.38575837490523	0.462910049886276	0.0164835164835165	0.38575837490523	-0.0786213627541439	-0.231455024943138	0.154303349962092	-0.345545879485041	0.168890334805198	0.0405998971470575	-0.099311195057866	-0.0821697561200856	0.38575837490523
g__Chungangia	0.154729015184493	-0.156516732131699	1	0.272284288393166	-0.271526889739952	0.154303349962092	0.116693266454214	0.330492005510643	-0.188465184273011	-0.077151674981046	1	-0.0794783771805981	0	0	-0.0833333333333333	-0.285335163306633	-0.0772578714180725	-0.188852574577511	-0.0833333333333333	-0.0833333333333333	-0.0833333333333333	-0.123091490979333	-0.0833333333333333	0	-0.188465184273011	-0.188852574577511	-0.122663345365665	-0.233061255352575	0.310316445417088	-0.0833333333333333	-0.0833333333333333	0.271526889739952	-0.0833333333333333	1	0.038897755484738	0.408248290463863	-0.0833333333333333	-0.0833333333333333	0.231455024943138	-0.0833333333333333	-0.122663345365665	-0.0833333333333333	-0.0833333333333333	-0.156516732131699	-0.327102254308439	0.380058475033046	0.0774715865467355	0.32965578450733	-0.0833333333333333
g__Pediococcus	0.333454452918424	-0.199035133943005	-0.0794783771805981	-0.041378946449975	0.260389089890707	0.21791793423134	-0.205467872027462	0.176652577810089	0.0414800501567852	0.367913395455509	-0.0794783771805981	1	0.619792566190435	-0.0613549895637561	0.397391885902991	-0.203354156015961	-0.00566799714898682	0.287493410945831	0.317913508722392	0.0397391885902991	-0.317913508722392	0.0586986716866656	0.238435131541794	0.243405946079572	0.359493768025472	0.219949778253738	0.0719932329541385	0.361917377785407	0.0626072128698968	-0.317913508722392	-0.317913508722392	-0.476668552532169	0.397391885902991	-0.0794783771805981	0.333885292044626	-0.0374387441686399	-0.317913508722392	0.397391885902991	-0.483947620176093	-0.317913508722392	-0.0359966164770693	-0.317913508722392	0.317913508722392	-0.199035133943005	-0.0269974623578019	-0.223062873816808	0.143512826217789	-0.0634858433535727	-0.317913508722392
g__Lactobacillus	-0.173554377564931	-0.475590027678336	0	0.0692544689688624	0.254147525250522	0.736263736263736	-0.409986456295665	0.0470732525409069	0.375813535369551	0.565934065934066	0	0.619792566190435	1	0.0831053627626349	0.154303349962092	-0.127730080130673	0.250344115785732	0.500993902042509	0.077151674981046	-0.154303349962092	-0.38575837490523	-0.056980288229819	0.231455024943138	0.478254142885561	0.161062943729808	0.0941465050818137	0.515406711388277	0.564328847634127	-0.29282214865821	-0.231455024943138	-0.38575837490523	-0.212710428742285	0.154303349962092	0	-0.0858755415213894	-0.354705120824044	0.38575837490523	0.154303349962092	-0.225274725274725	0.38575837490523	-0.314485451016575	-0.462910049886276	0.077151674981046	-0.393847991671122	-0.104828483672192	-0.365399074323518	-0.110345772286518	-0.325744390333196	0.38575837490523
g__Aerococcus	-0.138891032285555	0.0505784733983644	0	-0.406424581005587	-0.371867737946087	-0.0415526813813174	-0.0824022346368715	0.0423804303956495	0.311280131207016	0.484781282782037	0	-0.0613549895637561	0.0831053627626349	1	0.38897755484738	-0.185876040199701	-0.0610278197697353	0.54416472628014	0.116693266454214	0.233386532908428	0.311182043877904	0.172367377861173	-0.155591021938952	0.496597742220818	-0.0372182765573606	-0.166131287150946	0.264258211290845	0.0739191792853137	-0.428971023548295	-0.155591021938952	0.311182043877904	0.240948009980049	0.38897755484738	0	0.270949720670391	-0.257987983716601	0.466773065816856	0.38897755484738	-0.033242145105054	0.466773065816856	-0.29068403241993	-0.466773065816856	0.116693266454214	0.359669144166147	0.0205534164337324	-0.204693530285601	0.230878226706738	0.491214562288309	0.466773065816856
g__Weissella	-0.0773645075922467	-0.156516732131699	-0.0833333333333333	-0.466773065816856	-0.155158222708544	0	0.233386532908428	-0.188852574577511	0.376930368546023	0.462910049886276	-0.0833333333333333	0.397391885902991	0.154303349962092	0.38897755484738	1	-0.285335163306633	-0.386289357090363	0.424918292799399	-0.0833333333333333	-0.0833333333333333	-0.0833333333333333	0.67700320038633	-0.0833333333333333	0.279810653776028	0.471162960682528	-0.188852574577511	-0.122663345365665	-0.233061255352575	0	-0.0833333333333333	-0.0833333333333333	-0.155158222708544	1	-0.0833333333333333	0.466773065816856	-0.285773803324704	-0.0833333333333333	1	-0.154303349962092	-0.0833333333333333	-0.122663345365665	-0.0833333333333333	-0.0833333333333333	-0.156516732131699	0.0817755635771097	0.380058475033046	0.34862213946031	0.412069730634163	-0.0833333333333333
g__Lactococcus	-0.0815070070448158	-0.15900825991932	-0.285335163306633	0.032198999089712	0.0919497395386577	0.0783798218983674	-0.215147857553984	-0.0479647109543309	-0.134734831451991	-0.441249367724142	-0.285335163306633	-0.203354156015961	-0.127730080130673	-0.185876040199701	-0.285335163306633	1	0.452031063842331	-0.120800012773871	0.0407621661866619	-0.285335163306633	-0.285335163306633	-0.0602097097375626	-0.285335163306633	-0.132356119986131	-0.191465286800198	-0.0355294155217266	0.410771175252769	0.154924407995306	0.11384253466691	0.203810830933309	-0.285335163306633	0.585267389761932	-0.285335163306633	-0.285335163306633	-0.452249578123682	0.0844855067420282	0.203810830933309	-0.285335163306633	-0.606717880620696	0.203810830933309	0.0600002840256854	0.0407621661866619	0.0407621661866619	0.078522597491022	0.0123077505693714	-0.164453609796353	-0.281296878144711	-0.258929977696676	0.203810830933309
g__Streptococcus	0.293793382918928	-0.0502289289656627	-0.0772578714180725	0.155343541232054	0.351316993955334	0.40715306743174	-0.725398857717536	0.095959595959596	-0.161284640935543	0.110041369576146	-0.0772578714180725	-0.00566799714898682	0.250344115785732	-0.0610278197697353	-0.386289357090363	0.452031063842331	1	0.146464646464646	0.193144678545181	0.0772578714180725	-0.463547228508435	-0.513528475467966	-0.154515742836145	-0.0228053543850569	-0.356170248732658	-0.0740740740740741	0.629836657297774	0.814416930858116	0.146612603776635	-0.30903148567229	-0.463547228508435	0.0442604086872861	-0.386289357090363	-0.0772578714180725	-0.420259758868859	-0.0509498671198005	0.463547228508435	-0.386289357090363	-0.481430991895638	0.463547228508435	0.376152448108393	0.30903148567229	0.193144678545181	-0.111619842145917	-0.27409558234255	-0.189726979909073	-0.616024449900893	-0.496635832127977	0.463547228508435
g__Granulicatella sp. BB-11	-0.187126614785608	0.0295585878275299	-0.188852574577511	-0.70860079621526	-0.136930639376292	0.312700891878881	-0.233939975783985	0.288065843621399	0.681726283213662	0.719548288839576	-0.188852574577511	0.287493410945831	0.500993902042509	0.54416472628014	0.424918292799399	-0.120800012773871	0.146464646464646	1	0.424918292799399	-0.188852574577511	-0.188852574577511	0.174346087350236	0.283278861866266	0.667214986279477	-0.0533882029022747	-0.0987654320987654	0.320750149549792	0.514627780950404	-0.351624357904551	-0.188852574577511	-0.188852574577511	-0.0557865567829336	0.424918292799399	-0.188852574577511	0.261063451237201	-0.208166599946613	0.566557723732532	0.424918292799399	-0.248815763430508	0.566557723732532	0.138991731471577	-0.188852574577511	0.424918292799399	0.0295585878275299	0.523891910931327	-0.10766253224999	-0.185697455002511	-0.256807417467885	0.566557723732532
g__Clostridium sensu stricto 12	0.270775776572863	0.521722440438996	-0.0833333333333333	-0.38897755484738	0.19394777838568	-0.077151674981046	-0.311182043877904	0.566557723732532	-0.188465184273011	0.154303349962092	-0.0833333333333333	0.317913508722392	0.077151674981046	0.116693266454214	-0.0833333333333333	0.0407621661866619	0.193144678545181	0.424918292799399	1	-0.0833333333333333	-0.0833333333333333	-0.123091490979333	-0.0833333333333333	0	-0.188465184273011	-0.188852574577511	-0.122663345365665	0.388435425587625	0.155158222708544	-0.0833333333333333	-0.0833333333333333	-0.0387895556771359	-0.0833333333333333	-0.0833333333333333	0.38897755484738	0.489897948556636	-0.0833333333333333	-0.0833333333333333	-0.308606699924184	-0.0833333333333333	0.613316726828323	-0.0833333333333333	1	0.521722440438996	0.490653381462658	-0.190029237516523	-0.426093726007045	-0.288448811443914	-0.0833333333333333
g__Terriglobus	0.386822537961233	-0.156516732131699	-0.0833333333333333	0.155591021938952	-0.0775791113542719	-0.308606699924184	-0.38897755484738	-0.188852574577511	-0.188465184273011	0.308606699924184	-0.0833333333333333	0.0397391885902991	-0.154303349962092	0.233386532908428	-0.0833333333333333	-0.285335163306633	0.0772578714180725	-0.188852574577511	-0.0833333333333333	1	-0.0833333333333333	-0.123091490979333	-0.0833333333333333	-0.319783604315461	0.376930368546023	0.330492005510643	-0.122663345365665	0.15537417023505	0.0775791113542719	-0.0833333333333333	-0.0833333333333333	-0.465474668125631	-0.0833333333333333	-0.0833333333333333	0.233386532908428	-0.285773803324704	-0.0833333333333333	-0.0833333333333333	0	-0.0833333333333333	-0.122663345365665	-0.0833333333333333	-0.0833333333333333	-0.156516732131699	-0.327102254308439	-0.190029237516523	0.232414759640207	0.123620919190249	-0.0833333333333333
g__Candidatus Koribacter	-0.23209352277674	0.626066928526795	-0.0833333333333333	-0.077795510969476	0.0387895556771359	-0.462910049886276	0.427875310332118	-0.188852574577511	-0.188465184273011	-0.38575837490523	-0.0833333333333333	-0.317913508722392	-0.38575837490523	0.311182043877904	-0.0833333333333333	-0.285335163306633	-0.463547228508435	-0.188852574577511	-0.0833333333333333	-0.0833333333333333	1	-0.123091490979333	-0.0833333333333333	0.15989180215773	-0.188465184273011	-0.188852574577511	-0.122663345365665	-0.46612251070515	-0.38789555677136	-0.0833333333333333	1	0.116368667031408	-0.0833333333333333	-0.0833333333333333	-0.116693266454214	0.244948974278318	-0.0833333333333333	-0.0833333333333333	0.462910049886276	-0.0833333333333333	-0.122663345365665	-0.0833333333333333	-0.0833333333333333	0.626066928526795	0.0817755635771097	-0.190029237516523	0.464829519280413	0.494483676760995	-0.0833333333333333
g__Candidatus Solibacter	0	-0.231190535055644	-0.123091490979333	-0.143639481550978	-0.315127840019817	0.170940864689457	0.488374237273324	-0.278953739760377	0.487167671127053	0.341881729378914	-0.123091490979333	0.0586986716866656	-0.056980288229819	0.172367377861173	0.67700320038633	-0.0602097097375626	-0.513528475467966	0.174346087350236	-0.123091490979333	-0.123091490979333	-0.123091490979333	1	-0.123091490979333	0.206653863391159	0.208786144768737	0.209215304820283	-0.18118576883487	-0.459005718573815	0.28647985456347	0.67700320038633	-0.123091490979333	0.200535898194429	0.67700320038633	-0.123091490979333	0.517102133583519	-0.211057941204435	-0.123091490979333	0.67700320038633	0.170940864689457	-0.123091490979333	-0.18118576883487	-0.123091490979333	-0.123091490979333	-0.231190535055644	0.362371537669739	0.56138357221379	0.257474513607446	0.395633764743446	-0.123091490979333
g__Flexilinea	0	-0.156516732131699	-0.0833333333333333	-0.077795510969476	-0.426685112448495	0.077151674981046	0.311182043877904	0.472131436443776	0.565395552819034	0.231455024943138	-0.0833333333333333	0.238435131541794	0.231455024943138	-0.155591021938952	-0.0833333333333333	-0.285335163306633	-0.154515742836145	0.283278861866266	-0.0833333333333333	-0.0833333333333333	-0.0833333333333333	-0.123091490979333	1	0.399729505394326	-0.188465184273011	0.566557723732532	-0.122663345365665	0.233061255352575	-0.38789555677136	-0.0833333333333333	-0.0833333333333333	-0.310316445417088	-0.0833333333333333	-0.0833333333333333	0.233386532908428	-0.285773803324704	-0.0833333333333333	-0.0833333333333333	0.154303349962092	-0.0833333333333333	-0.122663345365665	-0.0833333333333333	-0.0833333333333333	-0.156516732131699	0.327102254308439	-0.190029237516523	-0.0774715865467355	-0.288448811443914	-0.0833333333333333
g__Phascolarctobacterium	-0.0542374754532519	-0.0539015989472715	0	-0.241122603159241	-0.211826660859924	0.492487897138107	0.163618909286628	0.090587935473976	0.716262902218213	0.461173637782505	0	0.243405946079572	0.478254142885561	0.496597742220818	0.279810653776028	-0.132356119986131	-0.0228053543850569	0.667214986279477	0	-0.319783604315461	0.15989180215773	0.206653863391159	0.399729505394326	1	-0.358131451109106	0.259569276646585	0.570281718923247	0.266585101863566	-0.334915125954204	0	0.15989180215773	0.218982966970056	0.279810653776028	0	0.0401871005265402	-0.140091383187171	0.479675406473191	0.279810653776028	0	0.479675406473191	-0.253458541743665	-0.319783604315461	0	-0.0539015989472715	0.346996813101447	-0.0771289130171397	0.215820901146392	0.159648231780079	0.479675406473191
g__Selenomonas	-0.275908229244049	-0.353975457156122	-0.188465184273011	-0.223309659344163	0.202444082544729	-0.295282063504647	-0.236843578092294	-0.427105623218198	-0.0819672131147541	0.154351987741066	-0.188465184273011	0.359493768025472	0.161062943729808	-0.0372182765573606	0.471162960682528	-0.191465286800198	-0.356170248732658	-0.0533882029022747	-0.188465184273011	0.376930368546023	-0.188465184273011	0.208786144768737	-0.188465184273011	-0.358131451109106	1	-0.156057823868188	-0.277413239854608	-0.206104606050174	-0.0809776330178916	-0.188465184273011	-0.188465184273011	-0.53310275070112	0.471162960682528	-0.188465184273011	0.0845869921758195	-0.27698612144909	-0.188465184273011	0.471162960682528	-0.228172503617228	-0.188465184273011	-0.277413239854608	-0.188465184273011	-0.188465184273011	-0.353975457156122	-0.206281639891888	-0.0826474506134108	0.45823725449668	-0.0107530335300874	-0.188465184273011
g__Selenomonas 3	0.455172846775803	-0.354703053930359	-0.188852574577511	0.410242566229888	-0.314433320049262	0.232003887523041	0.216987803625726	0.0329218106995885	0.386037774831832	0.235366262704534	-0.188852574577511	0.219949778253738	0.0941465050818137	-0.166131287150946	-0.188852574577511	-0.0355294155217266	-0.0740740740740741	-0.0987654320987654	-0.188852574577511	0.330492005510643	-0.188852574577511	0.209215304820283	0.566557723732532	0.259569276646585	-0.156057823868188	1	0.0748417015616182	0.148971199748801	0.114954117007257	0.472131436443776	-0.188852574577511	-0.123406625610732	-0.188852574577511	-0.188852574577511	0.267844320100505	-0.297126685393884	-0.188852574577511	-0.188852574577511	0.12104550653376	-0.188852574577511	-0.277983462943153	-0.188852574577511	-0.188852574577511	-0.354703053930359	0.163938965325449	-0.0828173324999922	0.131676377183599	-0.00718342426483595	-0.188852574577511
g__Anaeroglobus	-0.0218995138011515	-0.230386391627709	-0.122663345365665	0.101298980994824	0.294267504487891	0.628970902033151	-0.475664780323521	-0.277983462943153	0.245404019871384	0.200921260371701	-0.122663345365665	0.0719932329541385	0.515406711388277	0.264258211290845	-0.122663345365665	0.410771175252769	0.629836657297774	0.320750149549792	-0.122663345365665	-0.122663345365665	-0.122663345365665	-0.18118576883487	-0.122663345365665	0.570281718923247	-0.277413239854608	0.0748417015616182	1	0.580557795366185	-0.14932977839684	-0.122663345365665	-0.122663345365665	0.294267504487891	-0.122663345365665	-0.122663345365665	-0.581368064839859	-0.171032560502779	0.735980072193987	-0.122663345365665	-0.375635399825354	0.735980072193987	-0.180555555555556	-0.122663345365665	-0.122663345365665	-0.230386391627709	-0.157407407407407	-0.279715463892758	-0.0175438596491228	-0.144638898663596	0.735980072193987
g__Veillonella	0.259364242420553	-0.0729559721485928	-0.233061255352575	-0.075313880781263	0.283727673584478	0.442610860889512	-0.739191792853137	0.264085308645602	0.155423145546033	0.470274039695106	-0.233061255352575	0.361917377785407	0.564328847634127	0.0739191792853137	-0.233061255352575	0.154924407995306	0.814416930858116	0.514627780950404	0.388435425587625	0.15537417023505	-0.46612251070515	-0.459005718573815	0.233061255352575	0.266585101863566	-0.206104606050174	0.148971199748801	0.580557795366185	1	-0.111265754346854	-0.388435425587625	-0.46612251070515	-0.269819454291121	-0.233061255352575	-0.233061255352575	-0.140864851090881	-0.191757515973963	0.46612251070515	-0.233061255352575	-0.484105629097903	0.46612251070515	0.294677062799503	0.0388435425587625	0.388435425587625	-0.134687948582017	0.00879633023282099	-0.422443702193261	-0.513890871496384	-0.620549927077631	0.46612251070515
g__Akkermansia	0.69806362008026	0.0635142439521479	0.310316445417088	0.298051295582257	0.2	0.116023870223064	-0.00835657838081095	-0.0912870929175277	-0.337406804241215	-0.104973977820868	0.310316445417088	0.0626072128698968	-0.29282214865821	-0.428971023548295	0	0.11384253466691	0.146612603776635	-0.351624357904551	0.155158222708544	0.0775791113542719	-0.38789555677136	0.28647985456347	-0.38789555677136	-0.334915125954204	-0.0809776330178916	0.114954117007257	-0.14932977839684	-0.111265754346854	1	0.38789555677136	-0.38789555677136	0.0555555555555556	0	0.310316445417088	0.161560515362345	0.491152490811936	-0.38789555677136	0	-0.0662993544131796	-0.38789555677136	0.474341649025257	0.465474668125631	0.155158222708544	-0.306362823769184	0	0.694022093788567	-0.0832178331623258	0.0737723158121366	-0.38789555677136
g__Candidatus Udaeobacter	0.0773645075922467	-0.156516732131699	-0.0833333333333333	0.272284288393166	-0.271526889739952	0.231455024943138	0.427875310332118	-0.188852574577511	0.282697776409517	0	-0.0833333333333333	-0.317913508722392	-0.231455024943138	-0.155591021938952	-0.0833333333333333	0.203810830933309	-0.30903148567229	-0.188852574577511	-0.0833333333333333	-0.0833333333333333	-0.0833333333333333	0.67700320038633	-0.0833333333333333	0	-0.188465184273011	0.472131436443776	-0.122663345365665	-0.388435425587625	0.38789555677136	1	-0.0833333333333333	0.426685112448495	-0.0833333333333333	-0.0833333333333333	0.233386532908428	0	-0.0833333333333333	-0.0833333333333333	0.38575837490523	-0.0833333333333333	-0.122663345365665	-0.0833333333333333	-0.0833333333333333	-0.156516732131699	0.408877817885549	0.380058475033046	0	0.123620919190249	-0.0833333333333333
g__Gemmatimonas	-0.23209352277674	0.626066928526795	-0.0833333333333333	-0.077795510969476	0.0387895556771359	-0.462910049886276	0.427875310332118	-0.188852574577511	-0.188465184273011	-0.38575837490523	-0.0833333333333333	-0.317913508722392	-0.38575837490523	0.311182043877904	-0.0833333333333333	-0.285335163306633	-0.463547228508435	-0.188852574577511	-0.0833333333333333	-0.0833333333333333	1	-0.123091490979333	-0.0833333333333333	0.15989180215773	-0.188465184273011	-0.188852574577511	-0.122663345365665	-0.46612251070515	-0.38789555677136	-0.0833333333333333	1	0.116368667031408	-0.0833333333333333	-0.0833333333333333	-0.116693266454214	0.244948974278318	-0.0833333333333333	-0.0833333333333333	0.462910049886276	-0.0833333333333333	-0.122663345365665	-0.0833333333333333	-0.0833333333333333	0.626066928526795	0.0817755635771097	-0.190029237516523	0.464829519280413	0.494483676760995	-0.0833333333333333
g__Actinomyces	-0.170360764424349	-0.0635142439521479	0.271526889739952	0.103064466696668	-0.356944444444444	0.19613559013899	0.272981560439824	0.118335120448647	0.0539850886785944	-0.334259245166447	0.271526889739952	-0.476668552532169	-0.212710428742285	0.240948009980049	-0.155158222708544	0.585267389761932	0.0442604086872861	-0.0557865567829336	-0.0387895556771359	-0.465474668125631	0.116368667031408	0.200535898194429	-0.310316445417088	0.218982966970056	-0.53310275070112	-0.123406625610732	0.294267504487891	-0.269819454291121	0.0555555555555556	0.426685112448495	0.116368667031408	1	-0.155158222708544	0.271526889739952	-0.188023013568246	0.222188031557781	0.271526889739952	-0.155158222708544	-0.0248622579049423	0.271526889739952	-0.210818510677892	-0.232737334062816	-0.0387895556771359	0.285814097784665	0.0585606974105255	0.122474487139159	-0.0901526525925196	0.330499974838372	0.271526889739952
g__Scardovia	-0.0773645075922467	-0.156516732131699	-0.0833333333333333	-0.466773065816856	-0.155158222708544	0	0.233386532908428	-0.188852574577511	0.376930368546023	0.462910049886276	-0.0833333333333333	0.397391885902991	0.154303349962092	0.38897755484738	1	-0.285335163306633	-0.386289357090363	0.424918292799399	-0.0833333333333333	-0.0833333333333333	-0.0833333333333333	0.67700320038633	-0.0833333333333333	0.279810653776028	0.471162960682528	-0.188852574577511	-0.122663345365665	-0.233061255352575	0	-0.0833333333333333	-0.0833333333333333	-0.155158222708544	1	-0.0833333333333333	0.466773065816856	-0.285773803324704	-0.0833333333333333	1	-0.154303349962092	-0.0833333333333333	-0.122663345365665	-0.0833333333333333	-0.0833333333333333	-0.156516732131699	0.0817755635771097	0.380058475033046	0.34862213946031	0.412069730634163	-0.0833333333333333
g__Gardnerella	0.154729015184493	-0.156516732131699	1	0.272284288393166	-0.271526889739952	0.154303349962092	0.116693266454214	0.330492005510643	-0.188465184273011	-0.077151674981046	1	-0.0794783771805981	0	0	-0.0833333333333333	-0.285335163306633	-0.0772578714180725	-0.188852574577511	-0.0833333333333333	-0.0833333333333333	-0.0833333333333333	-0.123091490979333	-0.0833333333333333	0	-0.188465184273011	-0.188852574577511	-0.122663345365665	-0.233061255352575	0.310316445417088	-0.0833333333333333	-0.0833333333333333	0.271526889739952	-0.0833333333333333	1	0.038897755484738	0.408248290463863	-0.0833333333333333	-0.0833333333333333	0.231455024943138	-0.0833333333333333	-0.122663345365665	-0.0833333333333333	-0.0833333333333333	-0.156516732131699	-0.327102254308439	0.380058475033046	0.0774715865467355	0.32965578450733	-0.0833333333333333
g__Bifidobacterium	0.366672325233866	0.0355922590581083	0.038897755484738	-0.18854748603352	-0.508358518165999	-0.152359831731497	0.344972067039106	0.450927779409711	0.223309659344163	0.484781282782037	0.038897755484738	0.333885292044626	-0.0858755415213894	0.270949720670391	0.466773065816856	-0.452249578123682	-0.420259758868859	0.261063451237201	0.38897755484738	0.233386532908428	-0.116693266454214	0.517102133583519	0.233386532908428	0.0401871005265402	0.0845869921758195	0.267844320100505	-0.581368064839859	-0.140864851090881	0.161560515362345	0.233386532908428	-0.116693266454214	-0.188023013568246	0.466773065816856	0.038897755484738	1	-0.102608857160012	-0.466773065816856	0.466773065816856	0.144049295455234	-0.466773065816856	0.0792774633872535	-0.233386532908428	0.38897755484738	0.179834572083074	0.314173651201338	0.225162883314161	-0.0472883114941512	0.313667130135908	-0.466773065816856
g__F0332	0.281339912199363	0.613417807888861	0.408248290463863	-0.0835529265445811	0.290890909736831	-0.255852874037015	0.0454410653137195	0.225958617036067	-0.5220123058079	-0.520428005143474	0.408248290463863	-0.0374387441686399	-0.354705120824044	-0.257987983716601	-0.285773803324704	0.0844855067420282	-0.0509498671198005	-0.208166599946613	0.489897948556636	-0.285773803324704	0.244948974278318	-0.211057941204435	-0.285773803324704	-0.140091383187171	-0.27698612144909	-0.297126685393884	-0.171032560502779	-0.191757515973963	0.491152490811936	0	0.244948974278318	0.222188031557781	-0.285773803324704	0.408248290463863	-0.102608857160012	1	-0.285773803324704	-0.285773803324704	-0.0523335424166622	-0.285773803324704	0.526965186413968	0.244948974278318	0.489897948556636	0.332267979273133	0.258860091571774	0.236317908433013	0.0627687064149601	0.0388215607115311	-0.285773803324704
g__Agromyces	-0.425504791757357	-0.156516732131699	-0.0833333333333333	-0.272284288393166	0.0387895556771359	0.462910049886276	-0.466773065816856	-0.188852574577511	0.471162960682528	0.38575837490523	-0.0833333333333333	-0.317913508722392	0.38575837490523	0.466773065816856	-0.0833333333333333	0.203810830933309	0.463547228508435	0.566557723732532	-0.0833333333333333	-0.0833333333333333	-0.0833333333333333	-0.123091490979333	-0.0833333333333333	0.479675406473191	-0.188465184273011	-0.188852574577511	0.735980072193987	0.46612251070515	-0.38789555677136	-0.0833333333333333	-0.0833333333333333	0.271526889739952	-0.0833333333333333	-0.0833333333333333	-0.466773065816856	-0.285773803324704	1	-0.0833333333333333	-0.077151674981046	1	-0.122663345365665	-0.0833333333333333	-0.0833333333333333	-0.156516732131699	0.0817755635771097	-0.190029237516523	-0.154943173093471	-0.288448811443914	1
g__Micrococcus	-0.0773645075922467	-0.156516732131699	-0.0833333333333333	-0.466773065816856	-0.155158222708544	0	0.233386532908428	-0.188852574577511	0.376930368546023	0.462910049886276	-0.0833333333333333	0.397391885902991	0.154303349962092	0.38897755484738	1	-0.285335163306633	-0.386289357090363	0.424918292799399	-0.0833333333333333	-0.0833333333333333	-0.0833333333333333	0.67700320038633	-0.0833333333333333	0.279810653776028	0.471162960682528	-0.188852574577511	-0.122663345365665	-0.233061255352575	0	-0.0833333333333333	-0.0833333333333333	-0.155158222708544	1	-0.0833333333333333	0.466773065816856	-0.285773803324704	-0.0833333333333333	1	-0.154303349962092	-0.0833333333333333	-0.122663345365665	-0.0833333333333333	-0.0833333333333333	-0.156516732131699	0.0817755635771097	0.380058475033046	0.34862213946031	0.412069730634163	-0.0833333333333333
g__Rothia	-0.157025389225414	0.182061807470613	0.231455024943138	0.293638948427977	-0.223760321144481	0.0164835164835165	0.545725215474636	-0.12104550653376	0.147641031752324	0.0164835164835165	0.231455024943138	-0.483947620176093	-0.225274725274725	-0.033242145105054	-0.154303349962092	-0.606717880620696	-0.481430991895638	-0.248815763430508	-0.308606699924184	0	0.462910049886276	0.170940864689457	0.154303349962092	0	-0.228172503617228	0.12104550653376	-0.375635399825354	-0.484105629097903	-0.0662993544131796	0.38575837490523	0.462910049886276	-0.0248622579049423	-0.154303349962092	0.231455024943138	0.144049295455234	-0.0523335424166622	-0.077151674981046	-0.154303349962092	1	-0.077151674981046	-0.148507018535605	0.077151674981046	-0.308606699924184	0.018577735456185	0.0931808743752816	0.297732579078422	0.0910352621363771	0.249443902507403	-0.077151674981046
g__Mycobacterium	-0.425504791757357	-0.156516732131699	-0.0833333333333333	-0.272284288393166	0.0387895556771359	0.462910049886276	-0.466773065816856	-0.188852574577511	0.471162960682528	0.38575837490523	-0.0833333333333333	-0.317913508722392	0.38575837490523	0.466773065816856	-0.0833333333333333	0.203810830933309	0.463547228508435	0.566557723732532	-0.0833333333333333	-0.0833333333333333	-0.0833333333333333	-0.123091490979333	-0.0833333333333333	0.479675406473191	-0.188465184273011	-0.188852574577511	0.735980072193987	0.46612251070515	-0.38789555677136	-0.0833333333333333	-0.0833333333333333	0.271526889739952	-0.0833333333333333	-0.0833333333333333	-0.466773065816856	-0.285773803324704	1	-0.0833333333333333	-0.077151674981046	1	-0.122663345365665	-0.0833333333333333	-0.0833333333333333	-0.156516732131699	0.0817755635771097	-0.190029237516523	-0.154943173093471	-0.288448811443914	1
g__Rhodococcus	0.398571151180958	0.685251831508058	-0.122663345365665	-0.325918460592042	0.37771649829789	-0.174714139453653	-0.211406569032676	0.235216776336514	-0.277413239854608	-0.0786213627541439	-0.122663345365665	-0.0359966164770693	-0.314485451016575	-0.29068403241993	-0.122663345365665	0.0600002840256854	0.376152448108393	0.138991731471577	0.613316726828323	-0.122663345365665	-0.122663345365665	-0.18118576883487	-0.122663345365665	-0.253458541743665	-0.277413239854608	-0.277983462943153	-0.180555555555556	0.294677062799503	0.474341649025257	-0.122663345365665	-0.122663345365665	-0.210818510677892	-0.122663345365665	-0.122663345365665	0.0792774633872535	0.526965186413968	-0.122663345365665	-0.122663345365665	-0.148507018535605	-0.122663345365665	1	0.735980072193987	0.613316726828323	0.230386391627709	0.398148148148148	0.322748612183951	-0.504385964912281	-0.424585154141523	-0.122663345365665
g__Actinoplanes	0.270775776572863	0.417377952351197	-0.0833333333333333	-0.077795510969476	0.310316445417088	-0.154303349962092	0	-0.188852574577511	-0.188465184273011	-0.231455024943138	-0.0833333333333333	-0.317913508722392	-0.462910049886276	-0.466773065816856	-0.0833333333333333	0.0407621661866619	0.30903148567229	-0.188852574577511	-0.0833333333333333	-0.0833333333333333	-0.0833333333333333	-0.123091490979333	-0.0833333333333333	-0.319783604315461	-0.188465184273011	-0.188852574577511	-0.122663345365665	0.0388435425587625	0.465474668125631	-0.0833333333333333	-0.0833333333333333	-0.232737334062816	-0.0833333333333333	-0.0833333333333333	-0.233386532908428	0.244948974278318	-0.0833333333333333	-0.0833333333333333	0.077151674981046	-0.0833333333333333	0.735980072193987	1	-0.0833333333333333	-0.156516732131699	0.0817755635771097	0.570087712549569	-0.271150552913574	-0.288448811443914	-0.0833333333333333
g__Pseudonocardia	0.270775776572863	0.521722440438996	-0.0833333333333333	-0.38897755484738	0.19394777838568	-0.077151674981046	-0.311182043877904	0.566557723732532	-0.188465184273011	0.154303349962092	-0.0833333333333333	0.317913508722392	0.077151674981046	0.116693266454214	-0.0833333333333333	0.0407621661866619	0.193144678545181	0.424918292799399	1	-0.0833333333333333	-0.0833333333333333	-0.123091490979333	-0.0833333333333333	0	-0.188465184273011	-0.188852574577511	-0.122663345365665	0.388435425587625	0.155158222708544	-0.0833333333333333	-0.0833333333333333	-0.0387895556771359	-0.0833333333333333	-0.0833333333333333	0.38897755484738	0.489897948556636	-0.0833333333333333	-0.0833333333333333	-0.308606699924184	-0.0833333333333333	0.613316726828323	-0.0833333333333333	1	0.521722440438996	0.490653381462658	-0.190029237516523	-0.426093726007045	-0.288448811443914	-0.0833333333333333
g__Streptomyces	-0.080104633259478	0.695979899497487	-0.156516732131699	-0.258512197369418	-0.076590705942296	-0.505314404408232	0.17608801849801	0.393356591858667	-0.353975457156122	-0.345545879485041	-0.156516732131699	-0.199035133943005	-0.393847991671122	0.359669144166147	-0.156516732131699	0.078522597491022	-0.111619842145917	0.0295585878275299	0.521722440438996	-0.156516732131699	0.626066928526795	-0.231190535055644	-0.156516732131699	-0.0539015989472715	-0.353975457156122	-0.354703053930359	-0.230386391627709	-0.134687948582017	-0.306362823769184	-0.156516732131699	0.626066928526795	0.285814097784665	-0.156516732131699	-0.156516732131699	0.179834572083074	0.332267979273133	-0.156516732131699	-0.156516732131699	0.018577735456185	-0.156516732131699	0.230386391627709	-0.156516732131699	0.521722440438996	1	0.192973216918936	-0.356913063186775	-0.156700055843948	0.242107339483333	-0.156516732131699
g__Collinsella	-0.0788382496841455	0.40957580733815	-0.327102254308439	-0.596049076578239	-0.134689604044209	-0.058238046484551	0.258385806595493	0.228088995235408	0.49792119973904	0.168890334805198	-0.327102254308439	-0.0269974623578019	-0.104828483672192	0.0205534164337324	0.0817755635771097	0.0123077505693714	-0.27409558234255	0.523891910931327	0.490653381462658	-0.327102254308439	0.0817755635771097	0.362371537669739	0.327102254308439	0.346996813101447	-0.206281639891888	0.163938965325449	-0.157407407407407	0.00879633023282099	0	0.408877817885549	0.0817755635771097	0.0585606974105255	0.0817755635771097	-0.327102254308439	0.314173651201338	0.258860091571774	0.0817755635771097	0.0817755635771097	0.0931808743752816	0.0817755635771097	0.398148148148148	0.0817755635771097	0.490653381462658	0.192973216918936	1	0.143443827637312	-0.0906432748538012	-0.292388311276946	0.0817755635771097
g__Olsenella	0.271412647174078	0.0457580850239455	0.380058475033046	-0.0136462353523734	-0.14969103983675	0.0947330933431342	0.409387060571201	-0.157352931749985	0.115706430858775	0.0405998971470575	0.380058475033046	-0.223062873816808	-0.365399074323518	-0.204693530285601	0.380058475033046	-0.164453609796353	-0.189726979909073	-0.10766253224999	-0.190029237516523	-0.190029237516523	-0.190029237516523	0.56138357221379	-0.190029237516523	-0.0771289130171397	-0.0826474506134108	-0.0828173324999922	-0.279715463892758	-0.422443702193261	0.694022093788567	0.380058475033046	-0.190029237516523	0.122474487139159	0.380058475033046	0.380058475033046	0.225162883314161	0.236317908433013	-0.190029237516523	0.380058475033046	0.297732579078422	-0.190029237516523	0.322748612183951	0.570087712549569	-0.190029237516523	-0.356913063186775	0.143443827637312	1	0.0339735381246265	0.252986343236466	-0.190029237516523
g__Coriobacteriaceae UCG-002	-0.0760719953092632	-0.0746190742114038	0.0774715865467355	-0.0625874710952001	-0.029126241606814	-0.311726806709413	0.271212374745867	-0.511512080597826	0.0336939157718147	-0.099311195057866	0.0774715865467355	0.143512826217789	-0.110345772286518	0.230878226706738	0.34862213946031	-0.281296878144711	-0.616024449900893	-0.185697455002511	-0.426093726007045	0.232414759640207	0.464829519280413	0.257474513607446	-0.0774715865467355	0.215820901146392	0.45823725449668	0.131676377183599	-0.0175438596491228	-0.513890871496384	-0.0832178331623258	0	0.464829519280413	-0.0901526525925196	0.34862213946031	0.0774715865467355	-0.0472883114941512	0.0627687064149601	-0.154943173093471	0.34862213946031	0.0910352621363771	-0.154943173093471	-0.504385964912281	-0.271150552913574	-0.426093726007045	-0.156700055843948	-0.0906432748538012	0.0339735381246265	1	0.590833939192888	-0.154943173093471
g__Treponema 2	0.164792863480078	0.0238138366704917	0.32965578450733	0.167190498610177	-0.374763364325654	-0.217162926888798	0.526724048718789	-0.1598311898926	-0.107530335300874	-0.0821697561200856	0.32965578450733	-0.0634858433535727	-0.325744390333196	0.491214562288309	0.412069730634163	-0.258929977696676	-0.496635832127977	-0.256807417467885	-0.288448811443914	0.123620919190249	0.494483676760995	0.395633764743446	-0.288448811443914	0.159648231780079	-0.0107530335300874	-0.00718342426483595	-0.144638898663596	-0.620549927077631	0.0737723158121366	0.123620919190249	0.494483676760995	0.330499974838372	0.412069730634163	0.32965578450733	0.313667130135908	0.0388215607115311	-0.288448811443914	0.412069730634163	0.249443902507403	-0.288448811443914	-0.424585154141523	-0.288448811443914	-0.288448811443914	0.242107339483333	-0.292388311276946	0.252986343236466	0.590833939192888	1	-0.288448811443914
g__Methanomassiliicoccus	-0.425504791757357	-0.156516732131699	-0.0833333333333333	-0.272284288393166	0.0387895556771359	0.462910049886276	-0.466773065816856	-0.188852574577511	0.471162960682528	0.38575837490523	-0.0833333333333333	-0.317913508722392	0.38575837490523	0.466773065816856	-0.0833333333333333	0.203810830933309	0.463547228508435	0.566557723732532	-0.0833333333333333	-0.0833333333333333	-0.0833333333333333	-0.123091490979333	-0.0833333333333333	0.479675406473191	-0.188465184273011	-0.188852574577511	0.735980072193987	0.46612251070515	-0.38789555677136	-0.0833333333333333	-0.0833333333333333	0.271526889739952	-0.0833333333333333	-0.0833333333333333	-0.466773065816856	-0.285773803324704	1	-0.0833333333333333	-0.077151674981046	1	-0.122663345365665	-0.0833333333333333	-0.0833333333333333	-0.156516732131699	0.0817755635771097	-0.190029237516523	-0.154943173093471	-0.288448811443914	1
g__RumEn M2	-0.154729015184493	-0.156516732131699	-0.0833333333333333	0.077795510969476	-0.426685112448495	-0.231455024943138	0.116693266454214	0.330492005510643	-0.188465184273011	-0.308606699924184	-0.0833333333333333	-0.317913508722392	-0.308606699924184	0.116693266454214	-0.0833333333333333	0.489145994239942	0.193144678545181	-0.188852574577511	-0.0833333333333333	-0.0833333333333333	-0.0833333333333333	-0.123091490979333	-0.0833333333333333	-0.319783604315461	-0.188465184273011	-0.188852574577511	-0.122663345365665	-0.077687085117525	-0.232737334062816	-0.0833333333333333	-0.0833333333333333	0.426685112448495	-0.0833333333333333	-0.0833333333333333	0.038897755484738	-0.285773803324704	-0.0833333333333333	-0.0833333333333333	-0.231455024943138	-0.0833333333333333	-0.122663345365665	-0.0833333333333333	-0.0833333333333333	0.417377952351197	-0.327102254308439	-0.190029237516523	-0.426093726007045	0.123620919190249	-0.0833333333333333
g__Methanobrevibacter	0.171412426591408	-0.231190535055644	0.67700320038633	0.402190548342737	-0.401071796388858	0.284901441149095	0.402190548342737	0.104607652410141	0.069595381589579	-0.056980288229819	0.67700320038633	-0.293493358433328	-0.170940864689457	-0.114911585240782	-0.123091490979333	-0.0602097097375626	-0.285293597482204	-0.278953739760377	-0.123091490979333	-0.123091490979333	-0.123091490979333	0.409090909090909	-0.123091490979333	0	-0.278381526358316	0.209215304820283	-0.18118576883487	-0.459005718573815	0.515663738214246	0.67700320038633	-0.123091490979333	0.515663738214246	-0.123091490979333	0.67700320038633	0.201095274171369	0.301511344577764	-0.123091490979333	-0.123091490979333	0.455842305838552	-0.123091490979333	-0.18118576883487	-0.123091490979333	-0.123091490979333	-0.231190535055644	0.0603952562782899	0.56138357221379	0.0572165585794325	0.334767031705993	-0.123091490979333
g__Methanobacterium	0.0520124439732787	-0.133924988460907	0.308988059806714	-0.131547980550252	-0.244978546834764	0.320646926907643	0.316983085663257	-0.24623763948958	0.418513225558019	0.292354551004027	0.308988059806714	-0.259072030540159	-0.13517468487283	0.0950949256989771	0.485552665410551	-0.0979920443035509	-0.169987915897636	0.176983303383136	-0.220705757004796	-0.220705757004796	-0.220705757004796	0.717208818412485	-0.220705757004796	0.20196189752429	-0.0691122757802233	-0.0692543361064444	-0.00999600239840112	-0.329202949062899	0.489957093669528	0.485552665410551	-0.220705757004796	0.295554762955489	0.485552665410551	0.308988059806714	0.190189851397954	0.0282784009084909	0.176564605603837	0.485552665410551	0.273492967068283	0.176564605603837	0.0949620227848106	0.308988059806714	-0.220705757004796	-0.414529726188521	0.229908055163226	0.890430068806109	0.0757591760720927	0.263603952159229	0.176564605603837
g__Fusobacterium	-0.00414938156232345	0.527929950045682	0.0387357932733677	-0.052851642258169	0.137309424717838	0.297933585173598	0.0486791441851557	0.0810316167283685	0.111189922046989	0.0193105101501406	0.0387357932733677	-0.531423732727259	-0.151725436893962	-0.0180808249830578	-0.309886346186942	0.0160324645574706	0.295581238293253	0.197514565775398	0.271150552913574	-0.387357932733678	0.154943173093471	-0.0286082792897163	-0.116207379820103	0.148644859067713	-0.697464056476565	-0.212707993911967	0.149122807017544	0.137500530481465	0.169209594096729	0.271150552913574	0.154943173093471	0.296810271612295	-0.309886346186942	0.0387357932733677	-0.143255767173458	0.287568259622027	0.387357932733678	-0.309886346186942	0.427589867610256	0.387357932733678	0.552631578947368	0.464829519280413	0.271150552913574	0.220126268923641	0.406432748538012	0.326145965996414	-0.530470914127424	-0.24311122186241	0.387357932733678
g__Leptotrichia	-0.145098633303959	0.400900224504189	-0.1183580191185	-0.113325816303492	-0.114423216236012	0.0477648708250233	-0.00283314540758729	0.0567402422207658	0.13383819530014	-0.0337163794058988	-0.1183580191185	-0.794521523681672	-0.370880173464887	0.117575534414873	-0.433979403434499	0.190012228719553	0.275729441535622	0.122077490838617	0.157810692158	-0.1183580191185	0.157810692158	-0.058275460170626	-0.1183580191185	-0.0232916639712936	-0.597124255954471	-0.130674497235703	0.0804084401128346	0.0820467063576664	-0.0113010583936802	0.355074057355499	0.157810692158	0.379998088487496	-0.433979403434499	-0.1183580191185	-0.150156706602127	0.0802846395157571	0.473432076473999	-0.433979403434499	0.390548061451661	0.473432076473999	0.388640793878701	0.355074057355499	0.157810692158	0.296400165984139	0.378217477567778	0.145329589744045	-0.512074802823841	-0.249111128350395	0.473432076473999
g__Defluviitoga	0	-0.156516732131699	-0.0833333333333333	-0.077795510969476	-0.426685112448495	0.077151674981046	0.311182043877904	0.472131436443776	0.565395552819034	0.231455024943138	-0.0833333333333333	0.238435131541794	0.231455024943138	-0.155591021938952	-0.0833333333333333	-0.285335163306633	-0.154515742836145	0.283278861866266	-0.0833333333333333	-0.0833333333333333	-0.0833333333333333	-0.123091490979333	1	0.399729505394326	-0.188465184273011	0.566557723732532	-0.122663345365665	0.233061255352575	-0.38789555677136	-0.0833333333333333	-0.0833333333333333	-0.310316445417088	-0.0833333333333333	-0.0833333333333333	0.233386532908428	-0.285773803324704	-0.0833333333333333	-0.0833333333333333	0.154303349962092	-0.0833333333333333	-0.122663345365665	-0.0833333333333333	-0.0833333333333333	-0.156516732131699	0.327102254308439	-0.190029237516523	-0.0774715865467355	-0.288448811443914	-0.0833333333333333
g__Mesotoga	0.477409400865103	0.22447904825264	-0.122663345365665	0.0440430352151408	0.193250301454734	-0.331956864961941	-0.264258211290845	-0.277983462943153	-0.277413239854608	0.026207120918048	-0.122663345365665	-0.224978852981683	-0.471728176524863	-0.211406569032676	-0.122663345365665	-0.161539226222999	0.297422865946171	-0.277983462943153	-0.122663345365665	0.613316726828323	-0.122663345365665	-0.18118576883487	-0.122663345365665	-0.470708720381093	0.10669739994408	0.0748417015616182	-0.180555555555556	0.136343118608725	0.421637021355784	-0.122663345365665	-0.122663345365665	-0.500693962859993	-0.122663345365665	-0.122663345365665	-0.0264258211290845	0	-0.122663345365665	-0.122663345365665	0.0611499488087786	-0.122663345365665	0.5	0.735980072193987	-0.122663345365665	-0.230386391627709	-0.157407407407407	0.322748612183951	-0.0570175438596491	-0.144638898663596	-0.122663345365665
g__Candidatus Saccharimonas	-0.471246147297679	-0.0683019736825585	0.157584440153254	-0.114577883705476	-0.193253161587454	0.207619582995986	0.513478664013429	-0.149373448243725	0.52087793583582	0.216036593117445	0.157584440153254	0.0751473334337623	0.331069064777383	0.304126481440461	0.393961100383135	-0.538090241325951	-0.601239835564084	0.269558981313389	-0.354564990344822	-0.354564990344822	0.472753320459762	0.290959555404112	0.315168880306508	0.629426955892864	0.0411219423028279	-0.00686774474683792	0.0446073106310158	-0.354555141883988	-0.485248814496965	0	0.472753320459762	0.0197484982644114	0.393961100383135	0.157584440153254	0.043850794998392	-0.193000734888813	0.157584440153254	0.393961100383135	0.502214937247047	0.157584440153254	-0.521905534382885	-0.354564990344822	-0.354564990344822	-0.0683019736825585	0.130848111184313	0.041463209086326	0.49302817013228	0.371632451444065	0.157584440153254
g__Campylobacter	-0.0335216455598662	0.495447434153297	-0.195584497515907	-0.351129136660574	-0.0546237774430412	-0.473583538933909	0.478940142405023	-0.0426191952730705	0.0612457505146187	-0.178290273481001	-0.195584497515907	-0.0990080265261272	-0.456868825795065	-0.139047138117587	0.0782337990063629	-0.209000785174431	-0.696010203532217	-0.0392096596512249	0.27381829652227	-0.0782337990063629	0.391168995031814	0.404456428516167	0.0782337990063629	-0.0750536586766381	0.112283875943468	0.115924211142752	-0.575785170407129	-0.523154518689934	0.159669503295043	0.469402794038177	0.391168995031814	-0.0826359710035751	0.0782337990063629	-0.195584497515907	0.356747202847143	0.426014651471219	-0.391168995031814	0.0782337990063629	0.345437404869439	-0.391168995031814	0.248030534944609	0.0782337990063629	0.27381829652227	0.246781801802593	0.735233371442949	0.240154532797847	0.320295070501779	0.072906980477027	-0.391168995031814
g__Helicobacter	-0.165289883395173	-0.085457583098451	-0.308606699924184	0.0831053627626349	0.0883991392175728	-0.208791208791209	-0.132968580420216	0.077334629174347	-0.00671095598874199	-0.0384615384615385	-0.308606699924184	0.291500613322442	0.247252747252747	-0.16621072552527	-0.38575837490523	-0.153856687430129	-0.236588944588714	-0.0806970043558403	0.077151674981046	0.308606699924184	0.154303349962092	-0.341881729378914	0.462910049886276	-0.0427012627576393	0.295282063504647	0.423659272868162	-0.122299897617557	0.141082211908532	-0.458570534691159	-0.077151674981046	0.154303349962092	-0.430945803685667	-0.38575837490523	-0.308606699924184	-0.022161430070036	-0.12501901799536	-0.154303349962092	-0.38575837490523	0.0274725274725275	-0.154303349962092	-0.314485451016575	-0.462910049886276	0.077151674981046	0.03715547091237	0.110652288320647	-0.730798148647035	0.217932900265872	-0.314005853744613	-0.154303349962092
g__Mesorhizobium	0.122637277286449	0.104363066292894	0.0817755635771097	-0.337663269982746	-0.10248122046842	-0.113564190644874	0.355280484068803	0.00890972637638311	0.209838219890024	-0.0611499488087786	0.0817755635771097	-0.038996334516825	-0.334868767286168	-0.427217441586866	0.286214472519884	0.0230770323175713	-0.316376283874113	0.0445486318819156	0.0817755635771097	-0.286214472519884	-0.286214472519884	0.513359678365464	0.0817755635771097	-0.114659816503087	0.099584239947808	0.0320750149549792	-0.421296296296296	-0.335726603886001	0.568038764882098	0.408877817885549	-0.286214472519884	-0.0219602615289471	0.286214472519884	0.0817755635771097	0.248109098378627	0.362095961424802	-0.286214472519884	0.286214472519884	0.0436785348634133	-0.286214472519884	0.444444444444444	0.490653381462658	0.0817755635771097	-0.307181855503612	0.574074074074074	0.753080095095887	0.0292397660818713	-0.146194155638473	-0.286214472519884
g__Phyllobacterium	0.13349549946058	-0.125252533239755	0.325101610132231	0.294742619261638	-0.0712980926931444	0.0578818471401614	0.232000378527725	0.0690708105818617	0.0494875781569806	-0.101293232495282	0.325101610132231	-0.166956774225936	-0.144704617850403	-0.716428841868636	-0.284463908865702	-0.30122465011996	-0.118821114707259	-0.343583006484132	-0.284463908865702	0	-0.284463908865702	-0.0600258628664371	0.406377012665289	-0.308887585374663	-0.0282786160897032	0.270970103051919	-0.418719536367126	-0.150080090491919	0.357945526581909	0.203188506332644	-0.284463908865702	-0.328844264258176	-0.284463908865702	0.325101610132231	-0.0131320968977958	0.101073042152229	-0.284463908865702	-0.284463908865702	0.465948869478299	-0.284463908865702	0.193255170630981	0.487652415198347	-0.284463908865702	-0.534280337100829	0.0613508478193592	0.470469407522566	-0.142398546780723	-0.343155303546167	-0.284463908865702
g__Aminobacter	-0.23209352277674	0.626066928526795	-0.0833333333333333	-0.077795510969476	0.0387895556771359	-0.462910049886276	0.427875310332118	-0.188852574577511	-0.188465184273011	-0.38575837490523	-0.0833333333333333	-0.317913508722392	-0.38575837490523	0.311182043877904	-0.0833333333333333	-0.285335163306633	-0.463547228508435	-0.188852574577511	-0.0833333333333333	-0.0833333333333333	1	-0.123091490979333	-0.0833333333333333	0.15989180215773	-0.188465184273011	-0.188852574577511	-0.122663345365665	-0.46612251070515	-0.38789555677136	-0.0833333333333333	1	0.116368667031408	-0.0833333333333333	-0.0833333333333333	-0.116693266454214	0.244948974278318	-0.0833333333333333	-0.0833333333333333	0.462910049886276	-0.0833333333333333	-0.122663345365665	-0.0833333333333333	-0.0833333333333333	0.626066928526795	0.0817755635771097	-0.190029237516523	0.464829519280413	0.494483676760995	-0.0833333333333333
g__Aquamicrobium	0.270775776572863	0.417377952351197	-0.0833333333333333	-0.077795510969476	0.310316445417088	-0.154303349962092	0	-0.188852574577511	-0.188465184273011	-0.231455024943138	-0.0833333333333333	-0.317913508722392	-0.462910049886276	-0.466773065816856	-0.0833333333333333	0.0407621661866619	0.30903148567229	-0.188852574577511	-0.0833333333333333	-0.0833333333333333	-0.0833333333333333	-0.123091490979333	-0.0833333333333333	-0.319783604315461	-0.188465184273011	-0.188852574577511	-0.122663345365665	0.0388435425587625	0.465474668125631	-0.0833333333333333	-0.0833333333333333	-0.232737334062816	-0.0833333333333333	-0.0833333333333333	-0.233386532908428	0.244948974278318	-0.0833333333333333	-0.0833333333333333	0.077151674981046	-0.0833333333333333	0.735980072193987	1	-0.0833333333333333	-0.156516732131699	0.0817755635771097	0.570087712549569	-0.271150552913574	-0.288448811443914	-0.0833333333333333
g__Sphingomonas	-0.425504791757357	-0.156516732131699	-0.0833333333333333	-0.272284288393166	0.0387895556771359	0.462910049886276	-0.466773065816856	-0.188852574577511	0.471162960682528	0.38575837490523	-0.0833333333333333	-0.317913508722392	0.38575837490523	0.466773065816856	-0.0833333333333333	0.203810830933309	0.463547228508435	0.566557723732532	-0.0833333333333333	-0.0833333333333333	-0.0833333333333333	-0.123091490979333	-0.0833333333333333	0.479675406473191	-0.188465184273011	-0.188852574577511	0.735980072193987	0.46612251070515	-0.38789555677136	-0.0833333333333333	-0.0833333333333333	0.271526889739952	-0.0833333333333333	-0.0833333333333333	-0.466773065816856	-0.285773803324704	1	-0.0833333333333333	-0.077151674981046	1	-0.122663345365665	-0.0833333333333333	-0.0833333333333333	-0.156516732131699	0.0817755635771097	-0.190029237516523	-0.154943173093471	-0.288448811443914	1
g__Bradyrhizobium	0.192580756073129	0.858968293559733	-0.18924236358783	-0.157980599149841	0.191420970801118	-0.330192877421763	0.336345791738371	-0.0659795216911294	-0.201647798003791	-0.330192877421763	-0.18924236358783	-0.416511026357025	-0.630061919161936	-0.120608844512244	-0.18924236358783	-0.0427232972720704	-0.156888805839418	-0.134020903435107	0.331174136278703	-0.18924236358783	0.520416499866533	0.104823561107156	-0.18924236358783	-0.104740278087623	-0.427987163110088	-0.111340442853781	-0.278557216831064	-0.279897514073278	0.311694324136334	0.331174136278703	0.520416499866533	0.110109407982944	-0.18924236358783	-0.18924236358783	0.0696473609155213	0.556256674210122	-0.18924236358783	-0.18924236358783	0.390840548784944	-0.18924236358783	0.637467476978781	0.520416499866533	0.331174136278703	0.483027263221919	0.539258201813983	0.340251891783512	-0.0778155787908641	0.0557864433100268	-0.18924236358783
g__Craurococcus	-0.23209352277674	0.626066928526795	-0.0833333333333333	-0.077795510969476	0.0387895556771359	-0.462910049886276	0.427875310332118	-0.188852574577511	-0.188465184273011	-0.38575837490523	-0.0833333333333333	-0.317913508722392	-0.38575837490523	0.311182043877904	-0.0833333333333333	-0.285335163306633	-0.463547228508435	-0.188852574577511	-0.0833333333333333	-0.0833333333333333	1	-0.123091490979333	-0.0833333333333333	0.15989180215773	-0.188465184273011	-0.188852574577511	-0.122663345365665	-0.46612251070515	-0.38789555677136	-0.0833333333333333	1	0.116368667031408	-0.0833333333333333	-0.0833333333333333	-0.116693266454214	0.244948974278318	-0.0833333333333333	-0.0833333333333333	0.462910049886276	-0.0833333333333333	-0.122663345365665	-0.0833333333333333	-0.0833333333333333	0.626066928526795	0.0817755635771097	-0.190029237516523	0.464829519280413	0.494483676760995	-0.0833333333333333
g__Bosea	0	0.77976932550917	-0.122663345365665	-0.114511891559366	0.241562876818418	-0.471728176524863	0.339131371156584	-0.277983462943153	-0.277413239854608	-0.462992469552181	-0.122663345365665	-0.4679560142019	-0.620235195060468	-0.0704688563442253	-0.122663345365665	-0.198462477931113	-0.157459164324443	-0.277983462943153	-0.122663345365665	-0.122663345365665	0.735980072193987	-0.18118576883487	-0.122663345365665	-0.0905209077655948	-0.277413239854608	-0.277983462943153	-0.180555555555556	-0.343056879080019	0.00878410461157883	-0.122663345365665	0.735980072193987	-0.0658807845868412	-0.122663345365665	-0.122663345365665	-0.251045300726303	0.360555127546399	-0.122663345365665	-0.122663345365665	0.419313934688767	-0.122663345365665	0.402777777777778	0.613316726828323	-0.122663345365665	0.389884662754585	0.12037037037037	0.236682315601564	0.18421052631579	0.195962378834549	-0.122663345365665
g__Microvirga	-0.122637277286449	-0.230386391627709	-0.122663345365665	0.00880860704302817	-0.628063479727886	-0.13103560459024	0.303896942984472	0.582696105015456	0.234734279876976	-0.0873570697268265	-0.122663345365665	-0.0899915411926732	-0.0873570697268265	-0.0132129105645423	-0.122663345365665	0.193847071467599	0.0481125224324688	0.0427666866066389	-0.122663345365665	-0.122663345365665	-0.122663345365665	-0.18118576883487	0.613316726828323	0.0181041815531189	-0.277413239854608	0.235216776336514	-0.180555555555556	0.0967596325610309	-0.44798933519052	-0.122663345365665	-0.122663345365665	0.127369516867893	-0.122663345365665	-0.122663345365665	0.189385051425106	-0.420647648804132	-0.122663345365665	-0.122663345365665	-0.0786213627541439	-0.122663345365665	-0.180555555555556	-0.122663345365665	-0.122663345365665	0.22447904825264	-0.037037037037037	-0.279715463892758	-0.390350877192983	-0.0979811894172745	-0.122663345365665
g__Anaeromyxobacter	-0.425504791757357	-0.156516732131699	-0.0833333333333333	-0.272284288393166	0.0387895556771359	0.462910049886276	-0.466773065816856	-0.188852574577511	0.471162960682528	0.38575837490523	-0.0833333333333333	-0.317913508722392	0.38575837490523	0.466773065816856	-0.0833333333333333	0.203810830933309	0.463547228508435	0.566557723732532	-0.0833333333333333	-0.0833333333333333	-0.0833333333333333	-0.123091490979333	-0.0833333333333333	0.479675406473191	-0.188465184273011	-0.188852574577511	0.735980072193987	0.46612251070515	-0.38789555677136	-0.0833333333333333	-0.0833333333333333	0.271526889739952	-0.0833333333333333	-0.0833333333333333	-0.466773065816856	-0.285773803324704	1	-0.0833333333333333	-0.077151674981046	1	-0.122663345365665	-0.0833333333333333	-0.0833333333333333	-0.156516732131699	0.0817755635771097	-0.190029237516523	-0.154943173093471	-0.288448811443914	1
g__Bdellovibrio	-0.425504791757357	-0.156516732131699	-0.0833333333333333	-0.272284288393166	0.0387895556771359	0.462910049886276	-0.466773065816856	-0.188852574577511	0.471162960682528	0.38575837490523	-0.0833333333333333	-0.317913508722392	0.38575837490523	0.466773065816856	-0.0833333333333333	0.203810830933309	0.463547228508435	0.566557723732532	-0.0833333333333333	-0.0833333333333333	-0.0833333333333333	-0.123091490979333	-0.0833333333333333	0.479675406473191	-0.188465184273011	-0.188852574577511	0.735980072193987	0.46612251070515	-0.38789555677136	-0.0833333333333333	-0.0833333333333333	0.271526889739952	-0.0833333333333333	-0.0833333333333333	-0.466773065816856	-0.285773803324704	1	-0.0833333333333333	-0.077151674981046	1	-0.122663345365665	-0.0833333333333333	-0.0833333333333333	-0.156516732131699	0.0817755635771097	-0.190029237516523	-0.154943173093471	-0.288448811443914	1
g__Reyranella	-0.425504791757357	-0.156516732131699	-0.0833333333333333	-0.272284288393166	0.0387895556771359	0.462910049886276	-0.466773065816856	-0.188852574577511	0.471162960682528	0.38575837490523	-0.0833333333333333	-0.317913508722392	0.38575837490523	0.466773065816856	-0.0833333333333333	0.203810830933309	0.463547228508435	0.566557723732532	-0.0833333333333333	-0.0833333333333333	-0.0833333333333333	-0.123091490979333	-0.0833333333333333	0.479675406473191	-0.188465184273011	-0.188852574577511	0.735980072193987	0.46612251070515	-0.38789555677136	-0.0833333333333333	-0.0833333333333333	0.271526889739952	-0.0833333333333333	-0.0833333333333333	-0.466773065816856	-0.285773803324704	1	-0.0833333333333333	-0.077151674981046	1	-0.122663345365665	-0.0833333333333333	-0.0833333333333333	-0.156516732131699	0.0817755635771097	-0.190029237516523	-0.154943173093471	-0.288448811443914	1
g__Mucispirillum	0.127029876719458	-0.044276313420973	-0.319783604315461	-0.132043330301489	-0.0100188285541856	-0.165111549329539	-0.212417531354569	0.125429449117813	0.166896210225603	0.0455480136081486	-0.319783604315461	0.325518795359428	0.145184293375974	-0.0444928612972409	-0.319783604315461	0.0962589963535498	-0.0356333662266514	0.14110813025754	0.199864752697163	0.319783604315461	0	-0.23617584387561	0.479675406473191	0.216814159292035	0.111264140150402	0.583595353534269	0.135781361648392	0.329648244239893	-0.220414228192083	0	0	-0.251901975076666	-0.319783604315461	-0.319783604315461	-0.0143525359023358	0.0451907687700551	0	-0.319783604315461	-0.284675085050929	0	-0.117677180095273	-0.319783604315461	0.199864752697163	-0.044276313420973	0.350014176693633	-0.560937549215562	0.27299200078782	-0.313214626159012	0
g__Enhydrobacter	0.154729015184493	-0.156516732131699	1	0.272284288393166	-0.271526889739952	0.154303349962092	0.116693266454214	0.330492005510643	-0.188465184273011	-0.077151674981046	1	-0.0794783771805981	0	0	-0.0833333333333333	-0.285335163306633	-0.0772578714180725	-0.188852574577511	-0.0833333333333333	-0.0833333333333333	-0.0833333333333333	-0.123091490979333	-0.0833333333333333	0	-0.188465184273011	-0.188852574577511	-0.122663345365665	-0.233061255352575	0.310316445417088	-0.0833333333333333	-0.0833333333333333	0.271526889739952	-0.0833333333333333	1	0.038897755484738	0.408248290463863	-0.0833333333333333	-0.0833333333333333	0.231455024943138	-0.0833333333333333	-0.122663345365665	-0.0833333333333333	-0.0833333333333333	-0.156516732131699	-0.327102254308439	0.380058475033046	0.0774715865467355	0.32965578450733	-0.0833333333333333
g__Moraxella	0.46418704555348	-0.156516732131699	-0.0833333333333333	0.466773065816856	0.38789555677136	0.38575837490523	-0.155591021938952	-0.188852574577511	-0.188465184273011	-0.154303349962092	-0.0833333333333333	0.476870263083589	0.308606699924184	-0.155591021938952	-0.0833333333333333	0.366859495679957	0.386289357090363	-0.188852574577511	-0.0833333333333333	-0.0833333333333333	-0.0833333333333333	-0.123091490979333	-0.0833333333333333	0.279810653776028	-0.188465184273011	0.330492005510643	0.613316726828323	0.3107483404701	0.232737334062816	-0.0833333333333333	-0.0833333333333333	0.116368667031408	-0.0833333333333333	-0.0833333333333333	-0.311182043877904	0.0816496580927726	-0.0833333333333333	-0.0833333333333333	-0.462910049886276	-0.0833333333333333	-0.122663345365665	-0.0833333333333333	-0.0833333333333333	-0.156516732131699	-0.327102254308439	-0.190029237516523	0.154943173093471	0.123620919190249	-0.0833333333333333
g__Kosakonia	0.352975797486528	0.528968932515819	-0.156911478615212	-0.371844263670399	0.0730383184335179	-0.100572785160227	-0.0450720319600483	0.574426957903553	0.0818926635648921	0.111747539066919	-0.156911478615212	0.184188106062944	-0.078223277346843	-0.276066195755296	-0.156911478615212	-0.112176907929465	0.229397778643302	0.36243605677248	0.627645914460848	-0.156911478615212	-0.156911478615212	-0.231773614254218	0.470734435845636	0.0463178937138838	-0.354868208781199	0.0820609939862218	-0.230967442718578	0.43883983422348	0.157313301241423	-0.156911478615212	-0.156911478615212	-0.342718263418815	-0.156911478615212	-0.156911478615212	0.281700199750302	0.331134941753886	-0.156911478615212	-0.156911478615212	-0.0893980312535348	-0.156911478615212	0.799502686333539	0.470734435845636	0.627645914460848	0.196474174934447	0.592224212098918	0.082572282384477	-0.510559610220015	-0.54313115410158	-0.156911478615212
g__Enterobacter	0.0186289844789484	-0.293969849246231	0.417377952351197	0.370908804921339	-0.622065977531331	0.059448753459792	0.413994171149576	0.295585878275299	-0.0589959095260203	-0.263803843477827	0.417377952351197	-0.4707946437498	-0.367839162032463	-0.0131129375477241	-0.156516732131699	0.329794909462293	-0.0948768658240295	-0.354703053930359	-0.156516732131699	-0.156516732131699	-0.156516732131699	0.269722290898251	-0.156516732131699	-0.231006852631164	-0.353975457156122	0.0591171756550598	-0.230386391627709	-0.422770505271333	0.239112447819851	0.521722440438996	-0.156516732131699	0.719205409458145	-0.156516732131699	0.417377952351197	0.19482078642333	0.00983041358796252	-0.156516732131699	-0.156516732131699	0.196923995835561	-0.156516732131699	-0.230386391627709	-0.156516732131699	-0.156516732131699	0.120603015075377	-0.153590927751806	0.30200336115804	-0.266763190305769	0.341331658943715	-0.156516732131699
g__Buttiauxella	0.489942291796342	0.130653266331658	-0.156516732131699	0.0131129375477241	-0.0784587719408886	-0.14862188364948	-0.249145813406758	0.11823435131012	-0.10437737839219	0.319537049846382	-0.156516732131699	0.0593277803099341	-0.18577735456185	0.159228527365221	-0.156516732131699	-0.0726334026791954	0.0130223149170237	0.0295585878275299	0.521722440438996	0.626066928526795	-0.156516732131699	0.192658779213036	-0.156516732131699	-0.231006852631164	0.0544577626394034	0.370619216606721	-0.230386391627709	0.149653276202242	0.358668671729776	0.417377952351197	-0.156516732131699	-0.134500751898666	-0.156516732131699	-0.156516732131699	0.535757162664157	0.100270218597218	-0.156516732131699	-0.156516732131699	0.011146641273711	-0.156516732131699	0.230386391627709	-0.156516732131699	0.521722440438996	0.130653266331658	0.287490710920047	-0.0549097020287346	-0.09887027333011	-0.0257983230596994	-0.156516732131699
g__Escherichia-Shigella	-0.294766958721391	0.059448753459792	0.231455024943138	0.033242145105054	-0.154698493630752	-0.0989010989010989	0.371203953673102	0.154669258348694	0.0469766919211939	-0.576923076923077	0.231455024943138	-0.158485770350065	-0.0879120879120879	-0.180061619319042	-0.38575837490523	0.235139465695102	-0.29436066361619	-0.171481134256161	-0.154303349962092	-0.462910049886276	0.38575837490523	-0.227921152919276	0.308606699924184	0.293215337602457	-0.288571107515905	0.114320756170774	0.104828483672192	-0.284930741697623	-0.248622579049423	0.077151674981046	0.38575837490523	0.430945803685667	-0.38575837490523	0.231455024943138	-0.401675920019402	0.412853501287002	0	-0.38575837490523	0.0659340659340659	0	-0.288278330098528	-0.231455024943138	-0.154303349962092	0.141190789467006	0.209656967344384	-0.202999485735288	0.333795961166716	0.0440195122071887	0
g__Morganella	-0.379167111403751	-0.413786174511536	-0.220309871920148	-0.0901781341187003	0.455947139159449	0.461279911038345	-0.294265490282075	-0.499273038203538	0.214630289915195	0.310657899270722	-0.220309871920148	0.463876892756456	0.699764763003748	0.0791036264199125	0.528743692608355	0.0414475735927904	0.0628455572563894	0.29380298017362	-0.220309871920148	-0.220309871920148	-0.220309871920148	0.227793473141781	-0.220309871920148	0.251999542174151	0.521244989794044	-0.245795957269434	0.454002291234348	0.156406887271113	-0.198786641986473	-0.220309871920148	-0.220309871920148	-0.168810878512322	0.528743692608355	-0.220309871920148	-0.270534402356101	-0.38190386906315	0.308433820688207	0.528743692608355	-0.323209733584691	0.308433820688207	-0.324287350881677	-0.220309871920148	-0.220309871920148	-0.413786174511536	-0.232821687812486	-0.108205742344039	0.203237578609245	-0.0770957420417793	0.308433820688207
g__Proteus	0.792506780229617	-0.202881395111001	0.195034329063139	0.352942561115636	-0.290507326700063	0.0444471881827219	0.0728294173730678	0.333194588963812	0.0203578231937248	0.072226680796923	0.195034329063139	0.269002176929323	-0.122229767502485	-0.306723892398112	-0.195034329063139	-0.0278862300801488	0.20028765644578	-0.200596742335356	-0.0390068658126277	0.351061792313649	-0.390068658126277	-0.0864254388835279	0.468082389751533	0.0057571182196669	-0.24090090779241	0.71058846013711	-0.0706665253337573	0.247554626633523	0.452521028128944	0.0780137316252554	-0.390068658126277	-0.18855042838706	-0.195034329063139	0.195034329063139	0.280113143742568	0.0455685299829337	-0.390068658126277	-0.195034329063139	-0.133341564548166	-0.390068658126277	0.128083077167435	0.195034329063139	-0.0390068658126277	-0.326864469901058	-0.0618332096670377	0.177898679238791	-0.0516051599476781	-0.0148371218661161	-0.390068658126277
g__Actinobacillus	0.0696403146071719	0.0864124460657968	-0.468082389751533	0.336135772491082	0.399447574212586	-0.383356998075976	-0.210084857806926	-0.295795196325017	-0.488587756649395	-0.305574418756213	-0.468082389751533	0.171703517188929	-0.0555589852284023	-0.182073543432669	-0.312054926501022	-0.0146769632000783	0.0417265950928708	-0.482792159518994	-0.156027463250511	0.468082389751533	0.312054926501022	-0.460935674045482	0	-0.368455566058682	0.298581406841297	0.183597018408631	-0.0353332626668787	0.0811195951680471	-0.273747288621213	-0.312054926501022	0.312054926501022	-0.472074405887602	-0.312054926501022	-0.468082389751533	-0.232493909306332	-0.196973645732681	-0.312054926501022	-0.312054926501022	-0.0888943763654437	-0.312054926501022	-0.167832997667674	-0.0780137316252554	-0.156027463250511	0.169067829259168	-0.418110274891398	-0.629487634229569	0.211999576001272	-0.0356090924786786	-0.312054926501022
g__Rodentibacter	0.331590139986578	0.0121971376405527	0.337690816752985	0.0121249982949222	-0.0876617135549597	0.156320472829262	-0.454687436059584	0.0036792565474029	0.0220302560792268	0.384788856195105	0.337690816752985	-0.337553523850461	-0.108221865804873	0.257656213767097	-0.253268112564739	-0.117532001564124	0.376287601438933	0.136132492253907	0.168845408376493	0.506536225129478	-0.253268112564739	-0.0623502991862304	-0.253268112564739	-0.049840609165616	-0.176242048633814	0.0478303351162377	0.162502811491648	0.287567359191587	0.374829395890173	0.168845408376493	-0.253268112564739	0.0513879010494592	-0.253268112564739	0.337690816752985	0.0454687436059584	0.130438376410034	0.422113520941232	-0.253268112564739	0.138283495195116	0.422113520941232	0.248533711693109	0.168845408376493	0.168845408376493	-0.211417052436246	0.0254906370967291	0.251748273047614	-0.163005916171189	-0.0899137059026982	0.422113520941232
g__Aggregatibacter	0.244448216822578	0.161101804157753	-0.38897755484738	-0.432960893854749	0.142061832473786	0.016621072552527	-0.156424581005587	-0.186473893740858	0.199625301534934	0.163440546766515	-0.38897755484738	-0.042805806672388	-0.232695015735378	-0.0991620111731844	0.233386532908428	0.398096716018257	0.202501401963213	0.288186926690417	0.311182043877904	-0.038897755484738	-0.38897755484738	0.459646340963128	-0.233386532908428	-0.0416223541167737	0.0338347968703278	0.0372947787481716	0.0660645528227113	0.145048955578729	0.523678911864152	0.38897755484738	-0.38897755484738	0.0515322333483342	0.233386532908428	-0.38897755484738	0.120111731843575	0.158310808189733	0.116693266454214	0.233386532908428	-0.343502166085558	0.116693266454214	0.581368064839859	0.466773065816856	0.311182043877904	-0.168594911327881	0.563750850753803	0.450325766628321	-0.176635751757565	-0.292953263051461	0.116693266454214
g__Pseudomonas	0.00747491887589315	-0.018147079250924	-0.293079104305985	-0.362298298049965	0.142417421836062	0.2027584586825	-0.565245477455547	-0.0620392508473814	0.382397589689514	0.781216414335516	-0.293079104305985	0.130545717734608	0.378681239009964	0.297655863128187	0.167473773889134	-0.367060697570788	0.374723710332178	0.613093773080005	0.167473773889134	0.418684434722835	-0.293079104305985	-0.0927656843757712	0.167473773889134	0.159121234770742	0.189377853941474	-0.00182468384845239	0.199108043396001	0.642520974460328	-0.200883521326656	-0.293079104305985	-0.293079104305985	-0.584660994905938	0.167473773889134	-0.293079104305985	0.124774932523432	-0.44967003087726	0.502421321667402	0.167473773889134	-0.0238539363155883	0.502421321667402	0.246514720395049	0.167473773889134	0.167473773889134	-0.262124478068903	0.123257360197524	-0.102818951489154	-0.257493108752723	-0.445916409473977	0.502421321667402
g__Holophaga	0.386822537961233	-0.156516732131699	-0.0833333333333333	0.155591021938952	-0.0775791113542719	-0.308606699924184	-0.38897755484738	-0.188852574577511	-0.188465184273011	0.308606699924184	-0.0833333333333333	0.0397391885902991	-0.154303349962092	0.233386532908428	-0.0833333333333333	-0.285335163306633	0.0772578714180725	-0.188852574577511	-0.0833333333333333	1	-0.0833333333333333	-0.123091490979333	-0.0833333333333333	-0.319783604315461	0.376930368546023	0.330492005510643	-0.122663345365665	0.15537417023505	0.0775791113542719	-0.0833333333333333	-0.0833333333333333	-0.465474668125631	-0.0833333333333333	-0.0833333333333333	0.233386532908428	-0.285773803324704	-0.0833333333333333	-0.0833333333333333	0	-0.0833333333333333	-0.122663345365665	-0.0833333333333333	-0.0833333333333333	-0.156516732131699	-0.327102254308439	-0.190029237516523	0.232414759640207	0.123620919190249	-0.0833333333333333
g__Dokdonella	0.154729015184493	-0.156516732131699	1	0.272284288393166	-0.271526889739952	0.154303349962092	0.116693266454214	0.330492005510643	-0.188465184273011	-0.077151674981046	1	-0.0794783771805981	0	0	-0.0833333333333333	-0.285335163306633	-0.0772578714180725	-0.188852574577511	-0.0833333333333333	-0.0833333333333333	-0.0833333333333333	-0.123091490979333	-0.0833333333333333	0	-0.188465184273011	-0.188852574577511	-0.122663345365665	-0.233061255352575	0.310316445417088	-0.0833333333333333	-0.0833333333333333	0.271526889739952	-0.0833333333333333	1	0.038897755484738	0.408248290463863	-0.0833333333333333	-0.0833333333333333	0.231455024943138	-0.0833333333333333	-0.122663345365665	-0.0833333333333333	-0.0833333333333333	-0.156516732131699	-0.327102254308439	0.380058475033046	0.0774715865467355	0.32965578450733	-0.0833333333333333
g__Lysobacter	-0.425504791757357	-0.156516732131699	-0.0833333333333333	-0.272284288393166	0.0387895556771359	0.462910049886276	-0.466773065816856	-0.188852574577511	0.471162960682528	0.38575837490523	-0.0833333333333333	-0.317913508722392	0.38575837490523	0.466773065816856	-0.0833333333333333	0.203810830933309	0.463547228508435	0.566557723732532	-0.0833333333333333	-0.0833333333333333	-0.0833333333333333	-0.123091490979333	-0.0833333333333333	0.479675406473191	-0.188465184273011	-0.188852574577511	0.735980072193987	0.46612251070515	-0.38789555677136	-0.0833333333333333	-0.0833333333333333	0.271526889739952	-0.0833333333333333	-0.0833333333333333	-0.466773065816856	-0.285773803324704	1	-0.0833333333333333	-0.077151674981046	1	-0.122663345365665	-0.0833333333333333	-0.0833333333333333	-0.156516732131699	0.0817755635771097	-0.190029237516523	-0.154943173093471	-0.288448811443914	1
g__Arenimonas	0.0773645075922467	-0.156516732131699	-0.0833333333333333	0.272284288393166	-0.271526889739952	0.231455024943138	0.427875310332118	-0.188852574577511	0.282697776409517	0	-0.0833333333333333	-0.317913508722392	-0.231455024943138	-0.155591021938952	-0.0833333333333333	0.203810830933309	-0.30903148567229	-0.188852574577511	-0.0833333333333333	-0.0833333333333333	-0.0833333333333333	0.67700320038633	-0.0833333333333333	0	-0.188465184273011	0.472131436443776	-0.122663345365665	-0.388435425587625	0.38789555677136	1	-0.0833333333333333	0.426685112448495	-0.0833333333333333	-0.0833333333333333	0.233386532908428	0	-0.0833333333333333	-0.0833333333333333	0.38575837490523	-0.0833333333333333	-0.122663345365665	-0.0833333333333333	-0.0833333333333333	-0.156516732131699	0.408877817885549	0.380058475033046	0	0.123620919190249	-0.0833333333333333
g__Luteibacter	0.0773645075922467	-0.156516732131699	-0.0833333333333333	0.272284288393166	-0.271526889739952	0.231455024943138	0.427875310332118	-0.188852574577511	0.282697776409517	0	-0.0833333333333333	-0.317913508722392	-0.231455024943138	-0.155591021938952	-0.0833333333333333	0.203810830933309	-0.30903148567229	-0.188852574577511	-0.0833333333333333	-0.0833333333333333	-0.0833333333333333	0.67700320038633	-0.0833333333333333	0	-0.188465184273011	0.472131436443776	-0.122663345365665	-0.388435425587625	0.38789555677136	1	-0.0833333333333333	0.426685112448495	-0.0833333333333333	-0.0833333333333333	0.233386532908428	0	-0.0833333333333333	-0.0833333333333333	0.38575837490523	-0.0833333333333333	-0.122663345365665	-0.0833333333333333	-0.0833333333333333	-0.156516732131699	0.408877817885549	0.380058475033046	0	0.123620919190249	-0.0833333333333333
g__Aquicella	0.46418704555348	-0.156516732131699	-0.0833333333333333	0.466773065816856	0.38789555677136	0.38575837490523	-0.155591021938952	-0.188852574577511	-0.188465184273011	-0.154303349962092	-0.0833333333333333	0.476870263083589	0.308606699924184	-0.155591021938952	-0.0833333333333333	0.366859495679957	0.386289357090363	-0.188852574577511	-0.0833333333333333	-0.0833333333333333	-0.0833333333333333	-0.123091490979333	-0.0833333333333333	0.279810653776028	-0.188465184273011	0.330492005510643	0.613316726828323	0.3107483404701	0.232737334062816	-0.0833333333333333	-0.0833333333333333	0.116368667031408	-0.0833333333333333	-0.0833333333333333	-0.311182043877904	0.0816496580927726	-0.0833333333333333	-0.0833333333333333	-0.462910049886276	-0.0833333333333333	-0.122663345365665	-0.0833333333333333	-0.0833333333333333	-0.156516732131699	-0.327102254308439	-0.190029237516523	0.154943173093471	0.123620919190249	-0.0833333333333333
g__BD1-7 clade	0.171412426591408	-0.231190535055644	0.67700320038633	0.402190548342737	-0.401071796388858	0.284901441149095	0.402190548342737	0.104607652410141	0.069595381589579	-0.056980288229819	0.67700320038633	-0.293493358433328	-0.170940864689457	-0.114911585240782	-0.123091490979333	-0.0602097097375626	-0.285293597482204	-0.278953739760377	-0.123091490979333	-0.123091490979333	-0.123091490979333	0.409090909090909	-0.123091490979333	0	-0.278381526358316	0.209215304820283	-0.18118576883487	-0.459005718573815	0.515663738214246	0.67700320038633	-0.123091490979333	0.515663738214246	-0.123091490979333	0.67700320038633	0.201095274171369	0.301511344577764	-0.123091490979333	-0.123091490979333	0.455842305838552	-0.123091490979333	-0.18118576883487	-0.123091490979333	-0.123091490979333	-0.231190535055644	0.0603952562782899	0.56138357221379	0.0572165585794325	0.334767031705993	-0.123091490979333
g__Bilophila	-0.213969822202947	-0.110342979869743	-0.220309871920148	-0.102834714345886	-0.246116794840395	-0.364003195105089	0.264206112242508	0.0864126412275354	0	-0.536590916922156	-0.220309871920148	-0.366899145141866	-0.486383579666282	-0.544232949768998	-0.220309871920148	0.540476359649987	-0.0675589740506186	-0.307244946586793	-0.220309871920148	-0.220309871920148	-0.220309871920148	0	0.220309871920148	-0.422708909453414	0.0229961024909137	0.0768112366466982	-0.324287350881677	-0.251198940162697	0.0504854963775169	0.220309871920148	-0.220309871920148	0.15776717617974	-0.220309871920148	-0.220309871920148	-0.178774195709002	0.00830225802311197	-0.220309871920148	-0.220309871920148	-0.147484053189131	-0.220309871920148	0.129714940352671	0.352495795072236	-0.220309871920148	-0.0636594114633132	0.199561446696417	0.131392687132048	-0.193784667976257	-0.343578850403582	-0.220309871920148
g__Desulfovibrio	-0.388292394401783	-0.00941915274055697	0.0782337990063629	0.0997206748116031	-0.306733519487847	-0.309222193068611	0.485962725138235	0.269353314125806	0.0306228752573094	-0.378866831147127	0.0782337990063629	-0.132010702034836	-0.13093191958761	-0.306184607168021	-0.352052095528633	-0.158958343653792	-0.633243752311877	-0.284696224424111	-0.0782337990063629	-0.156467598012726	0.312935196025452	-0.0866692346820358	0.469402794038177	-0.129900563094181	0.0442330420383357	0.226734118852735	-0.518206653366416	-0.453026567122918	-0.347351200150621	0.234701397019089	0.312935196025452	0.0112048774242136	-0.352052095528633	0.0782337990063629	0.0786529266119686	0.109083336362873	-0.352052095528633	-0.352052095528633	0.429010970563659	-0.352052095528633	-0.332183752157959	-0.352052095528633	-0.0782337990063629	0.177080071522471	0.250983279408235	-0.267600765117601	0.165042874756375	-0.0610037999909818	-0.352052095528633
g__Syntrophomonas	-0.167660860310535	0.0653266331658292	-0.156516732131699	-0.136749205854837	-0.0934032999296293	-0.018577735456185	-0.162975080950285	0.0204636377267515	-0.00453814688661695	-0.163484072014428	-0.156516732131699	-0.597105401829014	-0.308390408572671	0.0393388126431723	-0.156516732131699	0.486840104444337	0.578562848456337	0.0454747505038921	-0.156516732131699	-0.156516732131699	-0.156516732131699	-0.231190535055644	-0.156516732131699	-0.177105253683892	-0.353975457156122	-0.354703053930359	0.22447904825264	0.215126584540722	-0.0821949039380737	-0.156516732131699	-0.156516732131699	0.306362823769184	-0.156516732131699	-0.156516732131699	-0.365288974543743	-0.20447260262962	0.417377952351197	-0.156516732131699	-0.159768524923191	0.417377952351197	0.307181855503612	0.521722440438996	-0.156516732131699	0.120603015075377	-0.141776241001667	0.118971021062258	-0.559643056585528	-0.24409182587254	0.417377952351197
g__Clostridium sensu stricto 13	-0.425504791757357	-0.156516732131699	-0.0833333333333333	-0.272284288393166	0.0387895556771359	0.462910049886276	-0.466773065816856	-0.188852574577511	0.471162960682528	0.38575837490523	-0.0833333333333333	-0.317913508722392	0.38575837490523	0.466773065816856	-0.0833333333333333	0.203810830933309	0.463547228508435	0.566557723732532	-0.0833333333333333	-0.0833333333333333	-0.0833333333333333	-0.123091490979333	-0.0833333333333333	0.479675406473191	-0.188465184273011	-0.188852574577511	0.735980072193987	0.46612251070515	-0.38789555677136	-0.0833333333333333	-0.0833333333333333	0.271526889739952	-0.0833333333333333	-0.0833333333333333	-0.466773065816856	-0.285773803324704	1	-0.0833333333333333	-0.077151674981046	1	-0.122663345365665	-0.0833333333333333	-0.0833333333333333	-0.156516732131699	0.0817755635771097	-0.190029237516523	-0.154943173093471	-0.288448811443914	1
g__Clostridium sensu stricto 1	-0.532503967164842	-0.115659565027676	-0.309886346186942	-0.0639783037862046	-0.196948871817504	0.201381034422895	0.11265744797136	0.0675263472736405	0.387480031375869	-0.209656967344384	-0.309886346186942	-0.555579356942135	-0.0331037316859553	-0.178026584448569	-0.387357932733678	0.539273807842193	0.216851656131032	0.113106631683348	-0.193678966366839	-0.464829519280413	-0.0774715865467355	-0.0858248378691488	0.271150552913574	0.0986201468814637	-0.397588206107414	0.0388276496823433	0.236842105263158	0.104167068546564	-0.371706321458388	0.271150552913574	-0.0774715865467355	0.424410949127861	-0.387357932733678	-0.309886346186942	-0.420031472683343	-0.255454037735303	0.464829519280413	-0.387357932733678	0.0800006849077253	0.464829519280413	-0.0394736842105263	0.116207379820103	-0.193678966366839	0.0279821528292764	0.289473684210526	-0.142688860123431	-0.461218836565097	-0.48327564103558	0.464829519280413
g__Christensenellaceae R-7 group	-0.142077196647957	0.294077942244349	0.196980550191568	-0.292810147247327	0.0818152070954185	0.224453603238904	-0.0509235038691004	0.0480742132278655	0.178195083312254	0.047696390688267	0.196980550191568	0.0187868333584406	0.224453603238904	0.497918704497871	0	0.0667054018172667	-0.0210714895641618	0.439535663797627	0.315168880306508	-0.354564990344822	0.393961100383135	0	-0.157584440153254	0.678850781528793	-0.33925602399833	-0.185429108164624	0.50852334119358	0.076278795465081	-0.160809200153064	0	0.393961100383135	0.481016993440305	0	0.196980550191568	-0.190963139509127	0.437963206093844	0.472753320459762	0	-0.0701417510121574	0.472753320459762	-0.0669109659465237	-0.354564990344822	0.315168880306508	0.294077942244349	0.336041740086985	-0.145121231802141	0.271869819530086	0.202299923165116	0.472753320459762
g__Parvimonas	-0.562690524312444	-0.296969619277578	-0.158113883008419	0.123005503200079	0.0490653381462658	0.341565025531987	-0.319814308320206	-0.0298602138825872	0.0595979241946061	0.0975900072948533	-0.158113883008419	-0.30159923594957	0.341565025531987	0.147606603840095	-0.158113883008419	0.257802575024303	0.415328429457804	0.119440855530349	-0.158113883008419	-0.158113883008419	-0.158113883008419	-0.233549683248457	-0.158113883008419	-0.101124454801491	-0.0595979241946061	-0.358322566591047	0.310316445417088	0.270234947125823	-0.490653381462658	-0.158113883008419	-0.158113883008419	0.196261352585063	-0.158113883008419	-0.158113883008419	-0.344415408960221	-0.542217668469038	0.52704627669473	-0.158113883008419	0	0.52704627669473	-0.232737334062816	-0.158113883008419	-0.158113883008419	0.0659932487283506	-0.362035852986602	-0.360555127546399	-0.538970668355994	-0.286677358795523	0.52704627669473
g__Sporanaerobacter	0.270775776572863	0.521722440438996	-0.0833333333333333	-0.38897755484738	0.19394777838568	-0.077151674981046	-0.311182043877904	0.566557723732532	-0.188465184273011	0.154303349962092	-0.0833333333333333	0.317913508722392	0.077151674981046	0.116693266454214	-0.0833333333333333	0.0407621661866619	0.193144678545181	0.424918292799399	1	-0.0833333333333333	-0.0833333333333333	-0.123091490979333	-0.0833333333333333	0	-0.188465184273011	-0.188852574577511	-0.122663345365665	0.388435425587625	0.155158222708544	-0.0833333333333333	-0.0833333333333333	-0.0387895556771359	-0.0833333333333333	-0.0833333333333333	0.38897755484738	0.489897948556636	-0.0833333333333333	-0.0833333333333333	-0.308606699924184	-0.0833333333333333	0.613316726828323	-0.0833333333333333	1	0.521722440438996	0.490653381462658	-0.190029237516523	-0.426093726007045	-0.288448811443914	-0.0833333333333333
g__Crassaminicella	0.154729015184493	-0.156516732131699	1	0.272284288393166	-0.271526889739952	0.154303349962092	0.116693266454214	0.330492005510643	-0.188465184273011	-0.077151674981046	1	-0.0794783771805981	0	0	-0.0833333333333333	-0.285335163306633	-0.0772578714180725	-0.188852574577511	-0.0833333333333333	-0.0833333333333333	-0.0833333333333333	-0.123091490979333	-0.0833333333333333	0	-0.188465184273011	-0.188852574577511	-0.122663345365665	-0.233061255352575	0.310316445417088	-0.0833333333333333	-0.0833333333333333	0.271526889739952	-0.0833333333333333	1	0.038897755484738	0.408248290463863	-0.0833333333333333	-0.0833333333333333	0.231455024943138	-0.0833333333333333	-0.122663345365665	-0.0833333333333333	-0.0833333333333333	-0.156516732131699	-0.327102254308439	0.380058475033046	0.0774715865467355	0.32965578450733	-0.0833333333333333
g__Romboutsia	0.0777391563092887	-0.0524248956137806	0.167473773889134	0.118761682763266	0.0854504531016371	0.0477078726311766	-0.198437242085458	0.392307027417265	-0.142033390456105	0.163995812169669	0.167473773889134	0.304094730722968	0.262393299471471	-0.326218799488972	-0.293079104305985	-0.27884010072974	-0.153771084319579	-0.0127727869391668	0.502421321667402	0.167473773889134	-0.293079104305985	-0.0927656843757712	0.167473773889134	-0.312063004113494	0.207587262974308	0.158747494815358	-0.431400760691336	0.112591292253562	0.143916552592231	0.167473773889134	-0.293079104305985	-0.332807027869534	-0.293079104305985	0.167473773889134	0.357788360729841	0.206690435245337	-0.293079104305985	-0.293079104305985	0.140141875854081	-0.293079104305985	0.10903535709781	-0.293079104305985	0.502421321667402	-0.0524248956137806	0.21491026906235	-0.183605270516347	-0.244019632131941	-0.401324768526579	-0.293079104305985
g__Peptostreptococcus	-0.442370178783261	-0.230386391627709	-0.122663345365665	-0.162959230296021	-0.136153621479472	-0.462992469552181	-0.0440430352151408	0.0748417015616182	-0.277413239854608	-0.576556660197055	-0.122663345365665	-0.18448265944498	-0.270806916153162	-0.198193658468134	-0.122663345365665	0.623079872574425	-0.0524863881081478	-0.277983462943153	-0.122663345365665	-0.122663345365665	-0.122663345365665	-0.18118576883487	-0.122663345365665	-0.470708720381093	0.32009219983224	-0.277983462943153	-0.180555555555556	-0.237500916286167	-0.219602615289471	-0.122663345365665	-0.122663345365665	0.259131086041576	-0.122663345365665	-0.122663345365665	-0.281875425376901	0	-0.122663345365665	-0.122663345365665	-0.462992469552181	-0.122663345365665	-0.180555555555556	-0.122663345365665	-0.122663345365665	0.159498271126876	-0.157407407407407	-0.279715463892758	-0.0131578947368421	-0.144638898663596	-0.122663345365665
g__[Eubacterium] saphenum group	0.411710859461649	-0.230386391627709	0.613316726828323	0.308301246505986	-0.245954929124207	-0.139771311562922	-0.229023783118732	0.0748417015616182	-0.277413239854608	0.192185553399018	0.613316726828323	-0.0224978852981683	-0.122299897617557	0.184980747903592	-0.122663345365665	-0.420001988179798	0.00874773135135797	-0.277983462943153	-0.122663345365665	0.735980072193987	-0.122663345365665	-0.18118576883487	-0.122663345365665	-0.253458541743665	0.170715839910528	0.133645895645747	-0.180555555555556	-0.035185320931284	0.272307242958944	-0.122663345365665	-0.122663345365665	-0.184466196843155	-0.122663345365665	0.613316726828323	0.211406569032676	0.0508475179873127	-0.122663345365665	-0.122663345365665	0.157242725508288	-0.122663345365665	-0.180555555555556	-0.122663345365665	-0.122663345365665	-0.230386391627709	-0.481481481481481	0.107582870727984	0.236842105263158	0.321938193799616	-0.122663345365665
g__[Eubacterium] brachy group	-0.110786701176951	0.245760339699063	0.0816496580927726	0.178832579621735	0.456070170039655	-0.247130616967572	0.167105853089162	-0.247309037543412	-0.390621453325639	-0.700687984578644	0.0816496580927726	0.0464240427691135	-0.119204179949064	-0.539429420498348	-0.285773803324704	0.0168971013484056	-0.171773837718184	-0.487501268251043	-0.285773803324704	-0.285773803324704	0.408248290463863	-0.422115882408869	0.0816496580927726	-0.0979133323351195	0.0532665618171326	-0.0978560939919977	-0.00462250163521024	-0.257628418407768	-0.0233882138481874	-0.285773803324704	0.408248290463863	-0.146176336551172	-0.285773803324704	0.0816496580927726	-0.590733849078354	0.443076923076923	-0.285773803324704	-0.285773803324704	0.0319816092546269	-0.285773803324704	0	0.244948974278318	-0.285773803324704	-0.0353894889166651	-0.144838384569921	-0.0859337848847319	0.410186197734972	-0.0450330104253761	-0.285773803324704
g__[Eubacterium] nodatum group	-0.208340398837212	0.297286376542488	0.380528553722345	0.279334771418268	0.0272502157317285	0.141522617332955	0.376494691911578	-0.270871235112719	-0.0404553961016752	-0.225833963829184	0.380528553722345	-0.642098966932465	-0.255945159006408	-0.00910874254624786	-0.253685702481564	-0.264087580735349	-0.250266929658876	-0.280084542429478	-0.253685702481564	-0.253685702481564	0.507371404963127	0.0936796540757852	-0.253685702481564	0.0499227866479102	-0.38984290788887	-0.187951469261887	-0.0382989993080951	-0.479058497901835	0.105973061178944	0.380528553722345	0.507371404963127	0.35425280451247	-0.253685702481564	0.380528553722345	-0.241381677475568	0.283613573459594	0.169123801654376	-0.253685702481564	0.806980030749616	0.169123801654376	-0.0382989993080951	0.169123801654376	-0.253685702481564	0.0733034901063668	0.0414905825837697	0.38566160489132	0.0997789718816161	0.275010616060478	0.169123801654376
g__Mogibacterium	-0.0258443623043297	0.580954763911049	-0.442319755571865	-0.295978352572214	0.590310090813929	-0.077319790533865	-0.550086596731773	-0.278638798228793	-0.216857463061661	0.120275229719346	-0.442319755571865	-0.241904745915289	-0.0830471824252624	0.158817652599724	-0.160843547480678	0.0423639875882007	0.447351483948799	0.224312994800538	0.402108868701695	0.160843547480678	0.160843547480678	-0.237581664885621	-0.442319755571865	-0.163207621957736	-0.0559632162739769	-0.406567303075974	0.209437373138125	0.38351469839467	0.00287956141860453	-0.160843547480678	0.160843547480678	-0.208768202848829	-0.160843547480678	-0.442319755571865	-0.232451291532324	0.104557456778953	0.402108868701695	-0.160843547480678	-0.0315006554026857	0.402108868701695	0.591888228433832	0.402108868701695	0.402108868701695	0.282731318436711	0.169978157909203	-0.119908754695962	-0.316312737462615	-0.362493818687346	0.402108868701695
g__Family XIII AD3011 group	-0.316935167384633	0.0886757634825896	0.283278861866266	0.0389899959639976	-0.223146227131734	0.258902888974988	0.210206934762422	-0.201646090534979	0.299795293220466	0.0168118759074667	0.283278861866266	-0.616552134317566	-0.0806970043558403	0.41363300066154	-0.188852574577511	-0.0284235324173813	-0.148148148148148	0.0987654320987654	-0.188852574577511	-0.188852574577511	0.424918292799399	0.174346087350236	-0.188852574577511	0.425066466454811	-0.427105623218198	-0.0534979423868313	0.320750149549792	-0.260699599560402	-0.135240137655597	0.424918292799399	0.424918292799399	0.615342626332964	-0.188852574577511	0.283278861866266	-0.242416061863115	0.117427312790397	0.566557723732532	-0.188852574577511	0.527892903494456	0.566557723732532	-0.277983462943153	-0.188852574577511	-0.188852574577511	0.0886757634825896	0.192450089729875	0.140789465249987	0.189073772366193	0.292724538792065	0.566557723732532
g__Candidatus Arthromitus	-0.309458030368987	-0.156516732131699	-0.0833333333333333	0.38897755484738	0.465474668125631	0.308606699924184	-0.155591021938952	-0.188852574577511	-0.188465184273011	0.077151674981046	-0.0833333333333333	0.158956754361196	0.462910049886276	-0.350079799362642	-0.0833333333333333	-0.285335163306633	0	-0.188852574577511	-0.0833333333333333	-0.0833333333333333	-0.0833333333333333	-0.123091490979333	-0.0833333333333333	-0.319783604315461	0.282697776409517	-0.188852574577511	-0.122663345365665	0.0388435425587625	-0.155158222708544	-0.0833333333333333	-0.0833333333333333	-0.38789555677136	-0.0833333333333333	-0.0833333333333333	-0.116693266454214	-0.285773803324704	-0.0833333333333333	-0.0833333333333333	0.308606699924184	-0.0833333333333333	-0.122663345365665	-0.0833333333333333	-0.0833333333333333	-0.156516732131699	-0.327102254308439	-0.190029237516523	-0.271150552913574	-0.288448811443914	-0.0833333333333333
g__Filifactor	-0.387591917243694	-0.109414911323742	0.378658623223051	-0.104235791501941	-0.293759994962764	0.170790398007947	0.321771356375557	-0.269540164476984	0.340351228195571	0	0.378658623223051	-0.449112579889714	-0.0898896831620774	0.321771356375557	0.12621954107435	-0.00949842814020343	-0.423063041090034	0.0825122952480562	-0.252439082148701	-0.252439082148701	0.252439082148701	0.466096545047067	-0.252439082148701	0.339980146606769	-0.0768535031409353	-0.110016393664075	0.128623938856882	-0.515926900766276	0.0180775381515547	0.504878164297401	0.252439082148701	0.601078143539193	0.12621954107435	0.378658623223051	-0.113299773371675	0.171234537895618	0.378658623223051	0.12621954107435	0.386525637596933	0.378658623223051	-0.371580267808769	-0.252439082148701	-0.252439082148701	-0.109414911323742	0.238192479364596	0.354245954216038	0.415207100871337	0.384083093843263	0.378658623223051
g__[Clostridium] innocuum group	0.154729015184493	-0.156516732131699	1	0.272284288393166	-0.271526889739952	0.154303349962092	0.116693266454214	0.330492005510643	-0.188465184273011	-0.077151674981046	1	-0.0794783771805981	0	0	-0.0833333333333333	-0.285335163306633	-0.0772578714180725	-0.188852574577511	-0.0833333333333333	-0.0833333333333333	-0.0833333333333333	-0.123091490979333	-0.0833333333333333	0	-0.188465184273011	-0.188852574577511	-0.122663345365665	-0.233061255352575	0.310316445417088	-0.0833333333333333	-0.0833333333333333	0.271526889739952	-0.0833333333333333	1	0.038897755484738	0.408248290463863	-0.0833333333333333	-0.0833333333333333	0.231455024943138	-0.0833333333333333	-0.122663345365665	-0.0833333333333333	-0.0833333333333333	-0.156516732131699	-0.327102254308439	0.380058475033046	0.0774715865467355	0.32965578450733	-0.0833333333333333
g__Sedimentibacter	-0.0489296108097777	0.0659932487283506	-0.158113883008419	-0.0492022012800316	0.0490653381462658	0.341565025531987	-0.0246011006400158	-0.358322566591047	0.357587545167636	0.0975900072948533	-0.158113883008419	-0.60319847189914	-0.195180014589707	-0.0984044025600632	-0.158113883008419	0.283582832526734	0.293173009029038	0.119440855530349	-0.158113883008419	-0.158113883008419	-0.158113883008419	0.272474630456533	-0.158113883008419	0.101124454801491	-0.357587545167636	0.0597204277651744	0.310316445417088	0.0737004401252246	0.294392028877595	0.52704627669473	-0.158113883008419	0.294392028877595	-0.158113883008419	-0.158113883008419	-0.29521320768019	-0.0258198889747161	0.52704627669473	-0.158113883008419	0.243975018237133	0.52704627669473	0.310316445417088	0.52704627669473	-0.158113883008419	-0.296969619277578	0.362035852986602	0.480740170061865	-0.269485334177997	-0.286677358795523	0.52704627669473
g__Ruminiclostridium 9	-0.626207492230954	0.0223239684291834	0.0772578714180725	-0.0166439508462915	-0.0982027817749161	-0.222833773391695	0.0887677378468878	-0.037037037037037	0.0806423204677716	-0.255846184264539	0.0772578714180725	-0.376921810407623	0.00275103423940365	-0.0152569549424338	-0.463547228508435	-0.203486652533525	-0.334710743801653	-0.11952861952862	-0.270402549963254	0	0.463547228508435	-0.399411036475085	0.30903148567229	0.0313573622794532	0.0537615469785144	-0.0168350168350168	-0.0787295821622217	-0.206374358329693	-0.619645721622006	-0.0772578714180725	0.463547228508435	-0.0290458932010315	-0.463547228508435	0.0772578714180725	-0.385584861272419	-0.0116456839130972	0.231773614254218	-0.463547228508435	0.442916512543987	0.231773614254218	-0.398021776486787	-0.270402549963254	-0.270402549963254	0.0837148816094378	0.0612341194595058	-0.433661668363596	0.265194382020115	-0.155749698833034	0.231773614254218
g__Ruminococcaceae UCG-009	-0.425504791757357	-0.156516732131699	-0.0833333333333333	-0.272284288393166	0.19394777838568	-0.38575837490523	-0.155591021938952	-0.188852574577511	-0.188465184273011	-0.462910049886276	-0.0833333333333333	0.0397391885902991	-0.077151674981046	-0.350079799362642	-0.0833333333333333	0.366859495679957	-0.231773614254218	-0.188852574577511	-0.0833333333333333	-0.0833333333333333	-0.0833333333333333	-0.123091490979333	-0.0833333333333333	-0.319783604315461	0.565395552819034	-0.188852574577511	-0.122663345365665	-0.233061255352575	-0.0775791113542719	-0.0833333333333333	-0.0833333333333333	-0.0387895556771359	-0.0833333333333333	-0.0833333333333333	-0.38897755484738	0.244948974278318	-0.0833333333333333	-0.0833333333333333	-0.38575837490523	-0.0833333333333333	-0.122663345365665	-0.0833333333333333	-0.0833333333333333	-0.156516732131699	0.0817755635771097	-0.190029237516523	0.34862213946031	-0.288448811443914	-0.0833333333333333
g__Ruminococcaceae UCG-008	-0.0773645075922467	-0.156516732131699	-0.0833333333333333	-0.466773065816856	-0.155158222708544	0	0.233386532908428	-0.188852574577511	0.376930368546023	0.462910049886276	-0.0833333333333333	0.397391885902991	0.154303349962092	0.38897755484738	1	-0.285335163306633	-0.386289357090363	0.424918292799399	-0.0833333333333333	-0.0833333333333333	-0.0833333333333333	0.67700320038633	-0.0833333333333333	0.279810653776028	0.471162960682528	-0.188852574577511	-0.122663345365665	-0.233061255352575	0	-0.0833333333333333	-0.0833333333333333	-0.155158222708544	1	-0.0833333333333333	0.466773065816856	-0.285773803324704	-0.0833333333333333	1	-0.154303349962092	-0.0833333333333333	-0.122663345365665	-0.0833333333333333	-0.0833333333333333	-0.156516732131699	0.0817755635771097	0.380058475033046	0.34862213946031	0.412069730634163	-0.0833333333333333
g__Ruminococcaceae UCG-005	-0.255772889950338	-0.0254807931377035	0.244198745948737	-0.00876810748577873	-0.610602953399871	0.0637673123262694	0.320035923230924	0.376035504568304	0.329241187220418	-0.118839082062593	0.244198745948737	-0.636002271999479	-0.22898262153524	0.170978095972685	-0.284898536940193	0.122511629106915	0.146576446677782	0.0922351237620368	-0.284898536940193	-0.284898536940193	0.122099372974368	-0.210411514138793	0.366298118923105	0.2402792466117	-0.644321463162538	-0.0177375238003917	0.0967752211316329	-0.0116745161612999	-0.349748708391334	0	0.122099372974368	0.482361760323049	-0.284898536940193	0.244198745948737	-0.163671339734536	-0.164111201548739	0.366298118923105	-0.284898536940193	0.298546962254807	0.366298118923105	-0.0967752211316329	0.122099372974368	-0.284898536940193	0.168565246910961	0.0215056046959184	0.0642529405317179	-0.333256024648781	0.0123848506417595	0.366298118923105
g__[Eubacterium] oxidoreducens group	-0.183955915929673	0.389884662754585	-0.122663345365665	-0.114511891559366	-0.259131086041576	-0.314485451016575	0.55053794018926	0.171066746426556	0.234734279876976	-0.148507018535605	-0.122663345365665	-0.0899915411926732	-0.148507018535605	0.140937712688451	-0.122663345365665	-0.420001988179798	-0.47237749297333	0.0427666866066389	-0.122663345365665	-0.122663345365665	0.735980072193987	-0.18118576883487	0.613316726828323	0.398291994168617	-0.277413239854608	0.235216776336514	-0.180555555555556	-0.211111925587704	-0.570966799752624	-0.122663345365665	0.735980072193987	-0.118585412256314	-0.122663345365665	-0.122663345365665	0.0660645528227113	0	-0.122663345365665	-0.122663345365665	0.471728176524863	-0.122663345365665	-0.180555555555556	-0.122663345365665	-0.122663345365665	0.389884662754585	0.287037037037037	-0.279715463892758	0.315789473684211	0.195962378834549	-0.122663345365665
g__Ruminococcaceae UCG-003	-0.194447445199778	0.0693112413236846	-0.077795510969476	-0.085195530726257	-0.188023013568246	-0.534644500439618	0.392458100558659	-0.0728943402805172	0.0710530734276883	-0.0360123238638084	-0.077795510969476	0.0485132475620397	-0.188372155595306	-0.122905027932961	0.077795510969476	-0.645443572661953	-0.715689886390533	-0.205121283114944	-0.272284288393166	0.311182043877904	0.38897755484738	0	0.466773065816856	-0.153572134154993	0.439852359314261	0.222073455273204	-0.629815403576514	-0.42677865776049	-0.325906556851627	-0.077795510969476	0.38897755484738	-0.584960486656766	0.077795510969476	-0.077795510969476	0.255586592178771	-0.143652400024017	-0.427875310332118	0.077795510969476	0.482011104023282	-0.427875310332118	-0.246640997204789	-0.077795510969476	-0.272284288393166	-0.0337189822655763	0.0968946774733098	-0.0955236474666137	0.489573107233565	0.109487583160647	-0.427875310332118
g__Oscillibacter	-0.518020579428554	0.023484849982454	0.243826207599173	0.0218868281629929	-0.2284449092413	-0.0955050477812663	0.462541635177918	0.030107789227991	0.229763755728839	-0.286515143343799	0.243826207599173	-0.269814072632987	-0.0115763694280323	-0.103597653304833	-0.284463908865702	-0.258410994265346	-0.585411345630883	-0.116889064061612	-0.284463908865702	-0.284463908865702	0.487652415198347	-0.0900387942996557	0.406377012665289	0.236913779073771	-0.0777661942466838	0.109804878360908	-0.161045975525818	-0.43712647716093	-0.419058177461747	0.162550805066115	0.487652415198347	0.136775932921542	-0.284463908865702	0.243826207599173	-0.213031794119798	0.15773520214666	0.0406377012665289	-0.284463908865702	0.552771640188541	0.0406377012665289	-0.418719536367126	-0.284463908865702	-0.284463908865702	0.023484849982454	0.248470933668405	-0.135438162771648	0.387963387657685	0.0448265937064812	0.0406377012665289
g__Ruminiclostridium 6	0.0248194489746384	0.0196911445835649	-0.286214472519884	0.198193658468134	0.22399466759526	-0.366899692852671	-0.0690007551703873	-0.224525104684854	-0.163602679914256	-0.125211799941785	-0.286214472519884	0.170983928266079	-0.00873570697268265	-0.311237448853662	-0.286214472519884	-0.364617110617627	-0.174954627027159	-0.345697383403665	-0.286214472519884	0.490653381462658	0.245326690731329	-0.422766793948029	0.408877817885549	-0.220267542229614	0.359214579811736	0.365298781431708	-0.199074074074074	0.0425155961253015	-0.286947417311575	-0.286214472519884	0.245326690731329	-0.720296578149464	-0.286214472519884	-0.286214472519884	-0.152682522079155	-0.18952256704362	-0.286214472519884	-0.286214472519884	0.171802237129425	-0.286214472519884	-0.162037037037037	0.0408877817885548	-0.286214472519884	-0.153590927751806	-0.179012345679012	-0.42315929153007	0.347953216374269	-0.186630836985285	-0.286214472519884
g__[Eubacterium] coprostanoligenes group	-0.245133907417245	-0.232937898090409	0.468082389751533	0.170869017682967	-0.0921802094336737	-0.0444471881827219	0.271709749430291	-0.285595361968982	-0.156076644485223	-0.300018520233373	0.468082389751533	-0.440705694118252	-0.327798012847574	-0.355743692553062	0.0780137316252554	0.0117415705600626	-0.336594533749158	-0.455592601236233	-0.390068658126277	-0.156027463250511	-0.156027463250511	0.345701755534112	-0.390068658126277	-0.477840812232353	0.251079819389272	-0.295795196325017	-0.388665889335665	-0.668537353281492	0.430174310690478	0.390068658126277	-0.156027463250511	0.237433872783705	0.0780137316252554	0.468082389751533	-0.106442994622176	0.182274119931735	-0.156027463250511	0.0780137316252554	0.344465708416094	-0.156027463250511	-0.079499841000477	0.234041194875766	-0.390068658126277	-0.356920972880465	-0.147221927778661	0.656856661804768	0.108789256105916	0.145403794287938	-0.156027463250511
g__Ruminococcus 1	-0.602787080119311	0.179834572083074	0.155591021938952	-0.381284916201117	-0.35097629199406	-0.193912513112815	0.307262569832402	0.347519529244326	0.294362732771852	-0.19114233435406	0.155591021938952	-0.245419958255024	0.0027701787587545	0.220670391061453	-0.19448877742369	-0.0804974977242799	-0.423033750676575	0.266149102884679	0.077795510969476	-0.38897755484738	0.466773065816856	-0.172367377861173	0.38897755484738	0.371730679870497	-0.189474862473836	-0.125446073971123	-0.0792774633872535	-0.218968134864042	-0.612815747926136	-0.038897755484738	0.466773065816856	0.298051295582257	-0.19448877742369	0.155591021938952	-0.106145251396648	0.203751873503452	0.233386532908428	-0.19448877742369	0.243775730770396	0.233386532908428	-0.255449604247817	-0.38897755484738	0.077795510969476	0.365288974543743	0.428685542760704	-0.313863413104588	0.179417417139574	-0.0251525528882568	0.233386532908428
g__Candidatus Soleaferrea	-0.23209352277674	0.626066928526795	-0.0833333333333333	-0.077795510969476	0.0387895556771359	-0.462910049886276	0.427875310332118	-0.188852574577511	-0.188465184273011	-0.38575837490523	-0.0833333333333333	-0.317913508722392	-0.38575837490523	0.311182043877904	-0.0833333333333333	-0.285335163306633	-0.463547228508435	-0.188852574577511	-0.0833333333333333	-0.0833333333333333	1	-0.123091490979333	-0.0833333333333333	0.15989180215773	-0.188465184273011	-0.188852574577511	-0.122663345365665	-0.46612251070515	-0.38789555677136	-0.0833333333333333	1	0.116368667031408	-0.0833333333333333	-0.0833333333333333	-0.116693266454214	0.244948974278318	-0.0833333333333333	-0.0833333333333333	0.462910049886276	-0.0833333333333333	-0.122663345365665	-0.0833333333333333	-0.0833333333333333	0.626066928526795	0.0817755635771097	-0.190029237516523	0.464829519280413	0.494483676760995	-0.0833333333333333
g__Harryflintia	0.270775776572863	0.521722440438996	-0.0833333333333333	-0.38897755484738	0.19394777838568	-0.077151674981046	-0.311182043877904	0.566557723732532	-0.188465184273011	0.154303349962092	-0.0833333333333333	0.317913508722392	0.077151674981046	0.116693266454214	-0.0833333333333333	0.0407621661866619	0.193144678545181	0.424918292799399	1	-0.0833333333333333	-0.0833333333333333	-0.123091490979333	-0.0833333333333333	0	-0.188465184273011	-0.188852574577511	-0.122663345365665	0.388435425587625	0.155158222708544	-0.0833333333333333	-0.0833333333333333	-0.0387895556771359	-0.0833333333333333	-0.0833333333333333	0.38897755484738	0.489897948556636	-0.0833333333333333	-0.0833333333333333	-0.308606699924184	-0.0833333333333333	0.613316726828323	-0.0833333333333333	1	0.521722440438996	0.490653381462658	-0.190029237516523	-0.426093726007045	-0.288448811443914	-0.0833333333333333
g__Ruminiclostridium 5	-0.454295371798265	-0.438995509669257	-0.271526889739952	-0.0445684180309917	0.140277777777778	0.3259718258648	-0.0222842090154959	-0.348243354463161	0.536476818743532	0.171273332234047	-0.271526889739952	0.284578240317713	0.582881824215871	-0.135098017156444	0.0775791113542719	-0.0423260705812869	-0.168742808120278	0.221455725411039	-0.426685112448495	-0.155158222708544	-0.0387895556771359	0.028647985456347	0.465474668125631	0.453709807382405	0.320536464029154	0.319504825211347	0.37771649829789	0.130737261357554	-0.466666666666667	-0.0387895556771359	-0.0387895556771359	-0.244444444444444	0.0775791113542719	-0.271526889739952	-0.373260501009555	-0.385905528495093	0.310316445417088	0.0775791113542719	-0.0276247310054915	0.310316445417088	-0.505086015165783	-0.271526889739952	-0.426685112448495	-0.521190413607331	0.108337290209472	-0.312990356022295	0.385575960318776	-0.295089263248546	0.310316445417088
g__Ruminococcus 2	0.143689908708775	-0.250800140448118	0.315621384316	0.254983086682856	-0.180816934298883	0.224775862705992	0.563795936109871	0.0137552102353372	0.116679452312943	-0.157343103894194	0.315621384316	0.399431585676032	0.146104310758895	-0.0821612168200315	0.315621384316	0.0178136464424581	-0.483933305552317	-0.151307312588709	-0.157810692158	-0.394526730394999	0.0789053460789999	0.466203681365008	0.0789053460789999	0.372666623540698	-0.0274539887795159	0.285420612383246	0.00893427112364829	-0.438525499497872	0.220370638676763	0.315621384316	0.0789053460789999	0.347507545605665	0.315621384316	0.315621384316	0.184154451493174	0.217065877209269	-0.394526730394999	0.315621384316	-0.0168581897029494	-0.394526730394999	-0.41991074281147	-0.394526730394999	-0.157810692158	-0.125400070224059	0.0238247229963954	0.221454612943307	0.479629291901119	0.531236984554457	-0.394526730394999
g__Ruminococcaceae UCG-010	-0.315156962041543	0.226700971078208	-0.117683608961409	-0.526779373533065	-0.147481219913834	-0.365973190444158	-0.12113108589263	-0.246182981958665	0.11601460671693	0.195558193367107	-0.117683608961409	-0.254697615415165	-0.181589750983743	0.785943557303343	0.235367217922818	-0.119556967661667	-0.288145990247074	0.319695955737989	0.117683608961409	0.313822957230424	0.470734435845636	0.173830210690663	-0.353050826884227	0.198298482462565	0.235441407749065	-0.264988626413841	0.0710669054518702	-0.191289158507671	-0.337099931231621	0	0.470734435845636	0.161527050381818	0.235367217922818	-0.117683608961409	0.0802845569288361	0.00443484296991812	0.39227869653803	0.235367217922818	0.0391116386734215	0.39227869653803	-0.199875671583385	-0.353050826884227	0.117683608961409	0.351386505171223	0.201356232113632	-0.185787635365073	0.469883157757431	0.365569046029909	0.39227869653803
g__Ruminococcaceae NK4A214 group	0.108161430406704	0.0909391061850738	0.393397896234722	0.258491078510638	-0.585973616611771	-0.369818997689147	0.497206883255435	0.432049379893857	-0.0479070137580409	-0.196116135138184	0.393397896234722	-0.301602688302017	-0.409042224716784	-0.0805136146180677	-0.393397896234722	-0.429264703652569	-0.441868683982354	-0.358326668245302	-0.118019368870416	0.236038737740833	0.314718316987777	-0.174326160944393	0.472077475481666	-0.145156381370837	-0.249800857452642	0.349754259914075	-0.579066024143586	-0.369564331968859	-0.0986013297183269	0.157359158493889	0.314718316987777	-0.0197202659436654	-0.393397896234722	0.393397896234722	0.320641938917568	0.11415239476581	-0.393397896234722	-0.393397896234722	0.610761678001773	-0.393397896234722	-0.173719807243076	-0.118019368870416	-0.118019368870416	0.195140165355471	0.0356348322549899	0	0.0900248393810272	0.227449103079601	-0.393397896234722
g__Ruminococcaceae UCG-013	-0.448172823482134	0.0462013705262327	-0.0399729505394326	-0.124867062350321	-0.0415065754387689	0.495334647988616	0.0674569187409781	0.134139827528772	0.56327470951141	0.469713890334033	-0.0399729505394326	-0.0469216281599175	0.529495658194728	0.241122603159241	-0.0399729505394326	-0.373003610870005	-0.125429449117813	0.541785537161664	0.15989180215773	-0.319783604315461	0.15989180215773	0.0885659414533539	0.319783604315461	0.520648967551622	-0.239913302199304	0.0139366054575348	0.162937633978071	0.180589907714028	-0.469453680824696	0.15989180215773	0.15989180215773	0.0128813509982386	-0.0399729505394326	-0.0399729505394326	0.0703274259214453	-0.212396613219259	0.479675406473191	-0.0399729505394326	0.498181398839126	0.479675406473191	-0.144833452424952	-0.319783604315461	0.15989180215773	0.0462013705262327	0.407344084945176	-0.182304703495058	-0.21296234616432	-0.237191658644688	0.479675406473191
g__Ruminiclostridium 1	0.0447095627494761	0.195979899497487	-0.156516732131699	-0.138622482647369	0.117688157911333	-0.085457583098451	0.354049313788551	-0.354703053930359	0.0544577626394034	0.011146641273711	-0.156516732131699	0.340656286940912	0.033439923821133	0.393388126431723	0.626066928526795	-0.190417298915728	-0.364624817676662	0.0886757634825896	-0.156516732131699	-0.156516732131699	0.521722440438996	0.346785802583465	-0.156516732131699	0.450463362630769	0.122529965938658	-0.0795808133818112	0.159498271126876	-0.295565220499427	-0.119556223909925	-0.156516732131699	0.521722440438996	0.022416791983111	0.626066928526795	-0.156516732131699	0.0992836700041969	-0.00983041358796252	-0.156516732131699	0.626066928526795	-0.066879847642266	-0.156516732131699	-0.230386391627709	-0.156516732131699	-0.156516732131699	0.195979899497487	-0.0630116626674076	0.0549097020287346	0.624934746520507	0.672740885941392	-0.156516732131699
g__Defluviitaleaceae UCG-011	-0.23209352277674	0.626066928526795	-0.0833333333333333	-0.077795510969476	0.0387895556771359	-0.462910049886276	0.427875310332118	-0.188852574577511	-0.188465184273011	-0.38575837490523	-0.0833333333333333	-0.317913508722392	-0.38575837490523	0.311182043877904	-0.0833333333333333	-0.285335163306633	-0.463547228508435	-0.188852574577511	-0.0833333333333333	-0.0833333333333333	1	-0.123091490979333	-0.0833333333333333	0.15989180215773	-0.188465184273011	-0.188852574577511	-0.122663345365665	-0.46612251070515	-0.38789555677136	-0.0833333333333333	1	0.116368667031408	-0.0833333333333333	-0.0833333333333333	-0.116693266454214	0.244948974278318	-0.0833333333333333	-0.0833333333333333	0.462910049886276	-0.0833333333333333	-0.122663345365665	-0.0833333333333333	-0.0833333333333333	0.626066928526795	0.0817755635771097	-0.190029237516523	0.464829519280413	0.494483676760995	-0.0833333333333333
g__ASF356	-0.0573180621865826	-0.354703053930359	-0.188852574577511	0.254282582373897	-0.371910378552891	-0.087421754718827	0.0271234754532157	0.349794238683128	0.0985628361272764	0.158031633530187	-0.188852574577511	0.0675436326920929	0.12104550653376	-0.093236946870429	-0.188852574577511	-0.17409413605646	0.0471380471380471	-0.0987654320987654	-0.188852574577511	0.330492005510643	-0.188852574577511	-0.278953739760377	0.566557723732532	-0.222985687320556	0.0698153422568208	0.347736625514403	-0.277983462943153	0.208221108739802	-0.449673457704859	-0.188852574577511	-0.188852574577511	-0.365148371670111	-0.188852574577511	-0.188852574577511	0.242416061863115	-0.64762942205613	-0.188852574577511	-0.188852574577511	0.114320756170774	-0.188852574577511	-0.277983462943153	-0.188852574577511	-0.188852574577511	-0.00454747505038921	-0.28511124404426	-0.430650128999959	-0.332567260322679	-0.204727591547825	-0.188852574577511
g__Tyzzerella	-0.685014551336888	0.197979746185052	-0.158113883008419	-0.393617610240253	0.17172868351193	-0.243975018237133	-0.123005503200079	-0.358322566591047	0.0595979241946061	-0.29277002188456	-0.158113883008419	-0.376999044936963	-0.0487950036474267	0.270612107040174	-0.158113883008419	0.180461802517012	-0.146586504514519	0.119440855530349	-0.158113883008419	-0.158113883008419	0.52704627669473	-0.233549683248457	-0.158113883008419	0.202248909602981	0.119195848389212	-0.358322566591047	0.310316445417088	-0.147400880250449	-0.539718719608924	-0.158113883008419	0.52704627669473	0.220794021658196	-0.158113883008419	-0.158113883008419	-0.615027516000395	0.129099444873581	0.52704627669473	-0.158113883008419	0	0.52704627669473	-0.232737334062816	-0.158113883008419	-0.158113883008419	0.197979746185052	0.155158222708544	-0.360555127546399	0.416477334638723	-0.0521231561446405	0.52704627669473
g__[Ruminococcus] gauvreauii group	-0.443831858687577	0.123463952866849	-0.3107483404701	-0.0432357463744288	0.151599590297589	0.165979072833567	-0.0822873882610096	0.209913963282402	0.185832021848518	-0.116185350983497	-0.3107483404701	-0.23652867996999	0.207473841041959	-0.337517762019734	-0.46612251070515	0.116924081505892	0.307483943283166	0.155742617919201	0	-0.388435425587625	0	-0.487693575984678	0.46612251070515	0.0243653050090356	-0.317603819159285	-0.0727927453318006	0.114352293026673	0.370473537604457	-0.495132606843501	-0.194217712793812	0	-0.125173973640211	-0.46612251070515	-0.3107483404701	-0.401674030833403	-0.202004100797	0.3107483404701	-0.46612251070515	0.15214748343077	0.3107483404701	0.184722934889241	0.233061255352575	0	0.0823093019112329	0.178858714734027	-0.347494013094456	-0.57778000687161	-0.715109915965651	0.3107483404701
g__[Eubacterium] hallii group	0.166436304888752	-0.230386391627709	0.613316726828323	0.400791620457782	-0.399676759826837	0.288278330098528	0.418408834543838	0.0748417015616182	0.096027659949672	-0.0524142418360959	0.613316726828323	-0.305971240055089	-0.183449846426336	-0.123320498602394	-0.122663345365665	-0.0323078452445998	-0.297422865946171	-0.277983462943153	-0.122663345365665	-0.122663345365665	-0.122663345365665	0.452964422087174	-0.122663345365665	0	-0.277413239854608	0.245908447988174	-0.180555555555556	-0.466205502339513	0.518262172083151	0.735980072193987	-0.122663345365665	0.52265422438894	-0.122663345365665	0.613316726828323	0.211406569032676	0.277350098112615	-0.122663345365665	-0.122663345365665	0.462992469552181	-0.122663345365665	-0.180555555555556	-0.122663345365665	-0.122663345365665	-0.230386391627709	0.101851851851852	0.559430927785516	0.0526315789473684	0.321938193799616	-0.122663345365665
g__Lachnospiraceae NC2004 group	-0.254559629122764	0.338786891253996	-0.188852574577511	-0.286491709474591	-0.0304290309725092	-0.494269151679522	0.37125257026589	0.0329218106995885	0.0985628361272764	-0.420296897686668	-0.188852574577511	-0.129891601330948	-0.302613766334401	-0.333957791517718	-0.188852574577511	-0.135011778982561	-0.367003367003367	-0.0987654320987654	-0.188852574577511	-0.188852574577511	0.424918292799399	-0.278953739760377	0.566557723732532	0.0487781191013717	0	0.0987654320987654	-0.277983462943153	-0.216685381452802	-0.331338337256212	-0.188852574577511	0.424918292799399	-0.273861278752583	-0.188852574577511	-0.188852574577511	-0.225463889704856	0.185036977730323	-0.188852574577511	-0.188852574577511	0.184930634982134	-0.188852574577511	0.0962250448649376	0.283278861866266	-0.188852574577511	0.0886757634825896	0.356389055055325	-0.0993807989999907	0.288675134594813	-0.210115159746452	-0.188852574577511
g__A2	-0.679823563501273	-0.169647472604721	-0.251618139870098	-0.508943805769968	-0.38740310895909	-0.221006816930445	0.159609595892357	0.131590338991954	0.48880374761575	-0.0657047293577	-0.251618139870098	-0.129219147676184	0.0776510437863727	0.222851133887442	0.0838727132900327	0.167259853214484	-0.209348266578108	0.358218145033652	-0.251618139870098	-0.251618139870098	0.167745426580065	-0.123888207976227	0.503236279740196	0.340421889410357	0.102138096516724	-0.0438634463306513	0.0949671470496983	-0.0180438275531092	-0.786818717420788	-0.251618139870098	0.167745426580065	0.102106245772163	0.0838727132900327	-0.251618139870098	-0.213816628459572	-0.328712561445327	0.335490853160131	0.0838727132900327	-0.149328930358409	0.335490853160131	-0.370371873493823	-0.251618139870098	-0.251618139870098	0.0969414129169833	0.227921152919276	-0.397230673277137	0.167941902151045	-0.159514183259908	0.335490853160131
g__[Eubacterium] ventriosum group	-0.428466643015813	0.271356783919598	-0.156516732131699	0.198567340008394	0.00747226399437034	-0.315821502755145	0.299724286805123	-0.0295585878275299	-0.353975457156122	-0.431003462583492	-0.156516732131699	-0.344483885670585	-0.226648372565457	0.112396607551921	-0.156516732131699	-0.0510396883691643	-0.213938030779674	-0.354703053930359	-0.156516732131699	-0.156516732131699	0.626066928526795	-0.231190535055644	-0.156516732131699	-0.25410753789428	-0.10437737839219	-0.354703053930359	-0.230386391627709	-0.364779860742964	-0.508113951617183	-0.156516732131699	0.626066928526795	0.145709147890222	-0.156516732131699	-0.156516732131699	-0.121762991514581	-0.153354451972215	-0.156516732131699	-0.156516732131699	0.352976973667515	-0.156516732131699	-0.230386391627709	-0.156516732131699	-0.156516732131699	0.630653266331658	-0.318996542253751	-0.356913063186775	-0.0746190742114038	0.281797067267486	-0.156516732131699
g__Lachnoanaerobaculum	-0.584804428703602	0.0121971376405527	0.168845408376493	-0.206124971013678	-0.220665692741795	0.00601232587804852	0.187937473571295	-0.11405695296949	0.367170934653779	-0.16233279870731	0.168845408376493	-0.461426376639621	-0.012024651756097	0.209156220587409	-0.253268112564739	0.0222357840796992	-0.301030081151146	0.13981174880131	-0.253268112564739	-0.253268112564739	0.422113520941232	-0.0623502991862304	0.168845408376493	0.417415101762034	-0.161555211247663	-0.0220755392844174	0.229415733870562	-0.242161986687653	-0.435285750066007	0.168845408376493	0.422113520941232	0.392966302142923	-0.253268112564739	0.168845408376493	-0.415281191601087	0.133619800224913	0.506536225129478	-0.253268112564739	0.32466559741462	0.506536225129478	-0.372800567539663	-0.253268112564739	-0.253268112564739	0.0121971376405527	0.312260304434931	-0.133278497495796	0.371291253501041	0.0128448151289569	0.506536225129478
g__[Eubacterium] eligens group	0.175196110409212	-0.230386391627709	0.735980072193987	0.400791620457782	-0.399676759826837	0.279542623125845	0.383174406371725	0.133645895645747	0.042678959977632	-0.0611499488087786	0.735980072193987	-0.278973777697287	-0.157242725508288	-0.105703284516338	-0.122663345365665	-0.087692722806771	-0.271179671892097	-0.277983462943153	-0.122663345365665	-0.122663345365665	-0.122663345365665	0.362371537669739	-0.122663345365665	0	-0.277413239854608	0.171066746426556	-0.180555555555556	-0.448612841873871	0.509478067471572	0.613316726828323	-0.122663345365665	0.505086015165783	-0.122663345365665	0.735980072193987	0.189385051425106	0.323575114464717	-0.122663345365665	-0.122663345365665	0.445521055606815	-0.122663345365665	-0.180555555555556	-0.122663345365665	-0.122663345365665	-0.230386391627709	0.0185185185185185	0.559430927785516	0.0614035087719298	0.345267048422777	-0.122663345365665
g__GCA-900066575	-0.64398528691984	0.190993952116347	-0.188852574577511	-0.39668082850328	-0.0270480275311193	-0.245453388249014	0.0813704263596471	-0.139917695473251	0.275154584188647	-0.211829636434081	-0.188852574577511	-0.275370194821609	0.00672475036298669	0.2152925864099	-0.188852574577511	0	-0.259259259259259	0.205761316872428	-0.188852574577511	-0.188852574577511	0.566557723732532	-0.278953739760377	0.283278861866266	0.376288347353439	0	-0.0987654320987654	0.208487597207365	-0.0914141453004008	-0.703248715809102	-0.188852574577511	0.566557723732532	0.077763079151968	-0.188852574577511	-0.188852574577511	-0.464489517136319	0.0231296222162904	0.424918292799399	-0.188852574577511	0.127770256896747	0.424918292799399	-0.277983462943153	-0.188852574577511	-0.188852574577511	0.190993952116347	0.292239025145366	-0.430650128999959	0.40009360759632	-0.107751363972539	0.424918292799399
g__Acetatifactor	-0.816525552716815	-0.0647811429300932	0.203810830933309	-0.106842133343135	-0.00145951967521679	-0.0174177381996372	-0.0585436347085672	-0.0568470648347626	0.0531848018889439	-0.258363116627952	0.203810830933309	-0.382784293677103	0.182886251096191	0.140504723300561	-0.285335163306633	-0.00153374233128834	-0.110464182803914	0.0355294155217266	-0.285335163306633	-0.285335163306633	0.366859495679957	-0.421467968162938	0.0407621661866619	0.126339932714034	0.0212739207555776	-0.419247103156374	0.193847071467599	-0.128616489656481	-0.674298089950157	-0.285335163306633	0.366859495679957	0.223306510308169	-0.285335163306633	0.203810830933309	-0.591290710556529	-0.0261137020838996	0.489145994239942	-0.285335163306633	0.211915814762253	0.489145994239942	-0.420001988179798	-0.285335163306633	-0.285335163306633	0.107968571550155	-0.138462193905428	-0.393258632121714	0.13991969068338	-0.113184960310523	0.489145994239942
g__[Eubacterium] xylanophilum group	-0.101817962647575	0.158018733138348	0.156247065700147	0.106592808904089	-0.0615399662750905	0.172475265101002	0.228613524360087	0.0340473007242164	0.166489554165632	-0.339386811972938	0.156247065700147	-0.196304083994733	0.0278185911453228	0.0967750501892391	-0.390617664250368	0.211645734366384	0.0194998176875058	0.0102141902172649	-0.156247065700147	-0.390617664250368	0.468741197100442	-0.259641237755388	0.234370598550221	0.605348219134304	-0.584412312581404	0.18726015398319	0.513053396019799	0.00280116440594096	-0.251754407489007	0.0390617664250368	0.468741197100442	0.497914272589369	-0.390617664250368	0.156247065700147	-0.48527778790546	0.303236424858196	0.312494131400294	-0.390617664250368	0.089019491665033	0.312494131400294	-0.229989453388186	-0.156247065700147	-0.156247065700147	0.158018733138348	0.153326302258791	-0.212408500046535	0.269562537473198	0.130750439820889	0.312494131400294
g__Anaerostipes	-0.23209352277674	0.626066928526795	-0.0833333333333333	-0.077795510969476	0.0387895556771359	-0.462910049886276	0.427875310332118	-0.188852574577511	-0.188465184273011	-0.38575837490523	-0.0833333333333333	-0.317913508722392	-0.38575837490523	0.311182043877904	-0.0833333333333333	-0.285335163306633	-0.463547228508435	-0.188852574577511	-0.0833333333333333	-0.0833333333333333	1	-0.123091490979333	-0.0833333333333333	0.15989180215773	-0.188465184273011	-0.188852574577511	-0.122663345365665	-0.46612251070515	-0.38789555677136	-0.0833333333333333	1	0.116368667031408	-0.0833333333333333	-0.0833333333333333	-0.116693266454214	0.244948974278318	-0.0833333333333333	-0.0833333333333333	0.462910049886276	-0.0833333333333333	-0.122663345365665	-0.0833333333333333	-0.0833333333333333	0.626066928526795	0.0817755635771097	-0.190029237516523	0.464829519280413	0.494483676760995	-0.0833333333333333
g__Lachnospiraceae FCS020 group	-0.659487962583336	0.122529965938658	-0.188465184273011	-0.412784521817999	-0.0067481360848243	-0.275149195538421	0.0439852359314261	-0.139630684513642	0.245901639344262	-0.255016327572195	-0.188465184273011	-0.228140275862319	0.013421911977484	0.12180526873318	-0.188465184273011	0.0638217622667326	-0.268807734892572	0.172484963222734	-0.188465184273011	-0.188465184273011	0.471162960682528	-0.278381526358316	0.282697776409517	0.299022376654205	0.0983606557377049	-0.0985628361272764	0.170715839910528	-0.101362921008282	-0.661317336312781	-0.188465184273011	0.471162960682528	0.0506110206361823	-0.188465184273011	-0.188465184273011	-0.483837595245687	0.0461643535748483	0.376930368546023	-0.188465184273011	0.0402657359324519	0.376930368546023	-0.277413239854608	-0.188465184273011	-0.188465184273011	0.122529965938658	0.291639559847152	-0.429766743189736	0.41106577241614	-0.175632880991427	0.376930368546023
g__Lachnoclostridium	-0.568640131002979	0.190602169237912	-0.188465184273011	-0.362032326512507	-0.114718313442013	-0.275149195538421	0.203008781221967	-0.0246407090318191	0.319672131147541	-0.20132867966226	-0.188465184273011	-0.193573567398331	0	0.142106146855377	-0.188465184273011	-0.092186989940836	-0.336009668615715	0.18891210257728	-0.188465184273011	-0.188465184273011	0.565395552819034	-0.278381526358316	0.471162960682528	0.396378499285807	-0.0327868852459016	0.0328542787090921	0.096027659949672	-0.101362921008282	-0.715302424991376	-0.188465184273011	0.565395552819034	-0.0101222041272364	-0.188465184273011	-0.188465184273011	-0.345114928077343	0	0.282697776409517	-0.188465184273011	0.181195811696034	0.282697776409517	-0.277413239854608	-0.188465184273011	-0.188465184273011	0.190602169237912	0.334318519824784	-0.429766743189736	0.390849422953051	-0.107530335300874	0.282697776409517
g__Lachnospiraceae UCG-001	-0.364210547441364	0.346401537241197	-0.284463908865702	-0.215950037874864	0.280827181424018	-0.31545606691388	-0.199899697222002	-0.446303699144337	0.0035348270112129	-0.107081417209299	-0.284463908865702	-0.453168387184685	-0.188116003205525	0.074415215754176	-0.284463908865702	-0.209481101860074	0.0347769116216366	-0.0212525571021113	-0.284463908865702	0.243826207599173	0.487652415198347	-0.42018104006506	0.0406377012665289	-0.0239912687669641	0.0848358482691096	-0.164707317541362	0.128836780420654	0.0480839124877023	-0.419058177461747	-0.284463908865702	0.487652415198347	-0.32738920114199	-0.284463908865702	-0.284463908865702	-0.523824754034298	-0.0796333059381196	0.406377012665289	-0.284463908865702	0.303879697485847	0.406377012665289	0.0644183902103272	0.325101610132231	-0.284463908865702	0.023484849982454	0.0306754239096796	-0.220978055048478	0.232487423315466	-0.225678713142974	0.406377012665289
g__Oribacterium	-0.0700784441636849	-0.230386391627709	-0.122663345365665	0.246640997204789	-0.52265422438894	-0.026207120918048	0.383174406371725	0.133645895645747	0.042678959977632	-0.244599795235114	-0.122663345365665	-0.4679560142019	-0.401842520743402	-0.0132129105645423	-0.122663345365665	0.526156336840626	-0.0568602537838268	-0.277983462943153	-0.122663345365665	-0.122663345365665	-0.122663345365665	0.362371537669739	-0.122663345365665	-0.253458541743665	-0.277413239854608	0.171066746426556	-0.180555555555556	-0.325464218614377	0.0790569415042095	0.613316726828323	-0.122663345365665	0.628063479727886	-0.122663345365665	-0.122663345365665	0.189385051425106	-0.226502580125302	-0.122663345365665	-0.122663345365665	0.0786213627541439	-0.122663345365665	-0.180555555555556	-0.122663345365665	-0.122663345365665	0.22447904825264	0.0185185185185185	0.107582870727984	-0.337719298245614	0.181965066060653	-0.122663345365665
g__Blautia	-0.153296596608061	0.159498271126876	-0.122663345365665	-0.268662514812359	0.364540341380521	-0.410578227716085	-0.123320498602394	-0.277983462943153	-0.277413239854608	-0.524142418360959	-0.122663345365665	-0.18448265944498	-0.375635399825354	-0.594580975404401	-0.122663345365665	0.318463045982484	0.0262431940540739	-0.277983462943153	-0.122663345365665	-0.122663345365665	-0.122663345365665	-0.18118576883487	-0.122663345365665	-0.470708720381093	0.32009219983224	-0.277983462943153	-0.180555555555556	-0.158333944190778	0.254739033735786	-0.122663345365665	-0.122663345365665	-0.188858249148945	-0.122663345365665	-0.122663345365665	-0.466856173280493	0.360555127546399	-0.122663345365665	-0.122663345365665	-0.253335502207797	-0.122663345365665	0.402777777777778	0.613316726828323	-0.122663345365665	-0.230386391627709	0.12037037037037	0.236682315601564	0.0921052631578948	-0.424585154141523	-0.122663345365665
g__[Ruminococcus] torques group	-0.227667842760758	0.352276312496831	-0.0391168995031814	-0.178373601423572	-0.452396926002623	-0.13093191958761	0.580065333763268	0.458582541138239	0.289216044096811	-0.253506482605798	-0.0391168995031814	-0.434774377353863	-0.339865833823158	-0.0603942115056188	-0.312935196025452	0.105972229102528	-0.331964786454244	0.0988765330335236	0.234701397019089	-0.469402794038177	0.312935196025452	0.115558979576048	0.391168995031814	0.176087429972113	-0.564821921412595	0.146610031739363	-0.296750818594443	-0.267888774985998	-0.179278038787417	0.469402794038177	0.312935196025452	0.438390829222356	-0.312935196025452	-0.0391168995031814	0.181182634516856	0.249122754666561	-0.0391168995031814	-0.312935196025452	0.406724686378533	-0.0391168995031814	0.128444384167744	-0.0391168995031814	0.234701397019089	0.455886992642957	0.687989460024928	0.0343077903996924	-0.246165643704424	-0.0877859560845836	-0.0391168995031814
g__[Eubacterium] fissicatena group	0.245179993702839	0.115181959828347	0.38575837490523	0.188372155595306	-0.400558599579627	-0.510989010989011	0.33242145105054	0.258902888974988	-0.449634051245713	-0.604395604395604	0.38575837490523	-0.506588444511816	-0.813186813186813	-0.288098590910468	-0.308606699924184	0.249654247528133	-0.11279240381555	-0.608589907850296	-0.077151674981046	0.077151674981046	0	-0.056980288229819	-0.154303349962092	-0.583583924354404	-0.208039635651002	-0.0403485021779202	-0.524142418360959	-0.484105629097903	0.436470749886766	0.231455024943138	0	0.353596556870291	-0.308606699924184	0.38575837490523	0.0886457202801439	0.40122382519441	-0.462910049886276	-0.308606699924184	0.0989010989010989	-0.462910049886276	0.192185553399018	0.308606699924184	-0.077151674981046	0.196923995835561	-0.110652288320647	0.378932373372537	-0.0937939064435401	0.225966829330235	-0.462910049886276
g__Lachnospiraceae UCG-006	-0.541675025913666	0.419614001527172	-0.038897755484738	-0.664804469273743	0.0891368360619834	-0.252086267046659	0.0670391061452514	0.0457708648273015	0.246994017153393	-0.144049295455234	-0.038897755484738	-0.168369506244726	-0.0249316088287905	0.0516759776536313	-0.038897755484738	-0.108305724210849	-0.28017317257924	0.384814307992498	0.155591021938952	-0.38897755484738	0.38897755484738	-0.172367377861173	0.233386532908428	0.297097493178351	0.0135339187481311	-0.32887213987024	-0.0176172140860563	-0.0850767912529082	-0.392759183898114	-0.19448877742369	0.38897755484738	-0.0250697351424328	-0.038897755484738	-0.038897755484738	-0.279329608938548	0.360596840876613	0.311182043877904	-0.038897755484738	0.0941860777976529	0.311182043877904	0.167363533817535	0.077795510969476	0.155591021938952	0.172341464912946	0.581368064839859	-0.088700529790427	0.222533230560712	-0.284075891443841	0.311182043877904
g__Lachnospiraceae UCG-008	-0.471571349855551	0.130946616676961	-0.077687085117525	-0.52859186696479	-0.162726165732274	-0.367920278114407	0.0348675373987329	-0.0338570908520003	0.314225055125675	0.135549576147413	-0.077687085117525	0.00284974313216856	0.0691579470139862	0.397489926345555	0.077687085117525	-0.3770801628565	-0.501392736344623	0.341956617605203	0	0.15537417023505	0.46612251070515	-0.0860635722325903	0.3107483404701	0.332514750711544	0.314225055125675	-0.0135428363408001	-0.0791669720953889	-0.129526462395543	-0.609180005049027	-0.194217712793812	0.46612251070515	-0.210014111329687	0.077687085117525	-0.077687085117525	0.00139470149594931	-0.00439139349558695	0.233061255352575	0.077687085117525	0.157680119191889	0.233061255352575	-0.307871558148735	-0.388435425587625	0	0.130946616676961	0.348921099235233	-0.374748445494022	0.565279958646023	0.0325049961802569	0.233061255352575
g__Catonella	-0.23209352277674	0.626066928526795	-0.0833333333333333	-0.077795510969476	0.0387895556771359	-0.462910049886276	0.427875310332118	-0.188852574577511	-0.188465184273011	-0.38575837490523	-0.0833333333333333	-0.317913508722392	-0.38575837490523	0.311182043877904	-0.0833333333333333	-0.285335163306633	-0.463547228508435	-0.188852574577511	-0.0833333333333333	-0.0833333333333333	1	-0.123091490979333	-0.0833333333333333	0.15989180215773	-0.188465184273011	-0.188852574577511	-0.122663345365665	-0.46612251070515	-0.38789555677136	-0.0833333333333333	1	0.116368667031408	-0.0833333333333333	-0.0833333333333333	-0.116693266454214	0.244948974278318	-0.0833333333333333	-0.0833333333333333	0.462910049886276	-0.0833333333333333	-0.122663345365665	-0.0833333333333333	-0.0833333333333333	0.626066928526795	0.0817755635771097	-0.190029237516523	0.464829519280413	0.494483676760995	-0.0833333333333333
g__Candidatus Stoquefichus	0.085706213295704	0.192658779213036	-0.123091490979333	0	-0.0859439563690411	-0.284901441149095	0.0861836889305865	0.104607652410141	-0.278381526358316	-0.398862017608733	-0.123091490979333	-0.469589373493325	-0.56980288229819	-0.25855106679176	-0.123091490979333	0.391363113294157	0.370881676726865	-0.278953739760377	-0.123091490979333	-0.123091490979333	-0.123091490979333	-0.181818181818182	-0.123091490979333	-0.472351687751221	-0.278381526358316	-0.278953739760377	-0.18118576883487	-0.0286878574108634	0.171887912738082	-0.123091490979333	-0.123091490979333	0.143239927281735	-0.123091490979333	-0.123091490979333	-0.143639481550978	-0.0301511344577764	-0.123091490979333	-0.123091490979333	-0.113960576459638	-0.123091490979333	0.452964422087174	0.67700320038633	-0.123091490979333	0.192658779213036	-0.18118576883487	0.280691786106895	-0.514949027214893	-0.121733466074907	-0.123091490979333
g__Coprobacillus	-0.229272248746331	-0.0795808133818112	-0.188852574577511	-0.398376045719106	-0.150454653141851	-0.420296897686668	0.149179114992686	-0.0658436213991769	-0.0821356967727303	-0.265627639337974	-0.188852574577511	-0.112572721153488	-0.379948395508748	-0.0728943402805172	0.472131436443776	0.362400038321612	-0.063973063973064	-0.0534979423868313	-0.188852574577511	-0.188852574577511	-0.188852574577511	0.209215304820283	-0.188852574577511	-0.358867590531521	0.336756356768194	-0.42798353909465	-0.277983462943153	-0.289478126784602	0.0236670240897294	-0.188852574577511	-0.188852574577511	0.0726915739898832	0.472131436443776	-0.188852574577511	0.0135617377266079	-0.138777733297742	-0.188852574577511	0.472131436443776	-0.403485021779202	-0.188852574577511	0.133645895645747	0.330492005510643	-0.188852574577511	0.0454747505038921	-0.0997889354154909	0.281578930499974	-0.0472684430915483	0.0610591062511056	-0.188852574577511
g__Eggerthia	-0.23209352277674	0.626066928526795	-0.0833333333333333	-0.077795510969476	0.0387895556771359	-0.462910049886276	0.427875310332118	-0.188852574577511	-0.188465184273011	-0.38575837490523	-0.0833333333333333	-0.317913508722392	-0.38575837490523	0.311182043877904	-0.0833333333333333	-0.285335163306633	-0.463547228508435	-0.188852574577511	-0.0833333333333333	-0.0833333333333333	1	-0.123091490979333	-0.0833333333333333	0.15989180215773	-0.188465184273011	-0.188852574577511	-0.122663345365665	-0.46612251070515	-0.38789555677136	-0.0833333333333333	1	0.116368667031408	-0.0833333333333333	-0.0833333333333333	-0.116693266454214	0.244948974278318	-0.0833333333333333	-0.0833333333333333	0.462910049886276	-0.0833333333333333	-0.122663345365665	-0.0833333333333333	-0.0833333333333333	0.626066928526795	0.0817755635771097	-0.190029237516523	0.464829519280413	0.494483676760995	-0.0833333333333333
g__Erysipelatoclostridium	-0.23209352277674	0.626066928526795	-0.0833333333333333	-0.077795510969476	0.0387895556771359	-0.462910049886276	0.427875310332118	-0.188852574577511	-0.188465184273011	-0.38575837490523	-0.0833333333333333	-0.317913508722392	-0.38575837490523	0.311182043877904	-0.0833333333333333	-0.285335163306633	-0.463547228508435	-0.188852574577511	-0.0833333333333333	-0.0833333333333333	1	-0.123091490979333	-0.0833333333333333	0.15989180215773	-0.188465184273011	-0.188852574577511	-0.122663345365665	-0.46612251070515	-0.38789555677136	-0.0833333333333333	1	0.116368667031408	-0.0833333333333333	-0.0833333333333333	-0.116693266454214	0.244948974278318	-0.0833333333333333	-0.0833333333333333	0.462910049886276	-0.0833333333333333	-0.122663345365665	-0.0833333333333333	-0.0833333333333333	0.626066928526795	0.0817755635771097	-0.190029237516523	0.464829519280413	0.494483676760995	-0.0833333333333333
g__Erysipelotrichaceae UCG-004	0.0773645075922467	-0.156516732131699	-0.0833333333333333	0.272284288393166	-0.271526889739952	0.231455024943138	0.427875310332118	-0.188852574577511	0.282697776409517	0	-0.0833333333333333	-0.317913508722392	-0.231455024943138	-0.155591021938952	-0.0833333333333333	0.203810830933309	-0.30903148567229	-0.188852574577511	-0.0833333333333333	-0.0833333333333333	-0.0833333333333333	0.67700320038633	-0.0833333333333333	0	-0.188465184273011	0.472131436443776	-0.122663345365665	-0.388435425587625	0.38789555677136	1	-0.0833333333333333	0.426685112448495	-0.0833333333333333	-0.0833333333333333	0.233386532908428	0	-0.0833333333333333	-0.0833333333333333	0.38575837490523	-0.0833333333333333	-0.122663345365665	-0.0833333333333333	-0.0833333333333333	-0.156516732131699	0.408877817885549	0.380058475033046	0	0.123620919190249	-0.0833333333333333
g__Solobacterium	0.270775776572863	0.417377952351197	-0.0833333333333333	-0.077795510969476	0.310316445417088	-0.154303349962092	0	-0.188852574577511	-0.188465184273011	-0.231455024943138	-0.0833333333333333	-0.317913508722392	-0.462910049886276	-0.466773065816856	-0.0833333333333333	0.0407621661866619	0.30903148567229	-0.188852574577511	-0.0833333333333333	-0.0833333333333333	-0.0833333333333333	-0.123091490979333	-0.0833333333333333	-0.319783604315461	-0.188465184273011	-0.188852574577511	-0.122663345365665	0.0388435425587625	0.465474668125631	-0.0833333333333333	-0.0833333333333333	-0.232737334062816	-0.0833333333333333	-0.0833333333333333	-0.233386532908428	0.244948974278318	-0.0833333333333333	-0.0833333333333333	0.077151674981046	-0.0833333333333333	0.735980072193987	1	-0.0833333333333333	-0.156516732131699	0.0817755635771097	0.570087712549569	-0.271150552913574	-0.288448811443914	-0.0833333333333333
g__Ruminococcaceae UCG-011	0.351790997720732	0.311373598090685	-0.219916109546562	-0.363226320544304	0.307096134319997	-0.172279253792452	-0.334799912849532	0.0230021853114118	-0.15303334194571	0.476117210480959	-0.219916109546562	0.398511521459995	0.0281911506205831	0.104230161547496	0.439832219093123	-0.382291083328709	0.0768482100176713	0.299028409048353	0.527798662911748	0.351865775274498	-0.219916109546562	0.162418810886763	-0.219916109546562	-0.258040731209896	0.374931687766989	-0.224271306786265	-0.323707748361398	0.239710662572392	0.299221874465638	-0.219916109546562	-0.219916109546562	-0.612617416669122	0.439832219093123	-0.219916109546562	0.529047032097138	0.0182323224636244	-0.219916109546562	0.439832219093123	-0.159749853516637	-0.219916109546562	0.567733589433837	0.263899331455874	0.527798662911748	0.0550728812949512	0.132803178814933	0.18516401995451	-0.179284291400159	-0.117109920768139	-0.219916109546562
g__Allobaculum	0.78237211473715	0.115181959828347	0	0.0720246477276169	0.0331496772065898	-0.0274725274725275	-0.011080715035018	-0.0638851284483736	-0.174484855707292	0.318681318681319	0	0.382063910665336	-0.159340659340659	0.202223049389078	0.462910049886276	-0.171274425629766	0.0660248217456875	-0.01008712554448	0.231455024943138	0.38575837490523	-0.154303349962092	0.398862017608733	-0.308606699924184	-0.0398545119071301	0.0603986038986779	0.164756383893174	-0.0960927766995092	0.0359621324472728	0.607744082120813	0.077151674981046	-0.154303349962092	-0.165748386032949	0.462910049886276	0	0.565116466785917	0.0639632185092538	-0.38575837490523	0.462910049886276	-0.192307692307692	-0.38575837490523	0.279542623125845	0.154303349962092	0.231455024943138	-0.007431094182474	-0.104828483672192	0.392465672421556	0.096552550750703	0.451933658660471	-0.38575837490523
g__Catenibacterium	0.104683592816943	0.538754328229365	0.154303349962092	0.0193912513112815	-0.0911616123181219	-0.543956043956044	0.556805930509654	-0.0504356277224002	-0.456345007234455	-0.703296703296703	0.154303349962092	-0.515078753637713	-0.868131868131868	-0.177291440560288	-0.077151674981046	0.165468512896553	-0.349381348404263	-0.534617653857442	0	-0.231455024943138	0.462910049886276	0.170940864689457	-0.38575837490523	-0.384311364818754	-0.248305371583454	-0.265627639337974	-0.471728176524863	-0.716476331064897	0.397796126479078	0.308606699924184	0.462910049886276	0.414370965082372	-0.077151674981046	0.154303349962092	0.0304719663462995	0.58148380462958	-0.462910049886276	-0.077151674981046	0.258241758241758	-0.462910049886276	0.305749744043893	0.38575837490523	0	0.457012292222151	0.122299897617557	0.473665466715671	0.121380349515169	0.431391219630449	-0.462910049886276
g__Muribaculum	0.0965518159827462	0.50600995106149	0	0.248272266790514	0.526975490933001	-0.511692368529078	-0.0596408238658777	-0.292929292929293	-0.762741947757673	-0.451169615262198	0	-0.119027940128723	-0.382393759277107	-0.313461074271822	-0.30903148567229	-0.311043883158389	-0.212121212121212	-0.622895622895623	0.0772578714180725	0.30903148567229	0.463547228508435	-0.313822957230424	-0.386289357090363	-0.639975257430659	0.248647154775629	-0.247474747474747	-0.446134298919256	-0.329644948204476	0.188106736920966	-0.115886807127109	0.463547228508435	-0.390044851556709	-0.30903148567229	0	-0.119281647731755	0.401776095001855	-0.463547228508435	-0.30903148567229	0.327373074489034	-0.463547228508435	0.236188746486665	0.231773614254218	0.0772578714180725	0.260446298340473	-0.224525104684854	-0.0609836721136306	0.198895786515086	0.0764055126350733	-0.463547228508435
g__DNF00809	-0.048954927386377	0.577268074737287	0	-0.278487898903855	0.315583231816847	-0.267813946023447	0.185658599269237	0.155353451754259	-0.143109025542923	-0.446356576705745	0	0.19111168102881	-0.0669534865058617	-0.250357808105486	-0.195861333461282	-0.0368479948804152	-0.250024386389721	0.0324364349816584	0.313378133538051	-0.43089493361482	0.470067200307076	-0.289306362731393	0.235033600153538	0.232706588049352	-0.156738456547011	-0.0870662202139253	-0.048789243746132	-0.08567719948746	-0.0785451599188598	-0.195861333461282	0.470067200307076	-0.0547010935149202	-0.195861333461282	0	-0.21941470822728	0.686426314475012	-0.195861333461282	-0.195861333461282	-0.0474253862749854	-0.195861333461282	0.274993919296381	0.0783445333845126	0.313378133538051	0.3074990071313	0.452409351100497	-0.151167942802259	0.281530277310216	-0.129630310931637	-0.195861333461282
g__Senegalimassilia	-0.23209352277674	0.626066928526795	-0.0833333333333333	-0.077795510969476	0.0387895556771359	-0.462910049886276	0.427875310332118	-0.188852574577511	-0.188465184273011	-0.38575837490523	-0.0833333333333333	-0.317913508722392	-0.38575837490523	0.311182043877904	-0.0833333333333333	-0.285335163306633	-0.463547228508435	-0.188852574577511	-0.0833333333333333	-0.0833333333333333	1	-0.123091490979333	-0.0833333333333333	0.15989180215773	-0.188465184273011	-0.188852574577511	-0.122663345365665	-0.46612251070515	-0.38789555677136	-0.0833333333333333	1	0.116368667031408	-0.0833333333333333	-0.0833333333333333	-0.116693266454214	0.244948974278318	-0.0833333333333333	-0.0833333333333333	0.462910049886276	-0.0833333333333333	-0.122663345365665	-0.0833333333333333	-0.0833333333333333	0.626066928526795	0.0817755635771097	-0.190029237516523	0.464829519280413	0.494483676760995	-0.0833333333333333
g__Gordonibacter	-0.0719226137469398	0.274225097726909	0.0387357932733677	-0.0667599691682135	-0.21359243844997	-0.499314619596493	0.479837278396534	0.190761931048034	-0.279659500906062	-0.717247519862365	0.0387357932733677	-0.176193964861444	-0.532418351282448	-0.134910771027431	-0.193678966366839	0.40518410427062	-0.453040402617697	-0.352825164504771	0.154943173093471	-0.309886346186942	0.387357932733678	0.0858248378691488	-0.0774715865467355	-0.131493529175285	-0.141514446241622	0.00506447604552303	-0.31140350877193	-0.56111327590416	0.0665742665298606	0.309886346186942	0.387357932733678	0.517337529492458	-0.193678966366839	0.0387357932733677	0.0166899922920534	0.553240458866742	-0.426093726007045	-0.193678966366839	-0.0800006849077253	-0.426093726007045	-0.0482456140350877	-0.193678966366839	0.154943173093471	0.499947797216405	0.295321637426901	-0.0543576609994023	0.264542936288089	0.279946255477927	-0.426093726007045
g__Paraeggerthella	0.138059230370921	-0.362611286959626	-0.284898536940193	0.191437013439502	-0.403668300934999	0.202895993765403	-0.0979105335911958	0.147221447543251	0.350482554137864	0.144925709832431	-0.284898536940193	-0.21200075733316	0.00579702839329722	0.0949878310959363	-0.284898536940193	0.392037213142128	0.509389433503976	0.0815926094818018	-0.284898536940193	0.203498954957281	-0.284898536940193	-0.18035272640468	0.406997909914562	0.183212925541422	-0.389425060153182	0.503745675931124	0.396317572253354	0.461143388371347	-0.236080378164151	0.0406997909914562	-0.284898536940193	0.160301491346028	-0.284898536940193	-0.284898536940193	-0.121292153553272	-0.565953582911072	0.325598327931649	-0.284898536940193	-0.179707880192214	0.325598327931649	-0.161292035219388	0.0406997909914562	-0.284898536940193	-0.125443904677925	-0.125961398933236	-0.249872546512236	-0.347808689480606	-0.196609503937933	0.325598327931649
g__Enterorhabdus	-0.71528881627061	0.275371688502206	-0.311182043877904	-0.307262569832402	0.168524330679687	-0.182831798077797	0.0181564245810056	0.0491612992589535	0.0541356749925244	-0.398905741260647	-0.311182043877904	-0.21402903336194	0.0886457202801439	-0.0167597765363128	-0.311182043877904	0.212220675818556	-0.0485448566350168	0.142398246129382	0	-0.466773065816856	0.466773065816856	-0.459646340963128	0.233386532908428	0.170795177237796	-0.111654829672082	-0.306834316064503	0.167363533817535	0.0362622388946822	-0.740949949765237	-0.311182043877904	0.466773065816856	0.108635518950542	-0.311182043877904	-0.311182043877904	-0.536312849162011	0.0410435428640047	0.311182043877904	-0.311182043877904	-0.011080715035018	0.311182043877904	-0.0924903739517958	-0.116693266454214	0	0.399007956809319	0.208470366685	-0.573141884799682	-0.0208624903650667	-0.337340121089561	0.311182043877904
g__Adlercreutzia	0.307843516756858	0.0192222405426874	0.239484741009674	-0.401279583303635	-0.0828909828188793	-0.156340875318678	-0.0186308377962402	0.422701396482476	0.0555501979630309	0.113702454777221	0.239484741009674	0.546125326804757	0.0596937887580408	-0.186308377962402	0.239484741009674	-0.088608167987716	-0.217755264854609	0.260926787952146	0.478969482019348	-0.0399141235016123	-0.359227111514511	0.147392669188401	0.239484741009674	0.0456554250657207	0.24650400346095	0.104370715180858	-0.311837533114318	0.0429343187519238	0.365863648304019	-0.0399141235016123	-0.359227111514511	-0.210085766799573	0.239484741009674	0.239484741009674	0.414177855624109	0.472300617513007	-0.359227111514511	0.239484741009674	-0.380903223503689	-0.359227111514511	0.293759994962764	-0.0399141235016123	0.478969482019348	-0.149933476232961	0.433860915637312	0.203040612184061	0.141290232395046	-0.150303951679477	-0.359227111514511
g__Parvibacter	0.583679673100165	0.546584718598533	0.271150552913574	0.445066461121423	0.133148533059721	-0.135173571050984	0.280948203582898	0.158686916093055	-0.559319001812125	-0.444141733453234	0.271150552913574	-0.0426275721438978	-0.391727491617138	-0.0904041249152891	-0.34862213946031	-0.0393524130047005	-0.0303868562731382	-0.469308113551801	0.271150552913574	-0.0387357932733677	0.464829519280413	-0.143041396448581	-0.232414759640207	-0.0643174870966068	-0.542472043926217	0.0996013622286197	-0.105263157894737	-0.211111925587704	0.424410949127861	0.154943173093471	0.464829519280413	0.263523138347365	-0.34862213946031	0.271150552913574	0.0945766229883024	0.634985750942039	-0.464829519280413	-0.34862213946031	0.212415611651547	-0.464829519280413	0.245614035087719	0.0774715865467355	0.271150552913574	0.485023982374125	-0.064327485380117	0.0951259067489541	0.0526315789473684	0.442020403386201	-0.464829519280413
g__Paraprevotella	-0.494929011906025	0.301274512128543	-0.122663345365665	-0.268662514812359	0.180074144537366	-0.620235195060468	0.167363533817535	-0.277983462943153	-0.277413239854608	-0.628970902033151	-0.122663345365665	-0.18448265944498	-0.323221157989258	-0.0660645528227113	-0.122663345365665	0.0969235357337995	-0.498620687027404	-0.277983462943153	-0.122663345365665	-0.122663345365665	0.613316726828323	-0.18118576883487	-0.122663345365665	-0.144833452424952	0.32009219983224	-0.277983462943153	-0.180555555555556	-0.501390823270797	-0.325011870628417	-0.122663345365665	0.613316726828323	0.0483125753636836	-0.122663345365665	-0.122663345365665	-0.387578709893239	0.360555127546399	-0.122663345365665	-0.122663345365665	0.00873570697268265	-0.122663345365665	-0.180555555555556	-0.122663345365665	-0.122663345365665	0.301274512128543	0.12037037037037	-0.279715463892758	0.592105263157895	0.107312731266539	-0.122663345365665
g__Aquaspirillum	0.245274554572897	0.159498271126876	-0.122663345365665	0.162959230296021	-0.00439205230578942	0.0786213627541439	0.339131371156584	-0.277983462943153	0.096027659949672	-0.157242725508288	-0.122663345365665	-0.4679560142019	-0.497935297442911	-0.440430352151408	-0.122663345365665	0.189231665004085	-0.0349909254054319	-0.277983462943153	-0.122663345365665	-0.122663345365665	-0.122663345365665	0.452964422087174	-0.122663345365665	-0.217250178637427	-0.277413239854608	0.245908447988174	-0.180555555555556	-0.281482567450272	0.623671427422097	0.735980072193987	-0.122663345365665	0.180074144537366	-0.122663345365665	-0.122663345365665	0.0264258211290845	0.166410058867569	-0.122663345365665	-0.122663345365665	0.358163985879989	-0.122663345365665	0.402777777777778	0.613316726828323	-0.122663345365665	-0.230386391627709	0.37962962962963	0.688530372659096	-0.18421052631579	-0.0979811894172745	-0.122663345365665
g__Delftia	0.0218995138011515	0.236293735002779	-0.286214472519884	0.0455111363889789	-0.0512406102342098	-0.305749744043893	0.540261231972394	-0.354607109780048	-0.135150039929168	-0.573644757872828	-0.286214472519884	-0.457457001062755	-0.704680362463067	-0.243704794857113	0.0817755635771097	0.45538677106674	-0.196823955405554	-0.440140482993326	-0.286214472519884	-0.286214472519884	0.245326690731329	0.392569165808884	-0.286214472519884	-0.238371723782733	-0.167159259912392	-0.0231652885785961	-0.171296296296296	-0.562965134900543	0.310371696275785	0.449765599674103	0.245326690731329	0.404068812132626	0.0817755635771097	-0.286214472519884	-0.114511891559366	0.138675049056307	-0.286214472519884	0.0817755635771097	0.0698856557814612	-0.286214472519884	0.162037037037037	0.449765599674103	-0.286214472519884	0.171312957877015	0.132716049382716	0.444675865675666	0.0921052631578947	0.284612026402559	-0.286214472519884
g__Pelomonas	-0.413433628571683	-0.24301414070637	-0.430285894534996	-0.407309798526266	-0.231100596874405	-0.186647630050423	-0.262644594222109	-0.018752445920151	0.391292294954508	0.195004986619845	-0.430285894534996	-0.0114791914812901	0.178290273481001	0.396073666153128	0.0391168995031814	0.138352632439412	0.139481002711867	0.38698229307948	-0.234701397019089	0.234701397019089	0.0391168995031814	-0.288897448940119	0.391168995031814	0.278564540857522	0.207555043410652	0.0852383905461411	0.31889640207164	0.350639757835076	-0.76753410355863	-0.430285894534996	0.0391168995031814	-0.155467674260963	0.0391168995031814	-0.430285894534996	-0.224722647462767	-0.564579970634868	0.469402794038177	0.0391168995031814	-0.328722691730595	0.469402794038177	-0.345471102244277	-0.234701397019089	-0.234701397019089	0.00565149164433418	-0.0265747001726367	-0.596955552954648	0.135670837723461	-0.206817760945036	0.469402794038177
g__Sphaerotilus	0.0773645075922467	-0.156516732131699	-0.0833333333333333	0.272284288393166	-0.271526889739952	0.231455024943138	0.427875310332118	-0.188852574577511	0.282697776409517	0	-0.0833333333333333	-0.317913508722392	-0.231455024943138	-0.155591021938952	-0.0833333333333333	0.203810830933309	-0.30903148567229	-0.188852574577511	-0.0833333333333333	-0.0833333333333333	-0.0833333333333333	0.67700320038633	-0.0833333333333333	0	-0.188465184273011	0.472131436443776	-0.122663345365665	-0.388435425587625	0.38789555677136	1	-0.0833333333333333	0.426685112448495	-0.0833333333333333	-0.0833333333333333	0.233386532908428	0	-0.0833333333333333	-0.0833333333333333	0.38575837490523	-0.0833333333333333	-0.122663345365665	-0.0833333333333333	-0.0833333333333333	-0.156516732131699	0.408877817885549	0.380058475033046	0	0.123620919190249	-0.0833333333333333
g__Rhizobacter	0.364671465532064	0.271759509806795	-0.317913508722392	0.0756235917878854	0.344339670784433	0.0849030912589637	0.00856116133447759	0.159333697632629	-0.138266833855951	-0.285840407238511	-0.317913508722392	0.123906705539359	-0.135844946014342	-0.717710691873705	-0.317913508722392	0.421660823503684	0.2578938702789	-0.12469593727771	0.397391885902991	-0.317913508722392	-0.317913508722392	0	0.119217565770897	-0.222877733759608	-0.276533667711901	0.239000546448944	-0.0899915411926732	0.210880991780473	0.506549267765529	0.317913508722392	-0.317913508722392	-0.0469554096524226	-0.317913508722392	-0.317913508722392	-0.0256834840034328	0.381875190520127	-0.317913508722392	-0.317913508722392	-0.212257728147409	-0.317913508722392	0.647939096587247	0.476870263083589	0.397391885902991	-0.022965592378039	0.452957424003122	0.167297155362606	-0.464640536368486	-0.556256913193209	-0.317913508722392
g__Ramlibacter	-0.425504791757357	-0.156516732131699	-0.0833333333333333	-0.272284288393166	0.0387895556771359	0.462910049886276	-0.466773065816856	-0.188852574577511	0.471162960682528	0.38575837490523	-0.0833333333333333	-0.317913508722392	0.38575837490523	0.466773065816856	-0.0833333333333333	0.203810830933309	0.463547228508435	0.566557723732532	-0.0833333333333333	-0.0833333333333333	-0.0833333333333333	-0.123091490979333	-0.0833333333333333	0.479675406473191	-0.188465184273011	-0.188852574577511	0.735980072193987	0.46612251070515	-0.38789555677136	-0.0833333333333333	-0.0833333333333333	0.271526889739952	-0.0833333333333333	-0.0833333333333333	-0.466773065816856	-0.285773803324704	1	-0.0833333333333333	-0.077151674981046	1	-0.122663345365665	-0.0833333333333333	-0.0833333333333333	-0.156516732131699	0.0817755635771097	-0.190029237516523	-0.154943173093471	-0.288448811443914	1
g__Variovorax	0.504710175446431	-0.0136144406598508	0.471162960682528	0.483837595245687	0	-0.120797207797356	-0.0947374312369178	-0.110883190643186	-0.426229508196721	-0.0805314718649038	0.471162960682528	0.0898734420063679	-0.114086251808614	0.216542699970098	-0.188465184273011	-0.304926197496612	0.0067201933723143	-0.427105623218198	-0.188465184273011	0.565395552819034	0.282697776409517	-0.278381526358316	-0.188465184273011	-0.00695400875940012	-0.0327868852459016	0.205339241931826	0.10669739994408	-0.0743328087394071	0.195695946459905	-0.188465184273011	0.282697776409517	-0.0472369525937701	-0.188465184273011	0.471162960682528	-0.0270678374962622	0.198861830783962	-0.188465184273011	-0.188465184273011	0.10066433983113	-0.188465184273011	-0.277413239854608	-0.188465184273011	-0.188465184273011	-0.0136144406598508	-0.561939639705488	-0.0826474506134108	0.491931170268495	0.566326432584601	-0.188465184273011
g__MND1	-0.310191865950918	-0.104591926158952	-0.188852574577511	-0.444146910546407	-0.167359670348801	0.124407881715254	-0.127141291186949	-0.133744855967078	0.35318349612274	0.255540513793494	-0.188852574577511	-0.315203619229767	-0.0201742510889601	0.408547349014062	0.424918292799399	0.275352970293381	0.348484848484849	0.446502057613169	-0.188852574577511	-0.188852574577511	-0.188852574577511	0.174346087350236	-0.188852574577511	0.172465492536993	-0.0533882029022747	-0.42798353909465	0.320750149549792	0.165899745174801	-0.199479203042005	-0.188852574577511	-0.188852574577511	0.241741746059379	0.424918292799399	-0.188852574577511	-0.140703028913556	-0.416333199893227	0.566557723732532	0.424918292799399	-0.238728637886028	0.566557723732532	0.0962250448649376	0.283278861866266	-0.188852574577511	-0.0295585878275299	-0.0463305771571922	0.223606797749979	-0.270105389094562	-0.0233461288607169	0.566557723732532
g__mle1-7	0.0773645075922467	-0.156516732131699	-0.0833333333333333	0.272284288393166	-0.271526889739952	0.231455024943138	0.427875310332118	-0.188852574577511	0.282697776409517	0	-0.0833333333333333	-0.317913508722392	-0.231455024943138	-0.155591021938952	-0.0833333333333333	0.203810830933309	-0.30903148567229	-0.188852574577511	-0.0833333333333333	-0.0833333333333333	-0.0833333333333333	0.67700320038633	-0.0833333333333333	0	-0.188465184273011	0.472131436443776	-0.122663345365665	-0.388435425587625	0.38789555677136	1	-0.0833333333333333	0.426685112448495	-0.0833333333333333	-0.0833333333333333	0.233386532908428	0	-0.0833333333333333	-0.0833333333333333	0.38575837490523	-0.0833333333333333	-0.122663345365665	-0.0833333333333333	-0.0833333333333333	-0.156516732131699	0.408877817885549	0.380058475033046	0	0.123620919190249	-0.0833333333333333
g__Parasutterella	-0.136551854032741	-0.354703053930359	0.330492005510643	-0.159350418287642	-0.38543439231845	0.437108773594135	0.255977799589723	-0.179012345679012	0.570843092570476	0.470732525409069	0.330492005510643	-0.10737705710025	0.151306883167201	0.400071262934932	0.566557723732532	-0.113694129669525	-0.272727272727273	0.362139917695473	-0.188852574577511	-0.188852574577511	-0.188852574577511	0.767122784341036	-0.188852574577511	0.425066466454811	0.0328542787090921	-0.0246913580246914	0.133645895645747	-0.287785272242002	0.199479203042005	0.472131436443776	-0.188852574577511	0.41248241984957	0.566557723732532	0.330492005510643	0.262758668453027	-0.140556935006688	0.330492005510643	0.566557723732532	0.201742510889601	0.330492005510643	-0.277983462943153	-0.188852574577511	-0.188852574577511	-0.354703053930359	0.188886199179322	0.588003060749945	0.205955359184603	0.382517342102515	0.330492005510643
g__GOUTA6	0.166436304888752	-0.230386391627709	0.613316726828323	0.400791620457782	-0.399676759826837	0.288278330098528	0.418408834543838	0.0748417015616182	0.096027659949672	-0.0524142418360959	0.613316726828323	-0.305971240055089	-0.183449846426336	-0.123320498602394	-0.122663345365665	-0.0323078452445998	-0.297422865946171	-0.277983462943153	-0.122663345365665	-0.122663345365665	-0.122663345365665	0.452964422087174	-0.122663345365665	0	-0.277413239854608	0.245908447988174	-0.180555555555556	-0.466205502339513	0.518262172083151	0.735980072193987	-0.122663345365665	0.52265422438894	-0.122663345365665	0.613316726828323	0.211406569032676	0.277350098112615	-0.122663345365665	-0.122663345365665	0.462992469552181	-0.122663345365665	-0.180555555555556	-0.122663345365665	-0.122663345365665	-0.230386391627709	0.101851851851852	0.559430927785516	0.0526315789473684	0.321938193799616	-0.122663345365665
g__Kingella	-0.0219157296595757	0.486579830391646	-0.188852574577511	-0.113579553460341	0.353314859625246	0.124407881715254	-0.18986432817251	-0.0987654320987654	-0.0533882029022747	-0.0706098788113603	-0.188852574577511	0.00692755207098389	0.158031633530187	0.444146910546407	-0.188852574577511	0.142117662086907	0.242424242424242	0.267489711934156	0.283278861866266	-0.188852574577511	0.566557723732532	-0.278953739760377	-0.188852574577511	0.541785537161664	-0.427105623218198	-0.133744855967078	0.625462791622095	0.284399563156802	-0.290766295959533	-0.188852574577511	0.566557723732532	0.284004289076753	-0.188852574577511	-0.188852574577511	-0.352605180891804	0.268659458050757	0.424918292799399	-0.188852574577511	-0.117683131352267	0.424918292799399	0.0427666866066389	-0.188852574577511	0.283278861866266	0.486579830391646	0.13186395037047	-0.430650128999959	0.138429011910963	0.125709924634629	0.424918292799399
g__Eikenella	0.145672551343647	0.997484272744117	-0.156911478615212	-0.32677223171035	0.32024493467004	-0.469339664081058	0.129582091885139	0.0820609939862218	-0.354868208781199	-0.324067863294064	-0.156911478615212	-0.23023513257868	-0.502863925801133	0.0225360159800242	-0.156911478615212	-0.159409290215556	-0.0447605421743028	0	0.470734435845636	-0.156911478615212	0.627645914460848	-0.231773614254218	-0.156911478615212	-0.0694768405708258	-0.354868208781199	-0.355597640606961	-0.230967442718578	-0.0900184275330216	0.0786566506207116	-0.156911478615212	0.627645914460848	-0.0730383184335179	-0.156911478615212	-0.156911478615212	0.00563400399500604	0.603138643908864	-0.156911478615212	-0.156911478615212	0.201145570320453	-0.156911478615212	0.692902328155734	0.470734435845636	0.470734435845636	0.664989515162744	0.390867979985286	0.082572282384477	-0.0673265420070349	0.0238738968835859	-0.156911478615212
g__Neisseria	0.460372745195266	0.615294739089246	-0.428474156405902	0.121678440685119	0.396098306811042	-0.221924467823034	-0.0769231521572593	0.0984602089400671	-0.359150804869331	-0.321790478343399	-0.428474156405902	0.0500100030010003	-0.260761249692064	-0.279720553299125	-0.428474156405902	0.133373174608091	0.391680266912054	-0.183339699405642	0.272665372258302	0.0389521960369002	0.272665372258302	-0.489057756484333	0.155808784147601	-0.0847984782734146	-0.437079753095695	0.171456570740462	0.0793884186037445	0.360336601297182	0.0697356173963103	-0.233713176221401	0.272665372258302	-0.245469373235012	-0.428474156405902	-0.428474156405902	-0.158042112614005	0.239266457817792	-0.233713176221401	-0.428474156405902	-0.116510345607093	-0.233713176221401	0.555718930226211	0.467426352442803	0.272665372258302	0.388311009120347	0.0823287304038832	-0.245976018507236	-0.260449724191232	-0.235579599474184	-0.233713176221401
g__Herbaspirillum	0.0392195330540587	0.453401942156417	-0.156911478615212	-0.443208314273809	0.338972708627352	0.167621308600378	-0.480768340907182	0.0455894411034566	0.0909918484054357	0.186245898444864	-0.156911478615212	-0.260933150255837	-0.0111747539066919	0.0619740439450665	-0.156911478615212	0.186961513215775	0.624782567849643	0.480968603641467	0.418430609640565	-0.156911478615212	-0.156911478615212	-0.231773614254218	-0.156911478615212	0.108075085332396	-0.354868208781199	-0.355597640606961	0.349412285138362	0.547612100825881	0.134839972492648	-0.156911478615212	-0.156911478615212	0.00561833218719368	-0.156911478615212	-0.156911478615212	-0.266676189096953	0.232582875755706	0.575342088255777	-0.156911478615212	-0.163896390631481	0.575342088255777	0.740280265123647	0.575342088255777	0.418430609640565	0.0654913916448157	0.371127172915322	0.155969866726234	-0.51429997366485	-0.54313115410158	0.575342088255777
g__Ralstonia	0.0524138429620622	0.0781338895021419	-0.347660421381326	-0.276012184867667	-0.131398088290381	0.0770289587033021	0.115120660020183	-0.0757575757575758	0.248647154775629	-0.0962861983791277	-0.347660421381326	-0.341496828226456	-0.341128245686052	-0.00277399180771524	0.154515742836145	0.659878144644432	0.322314049586777	0.181818181818182	0	-0.347660421381326	-0.231773614254218	0.342352316978644	-0.154515742836145	0.0826694096458313	-0.342729861988029	-0.0488215488215488	0.236188746486665	0.0581726379184369	0.246198523323029	0.30903148567229	-0.231773614254218	0.468883704530938	0.154515742836145	-0.347660421381326	-0.0929287255584606	-0.0393041832067032	0.231773614254218	0.154515742836145	-0.310866869052612	0.231773614254218	0.367404716757035	0.463547228508435	0	0.037206614048639	0.320750149549792	0.386229923386327	-0.337017860483896	-0.104322911482504	0.231773614254218
g__Noviherbaspirillum	0.45461618401658	0.420974382220299	0.380058475033046	-0.0272924707047468	0.0136082763487954	0.0676664952450959	0.0682311767618669	0.372677996249965	-0.181824391349504	-0.0541331961960767	0.380058475033046	-0.153355725749055	-0.311265878127441	-0.245632236342721	-0.190029237516523	0.00715015694766752	0.0948634899545365	0	0.570087712549569	-0.190029237516523	-0.190029237516523	0.140345893053447	-0.190029237516523	-0.168281264764669	-0.429766743189736	-0.0828173324999922	-0.279715463892758	-0.0340680404994565	0.721238646486158	0.380058475033046	-0.190029237516523	0.217732421580727	-0.190029237516523	0.380058475033046	0.293394060076028	0.687470279077856	-0.190029237516523	-0.190029237516523	0.148866289539211	-0.190029237516523	0.688530372659096	0.380058475033046	0.570087712549569	0.118971021062258	0.430331482911935	0.566666666666667	-0.400887749870592	-0.115650899765241	-0.190029237516523
g__Ruminococcaceae UCG-014	-0.18181887173469	0.081742036007214	-0.154303349962092	0.229924836976623	0.174035805334596	-0.395604395604396	0.16621072552527	-0.131132632078241	-0.557009347065585	-0.467032967032967	-0.154303349962092	0.169806182517927	-0.0989010989010989	0.0554035751750899	0.077151674981046	0.0551561709655178	-0.308115834813209	-0.457283024683095	-0.077151674981046	0	0.462910049886276	-0.113960576459638	-0.308606699924184	-0.307449091855003	0.288571107515905	-0.245453388249014	-0.209656967344384	-0.390050821158882	-0.281772256256013	-0.231455024943138	0.462910049886276	0.0276247310054915	0.077151674981046	-0.154303349962092	-0.0249316088287905	-0.0232593521851832	-0.462910049886276	0.077151674981046	-0.0934065934065934	-0.462910049886276	-0.358163985879989	-0.38575837490523	-0.077151674981046	0.490452216043284	-0.460080567227953	-0.433065569568613	0.28138171933062	0.443129756219033	-0.462910049886276
g__Alloprevotella	0.179035163013036	0.458418765232552	0.470067200307076	0.0126585408592662	0.103791818464208	-0.159014530451421	0.267235862584508	0.194618609889951	-0.269181262330737	-0.418459290661636	0.470067200307076	0.0100585095278321	-0.21759883114405	-0.178626076569645	-0.274205866845794	-0.117913583617329	-0.340815364687665	-0.186082705947409	0.313378133538051	-0.274205866845794	0.391722666922563	-0.0867919088194179	-0.0391722666922563	0.114185220222974	-0.265773904579715	-0.0256077118276251	-0.164109274418808	-0.325854266903127	0.311375455392623	0.156689066769025	0.391722666922563	0.231427703332355	-0.274205866845794	0.470067200307076	-0.0323496044181246	0.881282816648564	-0.274205866845794	-0.274205866845794	0.189701545099941	-0.274205866845794	0.181850817599219	-0.0391722666922563	0.313378133538051	0.230152631104409	0.334132396564419	0.158039212929634	0.323549721684876	0.18029043244515	-0.274205866845794
g__Lachnospiraceae UCG-004	-0.30027662150123	-0.356692520758752	-0.231455024943138	0.202223049389078	0.171273332234047	-0.0659340659340659	-0.515253249128336	0.0638851284483736	-0.335547799437099	-0.142857142857143	-0.231455024943138	0.166976079475962	0.324175824175824	-0.0027701787587545	-0.308606699924184	0.330937025793107	0.302613766334401	-0.154669258348694	0	0.231455024943138	-0.154303349962092	-0.512822594068371	-0.077151674981046	-0.330223098659078	0.315414931470873	-0.104233630626294	0.16597843248097	0.312593920503218	-0.475145373294454	-0.38575837490523	-0.154303349962092	-0.0911616123181219	-0.308606699924184	-0.231455024943138	-0.288098590910468	-0.348890282777748	0.077151674981046	-0.308606699924184	-0.423076923076923	0.077151674981046	-0.366899692852671	-0.462910049886276	0	0.133759695284532	-0.512494809064049	-0.81199794294115	-0.179311879965591	-0.267051707390278	0.077151674981046
g__Bacteroides	-0.371902237639138	0.03715547091237	0.077151674981046	-0.0498632176575809	-0.339784191367545	-0.565934065934066	-0.0027701787587545	0.00336237518149335	-0.255016327572195	-0.505494505494506	0.077151674981046	-0.718846172659226	-0.571428571428571	0.149589652972743	-0.462910049886276	0.307713374860257	-0.0687758559850912	-0.353049394056801	-0.231455024943138	0.231455024943138	0.308606699924184	-0.341881729378914	-0.154303349962092	-0.367230859715698	-0.0268438239549679	-0.181568259800641	-0.139771311562922	-0.307061284742099	-0.303872041060406	0	0.308606699924184	0.364646449272488	-0.462910049886276	0.077151674981046	-0.324110914774276	0.0552409614398101	0.154303349962092	-0.462910049886276	0.0824175824175824	0.154303349962092	-0.218392674317066	-0.077151674981046	-0.231455024943138	0.323252596937619	-0.151418920859833	-0.257132681931364	0.102069839365029	0.0851043902672315	0.154303349962092
g__Prevotellaceae UCG-004	0.0249655420511762	0.0299306552404483	-0.0388435425587625	0.330544254539988	0.166898631520281	-0.390050821158882	-0.114365522667844	-0.0710998907892006	-0.547359773444725	-0.262800198653148	-0.0388435425587625	-0.0370466607181913	-0.215772794683637	-0.297071418637204	-0.388435425587625	-0.109616326411773	-0.286708001169439	-0.558641999058005	0.15537417023505	0.46612251070515	0.077687085117525	-0.114751429643454	-0.233061255352575	-0.705160592026206	0.391936627898692	0.0914141453004008	-0.52777981396926	-0.278551532033426	0.130737261357554	0.233061255352575	0.077687085117525	-0.250347947280422	-0.388435425587625	-0.0388435425587625	0.14225955258683	0.144915985354369	-0.46612251070515	-0.388435425587625	0.210240158922518	-0.46612251070515	-0.0791669720953889	-0.233061255352575	0.15537417023505	0.132817282629489	-0.129012843414708	-0.265730715895761	0.0708336066116638	-0.0546674935758865	-0.46612251070515
g__Prevotellaceae UCG-003	-0.443741945784203	0.185100567778352	0.128117685797635	-0.138004349965667	0.0137620470640795	-0.0912414835752265	0.179405654955368	-0.396431582685578	0.0891534397383986	-0.383214231015951	0.128117685797635	-0.681449969779761	-0.346717637585861	-0.00460014499885558	-0.256235371595269	0.202466662889738	-0.237554392697632	-0.134005042034562	-0.256235371595269	-0.256235371595269	0.384353057392904	0.0946211817939151	-0.256235371595269	0.0756368037063199	-0.133730159607598	-0.189840476215629	0.130558241966773	-0.436404696163389	0	0.384353057392904	0.384353057392904	0.472496949200063	-0.256235371595269	0.128117685797635	-0.506015949874114	0.352447321197245	0.384353057392904	-0.256235371595269	0.337593489228338	0.384353057392904	-0.0725323566482075	0.128117685797635	-0.256235371595269	-0.0185100567778352	0.299800407479257	0.224733287487747	0.32066936623418	0.038985910357738	0.384353057392904
g__Phocaeicola	-0.234329724821617	-0.354703053930359	0.424918292799399	0.359386049755108	-0.118335120448647	0.645576034846723	0.0322091271006937	-0.133744855967078	0.275154584188647	0.208467261252588	0.424918292799399	-0.377551587868622	0.258902888974988	0.00339043443165196	-0.188852574577511	-0.0284235324173813	0.00336700336700337	0	-0.188852574577511	-0.188852574577511	-0.188852574577511	0.278953739760377	-0.188852574577511	0.13239775184658	-0.221766381286372	0.0329218106995885	0.208487597207365	-0.121885527067201	0.158907161745326	0.566557723732532	-0.188852574577511	0.436149443939299	-0.188852574577511	0.424918292799399	-0.130531725618601	-0.0551552529773078	0.424918292799399	-0.188852574577511	0.490906776498029	0.424918292799399	-0.277983462943153	-0.188852574577511	-0.188852574577511	-0.354703053930359	0.00356389055055325	0.289860663749973	-0.162063233456737	-0.0161627045958809	0.424918292799399
g__Prevotellaceae Ga6A1 group	-0.679177147876366	0.0318457054730443	0.038897755484738	0.0544692737430168	-0.206128933393337	-0.379514489949366	0.587988826815643	-0.0796752091438211	-0.108271349985049	-0.617749863202253	0.038897755484738	-0.459448991616964	-0.340731987326803	-0.223463687150838	-0.116693266454214	0.0351261808251403	-0.607504205889638	-0.432280390035625	-0.38897755484738	-0.38897755484738	0.466773065816856	0.0287278963101955	0.038897755484738	-0.27700394291508	0.0981209109239505	-0.250892147942245	-0.449238959194437	-0.740586494349086	-0.376046027136492	0.155591021938952	0.466773065816856	0.257661166741671	-0.116693266454214	0.038897755484738	-0.196927374301676	0.0175900897988592	-0.233386532908428	-0.116693266454214	0.432147886365701	-0.233386532908428	-0.356748585242641	-0.116693266454214	-0.38897755484738	0.258512197369418	-0.0176172140860563	-0.0409387060571201	0.183589915212587	0.165710936675574	-0.233386532908428
g__Lachnospiraceae NK4A136 group	-0.0330579766790345	0.211786184200509	0.154303349962092	-0.0526333964163354	-0.190610643937891	-0.538461538461538	0.149589652972743	-0.0403485021779202	-0.436212139268229	-0.631868131868132	0.154303349962092	-0.696205348323502	-0.840659340659341	-0.149589652972743	-0.231455024943138	0.45866710592378	-0.0247593081546328	-0.484182026135042	-0.077151674981046	0	0.077151674981046	0	-0.462910049886276	-0.594970927756441	-0.0939533838423878	-0.329512767786348	-0.331956864961941	-0.481339311217344	0.342546664468095	0.231455024943138	0.077151674981046	0.461333007791708	-0.231455024943138	0.154303349962092	-0.160670368007761	0.377964473009227	-0.154303349962092	-0.231455024943138	-0.010989010989011	-0.154303349962092	0.253335502207797	0.38575837490523	-0.077151674981046	0.252657202204116	-0.0349428278907306	0.351865775274498	-0.0717247519862365	0.140862439063004	-0.154303349962092
g__Prevotellaceae UCG-001	0.0192838197294368	-0.196923995835561	0.077151674981046	0.022161430070036	0.378458814775233	0.417582417582418	-0.448768958918228	-0.373223645145762	0.0805314718649038	0	0.077151674981046	-0.0905632973428946	0.186813186813187	-0.235465194494132	-0.231455024943138	0.43544345499093	0.352132382643667	0.0571603780853869	0	-0.077151674981046	-0.38575837490523	0.056980288229819	-0.308606699924184	0.0797090238142601	0.020132867966226	0.0470732525409069	0.524142418360959	0.226838066205875	0.419895911283471	0.308606699924184	-0.38575837490523	0.220997848043932	-0.231455024943138	0.077151674981046	-0.509712891610827	0.284927064268494	0.462910049886276	-0.231455024943138	-0.252747252747253	0.462910049886276	0.122299897617557	0.154303349962092	0	-0.523892139864417	0.168890334805198	0.189466186686268	0.0441383089146071	-0.384437073276115	0.462910049886276
g__Prevotellaceae NK3B31 group	0.0496552196482695	0.199055385160219	0.386289357090363	0.120668643635613	-0.102352195089349	-0.365887553840685	0.413324779349571	-0.32996632996633	-0.346089958674186	-0.569464087556555	0.386289357090363	-0.603641696367096	-0.759285450075407	-0.171987492078345	0	0.0959294219086619	-0.269972451790634	-0.582491582491583	-0.386289357090363	-0.0772578714180725	0.270402549963254	0.199705518237543	-0.463547228508435	-0.364885670160911	-0.067201933723143	-0.269360269360269	-0.288675134594813	-0.723002785557715	0.481331944474237	0.270402549963254	0.270402549963254	0.373447198298977	0	0.386289357090363	-0.187244447020779	0.425067462828049	-0.231773614254218	0	0.29436066361619	-0.231773614254218	0.104972776216296	0.463547228508435	-0.386289357090363	-0.00558099210729585	-0.139963701621727	0.670820393249937	0.303868562731382	0.459902412591884	-0.231773614254218
g__Prevotella 9	0.353374013610256	0.194034546455474	0.117350698509544	-0.112361323731384	0.163871332329123	0.26186383917522	-0.365174302126997	-0.0255715171638423	0.13950420950552	0.220077056328111	0.117350698509544	-0.242497920042254	-0.0835735656942192	-0.12219293955788	-0.312935196025452	0.094197536980025	0.433785918433907	0.216505511987198	0.27381829652227	0.117350698509544	-0.312935196025452	-0.0288897448940119	-0.0782337990063629	0.0779403378565088	-0.31983891935412	0.131267121441057	0.256888768335488	0.378690938461882	0.515424361513824	0.27381829652227	-0.312935196025452	0.0294128032385606	-0.312935196025452	0.117350698509544	-0.133429071931018	0.355257892749356	0.391168995031814	-0.312935196025452	0.0222862841851251	0.391168995031814	0.558068703625371	0.469402794038177	0.27381829652227	-0.303296718245934	0.404525991516803	0.370524136316678	-0.25036164899484	-0.42107500969385	0.391168995031814
g__Prevotella 1	0.267044009297556	0.161327279151449	0.311617568295202	0.148251893248536	0.128313536009211	0.33288670173455	-0.0769231521572593	-0.297078216629513	-0.0101646454208301	-0.0249665026300913	0.311617568295202	-0.238619157176202	-0.0582551728035463	0.339860472258437	-0.0779043920738005	0.162685960236243	0.270842737758335	0.023766257330361	-0.0779043920738005	-0.0779043920738005	0.233713176221401	0.0575362066452157	-0.428474156405902	0.444114064177713	-0.464185474217909	-0.0356493859955416	0.630696881129748	0.0349163373349983	0.309626141239618	0.155808784147601	0.233713176221401	0.527201267516106	-0.0779043920738005	0.311617568295202	-0.341259075024932	0.349358386261561	0.428474156405902	-0.0779043920738005	0.0194183909345154	0.428474156405902	0.00882093540041605	0.0779043920738005	-0.0779043920738005	-0.0243866817321957	-0.0646868596030511	0.259641352868749	0.249307490001233	0.38522450228483	0.428474156405902
g__Prevotella 2	-0.449894484445573	-0.0183258725265917	0.380528553722345	0.15029425201309	0.299752373049013	0.264978517559575	-0.191283593471205	-0.270871235112719	-0.110332898459114	-0.210778366240571	0.380528553722345	-0.192319497342091	0.316167549360857	0.176102355894125	-0.253685702481564	-0.0159088904057439	0.0693510768934235	-0.044223875120444	-0.253685702481564	-0.253685702481564	0.380528553722345	-0.374718616303141	-0.253685702481564	0.290176197390978	-0.0956218453312324	-0.37221761559707	0.517036490659283	-0.0363841897140634	-0.317919183536832	-0.253685702481564	0.380528553722345	0.296724571301043	-0.253685702481564	0.380528553722345	-0.692264433514838	0.197573500612301	0.507371404963127	-0.253685702481564	0.141522617332955	0.507371404963127	-0.373415243253927	-0.253685702481564	-0.253685702481564	-0.0183258725265917	-0.309583577740435	-0.244746787719492	0.299336915644848	0.102927949870588	0.507371404963127
g__Prevotella	-0.263431499299421	-0.140600078736066	-0.433979403434499	-0.0382474630024285	0.207656947983873	0.0393357759735486	-0.375391766505316	-0.591474040119499	0.0549079775590318	0	-0.433979403434499	-0.535469879348303	-0.182630388448618	-0.0467468992251903	-0.1972633651975	0.455732454819552	0.272915875805667	-0.082531261412023	-0.1972633651975	0.236716038237	-0.1972633651975	0.145688650426565	-0.433979403434499	-0.314437463612464	0.185314424261732	-0.0429850319854287	0.241225320338504	0.0523401402626492	0.0904084671494414	0.394526730394999	-0.1972633651975	0.122899010031272	-0.1972633651975	-0.433979403434499	-0.393807211654634	-0.246800928881772	0.473432076473999	-0.1972633651975	-0.028096982838249	0.473432076473999	0.0536056267418897	0.236716038237	-0.1972633651975	-0.245100137256115	0.0655179882400874	0.04152273992687	-0.124139346139113	-0.337650625776138	0.473432076473999
g__Prevotella 6	0.0788382496841455	-0.230386391627709	-0.122663345365665	0.184980747903592	0.439205230578942	0.0436785348634133	-0.229023783118732	-0.277983462943153	-0.277413239854608	-0.436785348634133	-0.122663345365665	0.404961935367029	0.192185553399018	-0.361152888764155	-0.122663345365665	0.540002556231169	0.148711432973085	-0.277983462943153	-0.122663345365665	-0.122663345365665	-0.122663345365665	-0.18118576883487	-0.122663345365665	0.00452604538827974	0.234734279876976	0.133645895645747	0.402777777777778	0.0879633023282099	0.131761569173682	-0.122663345365665	-0.122663345365665	0.0658807845868412	-0.122663345365665	-0.122663345365665	-0.510899208495634	0.231125081760512	-0.122663345365665	-0.122663345365665	-0.628970902033151	-0.122663345365665	-0.180555555555556	-0.122663345365665	-0.122663345365665	-0.230386391627709	-0.203703703703704	-0.279715463892758	0.359649122807018	-0.0979811894172745	-0.122663345365665
g__Prevotella 7	0.420470664982109	-0.0130583379869957	0.464829519280413	0.489573107233565	0.206657619019776	0.537935639896774	-0.346317340060107	-0.104665838274143	-0.151622620973166	0.0910352621363771	0.464829519280413	-0.25292359472046	0.0910352621363771	-0.00139083269100445	-0.426093726007045	0.0495548904503636	0.589781255846819	-0.128300059819917	-0.0387357932733677	0.116207379820103	-0.154943173093471	-0.22886623431773	-0.309886346186942	0.107195811827678	-0.512147519731584	0.0590855538644354	0.517543859649123	0.323612359617993	0.457698082392792	0.116207379820103	-0.154943173093471	0.264910102233404	-0.426093726007045	0.464829519280413	-0.337972343914081	0.235017714716479	0.387357932733678	-0.426093726007045	0.148966792586799	0.387357932733678	0.157894736842105	0.232414759640207	-0.0387357932733677	-0.259301282884628	-0.283625730994152	0.244609474497311	-0.213296398891967	-0.00442020403386201	0.387357932733678
g__Mucilaginibacter	-0.567964013347528	0.394688351072542	-0.220309871920148	-0.529994297013414	0.11517003861121	-0.445590118145884	-0.183520413294197	0.0595287084011911	-0.176303452430338	-0.404796656625486	-0.220309871920148	-0.282851763875888	-0.17572568039556	0.275280619941296	-0.220309871920148	0.378001871166248	-0.0518475847365213	0.168984720622736	0.308433820688207	-0.220309871920148	0.440619743840296	-0.325419247345402	-0.220309871920148	-0.00650321399159099	0.0229961024909137	-0.499273038203538	0.0947916871807979	-0.0568752317349504	-0.489078246157195	-0.220309871920148	0.440619743840296	0.313956680597683	-0.220309871920148	-0.220309871920148	-0.363876681531598	0.313825353273632	0.308433820688207	-0.220309871920148	-0.257312603436356	0.308433820688207	0.0349232531718729	-0.220309871920148	0.308433820688207	0.604764408901475	0.266081928928555	-0.502383803740182	0.0850761956968934	-0.134079551377007	0.308433820688207
g__Pedobacter	-0.12326138959847	0.27204116529385	0.470734435845636	-0.169020119850181	-0.219114955300554	-0.245844585947221	0.51269436354555	-0.0547073293241479	-0.0272975545216307	-0.0558737695334593	0.470734435845636	-0.046047026515736	-0.189970816413762	0.450720319600483	0.470734435845636	-0.537268348504281	-0.604267319353088	0	-0.156911478615212	-0.156911478615212	0.627645914460848	0.231773614254218	-0.156911478615212	0.277907362283303	0.0272975545216307	-0.355597640606961	-0.230967442718578	-0.607624385847896	-0.101129979369486	-0.156911478615212	0.627645914460848	0.151694969054229	0.470734435845636	0.470734435845636	0.208458147815224	0.248351206315415	-0.156911478615212	0.470734435845636	0.379941632827523	-0.156911478615212	-0.230967442718578	-0.156911478615212	-0.156911478615212	0.27204116529385	-0.0829113896938485	0.302765035409749	0.583496697394302	0.787838597158335	-0.156911478615212
g__Spirosoma	-0.0773645075922467	-0.156516732131699	-0.0833333333333333	-0.466773065816856	-0.155158222708544	0	0.233386532908428	-0.188852574577511	0.376930368546023	0.462910049886276	-0.0833333333333333	0.397391885902991	0.154303349962092	0.38897755484738	1	-0.285335163306633	-0.386289357090363	0.424918292799399	-0.0833333333333333	-0.0833333333333333	-0.0833333333333333	0.67700320038633	-0.0833333333333333	0.279810653776028	0.471162960682528	-0.188852574577511	-0.122663345365665	-0.233061255352575	0	-0.0833333333333333	-0.0833333333333333	-0.155158222708544	1	-0.0833333333333333	0.466773065816856	-0.285773803324704	-0.0833333333333333	1	-0.154303349962092	-0.0833333333333333	-0.122663345365665	-0.0833333333333333	-0.0833333333333333	-0.156516732131699	0.0817755635771097	0.380058475033046	0.34862213946031	0.412069730634163	-0.0833333333333333
g__Flavobacterium	0.270775776572863	0.521722440438996	-0.0833333333333333	-0.38897755484738	0.19394777838568	-0.077151674981046	-0.311182043877904	0.566557723732532	-0.188465184273011	0.154303349962092	-0.0833333333333333	0.317913508722392	0.077151674981046	0.116693266454214	-0.0833333333333333	0.0407621661866619	0.193144678545181	0.424918292799399	1	-0.0833333333333333	-0.0833333333333333	-0.123091490979333	-0.0833333333333333	0	-0.188465184273011	-0.188852574577511	-0.122663345365665	0.388435425587625	0.155158222708544	-0.0833333333333333	-0.0833333333333333	-0.0387895556771359	-0.0833333333333333	-0.0833333333333333	0.38897755484738	0.489897948556636	-0.0833333333333333	-0.0833333333333333	-0.308606699924184	-0.0833333333333333	0.613316726828323	-0.0833333333333333	1	0.521722440438996	0.490653381462658	-0.190029237516523	-0.426093726007045	-0.288448811443914	-0.0833333333333333
g__Capnocytophaga	0.302968795820963	0.372213483437547	0.50405521645727	0.0377050318472338	-0.369985473788272	-0.155554816930448	0.315214066242874	0.541862867417792	-0.047498429626696	0.026922949084116	0.50405521645727	-0.0523881031098817	-0.20940071509868	0.180984152866722	-0.252027608228635	-0.452020415010671	-0.359466767083056	0.0109837067719823	0.420046013714391	0.0840092027428783	0.336036810971513	-0.0310224540648178	0.210023006857196	0.158088813240932	-0.394602338437167	0.19404548630502	-0.370974594597977	-0.192780704023869	0.126336503244776	0.210023006857196	0.336036810971513	0.133856533199822	-0.252027608228635	0.50405521645727	0.476591602549035	0.511283359807981	-0.252027608228635	-0.252027608228635	0.451707256855724	-0.252027608228635	0.0856095218303024	-0.252027608228635	0.420046013714391	0.372213483437547	0.332925918228954	0.0663128504651083	0.0811037575234444	0.287592780835788	-0.252027608228635
g__Flavisolibacter	0.270775776572863	0.417377952351197	-0.0833333333333333	-0.077795510969476	0.310316445417088	-0.154303349962092	0	-0.188852574577511	-0.188465184273011	-0.231455024943138	-0.0833333333333333	-0.317913508722392	-0.462910049886276	-0.466773065816856	-0.0833333333333333	0.0407621661866619	0.30903148567229	-0.188852574577511	-0.0833333333333333	-0.0833333333333333	-0.0833333333333333	-0.123091490979333	-0.0833333333333333	-0.319783604315461	-0.188465184273011	-0.188852574577511	-0.122663345365665	0.0388435425587625	0.465474668125631	-0.0833333333333333	-0.0833333333333333	-0.232737334062816	-0.0833333333333333	-0.0833333333333333	-0.233386532908428	0.244948974278318	-0.0833333333333333	-0.0833333333333333	0.077151674981046	-0.0833333333333333	0.735980072193987	1	-0.0833333333333333	-0.156516732131699	0.0817755635771097	0.570087712549569	-0.271150552913574	-0.288448811443914	-0.0833333333333333
g__Ferruginibacter	-0.23209352277674	0.626066928526795	-0.0833333333333333	-0.077795510969476	0.0387895556771359	-0.462910049886276	0.427875310332118	-0.188852574577511	-0.188465184273011	-0.38575837490523	-0.0833333333333333	-0.317913508722392	-0.38575837490523	0.311182043877904	-0.0833333333333333	-0.285335163306633	-0.463547228508435	-0.188852574577511	-0.0833333333333333	-0.0833333333333333	1	-0.123091490979333	-0.0833333333333333	0.15989180215773	-0.188465184273011	-0.188852574577511	-0.122663345365665	-0.46612251070515	-0.38789555677136	-0.0833333333333333	1	0.116368667031408	-0.0833333333333333	-0.0833333333333333	-0.116693266454214	0.244948974278318	-0.0833333333333333	-0.0833333333333333	0.462910049886276	-0.0833333333333333	-0.122663345365665	-0.0833333333333333	-0.0833333333333333	0.626066928526795	0.0817755635771097	-0.190029237516523	0.464829519280413	0.494483676760995	-0.0833333333333333
g__Terrimonas	-0.23209352277674	0.626066928526795	-0.0833333333333333	-0.077795510969476	0.0387895556771359	-0.462910049886276	0.427875310332118	-0.188852574577511	-0.188465184273011	-0.38575837490523	-0.0833333333333333	-0.317913508722392	-0.38575837490523	0.311182043877904	-0.0833333333333333	-0.285335163306633	-0.463547228508435	-0.188852574577511	-0.0833333333333333	-0.0833333333333333	1	-0.123091490979333	-0.0833333333333333	0.15989180215773	-0.188465184273011	-0.188852574577511	-0.122663345365665	-0.46612251070515	-0.38789555677136	-0.0833333333333333	1	0.116368667031408	-0.0833333333333333	-0.0833333333333333	-0.116693266454214	0.244948974278318	-0.0833333333333333	-0.0833333333333333	0.462910049886276	-0.0833333333333333	-0.122663345365665	-0.0833333333333333	-0.0833333333333333	0.626066928526795	0.0817755635771097	-0.190029237516523	0.464829519280413	0.494483676760995	-0.0833333333333333
g__Taibaiella	0.270775776572863	0.521722440438996	-0.0833333333333333	-0.38897755484738	0.19394777838568	-0.077151674981046	-0.311182043877904	0.566557723732532	-0.188465184273011	0.154303349962092	-0.0833333333333333	0.317913508722392	0.077151674981046	0.116693266454214	-0.0833333333333333	0.0407621661866619	0.193144678545181	0.424918292799399	1	-0.0833333333333333	-0.0833333333333333	-0.123091490979333	-0.0833333333333333	0	-0.188465184273011	-0.188852574577511	-0.122663345365665	0.388435425587625	0.155158222708544	-0.0833333333333333	-0.0833333333333333	-0.0387895556771359	-0.0833333333333333	-0.0833333333333333	0.38897755484738	0.489897948556636	-0.0833333333333333	-0.0833333333333333	-0.308606699924184	-0.0833333333333333	0.613316726828323	-0.0833333333333333	1	0.521722440438996	0.490653381462658	-0.190029237516523	-0.426093726007045	-0.288448811443914	-0.0833333333333333
g__Cytophaga	-0.473029498104873	0.389884662754585	-0.122663345365665	-0.246640997204789	0.0570966799752624	-0.0524142418360959	0.0220215176075704	-0.277983462943153	0.170715839910528	-0.0436785348634133	-0.122663345365665	-0.4679560142019	-0.0436785348634133	0.563750850753803	-0.122663345365665	-0.087692722806771	-0.0524863881081478	0.235216776336514	-0.122663345365665	-0.122663345365665	0.735980072193987	-0.18118576883487	-0.122663345365665	0.452604538827974	-0.277413239854608	-0.277983462943153	0.402777777777778	-0.052777981396926	-0.570966799752624	-0.122663345365665	0.735980072193987	0.276699295264733	-0.122663345365665	-0.122663345365665	-0.40960022750081	0	0.613316726828323	-0.122663345365665	0.314485451016575	0.613316726828323	-0.180555555555556	-0.122663345365665	-0.122663345365665	0.389884662754585	0.12037037037037	-0.279715463892758	0.263157894736842	0.195962378834549	0.613316726828323
g__F0058	0.175196110409212	-0.230386391627709	0.735980072193987	0.400791620457782	-0.399676759826837	0.279542623125845	0.383174406371725	0.133645895645747	0.042678959977632	-0.0611499488087786	0.735980072193987	-0.278973777697287	-0.157242725508288	-0.105703284516338	-0.122663345365665	-0.087692722806771	-0.271179671892097	-0.277983462943153	-0.122663345365665	-0.122663345365665	-0.122663345365665	0.362371537669739	-0.122663345365665	0	-0.277413239854608	0.171066746426556	-0.180555555555556	-0.448612841873871	0.509478067471572	0.613316726828323	-0.122663345365665	0.505086015165783	-0.122663345365665	0.735980072193987	0.189385051425106	0.323575114464717	-0.122663345365665	-0.122663345365665	0.445521055606815	-0.122663345365665	-0.180555555555556	-0.122663345365665	-0.122663345365665	-0.230386391627709	0.0185185185185185	0.559430927785516	0.0614035087719298	0.345267048422777	-0.122663345365665
g__Proteiniphilum	0.177780521325511	-0.110523330759389	0.077795510969476	0.206703910614525	0.357940107311402	0.235465194494132	-0.194134078212291	0.261063451237201	-0.267294895275589	-0.263166982081677	0.077795510969476	0.415216324722163	0.263166982081677	-0.657821229050279	-0.311182043877904	0.386387989076543	0.14008658628962	-0.150874332208512	0.427875310332118	-0.311182043877904	-0.466773065816856	-0.0861836889305865	0	-0.229640574437372	0.030451317183295	0.118665205107819	-0.0352344281721127	0.168758881009867	0.417828919040547	0.19448877742369	-0.466773065816856	0.0348190765867123	-0.311182043877904	0.077795510969476	-0.0712290502793296	0.455876493953767	-0.311182043877904	-0.311182043877904	-0.371203953673102	-0.311182043877904	0.229023783118732	-0.077795510969476	0.427875310332118	-0.151735420195093	0.176172140860563	-0.0750542944380536	-0.271212374745867	-0.479378066811482	-0.311182043877904
g__Fermentimonas	0.120968665150671	0.227251736835185	0.24198875709123	-0.360583393283722	-0.394238727390111	-0.508394048415703	0.208530155152032	0.379663198301	-0.284163300882527	-0.129252724173484	0.24198875709123	-0.106520531314491	-0.525627744972168	0.286728963334044	0.362983135636846	0.0728417422660171	-0.228660789885829	0	0.362983135636846	0	0	0.268080812195356	-0.362983135636846	-0.330370311579084	0.0631474001961172	-0.427121098088625	-0.534296708742411	-0.386110777868565	0.251273035039851	0	0	0.290263678408104	0.362983135636846	0.24198875709123	0.534358522577083	0.291814881656034	-0.362983135636846	0.362983135636846	-0.180953813842877	-0.362983135636846	0.246598480958036	0	0.362983135636846	0.483638311726163	0.0547996624351191	0.318357269983507	-0.0821994936526787	0.418808216194532	-0.362983135636846
g__Parabacteroides	-0.435263359607288	0.052017659277318	0	0.033242145105054	-0.0414370965082372	-0.274725274725275	-0.232695015735378	-0.322788017423361	-0.194617723673518	-0.269230769230769	0	-0.721676275701191	-0.313186813186813	0.307489842221749	-0.462910049886276	0.191595120196009	0.0357634451122474	-0.238728637886028	-0.231455024943138	0.308606699924184	0.38575837490523	-0.284901441149095	-0.38575837490523	-0.216353064638706	0.00671095598874199	-0.221916761978561	0.157242725508288	-0.174278026475245	-0.320446879663701	0.077151674981046	0.38575837490523	0.320446879663701	-0.462910049886276	0	-0.470930388988264	-0.0232593521851832	0.462910049886276	-0.462910049886276	0.21978021978022	0.462910049886276	-0.279542623125845	-0.154303349962092	-0.231455024943138	0.215501731291746	-0.180537944102108	-0.311265878127441	0.162760014122614	0.067496585384356	0.462910049886276
g__Tannerella	0.00629323006479255	0.0318297057316566	0.528743692608355	0.545815022297396	0.116747710373008	0.21965710049445	0.28002683752649	0.101774888556875	-0.222295657412166	-0.213381183337466	0.528743692608355	0.155164396183344	0.266726479171832	-0.148714817669436	-0.220309871920148	-0.462554921295541	-0.201105783220446	-0.326447755748467	-0.220309871920148	-0.220309871920148	0.396557769456266	-0.325419247345402	0.176247897536118	0.18046418826665	-0.229961024909137	0.00960140458083727	0.00498903616741041	-0.180104900494009	-0.132524427990982	-0.220309871920148	0.396557769456266	-0.0283980917123532	-0.220309871920148	0.528743692608355	-0.159789325368223	0.190951934531575	-0.220309871920148	-0.220309871920148	0.448728076724376	-0.220309871920148	-0.324287350881677	-0.220309871920148	-0.220309871920148	0.0318297057316566	-0.392470845169619	-0.108205742344039	0.204813063714743	0.294975013029416	-0.220309871920148
g__dgA-11 gut group	0.270775776572863	0.417377952351197	-0.0833333333333333	-0.077795510969476	0.310316445417088	-0.154303349962092	0	-0.188852574577511	-0.188465184273011	-0.231455024943138	-0.0833333333333333	-0.317913508722392	-0.462910049886276	-0.466773065816856	-0.0833333333333333	0.0407621661866619	0.30903148567229	-0.188852574577511	-0.0833333333333333	-0.0833333333333333	-0.0833333333333333	-0.123091490979333	-0.0833333333333333	-0.319783604315461	-0.188465184273011	-0.188852574577511	-0.122663345365665	0.0388435425587625	0.465474668125631	-0.0833333333333333	-0.0833333333333333	-0.232737334062816	-0.0833333333333333	-0.0833333333333333	-0.233386532908428	0.244948974278318	-0.0833333333333333	-0.0833333333333333	0.077151674981046	-0.0833333333333333	0.735980072193987	1	-0.0833333333333333	-0.156516732131699	0.0817755635771097	0.570087712549569	-0.271150552913574	-0.288448811443914	-0.0833333333333333
g__Rikenellaceae RC9 gut group	-0.0578514591883104	-0.107750865645873	0.231455024943138	-0.0692544689688624	-0.381221287875783	0.159340659340659	-0.0609439326925989	0.289164265608428	0.20132867966226	-0.153846153846154	0.231455024943138	-0.602811947938642	-0.252747252747253	-0.0387825026225629	-0.38575837490523	0.531241015088935	0.46767582069862	0.0941465050818137	-0.077151674981046	-0.231455024943138	-0.308606699924184	-0.170940864689457	0.077151674981046	0.0483947644586579	-0.557009347065585	-0.0369861269964268	0.26207120918048	0.188109615878042	0.0939240854186711	0.154303349962092	-0.308606699924184	0.571831931813674	-0.38575837490523	0.231455024943138	-0.310260020980504	0.0814077326481413	0.462910049886276	-0.38575837490523	-0.0989010989010989	0.462910049886276	0.192185553399018	0.308606699924184	-0.077151674981046	-0.066879847642266	0.122299897617557	0.216532784784307	-0.466210887910537	-0.281724878126008	0.462910049886276
g__Alistipes	-0.256199319262518	-0.356692520758752	-0.231455024943138	0.0664842902101079	0.160223439831851	0.324175824175824	-0.515253249128336	0.087421754718827	0.214750591639744	0.164835164835165	-0.231455024943138	0.288670510280476	0.659340659340659	0.0443228601400719	-0.38575837490523	0.200303989295828	0.371389622319492	0.272352389700961	0	0.077151674981046	-0.154303349962092	-0.512822594068371	0.38575837490523	0.327376347808568	0.0335547799437099	0.265627639337974	0.576556660197055	0.636253112528673	-0.574594404914223	-0.308606699924184	-0.154303349962092	-0.12983623572581	-0.38575837490523	-0.231455024943138	-0.415526813813174	-0.314001254499973	0.462910049886276	-0.38575837490523	-0.335164835164835	0.462910049886276	-0.366899692852671	-0.462910049886276	0	-0.152337430740717	-0.0931808743752816	-0.81199794294115	-0.0579315304504218	-0.493018536720513	0.462910049886276
g__Millionella	0.1500023148684	-0.303470840390187	0.077795510969476	-0.118715083798883	-0.227020379345364	0.470930388988264	-0.400837988826816	0.437366041683103	0.500754993680851	0.844904521420121	0.077795510969476	0.393813421385969	0.650992008307307	0.368715083798883	0.077795510969476	-0.35711617172226	0.331492021021972	0.673001234682915	0.272284288393166	0.272284288393166	-0.427875310332118	-0.114911585240782	0.466773065816856	0.442058105791942	-0.0744365531147211	0.276320406179635	0.255449604247817	0.71129776293415	-0.253482877551265	-0.233386532908428	-0.427875310332118	-0.307800637026536	0.077795510969476	0.077795510969476	0.350558659217877	-0.414832951089762	0.38897755484738	0.077795510969476	-0.0803351840038804	0.38897755484738	-0.0616602493011972	-0.311182043877904	0.272284288393166	-0.221046661518778	0.0645964516488732	-0.259278471695094	-0.319891518931023	-0.288514577247651	0.38897755484738
g__Rikenella	0.257118639887112	0.192658779213036	-0.123091490979333	0.143639481550978	0.028647985456347	0.056980288229819	0.316006859412151	-0.278953739760377	0.069595381589579	-0.170940864689457	-0.123091490979333	-0.469589373493325	-0.512822594068371	-0.459646340963128	-0.123091490979333	0.180629129212688	0	-0.278953739760377	-0.123091490979333	-0.123091490979333	-0.123091490979333	0.409090909090909	-0.123091490979333	-0.23617584387561	-0.278381526358316	0.209215304820283	-0.18118576883487	-0.258190716697771	0.630255680039635	0.67700320038633	-0.123091490979333	0.143239927281735	-0.123091490979333	-0.123091490979333	0	0.180906806746658	-0.123091490979333	-0.123091490979333	0.341881729378914	-0.123091490979333	0.452964422087174	0.67700320038633	-0.123091490979333	-0.231190535055644	0.362371537669739	0.701729465267237	-0.200257955028014	-0.121733466074907	-0.123091490979333
g__WCHB1-32	-0.23209352277674	0.626066928526795	-0.0833333333333333	-0.077795510969476	0.0387895556771359	-0.462910049886276	0.427875310332118	-0.188852574577511	-0.188465184273011	-0.38575837490523	-0.0833333333333333	-0.317913508722392	-0.38575837490523	0.311182043877904	-0.0833333333333333	-0.285335163306633	-0.463547228508435	-0.188852574577511	-0.0833333333333333	-0.0833333333333333	1	-0.123091490979333	-0.0833333333333333	0.15989180215773	-0.188465184273011	-0.188852574577511	-0.122663345365665	-0.46612251070515	-0.38789555677136	-0.0833333333333333	1	0.116368667031408	-0.0833333333333333	-0.0833333333333333	-0.116693266454214	0.244948974278318	-0.0833333333333333	-0.0833333333333333	0.462910049886276	-0.0833333333333333	-0.122663345365665	-0.0833333333333333	-0.0833333333333333	0.626066928526795	0.0817755635771097	-0.190029237516523	0.464829519280413	0.494483676760995	-0.0833333333333333
g__BSV13	0.0678531617935195	-0.356913063186775	0.380058475033046	0.341155883809334	-0.0544331053951817	0.730798148647035	-0.12281611817136	-0.157352931749985	0.281001332085597	0.148866289539211	0.380058475033046	-0.181238584976156	0.311265878127441	0.163754824228481	-0.190029237516523	0.293156434854368	0.325246251272697	0.0993807989999907	-0.190029237516523	-0.190029237516523	-0.190029237516523	0.140345893053447	-0.190029237516523	0.483808636198422	-0.429766743189736	0.190479864749982	0.710046946804693	0.163526594397391	0.217732421580727	0.380058475033046	-0.190029237516523	0.619176573870192	-0.190029237516523	0.380058475033046	-0.347979001485521	0.0572891899231546	0.570087712549569	-0.190029237516523	0.0270665980980383	0.570087712549569	-0.279715463892758	-0.190029237516523	-0.190029237516523	-0.356913063186775	-0.0717219138186559	0.166666666666667	0.0135894152498506	0.101194537294586	0.570087712549569
g__hoa5-07d05 gut group	0.166436304888752	-0.230386391627709	0.613316726828323	0.400791620457782	-0.399676759826837	0.288278330098528	0.418408834543838	0.0748417015616182	0.096027659949672	-0.0524142418360959	0.613316726828323	-0.305971240055089	-0.183449846426336	-0.123320498602394	-0.122663345365665	-0.0323078452445998	-0.297422865946171	-0.277983462943153	-0.122663345365665	-0.122663345365665	-0.122663345365665	0.452964422087174	-0.122663345365665	0	-0.277413239854608	0.245908447988174	-0.180555555555556	-0.466205502339513	0.518262172083151	0.735980072193987	-0.122663345365665	0.52265422438894	-0.122663345365665	0.613316726828323	0.211406569032676	0.277350098112615	-0.122663345365665	-0.122663345365665	0.462992469552181	-0.122663345365665	-0.180555555555556	-0.122663345365665	-0.122663345365665	-0.230386391627709	0.101851851851852	0.559430927785516	0.0526315789473684	0.321938193799616	-0.122663345365665
g__Macellibacteroides	-0.425504791757357	-0.156516732131699	-0.0833333333333333	-0.272284288393166	0.0387895556771359	0.462910049886276	-0.466773065816856	-0.188852574577511	0.471162960682528	0.38575837490523	-0.0833333333333333	-0.317913508722392	0.38575837490523	0.466773065816856	-0.0833333333333333	0.203810830933309	0.463547228508435	0.566557723732532	-0.0833333333333333	-0.0833333333333333	-0.0833333333333333	-0.123091490979333	-0.0833333333333333	0.479675406473191	-0.188465184273011	-0.188852574577511	0.735980072193987	0.46612251070515	-0.38789555677136	-0.0833333333333333	-0.0833333333333333	0.271526889739952	-0.0833333333333333	-0.0833333333333333	-0.466773065816856	-0.285773803324704	1	-0.0833333333333333	-0.077151674981046	1	-0.122663345365665	-0.0833333333333333	-0.0833333333333333	-0.156516732131699	0.0817755635771097	-0.190029237516523	-0.154943173093471	-0.288448811443914	1
g__Butyricimonas	-0.444305207193757	-0.108954823300353	0.273048060688394	-0.431374241363555	-0.344977450456324	0.300018520233373	0.240897303618609	0.0373993926387953	0.729488664441805	0.511142664101301	0.273048060688394	-0.0529419177999199	0.336131860631834	0.435575938519694	0.390068658126277	-0.45351816288242	-0.404747972400846	0.62218989571814	-0.0780137316252554	-0.273048060688394	0.117020597437883	0.374510235161954	0.273048060688394	0.649115079267443	0.00678594106457493	-0.0747987852775905	0.079499841000477	-0.130071075010834	-0.318440723498146	0.117020597437883	0.117020597437883	0.104750237992811	0.390068658126277	0.273048060688394	0.163866189089403	-0.110246443507098	0.468082389751533	0.390068658126277	0.383356998075976	0.468082389751533	-0.26941612783495	-0.273048060688394	-0.0780137316252554	-0.191610206493723	0.421054713446971	0.218952220601589	0.251052129475191	0.106827277436036	0.468082389751533
g__Odoribacter	-0.030303145289115	-0.497883310225758	-0.077151674981046	-0.0886457202801439	0.0331496772065898	0.686813186813187	-0.365663596155594	0.0134495007259734	0.644251774919231	0.840659340659341	-0.077151674981046	0.549039990141298	0.879120879120879	0.229924836976623	0.308606699924184	-0.275780854827589	0.23383791034931	0.665750285935683	0	0.077151674981046	-0.462910049886276	0.113960576459638	0.38575837490523	0.580737173503895	0.16777389971855	0.285801890426934	0.471728176524863	0.616888887364757	-0.243097632848325	-0.154303349962092	-0.462910049886276	-0.345309137568644	0.308606699924184	-0.077151674981046	0.113577329108934	-0.529150262212918	0.462910049886276	0.308606699924184	-0.148351648351648	0.462910049886276	-0.244599795235114	-0.308606699924184	0	-0.538754328229365	0.0407666325391857	-0.175932887637249	-0.0634488190647477	-0.296398048861737	0.462910049886276
g__Porphyromonas	0.331491712707182	0.190015641685273	0.309458030368987	0.4500069446052	-0.202216842324837	0.0495869650185518	0.455562585896622	0.30682021523406	-0.198519335675596	-0.261708982042357	0.309458030368987	-0.374604151363677	-0.429753696827449	-0.484729702676588	-0.309458030368987	-0.0844179715821307	0	-0.438314593191514	0	-0.193411268980617	-0.0773645075922467	0.0571374755304693	0.0773645075922467	-0.36967121427348	-0.518169113458335	0.104521172222592	-0.468649595344643	-0.257977267862154	0.481996309103037	0.386822537961233	-0.0773645075922467	0.150970108311009	-0.309458030368987	0.309458030368987	0.227781292948311	0.215742523344589	-0.425504791757357	-0.309458030368987	0.517908301304874	-0.425504791757357	0.367911831859346	0.46418704555348	0	0.0670643441242142	0.0175196110409212	0.529254661989452	-0.507607677790902	0.00882818911500416	-0.425504791757357
[truncated: 183 more columns]
