# Supplementary material for: Neuroprotective Effects of Oligosaccharides From Periplaneta Americana on Parkinson’s Disease Models In Vitro and In Vivo
Source: Front Pharmacol. 2022 Jul 18;13:936818. doi: 10.3389/fphar.2022.936818 (PMC9340460; doi:10.3389/fphar.2022.936818)
Supplement: Supplementary file 2 [file DataSheet1.zip › 16S rRNA/02.OTUAnalysis/Correlation_between_species/Genus_correlation_pvalue.csv]

	g__Faecalibaculum	g__Ileibacterium	g__Erysipelothrix	g__Gemella	g__Turicibacter	g__Enterococcus	g__Granulicatella	g__Bacillus	g__Jeotgalicoccus	g__Staphylococcus	g__Chungangia	g__Pediococcus	g__Lactobacillus	g__Aerococcus	g__Weissella	g__Lactococcus	g__Streptococcus	g__Granulicatella sp. BB-11	g__Clostridium sensu stricto 12	g__Terriglobus	g__Candidatus Koribacter	g__Candidatus Solibacter	g__Flexilinea	g__Phascolarctobacterium	g__Selenomonas	g__Selenomonas 3	g__Anaeroglobus	g__Veillonella	g__Akkermansia	g__Candidatus Udaeobacter	g__Gemmatimonas	g__Actinomyces	g__Scardovia	g__Gardnerella	g__Bifidobacterium	g__F0332	g__Agromyces	g__Micrococcus	g__Rothia	g__Mycobacterium	g__Rhodococcus	g__Actinoplanes	g__Pseudonocardia	g__Streptomyces	g__Collinsella	g__Olsenella	g__Coriobacteriaceae UCG-002	g__Treponema 2	g__Methanomassiliicoccus
g__Faecalibaculum	0	0.635751966375163	0.613749655102362	0.257335720254882	0.882131465954434	0.872195412853453	0.81461936430013	0.536723393663445	0.380061034478161	0.706614780953742	0.613749655102362	0.265538829385176	0.570687243913239	0.650891340455041	0.801651335444001	0.791236117307793	0.329915149301211	0.540432686230162	0.37089004930318	0.191647236546964	0.445453261590429	1	1	0.860310310705354	0.361528655222796	0.118074024775664	0.943388894908588	0.39215846871169	0.00796720312440149	0.801651335444001	0.445453261590429	0.577904974332094	0.801651335444001	0.613749655102362	0.217823275171931	0.351761183480151	0.147177473821492	0.801651335444001	0.60843164184252	0.147177473821492	0.177343382516159	0.37089004930318	0.37089004930318	0.794758530090523	0.797942452412349	0.369721487089741	0.804907283138504	0.590575663356483	0.147177473821492
g__Ileibacterium	0.635751966375163	0	0.609608089855352	0.254295279111614	0.296385632887922	0.109838384998373	0.710106373449398	0.700459866867052	0.235389908612658	0.311459365591194	0.609608089855352	0.514468821942684	0.100461055715917	0.869659305578901	0.609608089855352	0.60385385395163	0.870553250092315	0.923635027707349	0.0674498442378229	0.609608089855352	0.0220730463222736	0.447275804474576	0.609608089855352	0.861167816928995	0.235389908612658	0.234360794282378	0.448901893860912	0.812768637730593	0.83668506360496	0.609608089855352	0.0220730463222736	0.83668506360496	0.609608089855352	0.609608089855352	0.908101133590767	0.0257699631115247	0.609608089855352	0.609608089855352	0.551642141106964	0.609608089855352	0.00974025737255125	0.155898174462302	0.0674498442378229	0.00823733234521712	0.164579402507965	0.881999391317387	0.808570773220543	0.938448372524263	0.609608089855352
g__Erysipelothrix	0.613749655102362	0.609608089855352	0	0.368125334657452	0.369512076441216	0.614737347343485	0.704204874399206	0.270070226338984	0.537486557412499	0.802187277393873	0	0.79633269085174	1	1	0.786654316597192	0.34466912158526	0.801919850104855	0.536635220358291	0.786654316597192	0.786654316597192	0.786654316597192	0.688697536135214	0.786654316597192	1	0.537486557412499	0.536635220358291	0.689731815575263	0.443504070820396	0.302125501751082	0.786654316597192	0.786654316597192	0.369512076441216	0.786654316597192	0	0.899603430306214	0.166086813518296	0.786654316597192	0.786654316597192	0.446741596624197	0.786654316597192	0.689731815575263	0.786654316597192	0.786654316597192	0.609608089855352	0.275310491132119	0.200201815281311	0.801381726023778	0.271357475482493	0.786654316597192
g__Gemella	0.257335720254882	0.254295279111614	0.368125334657452	0	0.744460312389654	0.226780409410951	0.792495144637859	0.622715572534849	0.248141351826897	0.422204729437713	0.368125334657452	0.893231256549055	0.822128069105216	0.168172087694196	0.107831482745477	0.916833826102761	0.612324797778123	0.00670311585485733	0.188970886929011	0.611751336007113	0.800566254269681	0.639672874724084	0.800566254269681	0.427430421745997	0.463334918113023	0.163825624672909	0.741940069528147	0.806818389757645	0.32262270430128	0.368125334657452	0.800566254269681	0.737583640127214	0.107831482745477	0.368125334657452	0.537305640769917	0.786103834298962	0.368125334657452	0.107831482745477	0.330181348079403	0.368125334657452	0.27715441326163	0.800566254269681	0.188970886929011	0.393771366275717	0.0315655987536032	0.964708420866329	0.839039939255193	0.585106031258699	0.368125334657452
g__Turicibacter	0.882131465954434	0.296385632887922	0.369512076441216	0.744460312389654	0	0.672470843328648	0.0697142809026288	0.113898706595305	0.103112168262497	0.551061188881332	0.369512076441216	0.390223012892307	0.402087234386446	0.210874685118731	0.612754350639583	0.765125260786119	0.239173260852076	0.655542850870038	0.525492307373433	0.801111014386209	0.899881436873336	0.294292598891703	0.145938026979064	0.487215738095089	0.507140312075117	0.295416006868361	0.329098649017642	0.347513166241332	0.5123897987358	0.369512076441216	0.899881436873336	0.231207729884815	0.612754350639583	0.369512076441216	0.0760867404253214	0.334938008571333	0.899881436873336	0.612754350639583	0.4624092558922	0.899881436873336	0.203218349721763	0.302125501751082	0.525492307373433	0.803600256261193	0.660874291944577	0.625477594545446	0.924749137062941	0.207062193249204	0.899881436873336
g__Enterococcus	0.872195412853453	0.109838384998373	0.614737347343485	0.226780409410951	0.672470843328648	0	0.537691085613045	0.88724777891481	0.136183583403629	0.107609140399139	0.614737347343485	0.47447769753358	0.00410770936057461	0.89278528875671	1	0.799095736905686	0.167337113419211	0.298228951787114	0.802187277393873	0.304937231741436	0.111172952769057	0.576591189838608	0.802187277393873	0.0873099953441501	0.327355212707861	0.445634014535169	0.0212830657141069	0.12987968044898	0.705833501839514	0.446741596624197	0.111172952769057	0.520739032730089	1	0.614737347343485	0.619254570857093	0.398827424473502	0.111172952769057	1	0.957376175090185	0.111172952769057	0.568075259113452	0.614737347343485	0.802187277393873	0.0781568825500602	0.850107771865013	0.758203049408131	0.299817270398025	0.476048004260974	0.111172952769057
g__Granulicatella	0.81461936430013	0.710106373449398	0.704204874399206	0.792495144637859	0.0697142809026288	0.537691085613045	0	0.783077394220146	0.429201562236441	0.369602568181537	0.704204874399206	0.500679388150371	0.164114896003896	0.788989431972561	0.442849840174397	0.480250959635447	0.00501208958880194	0.441737786969055	0.300707646548551	0.188970886929011	0.144695143764174	0.0903955205586091	0.300707646548551	0.593261078599033	0.43592596459063	0.476412583398189	0.100400076582098	0.00388706907506517	0.97838463671375	0.144695143764174	0.144695143764174	0.366851135461176	0.442849840174397	0.704204874399206	0.248350263585178	0.88281184364412	0.107831482745477	0.442849840174397	0.0537084042381775	0.107831482745477	0.488100009998134	1	0.300707646548551	0.564987399096673	0.39401091276504	0.164793187485965	0.370088745755582	0.0644024292332454	0.107831482745477
g__Bacillus	0.536723393663445	0.700459866867052	0.270070226338984	0.622715572534849	0.113898706595305	0.88724777891481	0.783077394220146	0	0.915146739432127	0.835743017633939	0.270070226338984	0.563720531292153	0.878630047216352	0.890660904253561	0.536635220358291	0.876347275208798	0.755157960959884	0.339867121621812	0.0435093277955246	0.536635220358291	0.536635220358291	0.356034328600136	0.103310030429834	0.768517966303904	0.145498106791231	0.914972889670013	0.357779865287594	0.383284029790604	0.766775655200677	0.536635220358291	0.536635220358291	0.7002152026334	0.536635220358291	0.270070226338984	0.121979674088824	0.457906635205393	0.536635220358291	0.536635220358291	0.693644528708372	0.536635220358291	0.43917749376199	0.536635220358291	0.0435093277955246	0.183605419926425	0.453563315994039	0.607674543442291	0.0739827823302707	0.601957882541736	0.536635220358291
g__Jeotgalicoccus	0.380061034478161	0.235389908612658	0.537486557412499	0.248141351826897	0.103112168262497	0.136183583403629	0.429201562236441	0.915146739432127	0	0.0190740027776555	0.537486557412499	0.892971725499223	0.205690144318481	0.300547218636386	0.204237215216141	0.66076654881228	0.59861486494712	0.010276944704933	0.537486557412499	0.537486557412499	0.537486557412499	0.0913145560646395	0.0440382514848416	0.0058849493242251	0.790080986203193	0.192627735574661	0.419013547297911	0.612140316631035	0.259563495150027	0.349341997273731	0.537486557412499	0.860954651167066	0.204237215216141	0.537486557412499	0.463334918113023	0.0672705198979277	0.104117531753625	0.204237215216141	0.630273342530351	0.104117531753625	0.3588078473711	0.537486557412499	0.537486557412499	0.235389908612658	0.0833469983716725	0.706606229237461	0.912985484162157	0.726596294963419	0.104117531753625
g__Staphylococcus	0.706614780953742	0.311459365591194	0.802187277393873	0.422204729437713	0.551061188881332	0.107609140399139	0.369602568181537	0.835743017633939	0.0190740027776555	0	0.802187277393873	0.216150778793106	0.0437925922354547	0.0931511122692116	0.111172952769057	0.13120445771442	0.720439352521834	0.00555861605910689	0.614737347343485	0.304937231741436	0.192977583019555	0.252895143667041	0.446741596624197	0.112697427568377	0.614624460378854	0.438878215429409	0.510408240611874	0.104862462802782	0.732879934320465	1	0.192977583019555	0.264315597298956	0.111172952769057	0.802187277393873	0.0931511122692116	0.068254743406138	0.192977583019555	0.111172952769057	0.957376175090185	0.192977583019555	0.798488036329737	0.446741596624197	0.614737347343485	0.247511790673349	0.581240522404684	0.89523138596558	0.746853516623653	0.789572722129302	0.192977583019555
g__Chungangia	0.613749655102362	0.609608089855352	0	0.368125334657452	0.369512076441216	0.614737347343485	0.704204874399206	0.270070226338984	0.537486557412499	0.802187277393873	0	0.79633269085174	1	1	0.786654316597192	0.34466912158526	0.801919850104855	0.536635220358291	0.786654316597192	0.786654316597192	0.786654316597192	0.688697536135214	0.786654316597192	1	0.537486557412499	0.536635220358291	0.689731815575263	0.443504070820396	0.302125501751082	0.786654316597192	0.786654316597192	0.369512076441216	0.786654316597192	0	0.899603430306214	0.166086813518296	0.786654316597192	0.786654316597192	0.446741596624197	0.786654316597192	0.689731815575263	0.786654316597192	0.786654316597192	0.609608089855352	0.275310491132119	0.200201815281311	0.801381726023778	0.271357475482493	0.786654316597192
g__Pediococcus	0.265538829385176	0.514468821942684	0.79633269085174	0.893231256549055	0.390223012892307	0.47447769753358	0.500679388150371	0.563720531292153	0.892971725499223	0.216150778793106	0.79633269085174	0	0.023853924143644	0.842173512227013	0.178747462274741	0.505191826806177	0.985338168172164	0.340870710119368	0.289811366257669	0.897441829926323	0.289811366257669	0.84893440235554	0.432756425433808	0.422931141048325	0.227652977737104	0.470263884753853	0.81520081802536	0.224304594550149	0.838989763628411	0.289811366257669	0.289811366257669	0.099583694823533	0.178747462274741	0.79633269085174	0.264883567769227	0.903353062668441	0.289811366257669	0.178747462274741	0.0937986205244117	0.289811366257669	0.90706111917381	0.289811366257669	0.289811366257669	0.514468821942684	0.930236577996153	0.463842191326564	0.639971203610632	0.836757209356697	0.289811366257669
g__Lactobacillus	0.570687243913239	0.100461055715917	1	0.822128069105216	0.402087234386446	0.00410770936057461	0.164114896003896	0.878630047216352	0.205690144318481	0.0437925922354547	1	0.023853924143644	0	0.787225896081684	0.614737347343485	0.677524257199844	0.409406529909684	0.081161801114716	0.802187277393873	0.614737347343485	0.192977583019555	0.853313152654871	0.446741596624197	0.0983033511220695	0.59912431454481	0.759660535017374	0.0714409009946151	0.0445277909032619	0.331591243390568	0.446741596624197	0.192977583019555	0.48535787258072	0.614737347343485	1	0.780287087823408	0.234357874753492	0.192977583019555	0.614737347343485	0.459305142725006	0.192977583019555	0.295331598219725	0.111172952769057	0.802187277393873	0.183009417054326	0.733238030709106	0.219547382877775	0.719694016428152	0.277426157142022	0.192977583019555
g__Aerococcus	0.650891340455041	0.869659305578901	1	0.168172087694196	0.210874685118731	0.89278528875671	0.788989431972561	0.890660904253561	0.300547218636386	0.0931511122692116	1	0.842173512227013	0.787225896081684	0	0.188970886929011	0.543191369155733	0.843005699818952	0.0545352749489351	0.704204874399206	0.442849840174397	0.300707646548551	0.573365629373186	0.611751336007113	0.0843006162550642	0.903919822728079	0.587519884565436	0.382961029743578	0.810336821606931	0.143557075429555	0.611751336007113	0.300707646548551	0.427775432399173	0.188970886929011	1	0.370570693400421	0.394765392788002	0.107831482745477	0.188970886929011	0.914148290126067	0.107831482745477	0.335297619220083	0.107831482745477	0.704204874399206	0.227409667076176	0.946864056268699	0.502330355233877	0.447906994453693	0.0882572055612772	0.107831482745477
g__Weissella	0.801651335444001	0.609608089855352	0.786654316597192	0.107831482745477	0.612754350639583	1	0.442849840174397	0.536635220358291	0.204237215216141	0.111172952769057	0.786654316597192	0.178747462274741	0.614737347343485	0.188970886929011	0	0.34466912158526	0.192313060972615	0.147795903015867	0.786654316597192	0.786654316597192	0.786654316597192	0.0110307205571389	0.786654316597192	0.354496561592745	0.104117531753625	0.536635220358291	0.689731815575263	0.443504070820396	1	0.786654316597192	0.786654316597192	0.612754350639583	0	0.786654316597192	0.107831482745477	0.343895273008508	0.786654316597192	0	0.614737347343485	0.786654316597192	0.689731815575263	0.786654316597192	0.786654316597192	0.609608089855352	0.790561984474034	0.200201815281311	0.24304560845513	0.161771409564776	0.786654316597192
g__Lactococcus	0.791236117307793	0.60385385395163	0.34466912158526	0.916833826102761	0.765125260786119	0.799095736905686	0.480250959635447	0.876347275208798	0.66076654881228	0.13120445771442	0.34466912158526	0.505191826806177	0.677524257199844	0.543191369155733	0.34466912158526	0	0.12095641793877	0.694238864990243	0.894814729411419	0.34466912158526	0.34466912158526	0.845087296048586	0.34466912158526	0.666441364142815	0.53090868861848	0.908262780424825	0.163229610036565	0.613296476140951	0.711148625160871	0.504215350649234	0.34466912158526	0.035611631888336	0.34466912158526	0.34466912158526	0.120754437167048	0.783767039167602	0.504215350649234	0.34466912158526	0.0279036752345631	0.504215350649234	0.845620307491306	0.894814729411419	0.894814729411419	0.798736510489118	0.968168320851024	0.591351212608762	0.351838001473967	0.392980090807944	0.504215350649234
g__Streptococcus	0.329915149301211	0.870553250092315	0.801919850104855	0.612324797778123	0.239173260852076	0.167337113419211	0.00501208958880194	0.755157960959884	0.59861486494712	0.720439352521834	0.801919850104855	0.985338168172164	0.409406529909684	0.843005699818952	0.192313060972615	0.12095641793877	0	0.633031403821799	0.527241885129434	0.801919850104855	0.110617051465201	0.0726590005878023	0.614244446696792	0.941050841143698	0.232293896179547	0.809945903282133	0.0210516679922054	0.000699548662031037	0.632684273546185	0.304237276026332	0.110617051465201	0.885838531720525	0.192313060972615	0.801919850104855	0.152768362379607	0.868709638734213	0.110617051465201	0.192313060972615	0.0957719853284382	0.110617051465201	0.205248563548421	0.304237276026332	0.527241885129434	0.716576912534735	0.364820255948464	0.534715746292853	0.0249732646886716	0.0842730656281307	0.110617051465201
g__Granulicatella sp. BB-11	0.540432686230162	0.923635027707349	0.536635220358291	0.00670311585485733	0.655542850870038	0.298228951787114	0.441737786969055	0.339867121621812	0.010276944704933	0.00555861605910689	0.536635220358291	0.340870710119368	0.081161801114716	0.0545352749489351	0.147795903015867	0.694238864990243	0.633031403821799	0	0.147795903015867	0.536635220358291	0.536635220358291	0.568903645747961	0.348309498080067	0.0127254156370587	0.86247880819525	0.74820409486895	0.285288786221491	0.0719443156358894	0.238733976666974	0.536635220358291	0.536635220358291	0.856357281798732	0.147795903015867	0.536635220358291	0.388952176884197	0.494944773157299	0.0435093277955246	0.147795903015867	0.412366661182561	0.0435093277955246	0.650652719321183	0.536635220358291	0.147795903015867	0.923635027707349	0.0661158323660205	0.726271773238921	0.543585805031072	0.397008758413849	0.0435093277955246
g__Clostridium sensu stricto 12	0.37089004930318	0.0674498442378229	0.786654316597192	0.188970886929011	0.525492307373433	0.802187277393873	0.300707646548551	0.0435093277955246	0.537486557412499	0.614737347343485	0.786654316597192	0.289811366257669	0.802187277393873	0.704204874399206	0.786654316597192	0.894814729411419	0.527241885129434	0.147795903015867	0	0.786654316597192	0.786654316597192	0.688697536135214	0.786654316597192	1	0.537486557412499	0.536635220358291	0.689731815575263	0.189641934835029	0.612754350639583	0.786654316597192	0.786654316597192	0.899881436873336	0.786654316597192	0.786654316597192	0.188970886929011	0.0892440281826745	0.786654316597192	0.786654316597192	0.304937231741436	0.786654316597192	0.0258012305792097	0.786654316597192	0	0.0674498442378229	0.0886768957476032	0.534052927888933	0.146558181082016	0.339196608730363	0.786654316597192
g__Terriglobus	0.191647236546964	0.609608089855352	0.786654316597192	0.611751336007113	0.801111014386209	0.304937231741436	0.188970886929011	0.536635220358291	0.537486557412499	0.304937231741436	0.786654316597192	0.897441829926323	0.614737347343485	0.442849840174397	0.786654316597192	0.34466912158526	0.801919850104855	0.536635220358291	0.786654316597192	0	0.786654316597192	0.688697536135214	0.786654316597192	0.286825179554808	0.204237215216141	0.270070226338984	0.689731815575263	0.612253813284849	0.801111014386209	0.786654316597192	0.786654316597192	0.108946901309612	0.786654316597192	0.786654316597192	0.442849840174397	0.343895273008508	0.786654316597192	0.786654316597192	1	0.786654316597192	0.689731815575263	0.786654316597192	0.786654316597192	0.609608089855352	0.275310491132119	0.534052927888933	0.444805768907436	0.687419275221822	0.786654316597192
g__Candidatus Koribacter	0.445453261590429	0.0220730463222736	0.786654316597192	0.800566254269681	0.899881436873336	0.111172952769057	0.144695143764174	0.536635220358291	0.537486557412499	0.192977583019555	0.786654316597192	0.289811366257669	0.192977583019555	0.300707646548551	0.786654316597192	0.34466912158526	0.110617051465201	0.536635220358291	0.786654316597192	0.786654316597192	0	0.688697536135214	0.786654316597192	0.601818327142098	0.537486557412499	0.536635220358291	0.689731815575263	0.108389386903499	0.190311674855373	0.786654316597192	0	0.704994473663594	0.786654316597192	0.786654316597192	0.704204874399206	0.41990413749896	0.786654316597192	0.786654316597192	0.111172952769057	0.786654316597192	0.689731815575263	0.786654316597192	0.786654316597192	0.0220730463222736	0.790561984474034	0.534052927888933	0.109504020462647	0.0858395107319392	0.786654316597192
g__Candidatus Solibacter	1	0.447275804474576	0.688697536135214	0.639672874724084	0.294292598891703	0.576591189838608	0.0903955205586091	0.356034328600136	0.0913145560646395	0.252895143667041	0.688697536135214	0.84893440235554	0.853313152654871	0.573365629373186	0.0110307205571389	0.845087296048586	0.0726590005878023	0.568903645747961	0.688697536135214	0.688697536135214	0.688697536135214	0	0.688697536135214	0.498155530498111	0.493632538698454	0.492724486703784	0.553590853297686	0.114620425030738	0.34265165332453	0.0110307205571389	0.688697536135214	0.511236706635229	0.0110307205571389	0.688697536135214	0.0703537013910263	0.48883441587155	0.688697536135214	0.0110307205571389	0.576591189838608	0.688697536135214	0.553590853297686	0.688697536135214	0.688697536135214	0.447275804474576	0.223680510524048	0.045899794053415	0.395740304555446	0.180853843149225	0.688697536135214
g__Flexilinea	1	0.609608089855352	0.786654316597192	0.800566254269681	0.145938026979064	0.802187277393873	0.300707646548551	0.103310030429834	0.0440382514848416	0.446741596624197	0.786654316597192	0.432756425433808	0.446741596624197	0.611751336007113	0.786654316597192	0.34466912158526	0.614244446696792	0.348309498080067	0.786654316597192	0.786654316597192	0.786654316597192	0.688697536135214	0	0.175971057634532	0.537486557412499	0.0435093277955246	0.689731815575263	0.443504070820396	0.190311674855373	0.786654316597192	0.786654316597192	0.302125501751082	0.786654316597192	0.786654316597192	0.442849840174397	0.343895273008508	0.786654316597192	0.786654316597192	0.614737347343485	0.786654316597192	0.689731815575263	0.786654316597192	0.786654316597192	0.609608089855352	0.275310491132119	0.534052927888933	0.801381726023778	0.339196608730363	0.786654316597192
g__Phascolarctobacterium	0.860310310705354	0.861167816928995	1	0.427430421745997	0.487215738095089	0.0873099953441501	0.593261078599033	0.768517966303904	0.0058849493242251	0.112697427568377	1	0.422931141048325	0.0983033511220695	0.0843006162550642	0.354496561592745	0.666441364142815	0.941050841143698	0.0127254156370587	1	0.286825179554808	0.601818327142098	0.498155530498111	0.175971057634532	0	0.229548409422247	0.391770857257904	0.0418453253993347	0.378628063774495	0.263321163361002	1	0.601818327142098	0.472266731220467	0.354496561592745	1	0.896291430949659	0.648048936075706	0.0971652869488616	0.354496561592745	1	0.0971652869488616	0.403408106894817	0.286825179554808	1	0.861167816928995	0.24539921332208	0.802244599887384	0.47884522909745	0.602379206211868	0.0971652869488616
g__Selenomonas	0.361528655222796	0.235389908612658	0.537486557412499	0.463334918113023	0.507140312075117	0.327355212707861	0.43592596459063	0.145498106791231	0.790080986203193	0.614624460378854	0.537486557412499	0.227652977737104	0.59912431454481	0.903919822728079	0.104117531753625	0.53090868861848	0.232293896179547	0.86247880819525	0.537486557412499	0.204237215216141	0.537486557412499	0.493632538698454	0.537486557412499	0.229548409422247	0	0.610670218057772	0.3588078473711	0.499323660867183	0.792565347526652	0.537486557412499	0.537486557412499	0.0606584876791615	0.104117531753625	0.537486557412499	0.783512844309774	0.359578883855368	0.537486557412499	0.104117531753625	0.453393469275851	0.537486557412499	0.3588078473711	0.537486557412499	0.537486557412499	0.235389908612658	0.498947019080068	0.788374293166228	0.115307334516499	0.972187808135621	0.537486557412499
g__Selenomonas 3	0.118074024775664	0.234360794282378	0.536635220358291	0.163825624672909	0.295416006868361	0.445634014535169	0.476412583398189	0.914972889670013	0.192627735574661	0.438878215429409	0.536635220358291	0.470263884753853	0.759660535017374	0.587519884565436	0.536635220358291	0.908262780424825	0.809945903282133	0.74820409486895	0.536635220358291	0.270070226338984	0.536635220358291	0.492724486703784	0.0435093277955246	0.391770857257904	0.610670218057772	0	0.808009191098236	0.62716004078813	0.70843858359689	0.103310030429834	0.536635220358291	0.687936577542982	0.536635220358291	0.536635220358291	0.376294059314897	0.324198559265326	0.536635220358291	0.536635220358291	0.693644528708372	0.536635220358291	0.357779865287594	0.536635220358291	0.536635220358291	0.234360794282378	0.592528477224513	0.787948200605993	0.668066026959963	0.981418642408013	0.536635220358291
g__Anaeroglobus	0.943388894908588	0.448901893860912	0.689731815575263	0.741940069528147	0.329098649017642	0.0212830657141069	0.100400076582098	0.357779865287594	0.419013547297911	0.510408240611874	0.689731815575263	0.81520081802536	0.0714409009946151	0.382961029743578	0.689731815575263	0.163229610036565	0.0210516679922054	0.285288786221491	0.689731815575263	0.689731815575263	0.689731815575263	0.553590853297686	0.689731815575263	0.0418453253993347	0.3588078473711	0.808009191098236	0	0.0374924869867542	0.626321744746766	0.689731815575263	0.689731815575263	0.329098649017642	0.689731815575263	0.689731815575263	0.0371638677211711	0.576383631776051	0.00412958748496092	0.689731815575263	0.205922479571884	0.00412958748496092	0.554994519038347	0.689731815575263	0.689731815575263	0.448901893860912	0.607548660546324	0.354667206237581	0.954636746362557	0.637320561293795	0.00412958748496092
g__Veillonella	0.39215846871169	0.812768637730593	0.443504070820396	0.806818389757645	0.347513166241332	0.12987968044898	0.00388706907506517	0.383284029790604	0.612140316631035	0.104862462802782	0.443504070820396	0.224304594550149	0.0445277909032619	0.810336821606931	0.443504070820396	0.613296476140951	0.000699548662031037	0.0719443156358894	0.189641934835029	0.612253813284849	0.108389386903499	0.114620425030738	0.443504070820396	0.378628063774495	0.499323660867183	0.62716004078813	0.0374924869867542	0	0.71744281059184	0.189641934835029	0.108389386903499	0.372648435876507	0.443504070820396	0.443504070820396	0.646219702028269	0.530269837246965	0.108389386903499	0.443504070820396	0.0936756583352754	0.108389386903499	0.328394238174138	0.899742722670382	0.189641934835029	0.660878235788659	0.977247419492524	0.150423893993657	0.072422852198411	0.0236335034638514	0.108389386903499
g__Akkermansia	0.00796720312440149	0.83668506360496	0.302125501751082	0.32262270430128	0.5123897987358	0.705833501839514	0.97838463671375	0.766775655200677	0.259563495150027	0.732879934320465	0.302125501751082	0.838989763628411	0.331591243390568	0.143557075429555	1	0.711148625160871	0.632684273546185	0.238733976666974	0.612754350639583	0.801111014386209	0.190311674855373	0.34265165332453	0.190311674855373	0.263321163361002	0.792565347526652	0.70843858359689	0.626321744746766	0.71744281059184	0	0.190311674855373	0.190311674855373	0.856946569582019	1	0.302125501751082	0.597981153713759	0.0883035595156567	0.190311674855373	1	0.829615868333358	0.190311674855373	0.101483145552447	0.108946901309612	0.612754350639583	0.308649805103807	1	0.00849744622130306	0.786943892256247	0.81070750817596	0.190311674855373
g__Candidatus Udaeobacter	0.801651335444001	0.609608089855352	0.786654316597192	0.368125334657452	0.369512076441216	0.446741596624197	0.144695143764174	0.536635220358291	0.349341997273731	1	0.786654316597192	0.289811366257669	0.446741596624197	0.611751336007113	0.786654316597192	0.504215350649234	0.304237276026332	0.536635220358291	0.786654316597192	0.786654316597192	0.786654316597192	0.0110307205571389	0.786654316597192	1	0.537486557412499	0.103310030429834	0.689731815575263	0.189641934835029	0.190311674855373	0	0.786654316597192	0.145938026979064	0.786654316597192	0.786654316597192	0.442849840174397	1	0.786654316597192	0.786654316597192	0.192977583019555	0.786654316597192	0.689731815575263	0.786654316597192	0.786654316597192	0.609608089855352	0.165370875265201	0.200201815281311	1	0.687419275221822	0.786654316597192
g__Gemmatimonas	0.445453261590429	0.0220730463222736	0.786654316597192	0.800566254269681	0.899881436873336	0.111172952769057	0.144695143764174	0.536635220358291	0.537486557412499	0.192977583019555	0.786654316597192	0.289811366257669	0.192977583019555	0.300707646548551	0.786654316597192	0.34466912158526	0.110617051465201	0.536635220358291	0.786654316597192	0.786654316597192	0	0.688697536135214	0.786654316597192	0.601818327142098	0.537486557412499	0.536635220358291	0.689731815575263	0.108389386903499	0.190311674855373	0.786654316597192	0	0.704994473663594	0.786654316597192	0.786654316597192	0.704204874399206	0.41990413749896	0.786654316597192	0.786654316597192	0.111172952769057	0.786654316597192	0.689731815575263	0.786654316597192	0.786654316597192	0.0220730463222736	0.790561984474034	0.534052927888933	0.109504020462647	0.0858395107319392	0.786654316597192
g__Actinomyces	0.577904974332094	0.83668506360496	0.369512076441216	0.737583640127214	0.231207729884815	0.520739032730089	0.366851135461176	0.7002152026334	0.860954651167066	0.264315597298956	0.369512076441216	0.099583694823533	0.48535787258072	0.427775432399173	0.612754350639583	0.035611631888336	0.885838531720525	0.856357281798732	0.899881436873336	0.108946901309612	0.704994473663594	0.511236706635229	0.302125501751082	0.472266731220467	0.0606584876791615	0.687936577542982	0.329098649017642	0.372648435876507	0.856946569582019	0.145938026979064	0.704994473663594	0	0.612754350639583	0.369512076441216	0.538458990041584	0.465642579213236	0.369512076441216	0.612754350639583	0.935743435241763	0.369512076441216	0.489339085911582	0.444156042841719	0.899881436873336	0.343824233174194	0.84928583994554	0.690188201841635	0.769603204332286	0.270057975901118	0.369512076441216
g__Scardovia	0.801651335444001	0.609608089855352	0.786654316597192	0.107831482745477	0.612754350639583	1	0.442849840174397	0.536635220358291	0.204237215216141	0.111172952769057	0.786654316597192	0.178747462274741	0.614737347343485	0.188970886929011	0	0.34466912158526	0.192313060972615	0.147795903015867	0.786654316597192	0.786654316597192	0.786654316597192	0.0110307205571389	0.786654316597192	0.354496561592745	0.104117531753625	0.536635220358291	0.689731815575263	0.443504070820396	1	0.786654316597192	0.786654316597192	0.612754350639583	0	0.786654316597192	0.107831482745477	0.343895273008508	0.786654316597192	0	0.614737347343485	0.786654316597192	0.689731815575263	0.786654316597192	0.786654316597192	0.609608089855352	0.790561984474034	0.200201815281311	0.24304560845513	0.161771409564776	0.786654316597192
g__Gardnerella	0.613749655102362	0.609608089855352	0	0.368125334657452	0.369512076441216	0.614737347343485	0.704204874399206	0.270070226338984	0.537486557412499	0.802187277393873	0	0.79633269085174	1	1	0.786654316597192	0.34466912158526	0.801919850104855	0.536635220358291	0.786654316597192	0.786654316597192	0.786654316597192	0.688697536135214	0.786654316597192	1	0.537486557412499	0.536635220358291	0.689731815575263	0.443504070820396	0.302125501751082	0.786654316597192	0.786654316597192	0.369512076441216	0.786654316597192	0	0.899603430306214	0.166086813518296	0.786654316597192	0.786654316597192	0.446741596624197	0.786654316597192	0.689731815575263	0.786654316597192	0.786654316597192	0.609608089855352	0.275310491132119	0.200201815281311	0.801381726023778	0.271357475482493	0.786654316597192
g__Bifidobacterium	0.217823275171931	0.908101133590767	0.899603430306214	0.537305640769917	0.0760867404253214	0.619254570857093	0.248350263585178	0.121979674088824	0.463334918113023	0.0931511122692116	0.899603430306214	0.264883567769227	0.780287087823408	0.370570693400421	0.107831482745477	0.120754437167048	0.152768362379607	0.388952176884197	0.188970886929011	0.442849840174397	0.704204874399206	0.0703537013910263	0.442849840174397	0.896291430949659	0.783512844309774	0.376294059314897	0.0371638677211711	0.646219702028269	0.597981153713759	0.442849840174397	0.704204874399206	0.538458990041584	0.107831482745477	0.899603430306214	0	0.738707195608044	0.107831482745477	0.107831482745477	0.638707925092162	0.107831482745477	0.796837859523864	0.442849840174397	0.188970886929011	0.556602179140225	0.295836659484058	0.459534045771455	0.878079262563138	0.296658188827161	0.107831482745477
g__F0332	0.351761183480151	0.0257699631115247	0.166086813518296	0.786103834298962	0.334938008571333	0.398827424473502	0.88281184364412	0.457906635205393	0.0672705198979277	0.068254743406138	0.166086813518296	0.903353062668441	0.234357874753492	0.394765392788002	0.343895273008508	0.783767039167602	0.868709638734213	0.494944773157299	0.0892440281826745	0.343895273008508	0.41990413749896	0.48883441587155	0.343895273008508	0.648048936075706	0.359578883855368	0.324198559265326	0.576383631776051	0.530269837246965	0.0883035595156567	1	0.41990413749896	0.465642579213236	0.343895273008508	0.166086813518296	0.738707195608044	0	0.343895273008508	0.343895273008508	0.86517296876573	0.343895273008508	0.0642580055258525	0.41990413749896	0.0892440281826745	0.267348262946262	0.393112397586352	0.436975332008442	0.838579333244188	0.899799202638356	0.343895273008508
g__Agromyces	0.147177473821492	0.609608089855352	0.786654316597192	0.368125334657452	0.899881436873336	0.111172952769057	0.107831482745477	0.536635220358291	0.104117531753625	0.192977583019555	0.786654316597192	0.289811366257669	0.192977583019555	0.107831482745477	0.786654316597192	0.504215350649234	0.110617051465201	0.0435093277955246	0.786654316597192	0.786654316597192	0.786654316597192	0.688697536135214	0.786654316597192	0.0971652869488616	0.537486557412499	0.536635220358291	0.00412958748496092	0.108389386903499	0.190311674855373	0.786654316597192	0.786654316597192	0.369512076441216	0.786654316597192	0.786654316597192	0.107831482745477	0.343895273008508	0	0.786654316597192	0.802187277393873	0	0.689731815575263	0.786654316597192	0.786654316597192	0.609608089855352	0.790561984474034	0.534052927888933	0.613252960479497	0.339196608730363	0
g__Micrococcus	0.801651335444001	0.609608089855352	0.786654316597192	0.107831482745477	0.612754350639583	1	0.442849840174397	0.536635220358291	0.204237215216141	0.111172952769057	0.786654316597192	0.178747462274741	0.614737347343485	0.188970886929011	0	0.34466912158526	0.192313060972615	0.147795903015867	0.786654316597192	0.786654316597192	0.786654316597192	0.0110307205571389	0.786654316597192	0.354496561592745	0.104117531753625	0.536635220358291	0.689731815575263	0.443504070820396	1	0.786654316597192	0.786654316597192	0.612754350639583	0	0.786654316597192	0.107831482745477	0.343895273008508	0.786654316597192	0	0.614737347343485	0.786654316597192	0.689731815575263	0.786654316597192	0.786654316597192	0.609608089855352	0.790561984474034	0.200201815281311	0.24304560845513	0.161771409564776	0.786654316597192
g__Rothia	0.60843164184252	0.551642141106964	0.446741596624197	0.330181348079403	0.4624092558922	0.957376175090185	0.0537084042381775	0.693644528708372	0.630273342530351	0.957376175090185	0.446741596624197	0.0937986205244117	0.459305142725006	0.914148290126067	0.614737347343485	0.0279036752345631	0.0957719853284382	0.412366661182561	0.304937231741436	1	0.111172952769057	0.576591189838608	0.614737347343485	1	0.453393469275851	0.693644528708372	0.205922479571884	0.0936756583352754	0.829615868333358	0.192977583019555	0.111172952769057	0.935743435241763	0.614737347343485	0.446741596624197	0.638707925092162	0.86517296876573	0.802187277393873	0.614737347343485	0	0.802187277393873	0.628245829856552	0.802187277393873	0.304937231741436	0.951966138348516	0.76206141107487	0.323165423659402	0.767403105504962	0.411148762247647	0.802187277393873
g__Mycobacterium	0.147177473821492	0.609608089855352	0.786654316597192	0.368125334657452	0.899881436873336	0.111172952769057	0.107831482745477	0.536635220358291	0.104117531753625	0.192977583019555	0.786654316597192	0.289811366257669	0.192977583019555	0.107831482745477	0.786654316597192	0.504215350649234	0.110617051465201	0.0435093277955246	0.786654316597192	0.786654316597192	0.786654316597192	0.688697536135214	0.786654316597192	0.0971652869488616	0.537486557412499	0.536635220358291	0.00412958748496092	0.108389386903499	0.190311674855373	0.786654316597192	0.786654316597192	0.369512076441216	0.786654316597192	0.786654316597192	0.107831482745477	0.343895273008508	0	0.786654316597192	0.802187277393873	0	0.689731815575263	0.786654316597192	0.786654316597192	0.609608089855352	0.790561984474034	0.534052927888933	0.613252960479497	0.339196608730363	0
g__Rhodococcus	0.177343382516159	0.00974025737255125	0.689731815575263	0.27715441326163	0.203218349721763	0.568075259113452	0.488100009998134	0.43917749376199	0.3588078473711	0.798488036329737	0.689731815575263	0.90706111917381	0.295331598219725	0.335297619220083	0.689731815575263	0.845620307491306	0.205248563548421	0.650652719321183	0.0258012305792097	0.689731815575263	0.689731815575263	0.553590853297686	0.689731815575263	0.403408106894817	0.3588078473711	0.357779865287594	0.554994519038347	0.328394238174138	0.101483145552447	0.689731815575263	0.689731815575263	0.489339085911582	0.689731815575263	0.689731815575263	0.796837859523864	0.0642580055258525	0.689731815575263	0.689731815575263	0.628245829856552	0.689731815575263	0	0.00412958748496092	0.0258012305792097	0.448901893860912	0.177846216136126	0.28212721952853	0.0787959812021849	0.148147933205667	0.689731815575263
g__Actinoplanes	0.37089004930318	0.155898174462302	0.786654316597192	0.800566254269681	0.302125501751082	0.614737347343485	1	0.536635220358291	0.537486557412499	0.446741596624197	0.786654316597192	0.289811366257669	0.111172952769057	0.107831482745477	0.786654316597192	0.894814729411419	0.304237276026332	0.536635220358291	0.786654316597192	0.786654316597192	0.786654316597192	0.688697536135214	0.786654316597192	0.286825179554808	0.537486557412499	0.536635220358291	0.689731815575263	0.899742722670382	0.108946901309612	0.786654316597192	0.786654316597192	0.444156042841719	0.786654316597192	0.786654316597192	0.442849840174397	0.41990413749896	0.786654316597192	0.786654316597192	0.802187277393873	0.786654316597192	0.00412958748496092	0	0.786654316597192	0.609608089855352	0.790561984474034	0.0419308600844572	0.37020215350601	0.339196608730363	0.786654316597192
g__Pseudonocardia	0.37089004930318	0.0674498442378229	0.786654316597192	0.188970886929011	0.525492307373433	0.802187277393873	0.300707646548551	0.0435093277955246	0.537486557412499	0.614737347343485	0.786654316597192	0.289811366257669	0.802187277393873	0.704204874399206	0.786654316597192	0.894814729411419	0.527241885129434	0.147795903015867	0	0.786654316597192	0.786654316597192	0.688697536135214	0.786654316597192	1	0.537486557412499	0.536635220358291	0.689731815575263	0.189641934835029	0.612754350639583	0.786654316597192	0.786654316597192	0.899881436873336	0.786654316597192	0.786654316597192	0.188970886929011	0.0892440281826745	0.786654316597192	0.786654316597192	0.304937231741436	0.786654316597192	0.0258012305792097	0.786654316597192	0	0.0674498442378229	0.0886768957476032	0.534052927888933	0.146558181082016	0.339196608730363	0.786654316597192
g__Streptomyces	0.794758530090523	0.00823733234521712	0.609608089855352	0.393771366275717	0.803600256261193	0.0781568825500602	0.564987399096673	0.183605419926425	0.235389908612658	0.247511790673349	0.609608089855352	0.514468821942684	0.183009417054326	0.227409667076176	0.609608089855352	0.798736510489118	0.716576912534735	0.923635027707349	0.0674498442378229	0.609608089855352	0.0220730463222736	0.447275804474576	0.609608089855352	0.861167816928995	0.235389908612658	0.234360794282378	0.448901893860912	0.660878235788659	0.308649805103807	0.609608089855352	0.0220730463222736	0.343824233174194	0.609608089855352	0.609608089855352	0.556602179140225	0.267348262946262	0.609608089855352	0.609608089855352	0.951966138348516	0.609608089855352	0.448901893860912	0.609608089855352	0.0674498442378229	0	0.527615748726395	0.231251696446	0.60918398969089	0.425487100877925	0.609608089855352
g__Collinsella	0.797942452412349	0.164579402507965	0.275310491132119	0.0315655987536032	0.660874291944577	0.850107771865013	0.39401091276504	0.453563315994039	0.0833469983716725	0.581240522404684	0.275310491132119	0.930236577996153	0.733238030709106	0.946864056268699	0.790561984474034	0.968168320851024	0.364820255948464	0.0661158323660205	0.0886768957476032	0.275310491132119	0.790561984474034	0.223680510524048	0.275310491132119	0.24539921332208	0.498947019080068	0.592528477224513	0.607548660546324	0.977247419492524	1	0.165370875265201	0.790561984474034	0.84928583994554	0.790561984474034	0.275310491132119	0.295836659484058	0.393112397586352	0.790561984474034	0.790561984474034	0.76206141107487	0.790561984474034	0.177846216136126	0.790561984474034	0.0886768957476032	0.527615748726395	0	0.640133746515935	0.76838002311923	0.332341450866313	0.790561984474034
g__Olsenella	0.369721487089741	0.881999391317387	0.200201815281311	0.964708420866329	0.625477594545446	0.758203049408131	0.164793187485965	0.607674543442291	0.706606229237461	0.89523138596558	0.200201815281311	0.463842191326564	0.219547382877775	0.502330355233877	0.200201815281311	0.591351212608762	0.534715746292853	0.726271773238921	0.534052927888933	0.534052927888933	0.534052927888933	0.045899794053415	0.534052927888933	0.802244599887384	0.788374293166228	0.787948200605993	0.354667206237581	0.150423893993657	0.00849744622130306	0.200201815281311	0.534052927888933	0.690188201841635	0.200201815281311	0.200201815281311	0.459534045771455	0.436975332008442	0.534052927888933	0.200201815281311	0.323165423659402	0.534052927888933	0.28212721952853	0.0419308600844572	0.534052927888933	0.231251696446	0.640133746515935	0	0.912265848009287	0.404314656399116	0.534052927888933
g__Coriobacteriaceae UCG-002	0.804907283138504	0.808570773220543	0.801381726023778	0.839039939255193	0.924749137062941	0.299817270398025	0.370088745755582	0.0739827823302707	0.912985484162157	0.746853516623653	0.801381726023778	0.639971203610632	0.719694016428152	0.447906994453693	0.24304560845513	0.351838001473967	0.0249732646886716	0.543585805031072	0.146558181082016	0.444805768907436	0.109504020462647	0.395740304555446	0.801381726023778	0.47884522909745	0.115307334516499	0.668066026959963	0.954636746362557	0.072422852198411	0.786943892256247	1	0.109504020462647	0.769603204332286	0.24304560845513	0.801381726023778	0.878079262563138	0.838579333244188	0.613252960479497	0.24304560845513	0.767403105504962	0.613252960479497	0.0787959812021849	0.37020215350601	0.146558181082016	0.60918398969089	0.76838002311923	0.912265848009287	0	0.0334782276215442	0.613252960479497
g__Treponema 2	0.590575663356483	0.938448372524263	0.271357475482493	0.585106031258699	0.207062193249204	0.476048004260974	0.0644024292332454	0.601957882541736	0.726596294963419	0.789572722129302	0.271357475482493	0.836757209356697	0.277426157142022	0.0882572055612772	0.161771409564776	0.392980090807944	0.0842730656281307	0.397008758413849	0.339196608730363	0.687419275221822	0.0858395107319392	0.180853843149225	0.339196608730363	0.602379206211868	0.972187808135621	0.981418642408013	0.637320561293795	0.0236335034638514	0.81070750817596	0.687419275221822	0.0858395107319392	0.270057975901118	0.161771409564776	0.271357475482493	0.296658188827161	0.899799202638356	0.339196608730363	0.161771409564776	0.411148762247647	0.339196608730363	0.148147933205667	0.339196608730363	0.339196608730363	0.425487100877925	0.332341450866313	0.404314656399116	0.0334782276215442	0	0.339196608730363
g__Methanomassiliicoccus	0.147177473821492	0.609608089855352	0.786654316597192	0.368125334657452	0.899881436873336	0.111172952769057	0.107831482745477	0.536635220358291	0.104117531753625	0.192977583019555	0.786654316597192	0.289811366257669	0.192977583019555	0.107831482745477	0.786654316597192	0.504215350649234	0.110617051465201	0.0435093277955246	0.786654316597192	0.786654316597192	0.786654316597192	0.688697536135214	0.786654316597192	0.0971652869488616	0.537486557412499	0.536635220358291	0.00412958748496092	0.108389386903499	0.190311674855373	0.786654316597192	0.786654316597192	0.369512076441216	0.786654316597192	0.786654316597192	0.107831482745477	0.343895273008508	0	0.786654316597192	0.802187277393873	0	0.689731815575263	0.786654316597192	0.786654316597192	0.609608089855352	0.790561984474034	0.534052927888933	0.613252960479497	0.339196608730363	0
g__RumEn M2	0.613749655102362	0.609608089855352	0.786654316597192	0.800566254269681	0.145938026979064	0.446741596624197	0.704204874399206	0.270070226338984	0.537486557412499	0.304937231741436	0.786654316597192	0.289811366257669	0.304937231741436	0.704204874399206	0.786654316597192	0.0898110228814104	0.527241885129434	0.536635220358291	0.786654316597192	0.786654316597192	0.786654316597192	0.688697536135214	0.786654316597192	0.286825179554808	0.537486557412499	0.536635220358291	0.689731815575263	0.800839193002002	0.444156042841719	0.786654316597192	0.786654316597192	0.145938026979064	0.786654316597192	0.786654316597192	0.899603430306214	0.343895273008508	0.786654316597192	0.786654316597192	0.446741596624197	0.786654316597192	0.689731815575263	0.786654316597192	0.786654316597192	0.155898174462302	0.275310491132119	0.534052927888933	0.146558181082016	0.687419275221822	0.786654316597192
g__Methanobrevibacter	0.575524107465072	0.447275804474576	0.0110307205571389	0.17307793998705	0.174389311113274	0.345435227698926	0.17307793998705	0.733781644958938	0.821265129641737	0.853313152654871	0.0110307205571389	0.330432410498413	0.576591189838608	0.708542218288411	0.688697536135214	0.845087296048586	0.344742501260168	0.356034328600136	0.688697536135214	0.688697536135214	0.688697536135214	0.165128985095463	0.688697536135214	1	0.357063189005032	0.492724486703784	0.553590853297686	0.114620425030738	0.0712753296802102	0.0110307205571389	0.688697536135214	0.0712753296802102	0.688697536135214	0.0110307205571389	0.510034336279864	0.316763629374698	0.688697536135214	0.688697536135214	0.117465844903838	0.688697536135214	0.553590853297686	0.688697536135214	0.688697536135214	0.447275804474576	0.844615110430569	0.045899794053415	0.852710861069881	0.263545507720959	0.688697536135214
g__Methanobacterium	0.865993491756964	0.662696709003364	0.304308790606863	0.668373059346672	0.419846230815949	0.285452638550222	0.291303717589313	0.4173845028085	0.154660278267177	0.332399869671493	0.304308790606863	0.392711230866122	0.659719020772284	0.757304377290689	0.0925547129932987	0.750119099994396	0.578750020407321	0.562978929790919	0.468700601816057	0.468700601816057	0.468700601816057	0.00578952436975486	0.468700601816057	0.508174046935085	0.822488051953198	0.822128405450901	0.974145222759093	0.272056052088154	0.0891995358621144	0.0925547129932987	0.468700601816057	0.326887477678338	0.0925547129932987	0.304308790606863	0.533700863499874	0.926934295845995	0.563917863320584	0.0925547129932987	0.365918085637067	0.563917863320584	0.757634431679192	0.304308790606863	0.468700601816057	0.159032094865841	0.449870516185464	0.0000449561486234932	0.805695738798191	0.384184005154729	0.563917863320584
g__Fusobacterium	0.98926624456993	0.0636824672237516	0.900019576903622	0.863849298419219	0.654643192096734	0.322823085601113	0.874518449149246	0.79242977358583	0.717628293871706	0.950073583735741	0.900019576903622	0.0616286468573145	0.620731741546246	0.953249653378479	0.302831419311976	0.958541613715411	0.326842086877273	0.517752827903824	0.37020215350601	0.190980108306887	0.613252960479497	0.926084036056629	0.705386911610784	0.62792332829125	0.0080442264228786	0.485362986590439	0.626805558362712	0.654189456717506	0.580515654287904	0.37020215350601	0.613252960479497	0.324738820627239	0.302831419311976	0.900019576903622	0.640576843630184	0.340739393296841	0.190980108306887	0.302831419311976	0.144992587629208	0.190980108306887	0.0501559446379153	0.109504020462647	0.37020215350601	0.469898700642092	0.168162711464521	0.276799484889625	0.0621840502441361	0.423510550689182	0.190980108306887
g__Leptotrichia	0.636239538421928	0.1745909824142	0.700159609110414	0.712409453251279	0.709732529427252	0.8768589330852	0.992671026107984	0.853925143991924	0.662903683780742	0.912927669484685	0.700159609110414	0.00117568447460569	0.21218480858661	0.7020601078707	0.138429885766478	0.534090216917732	0.361852606912503	0.691147879539066	0.606617056120083	0.700159609110414	0.606617056120083	0.850012455807489	0.700159609110414	0.939795811882457	0.0311814462553846	0.670463061720985	0.79399513678189	0.789881495691101	0.970770898673513	0.233837097504483	0.606617056120083	0.200279241690478	0.138429885766478	0.700159609110414	0.624390103104717	0.794306197450351	0.102232283656528	0.138429885766478	0.18703537194651	0.102232283656528	0.189387553452729	0.233837097504483	0.606617056120083	0.325439801778426	0.202570708603041	0.635696716017787	0.0736116694657187	0.411793750318017	0.102232283656528
g__Defluviitoga	1	0.609608089855352	0.786654316597192	0.800566254269681	0.145938026979064	0.802187277393873	0.300707646548551	0.103310030429834	0.0440382514848416	0.446741596624197	0.786654316597192	0.432756425433808	0.446741596624197	0.611751336007113	0.786654316597192	0.34466912158526	0.614244446696792	0.348309498080067	0.786654316597192	0.786654316597192	0.786654316597192	0.688697536135214	0	0.175971057634532	0.537486557412499	0.0435093277955246	0.689731815575263	0.443504070820396	0.190311674855373	0.786654316597192	0.786654316597192	0.302125501751082	0.786654316597192	0.786654316597192	0.442849840174397	0.343895273008508	0.786654316597192	0.786654316597192	0.614737347343485	0.786654316597192	0.689731815575263	0.786654316597192	0.786654316597192	0.609608089855352	0.275310491132119	0.534052927888933	0.801381726023778	0.339196608730363	0.786654316597192
g__Mesotoga	0.0989840629376212	0.46093481530398	0.689731815575263	0.886395939009962	0.527011637198049	0.267823925129049	0.382961029743578	0.357779865287594	0.3588078473711	0.932274608411648	0.689731815575263	0.459910813196231	0.10364574410104	0.488100009998134	0.689731815575263	0.598030047714988	0.323693299289692	0.357779865287594	0.689731815575263	0.0258012305792097	0.689731815575263	0.553590853297686	0.689731815575263	0.104497742658984	0.728641978218357	0.808009191098236	0.554994519038347	0.656939126879638	0.151287118572521	0.689731815575263	0.689731815575263	0.0813733380784316	0.689731815575263	0.689731815575263	0.931710614022579	1	0.689731815575263	0.689731815575263	0.84269503535247	0.689731815575263	0.0818642311656943	0.00412958748496092	0.689731815575263	0.448901893860912	0.607548660546324	0.28212721952853	0.853218177119371	0.637320561293795	0.689731815575263
g__Candidatus Saccharimonas	0.104048004280701	0.824540058922064	0.607139640301127	0.709355489677572	0.527005402990689	0.496104713440391	0.0726915012902218	0.626219680255842	0.0679742091317075	0.478395138468144	0.607139640301127	0.807238366316675	0.269184014659821	0.312375221007646	0.182872404970559	0.0578404379831113	0.0297425617339972	0.373128131059009	0.234555861770635	0.234555861770635	0.102793761534096	0.334818730196467	0.294226291714513	0.0211609381185586	0.893891024703025	0.982235092160665	0.884949076923434	0.234569780235937	0.0927893236191268	1	0.102793761534096	0.948942495961917	0.182872404970559	0.607139640301127	0.886888937604668	0.527555739360577	0.607139640301127	0.182872404970559	0.080304581884826	0.607139640301127	0.0673365346890087	0.234555861770635	0.234555861770635	0.824540058922064	0.670047477449828	0.893014955485897	0.0869102222585697	0.211186365876603	0.607139640301127
g__Campylobacter	0.913428869265339	0.0851355760698376	0.521934556147949	0.239441986200263	0.859324240582215	0.102107276682078	0.097752913423856	0.890048248084366	0.842451355431068	0.560052199919563	0.521934556147949	0.747603674019732	0.116537375140365	0.650521438413179	0.799463171252688	0.493178289130627	0.00823335444809331	0.898802088680675	0.365325189545827	0.799463171252688	0.186273591584499	0.170441292004902	0.799463171252688	0.80747460355264	0.714953903702691	0.706076069226494	0.0394710798395947	0.0665671548839518	0.602330215426992	0.105596081920244	0.186273591584499	0.788403087929833	0.799463171252688	0.521934556147949	0.23148415864974	0.146641232552749	0.186273591584499	0.799463171252688	0.247670167108532	0.186273591584499	0.413891710764867	0.799463171252688	0.365325189545827	0.416322836764451	0.00418760850522682	0.429345156109229	0.286011573007254	0.812892368865345	0.186273591584499
g__Helicobacter	0.589440177662372	0.781333053380955	0.304937231741436	0.787225896081684	0.773978923144032	0.493621819356885	0.664978659942348	0.801726568616619	0.982640604774353	0.900724302338934	0.304937231741436	0.333879410608318	0.415405119725538	0.587338714504927	0.192977583019555	0.615774403940974	0.436434121042544	0.793270200877414	0.802187277393873	0.304937231741436	0.614737347343485	0.252895143667041	0.111172952769057	0.889837680869554	0.327355212707861	0.149129193154751	0.690610192810083	0.645705977490478	0.115009085423871	0.802187277393873	0.614737347343485	0.141520814115724	0.192977583019555	0.304937231741436	0.942712822429673	0.684047362828786	0.614737347343485	0.192977583019555	0.929011729160351	0.614737347343485	0.295331598219725	0.111172952769057	0.802187277393873	0.904081286012598	0.718943736263022	0.00454532664089717	0.474446594970675	0.296108666653502	0.614737347343485
g__Mesorhizobium	0.689794804775509	0.734383869258108	0.790561984474034	0.259178535453475	0.739022039726148	0.711827719752941	0.233546019461891	0.976954178525231	0.491407836924628	0.84269503535247	0.790561984474034	0.899350152360801	0.263391378850162	0.14538127351182	0.343118801246006	0.94034970063153	0.292279373051029	0.885099520238701	0.790561984474034	0.343118801246006	0.343118801246006	0.0727691775196035	0.790561984474034	0.709155783146036	0.74617807255801	0.91715307264842	0.151652693533634	0.262093877293676	0.0428419384684184	0.165370875265201	0.343118801246006	0.943232086453383	0.343118801246006	0.790561984474034	0.413738998545028	0.224059066911818	0.343118801246006	0.343118801246006	0.887330729270818	0.343118801246006	0.128109612813285	0.0886768957476032	0.790561984474034	0.307291737439531	0.0401985324644431	0.00296229178736036	0.924456584482307	0.633666195126266	0.343118801246006
g__Phyllobacterium	0.663721122239809	0.683484697791672	0.278430956067266	0.328281563509029	0.816957909296554	0.851015328128833	0.445641091286877	0.822593033193657	0.872449689702332	0.7419542658982	0.278430956067266	0.5856383300231	0.637165988260692	0.00586812249065121	0.346209003919471	0.317246818914787	0.699035598446656	0.250387029933921	0.346209003919471	1	0.346209003919471	0.84555520328416	0.168226702248847	0.304474290506289	0.926933741194178	0.370533281553788	0.154436005546524	0.624568979914396	0.229807833951258	0.505546234555434	0.346209003919471	0.272610131771322	0.346209003919471	0.278430956067266	0.96603737257779	0.742498099749684	0.346209003919471	0.346209003919471	0.108538627806753	0.346209003919471	0.527001023914584	0.0909445611841376	0.346209003919471	0.0599845436991954	0.842184046207728	0.104698432166107	0.642597964223029	0.251016169073453	0.346209003919471
g__Aminobacter	0.445453261590429	0.0220730463222736	0.786654316597192	0.800566254269681	0.899881436873336	0.111172952769057	0.144695143764174	0.536635220358291	0.537486557412499	0.192977583019555	0.786654316597192	0.289811366257669	0.192977583019555	0.300707646548551	0.786654316597192	0.34466912158526	0.110617051465201	0.536635220358291	0.786654316597192	0.786654316597192	0	0.688697536135214	0.786654316597192	0.601818327142098	0.537486557412499	0.536635220358291	0.689731815575263	0.108389386903499	0.190311674855373	0.786654316597192	0	0.704994473663594	0.786654316597192	0.786654316597192	0.704204874399206	0.41990413749896	0.786654316597192	0.786654316597192	0.111172952769057	0.786654316597192	0.689731815575263	0.786654316597192	0.786654316597192	0.0220730463222736	0.790561984474034	0.534052927888933	0.109504020462647	0.0858395107319392	0.786654316597192
g__Aquamicrobium	0.37089004930318	0.155898174462302	0.786654316597192	0.800566254269681	0.302125501751082	0.614737347343485	1	0.536635220358291	0.537486557412499	0.446741596624197	0.786654316597192	0.289811366257669	0.111172952769057	0.107831482745477	0.786654316597192	0.894814729411419	0.304237276026332	0.536635220358291	0.786654316597192	0.786654316597192	0.786654316597192	0.688697536135214	0.786654316597192	0.286825179554808	0.537486557412499	0.536635220358291	0.689731815575263	0.899742722670382	0.108946901309612	0.786654316597192	0.786654316597192	0.444156042841719	0.786654316597192	0.786654316597192	0.442849840174397	0.41990413749896	0.786654316597192	0.786654316597192	0.802187277393873	0.786654316597192	0.00412958748496092	0	0.786654316597192	0.609608089855352	0.790561984474034	0.0419308600844572	0.37020215350601	0.339196608730363	0.786654316597192
g__Sphingomonas	0.147177473821492	0.609608089855352	0.786654316597192	0.368125334657452	0.899881436873336	0.111172952769057	0.107831482745477	0.536635220358291	0.104117531753625	0.192977583019555	0.786654316597192	0.289811366257669	0.192977583019555	0.107831482745477	0.786654316597192	0.504215350649234	0.110617051465201	0.0435093277955246	0.786654316597192	0.786654316597192	0.786654316597192	0.688697536135214	0.786654316597192	0.0971652869488616	0.537486557412499	0.536635220358291	0.00412958748496092	0.108389386903499	0.190311674855373	0.786654316597192	0.786654316597192	0.369512076441216	0.786654316597192	0.786654316597192	0.107831482745477	0.343895273008508	0	0.786654316597192	0.802187277393873	0	0.689731815575263	0.786654316597192	0.786654316597192	0.609608089855352	0.790561984474034	0.534052927888933	0.613252960479497	0.339196608730363	0
g__Bradyrhizobium	0.528471925403028	0.000169199143340432	0.535779198352903	0.606224727683508	0.531005598393277	0.270530281312413	0.261159690367655	0.830427080796227	0.508847939195236	0.270530281312413	0.535779198352903	0.156847781595097	0.020991768067514	0.694701791665651	0.535779198352903	0.889781146257579	0.608747453823068	0.662468007173855	0.269022836372755	0.535779198352903	0.0682619276522093	0.733250147205244	0.535779198352903	0.733455150251331	0.144578697329998	0.717260138931545	0.356747120883722	0.354340887919555	0.299870318640717	0.269022836372755	0.0682619276522093	0.720272739367695	0.535779198352903	0.535779198352903	0.821133572548074	0.0483601640402978	0.535779198352903	0.535779198352903	0.186676294840122	0.535779198352903	0.0190921502662888	0.0682619276522093	0.269022836372755	0.0945170389444877	0.0571941842317483	0.255311922562316	0.800515740136329	0.856357571253105	0.535779198352903
g__Craurococcus	0.445453261590429	0.0220730463222736	0.786654316597192	0.800566254269681	0.899881436873336	0.111172952769057	0.144695143764174	0.536635220358291	0.537486557412499	0.192977583019555	0.786654316597192	0.289811366257669	0.192977583019555	0.300707646548551	0.786654316597192	0.34466912158526	0.110617051465201	0.536635220358291	0.786654316597192	0.786654316597192	0	0.688697536135214	0.786654316597192	0.601818327142098	0.537486557412499	0.536635220358291	0.689731815575263	0.108389386903499	0.190311674855373	0.786654316597192	0	0.704994473663594	0.786654316597192	0.786654316597192	0.704204874399206	0.41990413749896	0.786654316597192	0.786654316597192	0.111172952769057	0.786654316597192	0.689731815575263	0.786654316597192	0.786654316597192	0.0220730463222736	0.790561984474034	0.534052927888933	0.109504020462647	0.0858395107319392	0.786654316597192
g__Bosea	1	0.0016696507309739	0.689731815575263	0.7095163542107	0.42656102062969	0.10364574410104	0.25698140471624	0.357779865287594	0.3588078473711	0.111100940514598	0.689731815575263	0.106821992690768	0.0237249185454011	0.819054982385546	0.689731815575263	0.515704511201399	0.607429069370874	0.357779865287594	0.689731815575263	0.689731815575263	0.00412958748496092	0.553590853297686	0.689731815575263	0.768685053116337	0.3588078473711	0.357779865287594	0.554994519038347	0.251161082156799	0.977279034949477	0.689731815575263	0.00412958748496092	0.830677545409401	0.689731815575263	0.689731815575263	0.408052096750258	0.226182909433733	0.689731815575263	0.689731815575263	0.153791038868906	0.689731815575263	0.17239213503273	0.0258012305792097	0.689731815575263	0.187851420325112	0.695279409325623	0.436247752336155	0.546874667086745	0.52111466185978	0.689731815575263
g__Microvirga	0.689794804775509	0.448901893860912	0.689731815575263	0.9772156716917	0.0215276224270999	0.669598766640392	0.312759025803678	0.0366297906672132	0.440144157003127	0.776582228295419	0.689731815575263	0.770004981943616	0.776582228295419	0.965828478938422	0.689731815575263	0.525711561007811	0.875968856612643	0.889669822348624	0.689731815575263	0.689731815575263	0.689731815575263	0.553590853297686	0.0258012305792097	0.953189321232348	0.3588078473711	0.43917749376199	0.554994519038347	0.753173428191226	0.124733138937658	0.689731815575263	0.689731815575263	0.678390629782827	0.689731815575263	0.689731815575263	0.53546598653834	0.152350236983522	0.689731815575263	0.689731815575263	0.798488036329737	0.689731815575263	0.554994519038347	0.689731815575263	0.689731815575263	0.46093481530398	0.904385769829492	0.354667206237581	0.187277694559017	0.750145987464581	0.689731815575263
g__Anaeromyxobacter	0.147177473821492	0.609608089855352	0.786654316597192	0.368125334657452	0.899881436873336	0.111172952769057	0.107831482745477	0.536635220358291	0.104117531753625	0.192977583019555	0.786654316597192	0.289811366257669	0.192977583019555	0.107831482745477	0.786654316597192	0.504215350649234	0.110617051465201	0.0435093277955246	0.786654316597192	0.786654316597192	0.786654316597192	0.688697536135214	0.786654316597192	0.0971652869488616	0.537486557412499	0.536635220358291	0.00412958748496092	0.108389386903499	0.190311674855373	0.786654316597192	0.786654316597192	0.369512076441216	0.786654316597192	0.786654316597192	0.107831482745477	0.343895273008508	0	0.786654316597192	0.802187277393873	0	0.689731815575263	0.786654316597192	0.786654316597192	0.609608089855352	0.790561984474034	0.534052927888933	0.613252960479497	0.339196608730363	0
g__Bdellovibrio	0.147177473821492	0.609608089855352	0.786654316597192	0.368125334657452	0.899881436873336	0.111172952769057	0.107831482745477	0.536635220358291	0.104117531753625	0.192977583019555	0.786654316597192	0.289811366257669	0.192977583019555	0.107831482745477	0.786654316597192	0.504215350649234	0.110617051465201	0.0435093277955246	0.786654316597192	0.786654316597192	0.786654316597192	0.688697536135214	0.786654316597192	0.0971652869488616	0.537486557412499	0.536635220358291	0.00412958748496092	0.108389386903499	0.190311674855373	0.786654316597192	0.786654316597192	0.369512076441216	0.786654316597192	0.786654316597192	0.107831482745477	0.343895273008508	0	0.786654316597192	0.802187277393873	0	0.689731815575263	0.786654316597192	0.786654316597192	0.609608089855352	0.790561984474034	0.534052927888933	0.613252960479497	0.339196608730363	0
g__Reyranella	0.147177473821492	0.609608089855352	0.786654316597192	0.368125334657452	0.899881436873336	0.111172952769057	0.107831482745477	0.536635220358291	0.104117531753625	0.192977583019555	0.786654316597192	0.289811366257669	0.192977583019555	0.107831482745477	0.786654316597192	0.504215350649234	0.110617051465201	0.0435093277955246	0.786654316597192	0.786654316597192	0.786654316597192	0.688697536135214	0.786654316597192	0.0971652869488616	0.537486557412499	0.536635220358291	0.00412958748496092	0.108389386903499	0.190311674855373	0.786654316597192	0.786654316597192	0.369512076441216	0.786654316597192	0.786654316597192	0.107831482745477	0.343895273008508	0	0.786654316597192	0.802187277393873	0	0.689731815575263	0.786654316597192	0.786654316597192	0.609608089855352	0.790561984474034	0.534052927888933	0.613252960479497	0.339196608730363	0
g__Mucispirillum	0.679207060670326	0.88579774936413	0.286825179554808	0.667188801284321	0.974086200397369	0.589847498373434	0.485973240367081	0.683058511524506	0.585776293711624	0.882537746672306	0.286825179554808	0.277778567963396	0.63603818999508	0.885242510753564	0.286825179554808	0.754415119890385	0.907995399042937	0.645644730045516	0.512680993628974	0.286825179554808	1	0.437259141692283	0.0971652869488616	0.476774212852668	0.717446758714079	0.0362713370555486	0.658275133379385	0.271369099029032	0.469303160323461	1	1	0.40640042073571	0.286825179554808	0.286825179554808	0.962882903577128	0.88345337366596	1	0.286825179554808	0.345835420806401	1	0.701813140433871	0.286825179554808	0.512680993628974	0.88579774936413	0.241040655828236	0.046110184685676	0.366832074604302	0.297393210334708	1
g__Enhydrobacter	0.613749655102362	0.609608089855352	0	0.368125334657452	0.369512076441216	0.614737347343485	0.704204874399206	0.270070226338984	0.537486557412499	0.802187277393873	0	0.79633269085174	1	1	0.786654316597192	0.34466912158526	0.801919850104855	0.536635220358291	0.786654316597192	0.786654316597192	0.786654316597192	0.688697536135214	0.786654316597192	1	0.537486557412499	0.536635220358291	0.689731815575263	0.443504070820396	0.302125501751082	0.786654316597192	0.786654316597192	0.369512076441216	0.786654316597192	0	0.899603430306214	0.166086813518296	0.786654316597192	0.786654316597192	0.446741596624197	0.786654316597192	0.689731815575263	0.786654316597192	0.786654316597192	0.609608089855352	0.275310491132119	0.200201815281311	0.801381726023778	0.271357475482493	0.786654316597192
g__Moraxella	0.110060738953763	0.609608089855352	0.786654316597192	0.107831482745477	0.190311674855373	0.192977583019555	0.611751336007113	0.536635220358291	0.537486557412499	0.614737347343485	0.786654316597192	0.09942018858262	0.304937231741436	0.611751336007113	0.786654316597192	0.21757053182832	0.192313060972615	0.536635220358291	0.786654316597192	0.786654316597192	0.786654316597192	0.688697536135214	0.786654316597192	0.354496561592745	0.537486557412499	0.270070226338984	0.0258012305792097	0.301417580286789	0.444156042841719	0.786654316597192	0.786654316597192	0.704994473663594	0.786654316597192	0.786654316597192	0.300707646548551	0.790878016789433	0.786654316597192	0.786654316597192	0.111172952769057	0.786654316597192	0.689731815575263	0.786654316597192	0.786654316597192	0.609608089855352	0.275310491132119	0.534052927888933	0.613252960479497	0.687419275221822	0.786654316597192
g__Kosakonia	0.236808282559218	0.0630667302790397	0.608695024863497	0.210905768380145	0.81256067671974	0.743734060793651	0.88375772849712	0.0400477199932576	0.790268081081946	0.716264714706825	0.608695024863497	0.546924321741225	0.79948964815331	0.361242559688849	0.608695024863497	0.7152152769364	0.450904932918113	0.223591937818475	0.0216408574773761	0.608695024863497	0.608695024863497	0.446098533368288	0.104476193027315	0.880564983831598	0.234127579202756	0.789845641737953	0.447726640487767	0.133570897807461	0.607766128276986	0.608695024863497	0.608695024863497	0.251660016719411	0.608695024863497	0.608695024863497	0.351118408384195	0.269082953624573	0.608695024863497	0.608695024863497	0.771485525009315	0.608695024863497	0.00103785904731458	0.104476193027315	0.0216408574773761	0.520005116655478	0.0329602968645271	0.78856284513076	0.0746139058495706	0.0550879095278028	0.608695024863497
g__Enterobacter	0.951833768629427	0.329611119848333	0.155898174462302	0.212146754892733	0.0231968087762156	0.847024302295014	0.15962588571463	0.32683413219306	0.848177388131707	0.383810141121005	0.155898174462302	0.10442575043057	0.216250594550045	0.966086897493704	0.609608089855352	0.271143062576938	0.757845932474668	0.234360794282378	0.609608089855352	0.609608089855352	0.609608089855352	0.372827336772881	0.609608089855352	0.447646982921116	0.235389908612658	0.847868578323385	0.448901893860912	0.150075099571984	0.431411039626649	0.0674498442378229	0.609608089855352	0.00559200839025749	0.609608089855352	0.155898174462302	0.523593321499763	0.974573394949207	0.609608089855352	0.609608089855352	0.51903079212271	0.609608089855352	0.448901893860912	0.609608089855352	0.609608089855352	0.694715909567652	0.616391754036053	0.315935357124856	0.37829750869553	0.253709277198503	0.609608089855352
g__Buttiauxella	0.0892106692413123	0.670513888620562	0.609608089855352	0.966086897493704	0.798897092422048	0.627977079000804	0.411726499233233	0.700459866867052	0.734348625895708	0.287217859050687	0.609608089855352	0.847332311362819	0.543409318142918	0.603346148561219	0.609608089855352	0.813583377933847	0.966321149030149	0.923635027707349	0.0674498442378229	0.0220730463222736	0.609608089855352	0.528301665068688	0.609608089855352	0.447646982921116	0.859747985169813	0.212531837309617	0.448901893860912	0.625565816197089	0.22879981559295	0.155898174462302	0.609608089855352	0.661324250543634	0.609608089855352	0.609608089855352	0.0591468587666585	0.744481872156936	0.609608089855352	0.609608089855352	0.971170133824288	0.609608089855352	0.448901893860912	0.609608089855352	0.0674498442378229	0.670513888620562	0.340875447645889	0.858594513569564	0.747944596914124	0.933328913436175	0.609608089855352
g__Escherichia-Shigella	0.328239735711597	0.847024302295014	0.446741596624197	0.914148290126067	0.613820455844868	0.747868303598391	0.211754722342313	0.613888275717787	0.87887736372283	0.0389926234324482	0.446741596624197	0.605058822568563	0.775195408889122	0.55609569616154	0.192977583019555	0.439332312433047	0.328938348462901	0.575368697772399	0.614737347343485	0.111172952769057	0.192977583019555	0.453904781416009	0.304937231741436	0.33091213660611	0.338982641744757	0.709982334387095	0.733238030709106	0.345383443379949	0.412741593980846	0.802187277393873	0.192977583019555	0.141520814115724	0.192977583019555	0.446741596624197	0.173680388234313	0.160895364121915	1	0.192977583019555	0.830542385756094	1	0.33949500345307	0.446741596624197	0.614737347343485	0.64544941246538	0.491790781853082	0.50595078122334	0.265019352370149	0.886456261569751	1
g__Morganella	0.201346602268733	0.15985688567953	0.469518942507407	0.769539663665332	0.117370798217675	0.112603723198089	0.329102115375398	0.0823806636328276	0.481333268054653	0.301565744649887	0.469518942507407	0.110330176284189	0.00775172491205185	0.797275006248833	0.0631998569623311	0.89305509107477	0.838384032623904	0.329898610435733	0.469518942507407	0.469518942507407	0.469518942507407	0.45416462155579	0.469518942507407	0.406212527399136	0.0677459495803766	0.418247231995841	0.11914249854066	0.609862258212557	0.515004861286738	0.469518942507407	0.469518942507407	0.581420981710044	0.0631998569623311	0.469518942507407	0.371333446842421	0.197844698795625	0.305222361123186	0.0631998569623311	0.281400624413532	0.305222361123186	0.279706849307453	0.469518942507407	0.469518942507407	0.15985688567953	0.443986214905875	0.724938723928946	0.505441232667252	0.802328137501292	0.305222361123186
g__Proteus	0.00123534632244497	0.506203595739182	0.523129278141197	0.236855528752063	0.335604951591142	0.885359614691412	0.813088266884648	0.265934516716768	0.947369084259684	0.814610914905838	0.523129278141197	0.374154655853015	0.690779723734093	0.308050685661437	0.523129278141197	0.927945206976718	0.511770704126561	0.511105861678667	0.899323094945078	0.239538364994885	0.18762486240108	0.778911456000047	0.106714527647605	0.985107654783162	0.427868534002077	0.0064829903050261	0.818554992043417	0.414817394982716	0.120503840299012	0.800016993988463	0.18762486240108	0.537299173340697	0.523129278141197	0.523129278141197	0.353954589597783	0.882485166786836	0.18762486240108	0.523129278141197	0.664088417517118	0.18762486240108	0.676676418549326	0.523129278141197	0.899323094945078	0.275680296884463	0.840957385459277	0.560928443605508	0.867034428001042	0.961630529706834	0.18762486240108
g__Actinobacillus	0.821151406152424	0.778943952213163	0.106714527647605	0.26147633157296	0.176304441620257	0.196000894706448	0.490886967967008	0.326475393796482	0.0902335486709535	0.309960290553431	0.106714527647605	0.574865806812643	0.856937819932341	0.551616054539054	0.29928170858881	0.962044438199299	0.892338891115238	0.0947011602009739	0.610740511490213	0.106714527647605	0.29928170858881	0.112907437905096	1	0.215422625560751	0.321721143491348	0.548234105826378	0.90876734784449	0.79220883726853	0.3654545539587	0.29928170858881	0.29928170858881	0.103357463430149	0.29928170858881	0.106714527647605	0.444646303533504	0.518923298545524	0.29928170858881	0.29928170858881	0.772742479052491	0.29928170858881	0.583643755918484	0.800016993988463	0.610740511490213	0.580837482124225	0.155098920452625	0.0211447282744987	0.486851975791545	0.90805783503463	0.29928170858881
g__Rodentibacter	0.268385248733963	0.968454272113711	0.259137207386213	0.968640765178851	0.775820941501891	0.61006223959538	0.118516321094821	0.990482326734028	0.943051411458526	0.194194649064964	0.259137207386213	0.259343224943191	0.724899167492454	0.395395173206886	0.403773576601005	0.702165887418807	0.205072632233438	0.657439942269077	0.581342555520888	0.0773213379255829	0.403773576601005	0.839642778304236	0.403773576601005	0.871546526923056	0.564641640157836	0.876691317642771	0.59581857515004	0.340740972874957	0.206975756084339	0.581342555520888	0.403773576601005	0.867589779002523	0.403773576601005	0.259137207386213	0.88274090600571	0.671028408887648	0.15077683004659	0.403773576601005	0.652331635705331	0.15077683004659	0.412914126029191	0.581342555520888	0.581342555520888	0.488077933958406	0.934122513224209	0.406696507957384	0.594665196840919	0.770199105567192	0.15077683004659
g__Aggregatibacter	0.420885291438299	0.599035002979924	0.188970886929011	0.13946263841944	0.643392476942875	0.95702076989184	0.609821314225854	0.541871796234406	0.513196726142356	0.593669500583156	0.188970886929011	0.889569453688804	0.444241253545532	0.747222630224902	0.442849840174397	0.177907416523888	0.507017490459717	0.339655046788469	0.300707646548551	0.899603430306214	0.188970886929011	0.114049897266423	0.442849840174397	0.892606450912519	0.912622904866259	0.903723152406921	0.830211395693476	0.636356319024809	0.0662459770816154	0.188970886929011	0.188970886929011	0.867220834642213	0.442849840174397	0.188970886929011	0.6959060391206	0.605462527443737	0.704204874399206	0.442849840174397	0.250505871662168	0.704204874399206	0.0371638677211711	0.107831482745477	0.300707646548551	0.581911594702074	0.0447946800729567	0.122540450344027	0.563758271908481	0.331364700060691	0.704204874399206
g__Pseudomonas	0.980664757459843	0.953078513173348	0.331147348368501	0.223781080878094	0.642553436899947	0.506466844810453	0.0441068895209653	0.840433517104847	0.197217028502577	0.00161504561998463	0.331147348368501	0.670771380375283	0.201972328436985	0.323296133704395	0.584461140270558	0.217299042506121	0.207114112200531	0.0258702959340357	0.584461140270558	0.154474148302745	0.331147348368501	0.763094314490289	0.584461140270558	0.603593432073013	0.535481783729243	0.995279750034914	0.514311590994324	0.0178715265849926	0.510489346872429	0.331147348368501	0.331147348368501	0.0358498681631058	0.584461140270558	0.331147348368501	0.684635657837455	0.12315322559492	0.0801603144727994	0.584461140270558	0.938344903682042	0.0801603144727994	0.416843744703278	0.584461140270558	0.584461140270558	0.386957040485572	0.688296976486233	0.738189033189263	0.395704976755096	0.126700292686981	0.0801603144727994
g__Holophaga	0.191647236546964	0.609608089855352	0.786654316597192	0.611751336007113	0.801111014386209	0.304937231741436	0.188970886929011	0.536635220358291	0.537486557412499	0.304937231741436	0.786654316597192	0.897441829926323	0.614737347343485	0.442849840174397	0.786654316597192	0.34466912158526	0.801919850104855	0.536635220358291	0.786654316597192	0	0.786654316597192	0.688697536135214	0.786654316597192	0.286825179554808	0.204237215216141	0.270070226338984	0.689731815575263	0.612253813284849	0.801111014386209	0.786654316597192	0.786654316597192	0.108946901309612	0.786654316597192	0.786654316597192	0.442849840174397	0.343895273008508	0.786654316597192	0.786654316597192	1	0.786654316597192	0.689731815575263	0.786654316597192	0.786654316597192	0.609608089855352	0.275310491132119	0.534052927888933	0.444805768907436	0.687419275221822	0.786654316597192
g__Dokdonella	0.613749655102362	0.609608089855352	0	0.368125334657452	0.369512076441216	0.614737347343485	0.704204874399206	0.270070226338984	0.537486557412499	0.802187277393873	0	0.79633269085174	1	1	0.786654316597192	0.34466912158526	0.801919850104855	0.536635220358291	0.786654316597192	0.786654316597192	0.786654316597192	0.688697536135214	0.786654316597192	1	0.537486557412499	0.536635220358291	0.689731815575263	0.443504070820396	0.302125501751082	0.786654316597192	0.786654316597192	0.369512076441216	0.786654316597192	0	0.899603430306214	0.166086813518296	0.786654316597192	0.786654316597192	0.446741596624197	0.786654316597192	0.689731815575263	0.786654316597192	0.786654316597192	0.609608089855352	0.275310491132119	0.200201815281311	0.801381726023778	0.271357475482493	0.786654316597192
g__Lysobacter	0.147177473821492	0.609608089855352	0.786654316597192	0.368125334657452	0.899881436873336	0.111172952769057	0.107831482745477	0.536635220358291	0.104117531753625	0.192977583019555	0.786654316597192	0.289811366257669	0.192977583019555	0.107831482745477	0.786654316597192	0.504215350649234	0.110617051465201	0.0435093277955246	0.786654316597192	0.786654316597192	0.786654316597192	0.688697536135214	0.786654316597192	0.0971652869488616	0.537486557412499	0.536635220358291	0.00412958748496092	0.108389386903499	0.190311674855373	0.786654316597192	0.786654316597192	0.369512076441216	0.786654316597192	0.786654316597192	0.107831482745477	0.343895273008508	0	0.786654316597192	0.802187277393873	0	0.689731815575263	0.786654316597192	0.786654316597192	0.609608089855352	0.790561984474034	0.534052927888933	0.613252960479497	0.339196608730363	0
g__Arenimonas	0.801651335444001	0.609608089855352	0.786654316597192	0.368125334657452	0.369512076441216	0.446741596624197	0.144695143764174	0.536635220358291	0.349341997273731	1	0.786654316597192	0.289811366257669	0.446741596624197	0.611751336007113	0.786654316597192	0.504215350649234	0.304237276026332	0.536635220358291	0.786654316597192	0.786654316597192	0.786654316597192	0.0110307205571389	0.786654316597192	1	0.537486557412499	0.103310030429834	0.689731815575263	0.189641934835029	0.190311674855373	0	0.786654316597192	0.145938026979064	0.786654316597192	0.786654316597192	0.442849840174397	1	0.786654316597192	0.786654316597192	0.192977583019555	0.786654316597192	0.689731815575263	0.786654316597192	0.786654316597192	0.609608089855352	0.165370875265201	0.200201815281311	1	0.687419275221822	0.786654316597192
g__Luteibacter	0.801651335444001	0.609608089855352	0.786654316597192	0.368125334657452	0.369512076441216	0.446741596624197	0.144695143764174	0.536635220358291	0.349341997273731	1	0.786654316597192	0.289811366257669	0.446741596624197	0.611751336007113	0.786654316597192	0.504215350649234	0.304237276026332	0.536635220358291	0.786654316597192	0.786654316597192	0.786654316597192	0.0110307205571389	0.786654316597192	1	0.537486557412499	0.103310030429834	0.689731815575263	0.189641934835029	0.190311674855373	0	0.786654316597192	0.145938026979064	0.786654316597192	0.786654316597192	0.442849840174397	1	0.786654316597192	0.786654316597192	0.192977583019555	0.786654316597192	0.689731815575263	0.786654316597192	0.786654316597192	0.609608089855352	0.165370875265201	0.200201815281311	1	0.687419275221822	0.786654316597192
g__Aquicella	0.110060738953763	0.609608089855352	0.786654316597192	0.107831482745477	0.190311674855373	0.192977583019555	0.611751336007113	0.536635220358291	0.537486557412499	0.614737347343485	0.786654316597192	0.09942018858262	0.304937231741436	0.611751336007113	0.786654316597192	0.21757053182832	0.192313060972615	0.536635220358291	0.786654316597192	0.786654316597192	0.786654316597192	0.688697536135214	0.786654316597192	0.354496561592745	0.537486557412499	0.270070226338984	0.0258012305792097	0.301417580286789	0.444156042841719	0.786654316597192	0.786654316597192	0.704994473663594	0.786654316597192	0.786654316597192	0.300707646548551	0.790878016789433	0.786654316597192	0.786654316597192	0.111172952769057	0.786654316597192	0.689731815575263	0.786654316597192	0.786654316597192	0.609608089855352	0.275310491132119	0.534052927888933	0.613252960479497	0.687419275221822	0.786654316597192
g__BD1-7 clade	0.575524107465072	0.447275804474576	0.0110307205571389	0.17307793998705	0.174389311113274	0.345435227698926	0.17307793998705	0.733781644958938	0.821265129641737	0.853313152654871	0.0110307205571389	0.330432410498413	0.576591189838608	0.708542218288411	0.688697536135214	0.845087296048586	0.344742501260168	0.356034328600136	0.688697536135214	0.688697536135214	0.688697536135214	0.165128985095463	0.688697536135214	1	0.357063189005032	0.492724486703784	0.553590853297686	0.114620425030738	0.0712753296802102	0.0110307205571389	0.688697536135214	0.0712753296802102	0.688697536135214	0.0110307205571389	0.510034336279864	0.316763629374698	0.688697536135214	0.688697536135214	0.117465844903838	0.688697536135214	0.553590853297686	0.688697536135214	0.688697536135214	0.447275804474576	0.844615110430569	0.045899794053415	0.852710861069881	0.263545507720959	0.688697536135214
g__Bilophila	0.482716049038453	0.719700852680611	0.469518942507407	0.738150160850637	0.417620457034709	0.221447138562736	0.383058341135483	0.778943464093543	1	0.0586776160654728	0.469518942507407	0.21751701481584	0.0919152228215949	0.054498936416184	0.469518942507407	0.0565256362583392	0.826422532322399	0.307187264362577	0.469518942507407	0.469518942507407	0.469518942507407	1	0.469518942507407	0.150140799952533	0.94055855845346	0.803044713783139	0.279706849307453	0.407755626980878	0.869897076340323	0.469518942507407	0.469518942507407	0.606717553516205	0.469518942507407	0.469518942507407	0.558970145649802	0.978525114147598	0.469518942507407	0.469518942507407	0.630641128269982	0.469518942507407	0.672761532791827	0.237491169070544	0.469518942507407	0.836316314431426	0.513334296431382	0.668744472956872	0.525847442589439	0.250393138877162	0.469518942507407
g__Desulfovibrio	0.18981922888683	0.975636841892336	0.799463171252688	0.745840629697064	0.308034720493834	0.303923328337467	0.0922387416084941	0.3735071252171	0.920893024625093	0.201733172458045	0.799463171252688	0.667266785559189	0.669846894000759	0.308945761830073	0.238123465505605	0.603968931264896	0.0201591422852055	0.345798036116168	0.799463171252688	0.609721775566443	0.297847620190868	0.778301762047434	0.105596081920244	0.672316697087516	0.88590870492114	0.456323270263428	0.0696516904039037	0.120038065259012	0.244884870742746	0.440210074544723	0.297847620190868	0.97101956741542	0.238123465505605	0.799463171252688	0.798408631496261	0.72278659785335	0.238123465505605	0.238123465505605	0.143515695486068	0.238123465505605	0.267476988571384	0.238123465505605	0.799463171252688	0.562762018261858	0.408171807083732	0.376744903013496	0.590004382898875	0.84306680234294	0.238123465505605
g__Syntrophomonas	0.584035383523435	0.832083523889449	0.609608089855352	0.655973928058338	0.761508213253692	0.951966138348516	0.594735862123258	0.947095865497611	0.98826063323386	0.593569824483534	0.609608089855352	0.0311881530397471	0.305293984400682	0.898470295694671	0.609608089855352	0.0915651653097898	0.038310561681878	0.882725510828602	0.609608089855352	0.609608089855352	0.609608089855352	0.447275804474576	0.609608089855352	0.562705576614003	0.235389908612658	0.234360794282378	0.46093481530398	0.480295422179605	0.789509621210115	0.609608089855352	0.609608089855352	0.308649805103807	0.609608089855352	0.609608089855352	0.219696861158027	0.502801844440682	0.155898174462302	0.609608089855352	0.60210217727475	0.155898174462302	0.307291737439531	0.0674498442378229	0.609608089855352	0.694715909567652	0.64406663367116	0.698671871420914	0.046724726636735	0.421584283091652	0.155898174462302
g__Clostridium sensu stricto 13	0.147177473821492	0.609608089855352	0.786654316597192	0.368125334657452	0.899881436873336	0.111172952769057	0.107831482745477	0.536635220358291	0.104117531753625	0.192977583019555	0.786654316597192	0.289811366257669	0.192977583019555	0.107831482745477	0.786654316597192	0.504215350649234	0.110617051465201	0.0435093277955246	0.786654316597192	0.786654316597192	0.786654316597192	0.688697536135214	0.786654316597192	0.0971652869488616	0.537486557412499	0.536635220358291	0.00412958748496092	0.108389386903499	0.190311674855373	0.786654316597192	0.786654316597192	0.369512076441216	0.786654316597192	0.786654316597192	0.107831482745477	0.343895273008508	0	0.786654316597192	0.802187277393873	0	0.689731815575263	0.786654316597192	0.786654316597192	0.609608089855352	0.790561984474034	0.534052927888933	0.613252960479497	0.339196608730363	0
g__Clostridium sensu stricto 1	0.0610032241510088	0.706720334431947	0.302831419311976	0.835506384093721	0.51897693361502	0.509420588007183	0.714041315924396	0.826505215595699	0.190828172328662	0.491790781853082	0.302831419311976	0.0486921321053826	0.914504582004783	0.560642176396918	0.190980108306887	0.0571855840102366	0.47669611152937	0.712944482230868	0.526077639477712	0.109504020462647	0.801381726023778	0.780413958590067	0.37020215350601	0.748563738192122	0.178513226723427	0.899783557645952	0.435928902985556	0.73486655938375	0.211088480634627	0.37020215350601	0.801381726023778	0.148332234825521	0.190980108306887	0.302831419311976	0.153014791698674	0.399588585568145	0.109504020462647	0.190980108306887	0.795019765888591	0.109504020462647	0.898123827954723	0.705386911610784	0.526077639477712	0.927697934623483	0.337405802834493	0.641913220292915	0.11265756800657	0.0943227885267814	0.109504020462647
g__Christensenellaceae R-7 group	0.64335621595456	0.329424965819438	0.518908350956013	0.331611984061862	0.790462482336749	0.460986976315563	0.868777045163597	0.876066931346534	0.560265148195381	0.877034275388992	0.518908350956013	0.951426072177198	0.460986976315563	0.0833487892625576	1	0.828586208077862	0.945526463696866	0.132884636136388	0.294226291714513	0.234555861770635	0.182872404970559	1	0.607139640301127	0.0107310380356999	0.256795362801032	0.544178724070994	0.0759757551064287	0.804386140006298	0.599707611475701	1	0.182872404970559	0.0960993117719855	1	0.518908350956013	0.532007228502452	0.13443880302754	0.102793761534096	1	0.819882511504404	0.102793761534096	0.828065031925034	0.234555861770635	0.294226291714513	0.329424965819438	0.261618175607883	0.636186417249039	0.368883853132842	0.507449269788496	0.102793761534096
g__Parvimonas	0.0452872754459126	0.324466679496644	0.605917032926349	0.68890521852154	0.873530097452748	0.253363691853732	0.286776299982321	0.922857845885046	0.846644527060666	0.751115115804068	0.605917032926349	0.316615581654478	0.253363691853732	0.630353997120833	0.605917032926349	0.395117279764282	0.158149199178129	0.697532267047372	0.605917032926349	0.605917032926349	0.605917032926349	0.442521873881536	0.605917032926349	0.742371109123335	0.846644527060666	0.229281927654093	0.302125501751082	0.371883928440764	0.0886768957476032	0.605917032926349	0.605917032926349	0.520466376872929	0.605917032926349	0.605917032926349	0.249165291913883	0.0555796439729355	0.0642094897702741	0.605917032926349	1	0.0642094897702741	0.444156042841719	0.605917032926349	0.605917032926349	0.830392260838346	0.224141689289882	0.226182909433733	0.0573528035358681	0.342304215589452	0.0642094897702741
g__Sporanaerobacter	0.37089004930318	0.0674498442378229	0.786654316597192	0.188970886929011	0.525492307373433	0.802187277393873	0.300707646548551	0.0435093277955246	0.537486557412499	0.614737347343485	0.786654316597192	0.289811366257669	0.802187277393873	0.704204874399206	0.786654316597192	0.894814729411419	0.527241885129434	0.147795903015867	0	0.786654316597192	0.786654316597192	0.688697536135214	0.786654316597192	1	0.537486557412499	0.536635220358291	0.689731815575263	0.189641934835029	0.612754350639583	0.786654316597192	0.786654316597192	0.899881436873336	0.786654316597192	0.786654316597192	0.188970886929011	0.0892440281826745	0.786654316597192	0.786654316597192	0.304937231741436	0.786654316597192	0.0258012305792097	0.786654316597192	0	0.0674498442378229	0.0886768957476032	0.534052927888933	0.146558181082016	0.339196608730363	0.786654316597192
g__Crassaminicella	0.613749655102362	0.609608089855352	0	0.368125334657452	0.369512076441216	0.614737347343485	0.704204874399206	0.270070226338984	0.537486557412499	0.802187277393873	0	0.79633269085174	1	1	0.786654316597192	0.34466912158526	0.801919850104855	0.536635220358291	0.786654316597192	0.786654316597192	0.786654316597192	0.688697536135214	0.786654316597192	1	0.537486557412499	0.536635220358291	0.689731815575263	0.443504070820396	0.302125501751082	0.786654316597192	0.786654316597192	0.369512076441216	0.786654316597192	0	0.899603430306214	0.166086813518296	0.786654316597192	0.786654316597192	0.446741596624197	0.786654316597192	0.689731815575263	0.786654316597192	0.786654316597192	0.609608089855352	0.275310491132119	0.200201815281311	0.801381726023778	0.271357475482493	0.786654316597192
g__Romboutsia	0.800708112390611	0.864939550914227	0.584461140270558	0.699179818211528	0.781350899560971	0.877004875695635	0.515758995948101	0.184882515206038	0.643459604868895	0.59239839317782	0.584461140270558	0.312428294660856	0.386452403264776	0.276685914282723	0.331147348368501	0.356238528287099	0.615973231478498	0.96696616973132	0.0801603144727994	0.584461140270558	0.331147348368501	0.763094314490289	0.584461140270558	0.299268531086215	0.496173286314091	0.604455116673612	0.141054396599124	0.714202900246092	0.639020424775622	0.584461140270558	0.331147348368501	0.266525289460663	0.331147348368501	0.584461140270558	0.230027269924675	0.498077795700297	0.331147348368501	0.331147348368501	0.647929466427521	0.331147348368501	0.722904209183071	0.331147348368501	0.0801603144727994	0.864939550914227	0.480747650336903	0.548215810954876	0.421725948022218	0.174092230654919	0.331147348368501
g__Peptostreptococcus	0.130113223451906	0.448901893860912	0.689731815575263	0.59477218845156	0.657389696450078	0.111100940514598	0.886395939009962	0.808009191098236	0.3588078473711	0.0391462294615648	0.689731815575263	0.546272119906496	0.370832867272341	0.516285029728764	0.689731815575263	0.0229081124753012	0.864782436248353	0.357779865287594	0.689731815575263	0.689731815575263	0.689731815575263	0.553590853297686	0.689731815575263	0.104497742658984	0.286334126444803	0.357779865287594	0.554994519038347	0.434615505988512	0.470982605179892	0.689731815575263	0.689731815575263	0.392599486048172	0.689731815575263	0.689731815575263	0.350806025488717	1	0.689731815575263	0.689731815575263	0.111100940514598	0.689731815575263	0.554994519038347	0.689731815575263	0.689731815575263	0.60272462671071	0.607548660546324	0.354667206237581	0.965970688039469	0.637320561293795	0.689731815575263
g__[Eubacterium] saphenum group	0.162173556691071	0.448901893860912	0.0258012305792097	0.305441117933205	0.417936611958507	0.64880643124621	0.451663816040942	0.808009191098236	0.3588078473711	0.529334694930785	0.0258012305792097	0.941844397853376	0.690610192810083	0.545170000813326	0.689731815575263	0.153046638332219	0.977373096382204	0.357779865287594	0.689731815575263	0.00412958748496092	0.689731815575263	0.553590853297686	0.689731815575263	0.403408106894817	0.577100672501141	0.663362337305997	0.554994519038347	0.909147921815272	0.368083349861424	0.689731815575263	0.689731815575263	0.546308562790559	0.689731815575263	0.0258012305792097	0.488100009998134	0.868971332940819	0.689731815575263	0.689731815575263	0.607929239580379	0.689731815575263	0.554994519038347	0.689731815575263	0.689731815575263	0.448901893860912	0.0957321181558659	0.726467324115127	0.435928902985556	0.283406840816421	0.689731815575263
g__[Eubacterium] brachy group	0.718614797848783	0.418316842217722	0.790878016789433	0.558839657493487	0.117259318609586	0.415643013006	0.585298786118496	0.415295497030638	0.186945230190631	0.00763666135101567	0.790878016789433	0.880293033980555	0.698106261348713	0.0570998787065768	0.343895273008508	0.956307613244205	0.57470682284507	0.0910598177390318	0.343895273008508	0.343895273008508	0.166086813518296	0.150774303922029	0.790878016789433	0.750314074826295	0.862789474517215	0.75045586662225	0.98804243658707	0.39544795916465	0.939546658752341	0.343895273008508	0.166086813518296	0.633708021296889	0.343895273008508	0.790878016789433	0.0335157429106957	0.129428233705222	0.343895273008508	0.343895273008508	0.917393590390329	0.343895273008508	1	0.41990413749896	0.343895273008508	0.908622712849109	0.636851407618657	0.780141357359903	0.163889263608462	0.883857754543057	0.343895273008508
g__[Eubacterium] nodatum group	0.494576495392172	0.323926084568612	0.199599728893148	0.355350108092398	0.929584892345152	0.644665538615856	0.204803241097622	0.370714772326928	0.895602440655814	0.458161389169612	0.199599728893148	0.0179711654489843	0.398651409260466	0.976439531739825	0.402972364215171	0.383279784366158	0.409555764968817	0.354005815451556	0.402972364215171	0.402972364215171	0.0767537884745074	0.760821034224404	0.402972364215171	0.871336311977662	0.187902858117428	0.538616402988216	0.901141994761433	0.0976581597267112	0.730422295454304	0.199599728893148	0.0767537884745074	0.234997305888207	0.402972364215171	0.199599728893148	0.426918725070718	0.347715521408015	0.580710407695735	0.402972364215171	0.000855144816357796	0.580710407695735	0.901141994761433	0.580710407695735	0.402972364215171	0.811891077213078	0.892944689548691	0.193098845499352	0.745696456911736	0.36315664179429	0.580710407695735
g__Mogibacterium	0.933210171462512	0.0373312267094078	0.130162186281047	0.326161672290779	0.0336749139650489	0.801763932558809	0.0514448405598647	0.356600406800642	0.476684016940349	0.69550989553888	0.130162186281047	0.425886546553004	0.78737178453213	0.604293326784847	0.599628642153713	0.890703097559322	0.125336260761297	0.461275267519704	0.173173468738338	0.599628642153713	0.599628642153713	0.434454661323175	0.130162186281047	0.594203027360122	0.855906666890789	0.168008292758311	0.492254917439528	0.195801446589348	0.992550956965744	0.599628642153713	0.599628642153713	0.493670518370842	0.599628642153713	0.130162186281047	0.444732163462705	0.733905226113716	0.173173468738338	0.599628642153713	0.918632138653345	0.173173468738338	0.0330849238240737	0.173173468738338	0.173173468738338	0.349282353098262	0.578772143163742	0.696397936976674	0.292381655588412	0.223512659676592	0.173173468738338
g__Family XIII AD3011 group	0.291380695513978	0.773288222726454	0.348309498080067	0.899366437666111	0.463670827112852	0.393031371802044	0.490629250426718	0.508851603619676	0.319661993742719	0.956527801191662	0.348309498080067	0.0248142228097112	0.793270200877414	0.160027137846913	0.536635220358291	0.92656021129581	0.629085753581497	0.74820409486895	0.536635220358291	0.536635220358291	0.147795903015867	0.568903645747961	0.536635220358291	0.147639502501894	0.145498106791231	0.862198553693768	0.285288786221491	0.389637588459814	0.659563191174551	0.147795903015867	0.147795903015867	0.0251798767834999	0.536635220358291	0.348309498080067	0.424878765393332	0.702420288661862	0.0435093277955246	0.536635220358291	0.0637045002842675	0.0435093277955246	0.357779865287594	0.536635220358291	0.536635220358291	0.773288222726454	0.528757116101474	0.646397907520804	0.53614937202935	0.331759952215529	0.0435093277955246
g__Candidatus Arthromitus	0.303535341304136	0.609608089855352	0.786654316597192	0.188970886929011	0.108946901309612	0.304937231741436	0.611751336007113	0.536635220358291	0.537486557412499	0.802187277393873	0.786654316597192	0.603972595369847	0.111172952769057	0.240946386105208	0.786654316597192	0.34466912158526	1	0.536635220358291	0.786654316597192	0.786654316597192	0.786654316597192	0.688697536135214	0.786654316597192	0.286825179554808	0.349341997273731	0.536635220358291	0.689731815575263	0.899742722670382	0.612754350639583	0.786654316597192	0.786654316597192	0.190311674855373	0.786654316597192	0.786654316597192	0.704204874399206	0.343895273008508	0.786654316597192	0.786654316597192	0.304937231741436	0.786654316597192	0.689731815575263	0.786654316597192	0.786654316597192	0.609608089855352	0.275310491132119	0.534052927888933	0.37020215350601	0.339196608730363	0.786654316597192
g__Filifactor	0.190689011650017	0.721973963204316	0.202001483452775	0.734697302873961	0.329972690054177	0.576931844055917	0.28367068774864	0.373162797399452	0.255164231600398	1	0.202001483452775	0.123675760735737	0.770259021516112	0.28367068774864	0.681156255108915	0.975431846962795	0.149763325946024	0.788713324456342	0.405366618118083	0.405366618118083	0.405366618118083	0.1084116949999	0.405366618118083	0.255716206336391	0.80293824929239	0.720500516645603	0.675378041644197	0.0711060843853622	0.953258143581802	0.0784567212478957	0.405366618118083	0.0297981550212393	0.681156255108915	0.202001483452775	0.712473017629236	0.575926552298415	0.202001483452775	0.681156255108915	0.192017819966456	0.202001483452775	0.211255531387588	0.405366618118083	0.405366618118083	0.721973963204316	0.433238922103631	0.235006998136976	0.158283112291833	0.195083636304637	0.202001483452775
g__[Clostridium] innocuum group	0.613749655102362	0.609608089855352	0	0.368125334657452	0.369512076441216	0.614737347343485	0.704204874399206	0.270070226338984	0.537486557412499	0.802187277393873	0	0.79633269085174	1	1	0.786654316597192	0.34466912158526	0.801919850104855	0.536635220358291	0.786654316597192	0.786654316597192	0.786654316597192	0.688697536135214	0.786654316597192	1	0.537486557412499	0.536635220358291	0.689731815575263	0.443504070820396	0.302125501751082	0.786654316597192	0.786654316597192	0.369512076441216	0.786654316597192	0	0.899603430306214	0.166086813518296	0.786654316597192	0.786654316597192	0.446741596624197	0.786654316597192	0.689731815575263	0.786654316597192	0.786654316597192	0.609608089855352	0.275310491132119	0.200201815281311	0.801381726023778	0.271357475482493	0.786654316597192
g__Sedimentibacter	0.873877433110327	0.830392260838346	0.605917032926349	0.873179876341441	0.873530097452748	0.253363691853732	0.936417165261753	0.229281927654093	0.230307835283924	0.751115115804068	0.605917032926349	0.0290751677156889	0.52281279685078	0.749097884459895	0.605917032926349	0.347770051035714	0.330985208529931	0.697532267047372	0.605917032926349	0.605917032926349	0.605917032926349	0.367777268731981	0.605917032926349	0.742371109123335	0.230307835283924	0.846332666821606	0.302125501751082	0.810888937208328	0.328884387449906	0.0642094897702741	0.605917032926349	0.328884387449906	0.605917032926349	0.605917032926349	0.327473373201109	0.933273291615697	0.0642094897702741	0.605917032926349	0.421813505286055	0.0642094897702741	0.302125501751082	0.0642094897702741	0.605917032926349	0.324466679496644	0.224141689289882	0.0963186074736331	0.373263821230805	0.342304215589452	0.0642094897702741
g__Ruminiclostridium 9	0.0220343147448044	0.942293287342568	0.801919850104855	0.956961659688854	0.749597156424845	0.464313349211108	0.773058606857079	0.904385769829492	0.793407566926222	0.398840185439224	0.801919850104855	0.204248324465744	0.992883431986978	0.96054556995931	0.110617051465201	0.504908430967262	0.263630806467616	0.697319456214445	0.37157577470806	1	0.110617051465201	0.176347676986676	0.304237276026332	0.919001178687474	0.86152541668526	0.956468014145986	0.798215797445312	0.498749810980696	0.0238968368838196	0.801919850104855	0.110617051465201	0.924956200178582	0.110617051465201	0.801919850104855	0.193195046933777	0.969879915151279	0.446098533368288	0.110617051465201	0.129583496129594	0.446098533368288	0.177996612953394	0.37157577470806	0.37157577470806	0.785697899525102	0.842480939336843	0.138751521873725	0.381214646135983	0.611383757362373	0.446098533368288
g__Ruminococcaceae UCG-009	0.147177473821492	0.609608089855352	0.786654316597192	0.368125334657452	0.525492307373433	0.192977583019555	0.611751336007113	0.536635220358291	0.537486557412499	0.111172952769057	0.786654316597192	0.897441829926323	0.802187277393873	0.240946386105208	0.786654316597192	0.21757053182832	0.446098533368288	0.536635220358291	0.786654316597192	0.786654316597192	0.786654316597192	0.688697536135214	0.786654316597192	0.286825179554808	0.0440382514848416	0.536635220358291	0.689731815575263	0.443504070820396	0.801111014386209	0.786654316597192	0.786654316597192	0.899881436873336	0.786654316597192	0.786654316597192	0.188970886929011	0.41990413749896	0.786654316597192	0.786654316597192	0.192977583019555	0.786654316597192	0.689731815575263	0.786654316597192	0.786654316597192	0.609608089855352	0.790561984474034	0.534052927888933	0.24304560845513	0.339196608730363	0.786654316597192
g__Ruminococcaceae UCG-008	0.801651335444001	0.609608089855352	0.786654316597192	0.107831482745477	0.612754350639583	1	0.442849840174397	0.536635220358291	0.204237215216141	0.111172952769057	0.786654316597192	0.178747462274741	0.614737347343485	0.188970886929011	0	0.34466912158526	0.192313060972615	0.147795903015867	0.786654316597192	0.786654316597192	0.786654316597192	0.0110307205571389	0.786654316597192	0.354496561592745	0.104117531753625	0.536635220358291	0.689731815575263	0.443504070820396	1	0.786654316597192	0.786654316597192	0.612754350639583	0	0.786654316597192	0.107831482745477	0.343895273008508	0.786654316597192	0	0.614737347343485	0.786654316597192	0.689731815575263	0.786654316597192	0.786654316597192	0.609608089855352	0.790561984474034	0.200201815281311	0.24304560845513	0.161771409564776	0.786654316597192
g__Ruminococcaceae UCG-005	0.398980010581667	0.934147904209107	0.421374518970451	0.977320403563494	0.0266511901328821	0.836042248573559	0.286423640435604	0.205400866563799	0.271997022481709	0.698992000024192	0.421374518970451	0.0194573995180636	0.451747375719694	0.576506911327665	0.345440360682642	0.690098438614395	0.632769097187705	0.764414760693098	0.345440360682642	0.345440360682642	0.69109497175138	0.490197501047487	0.218329121091228	0.429098247153746	0.0174510486296823	0.954136457884773	0.753134773746415	0.969805374647676	0.241422238870174	1	0.69109497175138	0.0950388629369654	0.345440360682642	0.421374518970451	0.593141042114307	0.592134379285255	0.218329121091228	0.345440360682642	0.321779680648095	0.218329121091228	0.753134773746415	0.69109497175138	0.345440360682642	0.581978996336168	0.944405740071835	0.834808974773092	0.265840939052763	0.967969007495404	0.218329121091228
g__[Eubacterium] oxidoreducens group	0.547438670921634	0.187851420325112	0.689731815575263	0.7095163542107	0.392599486048172	0.295331598219725	0.0512145517733622	0.576306257948415	0.440144157003127	0.628245829856552	0.689731815575263	0.770004981943616	0.628245829856552	0.646047480137288	0.689731815575263	0.153046638332219	0.103105551783465	0.889669822348624	0.689731815575263	0.689731815575263	0.00412958748496092	0.553590853297686	0.0258012305792097	0.177675121289154	0.3588078473711	0.43917749376199	0.554994519038347	0.488720661128281	0.0415442912640813	0.689731815575263	0.00412958748496092	0.699607617414827	0.689731815575263	0.689731815575263	0.830211395693476	1	0.689731815575263	0.689731815575263	0.10364574410104	0.689731815575263	0.554994519038347	0.689731815575263	0.689731815575263	0.187851420325112	0.341671986370858	0.354667206237581	0.293224668116232	0.52111466185978	0.689731815575263
g__Ruminococcaceae UCG-003	0.5244050524504	0.821984350539001	0.800566254269681	0.781989027752953	0.538458990041584	0.0597772074081617	0.184698346253561	0.812924293019114	0.81757742748276	0.907020722240471	0.800566254269681	0.874943065102185	0.537691085613045	0.689147917312651	0.800566254269681	0.0171927646939918	0.0059433398936901	0.501418042731724	0.368125334657452	0.300707646548551	0.188970886929011	1	0.107831482745477	0.616435419678981	0.132573069426409	0.465878618077841	0.021057326169953	0.145840088746723	0.277172991438727	0.800566254269681	0.188970886929011	0.0357320613836888	0.800566254269681	0.800566254269681	0.399335528478832	0.639642448853561	0.144695143764174	0.800566254269681	0.095314605863079	0.144695143764174	0.416597417041991	0.800566254269681	0.368125334657452	0.912920970527635	0.752838579536632	0.756239937489774	0.0894886646037248	0.721795892561274	0.144695143764174
g__Oscillibacter	0.0697696098109279	0.939297288102657	0.422105620428663	0.943421640655762	0.452839640281184	0.756286108993568	0.111495231401551	0.922219980382404	0.450162918716369	0.342589561246556	0.422105620428663	0.372658343597304	0.970059115993857	0.736269385253973	0.346209003919471	0.393963168941044	0.0355552451917281	0.70372872186722	0.346209003919471	0.346209003919471	0.0909445611841376	0.76988713724924	0.168226702248847	0.435785920163368	0.800640050750812	0.721018563018401	0.599163313595771	0.135270674611399	0.154068339669209	0.595708511188082	0.0909445611841376	0.655910419688672	0.346209003919471	0.422105620428663	0.484683110171446	0.606791399579574	0.895134314499851	0.346209003919471	0.0500856889415659	0.895134314499851	0.154436005546524	0.346209003919471	0.346209003919471	0.939297288102657	0.413036028826861	0.659091811174707	0.190227444830731	0.884386900209791	0.895134314499851
g__Ruminiclostridium 6	0.935853870459234	0.949090604707854	0.343118801246006	0.516285029728764	0.461928256055004	0.217516275597782	0.822770405071909	0.460840409091548	0.593298236740708	0.683582835600979	0.343118801246006	0.57649370952035	0.977404191544857	0.300617022275322	0.343118801246006	0.220610378604944	0.567534253035602	0.247290691595926	0.343118801246006	0.0886768957476032	0.41916482452531	0.150079057676114	0.165370875265201	0.469606482903342	0.228040640812362	0.219683544185975	0.514384843974288	0.890314070318282	0.341829456794121	0.343118801246006	0.41916482452531	0.00548627370268539	0.343118801246006	0.343118801246006	0.618503699636279	0.535164202934343	0.343118801246006	0.343118801246006	0.57464262116523	0.343118801246006	0.596887150517023	0.8944922045697	0.343118801246006	0.616391754036053	0.558437959567303	0.149660838285535	0.244012613992926	0.541525620631415	0.343118801246006
g__[Eubacterium] coprostanoligenes group	0.419542081775161	0.443752302753443	0.106714527647605	0.576753840210734	0.764551463680588	0.885359614691412	0.369177019536366	0.344209964586509	0.610626644539112	0.319284132382255	0.106714527647605	0.131735962229362	0.274230101896822	0.232893658726416	0.800016993988463	0.969632018639914	0.260784961252923	0.117692446431436	0.18762486240108	0.610740511490213	0.610740511490213	0.247284312831144	0.18762486240108	0.0986360217255405	0.407985478370527	0.326475393796482	0.189356483479056	0.012485686284551	0.142314054279165	0.18762486240108	0.610740511490213	0.434749073568639	0.800016993988463	0.106714527647605	0.729267126501438	0.551170295528985	0.610740511490213	0.800016993988463	0.249091580558786	0.610740511490213	0.796278727497425	0.441534551845712	0.18762486240108	0.231240614128656	0.631255437606295	0.0147253122535975	0.723507563347203	0.635522346857249	0.610740511490213
g__Ruminococcus 1	0.0292144257188867	0.556602179140225	0.611751336007113	0.198633341049491	0.239660761124989	0.525569080455485	0.307158085471614	0.244640791771031	0.328934788521911	0.531615093641565	0.611751336007113	0.41898237081943	0.992833908739906	0.468773679856504	0.524315159393221	0.793771388482843	0.149794523517596	0.379437975851606	0.800566254269681	0.188970886929011	0.107831482745477	0.573365629373186	0.188970886929011	0.21105620942706	0.535268884233671	0.683018467079336	0.796837859523864	0.472297488694692	0.0259566119365668	0.899603430306214	0.107831482745477	0.32262270430128	0.524315159393221	0.611751336007113	0.729998964407642	0.504341367285789	0.442849840174397	0.524315159393221	0.422204729437713	0.442849840174397	0.399597050878428	0.188970886929011	0.800566254269681	0.219696861158027	0.143853024329468	0.296339681615158	0.557533243973133	0.934994582375202	0.442849840174397
g__Candidatus Soleaferrea	0.445453261590429	0.0220730463222736	0.786654316597192	0.800566254269681	0.899881436873336	0.111172952769057	0.144695143764174	0.536635220358291	0.537486557412499	0.192977583019555	0.786654316597192	0.289811366257669	0.192977583019555	0.300707646548551	0.786654316597192	0.34466912158526	0.110617051465201	0.536635220358291	0.786654316597192	0.786654316597192	0	0.688697536135214	0.786654316597192	0.601818327142098	0.537486557412499	0.536635220358291	0.689731815575263	0.108389386903499	0.190311674855373	0.786654316597192	0	0.704994473663594	0.786654316597192	0.786654316597192	0.704204874399206	0.41990413749896	0.786654316597192	0.786654316597192	0.111172952769057	0.786654316597192	0.689731815575263	0.786654316597192	0.786654316597192	0.0220730463222736	0.790561984474034	0.534052927888933	0.109504020462647	0.0858395107319392	0.786654316597192
g__Harryflintia	0.37089004930318	0.0674498442378229	0.786654316597192	0.188970886929011	0.525492307373433	0.802187277393873	0.300707646548551	0.0435093277955246	0.537486557412499	0.614737347343485	0.786654316597192	0.289811366257669	0.802187277393873	0.704204874399206	0.786654316597192	0.894814729411419	0.527241885129434	0.147795903015867	0	0.786654316597192	0.786654316597192	0.688697536135214	0.786654316597192	1	0.537486557412499	0.536635220358291	0.689731815575263	0.189641934835029	0.612754350639583	0.786654316597192	0.786654316597192	0.899881436873336	0.786654316597192	0.786654316597192	0.188970886929011	0.0892440281826745	0.786654316597192	0.786654316597192	0.304937231741436	0.786654316597192	0.0258012305792097	0.786654316597192	0	0.0674498442378229	0.0886768957476032	0.534052927888933	0.146558181082016	0.339196608730363	0.786654316597192
g__Ruminiclostridium 5	0.11887437154922	0.133417159861202	0.369512076441216	0.885048791189813	0.647607950275302	0.277071134958312	0.942395910895271	0.243592902518309	0.0587416748788709	0.575838776592863	0.369512076441216	0.346006717551405	0.036555550153254	0.659901566891256	0.801111014386209	0.890800396057621	0.581575599454664	0.467152184029173	0.145938026979064	0.612754350639583	0.899881436873336	0.925981698478145	0.108946901309612	0.119410483152182	0.28562804406865	0.287269205129588	0.203218349721763	0.670312811623508	0.107922595527756	0.899881436873336	0.899881436873336	0.420892687175407	0.801111014386209	0.369512076441216	0.209035540876012	0.192793276604573	0.302125501751082	0.801111014386209	0.928619336825303	0.302125501751082	0.0783137606047138	0.369512076441216	0.145938026979064	0.067779854699763	0.724616009792633	0.297757887469701	0.193206206610794	0.327686128546217	0.302125501751082
g__Ruminococcus 2	0.639554110518584	0.408525396867666	0.293495766986483	0.400488336236689	0.554412172940487	0.460326569078601	0.0447738206682291	0.964426751856073	0.704238472219202	0.607697254810535	0.293495766986483	0.176323360138596	0.633877095331778	0.789594149214583	0.293495766986483	0.953939816111119	0.0938097655934168	0.621706049063711	0.606617056120083	0.182188215407489	0.797773687031643	0.108319670084472	0.797773687031643	0.209818536712615	0.929059524338395	0.34451829786512	0.976890706474712	0.133881677407815	0.469393286627595	0.293495766986483	0.797773687031643	0.244658163343623	0.293495766986483	0.293495766986483	0.546998860884097	0.476250030285104	0.182188215407489	0.293495766986483	0.956408144789056	0.182188215407489	0.153145221065847	0.182188215407489	0.606617056120083	0.683129278617232	0.938420282523333	0.467154479079269	0.0972020708265733	0.0617372260557836	0.182188215407489
g__Ruminococcaceae UCG-010	0.294245546703538	0.456390895097877	0.701797521191909	0.0643692735402505	0.63064776708266	0.218768939083152	0.693437380412431	0.417491215591259	0.705856047873534	0.521991649747645	0.701797521191909	0.40103423493361	0.552691852975969	0.0014463402654715	0.438876303362575	0.69725072179298	0.339726738112739	0.286964739128033	0.701797521191909	0.296405313101638	0.104476193027315	0.570065576358075	0.236701647659694	0.516058626695993	0.438727809604242	0.381598114592295	0.817542451343405	0.531293889563752	0.260024561857492	1	0.104476193027315	0.598058012230354	0.438876303362575	0.701797521191909	0.794306404967127	0.988527845866983	0.184917065503856	0.438876303362575	0.899053913887533	0.184917065503856	0.512657481926498	0.236701647659694	0.701797521191909	0.239073872865928	0.509473844626153	0.543386611067609	0.105191170018375	0.219316741382491	0.184917065503856
g__Ruminococcaceae NK4A214 group	0.725047439702917	0.767642717830707	0.183555275928592	0.393811387272395	0.0353356294657809	0.213598178326041	0.0838607673547299	0.140391186758429	0.876494994882817	0.520781217240197	0.183555275928592	0.316609767167731	0.165184229011271	0.793730897959086	0.183555275928592	0.143253043405351	0.130600737455805	0.229276210579451	0.700981926241476	0.437533131762125	0.294954718497525	0.568948508837702	0.103354910035183	0.636103796077953	0.410457477566721	0.241414255413241	0.0381030130423894	0.213938227257342	0.748610322181429	0.607660154115838	0.294954718497525	0.949015402229638	0.183555275928592	0.183555275928592	0.285460557704717	0.710392869460783	0.183555275928592	0.183555275928592	0.0266009168895088	0.183555275928592	0.570314368413589	0.700981926241476	0.700981926241476	0.522899355337753	0.907991628197369	1	0.769921938998006	0.454865804096022	0.183555275928592
g__Ruminococcaceae UCG-013	0.124560000047686	0.88086352570046	0.896841421990744	0.684413587188243	0.892903637292443	0.0852177490734223	0.826681167917129	0.662184479293219	0.0450154011551887	0.105333729876655	0.896841421990744	0.879018400666388	0.0627561851707532	0.427430421745997	0.896841421990744	0.209374014343808	0.683058511524506	0.0558133472904743	0.601818327142098	0.286825179554808	0.601818327142098	0.773562417906185	0.286825179554808	0.0681168707279387	0.429822945950331	0.963957905354849	0.594821684015201	0.554917968581178	0.10555313807998	0.601818327142098	0.601818327142098	0.966685533311817	0.896841421990744	0.896841421990744	0.819412759748689	0.486017202496055	0.0971652869488616	0.896841421990744	0.083160393731759	0.0971652869488616	0.636863005602874	0.286825179554808	0.601818327142098	0.88086352570046	0.167118615082185	0.55110234027819	0.48482889135027	0.435231794236297	0.0971652869488616
g__Ruminiclostridium 1	0.884686926658708	0.521076660810103	0.609608089855352	0.651527856968646	0.70178646936268	0.781333053380955	0.235285321116023	0.234360794282378	0.859747985169813	0.971170133824288	0.609608089855352	0.254710995345552	0.913639210869196	0.18356713580092	0.0220730463222736	0.533202472085034	0.220599886313018	0.773288222726454	0.609608089855352	0.609608089855352	0.0674498442378229	0.245705772769805	0.609608089855352	0.122412127882947	0.690054124266308	0.796075157949024	0.60272462671071	0.326869548261099	0.697252525106638	0.609608089855352	0.0674498442378229	0.942053702425264	0.0220730463222736	0.609608089855352	0.746921615896998	0.974573394949207	0.609608089855352	0.0220730463222736	0.82814392342954	0.609608089855352	0.448901893860912	0.609608089855352	0.609608089855352	0.521076660810103	0.837961938988751	0.858594513569564	0.0223868573526584	0.0117462263734663	0.609608089855352
g__Defluviitaleaceae UCG-011	0.445453261590429	0.0220730463222736	0.786654316597192	0.800566254269681	0.899881436873336	0.111172952769057	0.144695143764174	0.536635220358291	0.537486557412499	0.192977583019555	0.786654316597192	0.289811366257669	0.192977583019555	0.300707646548551	0.786654316597192	0.34466912158526	0.110617051465201	0.536635220358291	0.786654316597192	0.786654316597192	0	0.688697536135214	0.786654316597192	0.601818327142098	0.537486557412499	0.536635220358291	0.689731815575263	0.108389386903499	0.190311674855373	0.786654316597192	0	0.704994473663594	0.786654316597192	0.786654316597192	0.704204874399206	0.41990413749896	0.786654316597192	0.786654316597192	0.111172952769057	0.786654316597192	0.689731815575263	0.786654316597192	0.786654316597192	0.0220730463222736	0.790561984474034	0.534052927888933	0.109504020462647	0.0858395107319392	0.786654316597192
g__ASF356	0.852452134409059	0.234360794282378	0.536635220358291	0.401828572565197	0.210818230172799	0.7764205689632	0.929911667605645	0.241356767992809	0.748705619812916	0.606106904313751	0.536635220358291	0.826461410420772	0.693644528708372	0.761921942536062	0.536635220358291	0.569471005201613	0.878464097322454	0.74820409486895	0.536635220358291	0.270070226338984	0.536635220358291	0.356034328600136	0.0435093277955246	0.464000904229166	0.820708449579552	0.244326215612742	0.357779865287594	0.494829256180925	0.12315001797073	0.536635220358291	0.536635220358291	0.219887843127559	0.536635220358291	0.536635220358291	0.424878765393332	0.016697853948809	0.536635220358291	0.536635220358291	0.709982334387095	0.536635220358291	0.357779865287594	0.536635220358291	0.536635220358291	0.988236504453563	0.345064525992469	0.14182447936894	0.266891161808416	0.502257681750967	0.536635220358291
g__Tyzzerella	0.00977569511874281	0.51674718269016	0.605917032926349	0.183288686345574	0.574808907557409	0.421813505286055	0.68890521852154	0.229281927654093	0.846644527060666	0.331681333365033	0.605917032926349	0.204148080566127	0.874221922718532	0.371190674855482	0.605917032926349	0.555203461079137	0.632745501341361	0.697532267047372	0.605917032926349	0.605917032926349	0.0642094897702741	0.442521873881536	0.605917032926349	0.507558620661895	0.698126470049056	0.229281927654093	0.302125501751082	0.630836026256662	0.0569407867210822	0.605917032926349	0.0642094897702741	0.468518240630867	0.605917032926349	0.605917032926349	0.0252757894986624	0.674237238166226	0.0642094897702741	0.605917032926349	1	0.0642094897702741	0.444156042841719	0.605917032926349	0.605917032926349	0.51674718269016	0.612754350639583	0.226182909433733	0.156884762083152	0.86571056799391	0.0642094897702741
g__[Ruminococcus] gauvreauii group	0.128699184647495	0.687798177924345	0.301417580286789	0.888466476149094	0.621024927737037	0.587867091924203	0.789277569662544	0.491247849174279	0.543288579864502	0.705440516554346	0.301417580286789	0.436554430172562	0.496413966051907	0.259396903983776	0.108389386903499	0.703643574792788	0.306791690157504	0.611400158675366	1	0.189641934835029	1	0.0909131915483659	0.108389386903499	0.937025501176153	0.29030760274848	0.813180891474549	0.709905442435415	0.212725718254817	0.0853650878256178	0.524904818396208	1	0.683673973748311	0.108389386903499	0.301417580286789	0.173682602269146	0.508083531471978	0.301417580286789	0.108389386903499	0.619748871770386	0.301417580286789	0.545740345060694	0.443504070820396	1	0.789222588672522	0.558781249571511	0.244677781063765	0.0386350952060067	0.00600289075131721	0.301417580286789
g__[Eubacterium] hallii group	0.586824370686224	0.448901893860912	0.0258012305792097	0.174718716130957	0.176033398748801	0.33949500345307	0.154773838349598	0.808009191098236	0.754989070628838	0.86496677201358	0.0258012305792097	0.309300302520485	0.548560428547049	0.688144522422272	0.689731815575263	0.916553567779936	0.323693299289692	0.357779865287594	0.689731815575263	0.689731815575263	0.689731815575263	0.120095257123023	0.689731815575263	1	0.3588078473711	0.418027420860153	0.554994519038347	0.108318106412169	0.069616533980518	0.00412958748496092	0.689731815575263	0.0668745921459634	0.689731815575263	0.0258012305792097	0.488100009998134	0.358921775126308	0.689731815575263	0.689731815575263	0.111100940514598	0.689731815575263	0.554994519038347	0.689731815575263	0.689731815575263	0.448901893860912	0.740575063495814	0.0468259899751926	0.864411488652116	0.283406840816421	0.689731815575263
g__Lachnospiraceae NC2004 group	0.401298239260957	0.25749595019904	0.536635220358291	0.342630793428376	0.921392380976919	0.0859967462319673	0.211690190135572	0.914972889670013	0.748705619812916	0.152728296369421	0.536635220358291	0.672338171254496	0.314909479574366	0.264773397369861	0.536635220358291	0.660106921019515	0.217376379570884	0.74820409486895	0.536635220358291	0.536635220358291	0.147795903015867	0.356034328600136	0.0435093277955246	0.874265135461875	1	0.74820409486895	0.357779865287594	0.477042486978249	0.268771067765673	0.536635220358291	0.147795903015867	0.365246895064441	0.536635220358291	0.536635220358291	0.458918110919556	0.545045640598501	0.536635220358291	0.536635220358291	0.545280842786115	0.536635220358291	0.754499347022669	0.348309498080067	0.536635220358291	0.773288222726454	0.231986606069847	0.746681318228864	0.338800696196202	0.490822991515981	0.536635220358291
g__A2	0.0105757507786809	0.579522055018195	0.406947278891977	0.075693141942424	0.1909238834634	0.468078728395708	0.602468193106306	0.668271763171891	0.0900699050000558	0.831124178029098	0.406947278891977	0.673950155771338	0.800929923902985	0.464277638396703	0.785302347861598	0.584948115712046	0.492443310909874	0.229427504452186	0.406947278891977	0.406947278891977	0.583842974747134	0.686774218603166	0.0795923977901883	0.255059205156079	0.739868616402969	0.886856492204142	0.757621705251312	0.953345221576478	0.00141668292587831	0.406947278891977	0.583842974747134	0.739947214235255	0.785302347861598	0.406947278891977	0.483037045085923	0.272813745823103	0.262450079681958	0.785302347861598	0.626323726829727	0.262450079681958	0.212861085445447	0.406947278891977	0.406947278891977	0.752722706613566	0.453904781416009	0.1789399560189	0.583396042756426	0.602687970963691	0.262450079681958
g__[Eubacterium] ventriosum group	0.144080221453286	0.369823909373986	0.609608089855352	0.515478139051936	0.980671623645191	0.293173027116804	0.319782240333041	0.923635027707349	0.235389908612658	0.141461646794514	0.609608089855352	0.24906494590274	0.456498211313652	0.714678478260874	0.609608089855352	0.868479986935761	0.482782655358616	0.234360794282378	0.609608089855352	0.609608089855352	0.0220730463222736	0.447275804474576	0.609608089855352	0.402163834688953	0.734348625895708	0.234360794282378	0.448901893860912	0.220388877665934	0.0762516299791882	0.609608089855352	0.0220730463222736	0.634804995409352	0.609608089855352	0.609608089855352	0.69190843521772	0.61694127403448	0.609608089855352	0.609608089855352	0.236806610697861	0.609608089855352	0.448901893860912	0.609608089855352	0.609608089855352	0.0208351242083412	0.288079793773996	0.231251696446	0.808570773220543	0.350945699505423	0.609608089855352
g__Lachnoanaerobaculum	0.035793412449707	0.968454272113711	0.581342555520888	0.499280327566534	0.468783388585339	0.984447561138212	0.538647198844078	0.710625628186953	0.217150383841318	0.59620853035439	0.581342555520888	0.112474666049381	0.968900181305375	0.492849456456319	0.403773576601005	0.942520902248315	0.317574977237033	0.648710713567893	0.403773576601005	0.403773576601005	0.15077683004659	0.839642778304236	0.581342555520888	0.155857565544115	0.59799333533797	0.942934524510584	0.450868515092565	0.425379387225849	0.137112661282224	0.581342555520888	0.15077683004659	0.184079664541033	0.403773576601005	0.581342555520888	0.158201327949545	0.663424585770144	0.0773213379255829	0.403773576601005	0.27911373860378	0.0773213379255829	0.209641780329138	0.403773576601005	0.403773576601005	0.968454272113711	0.298946765869806	0.664238918152866	0.211638851854876	0.966779977577908	0.0773213379255829
g__[Eubacterium] eligens group	0.566991219369679	0.448901893860912	0.00412958748496092	0.174718716130957	0.176033398748801	0.354977167197389	0.196231982644137	0.663362337305997	0.889894904266945	0.84269503535247	0.00412958748496092	0.355998328679819	0.607929239580379	0.731085684915898	0.689731815575263	0.775743461555681	0.370148734511851	0.357779865287594	0.689731815575263	0.689731815575263	0.689731815575263	0.223680510524048	0.689731815575263	1	0.3588078473711	0.576306257948415	0.554994519038347	0.124145453213841	0.0753350987971956	0.0258012305792097	0.689731815575263	0.0783137606047138	0.689731815575263	0.00412958748496092	0.53546598653834	0.280825661141101	0.689731815575263	0.689731815575263	0.127077802805869	0.689731815575263	0.554994519038347	0.689731815575263	0.689731815575263	0.448901893860912	0.952119089592946	0.0468259899751926	0.842050111820505	0.247919015448245	0.689731815575263
g__GCA-900066575	0.017528990350462	0.531939791868824	0.536635220358291	0.179597481963481	0.930106200266884	0.418916983447299	0.791579014594011	0.648459954189098	0.362895265202427	0.487209477305305	0.536635220358291	0.362504008950227	0.982604927362377	0.479948514065526	0.536635220358291	1	0.3923570134498	0.50005438111885	0.536635220358291	0.536635220358291	0.0435093277955246	0.356034328600136	0.348309498080067	0.205071661524475	1	0.74820409486895	0.494264681918907	0.766459146826724	0.00732432815302796	0.536635220358291	0.0435093277955246	0.800647892202098	0.536635220358291	0.536635220358291	0.109798402735078	0.940213982320482	0.147795903015867	0.536635220358291	0.677427741804946	0.147795903015867	0.357779865287594	0.536635220358291	0.536635220358291	0.531939791868824	0.332599818647926	0.14182447936894	0.175541101419071	0.72605372962019	0.147795903015867
g__Acetatifactor	0.000659779488693885	0.833467976842201	0.504215350649234	0.728286394838473	0.996224381503105	0.954962561455775	0.849329302546186	0.853652793078144	0.862998296219123	0.394053924700884	0.504215350649234	0.19672628070007	0.54981084034027	0.647071169048902	0.34466912158526	0.996032376894937	0.719404147500338	0.908262780424825	0.34466912158526	0.34466912158526	0.21757053182832	0.151468429409711	0.894814729411419	0.680866547487959	0.945003850135259	0.15386346859202	0.525711561007811	0.675395918373801	0.0114808729493559	0.34466912158526	0.21757053182832	0.463341389360381	0.34466912158526	0.504215350649234	0.0333074118477891	0.932515530182491	0.0898110228814104	0.34466912158526	0.48702816897383	0.0898110228814104	0.153046638332219	0.34466912158526	0.34466912158526	0.725520658639939	0.651907877104623	0.183724378884224	0.648455232162717	0.712753268396345	0.0898110228814104
g__[Eubacterium] xylanophilum group	0.740658713902598	0.606136686694928	0.610232138871097	0.728898970315378	0.841703073035714	0.57312197841483	0.452496992104346	0.912076022812514	0.586702983002121	0.256600250324303	0.610232138871097	0.520373748535533	0.928119572102923	0.753135197623543	0.186949883356896	0.487596488344165	0.949584693482648	0.973581052147031	0.610232138871097	0.186949883356896	0.106155488183166	0.391634863979299	0.440873468335755	0.0283553839505886	0.0359479033582592	0.540138462675468	0.072969391681055	0.992753754787076	0.406684688633942	0.899182043774567	0.106155488183166	0.0833519702089298	0.186949883356896	0.610232138871097	0.0927669349770498	0.313864940977119	0.29856568744704	0.186949883356896	0.772430185362588	0.29856568744704	0.44970561477368	0.610232138871097	0.610232138871097	0.606136686694928	0.617006700290725	0.485992220586806	0.373121579721883	0.670281265329999	0.29856568744704
g__Anaerostipes	0.445453261590429	0.0220730463222736	0.786654316597192	0.800566254269681	0.899881436873336	0.111172952769057	0.144695143764174	0.536635220358291	0.537486557412499	0.192977583019555	0.786654316597192	0.289811366257669	0.192977583019555	0.300707646548551	0.786654316597192	0.34466912158526	0.110617051465201	0.536635220358291	0.786654316597192	0.786654316597192	0	0.688697536135214	0.786654316597192	0.601818327142098	0.537486557412499	0.536635220358291	0.689731815575263	0.108389386903499	0.190311674855373	0.786654316597192	0	0.704994473663594	0.786654316597192	0.786654316597192	0.704204874399206	0.41990413749896	0.786654316597192	0.786654316597192	0.111172952769057	0.786654316597192	0.689731815575263	0.786654316597192	0.786654316597192	0.0220730463222736	0.790561984474034	0.534052927888933	0.109504020462647	0.0858395107319392	0.786654316597192
g__Lachnospiraceae FCS020 group	0.0141963499531938	0.690054124266308	0.537486557412499	0.160972341427987	0.982544443205696	0.362905046573112	0.886544160890085	0.649139343640897	0.418040723553207	0.400424795465865	0.537486557412499	0.453459013288338	0.96528824468529	0.691806180460351	0.537486557412499	0.835903953370022	0.374513481022211	0.573100078378745	0.537486557412499	0.537486557412499	0.104117531753625	0.357063189005032	0.349341997273731	0.320972259054125	0.749206206731371	0.748705619812916	0.577100672501141	0.741782169723848	0.0138371089145491	0.537486557412499	0.104117531753625	0.869576074691557	0.537486557412499	0.537486557412499	0.0938843069690872	0.880958369171571	0.204237215216141	0.537486557412499	0.896089486142889	0.204237215216141	0.3588078473711	0.537486557412499	0.537486557412499	0.690054124266308	0.333638423318981	0.142734286059871	0.162898054670381	0.566009577179951	0.204237215216141
g__Lachnoclostridium	0.0425730701528236	0.53279752586511	0.537486557412499	0.224146537202274	0.709013210654083	0.362905046573112	0.505930883379405	0.936314981544284	0.287002680915372	0.509533009397514	0.537486557412499	0.526307221156666	1	0.643287892544146	0.537486557412499	0.764534584037632	0.261666564511878	0.536504451862442	0.537486557412499	0.537486557412499	0.0440382514848416	0.357063189005032	0.104117531753625	0.179959672483063	0.915320236043581	0.915146739432127	0.754989070628838	0.741782169723848	0.00598307357427128	0.537486557412499	0.0440382514848416	0.973818900212823	0.537486557412499	0.537486557412499	0.248141351826897	1	0.349341997273731	0.537486557412499	0.553568497021458	0.349341997273731	0.3588078473711	0.537486557412499	0.537486557412499	0.53279752586511	0.26422563528989	0.142734286059871	0.186665407126812	0.726596294963419	0.349341997273731
g__Lachnospiraceae UCG-001	0.221164302455306	0.246264629301883	0.346209003919471	0.478575732005493	0.352677025046026	0.2937625354227	0.512605749070052	0.126331207004248	0.990855929535911	0.727698628141836	0.346209003919471	0.119907617010539	0.538254422254397	0.809085084486534	0.346209003919471	0.492162476129409	0.910198630241239	0.945059003404911	0.346209003919471	0.422105620428663	0.0909445611841376	0.152853308211199	0.895134314499851	0.937990552451441	0.782889607693318	0.590771187453848	0.674867326756754	0.876042100284639	0.154068339669209	0.346209003919471	0.0909445611841376	0.274864613100535	0.346209003919471	0.346209003919471	0.066156846513058	0.795943194779782	0.168226702248847	0.346209003919471	0.312787872243139	0.168226702248847	0.834388887454642	0.278430956067266	0.346209003919471	0.939297288102657	0.920757660237349	0.468138122420371	0.444659370017551	0.458478770366122	0.168226702248847
g__Oribacterium	0.820042688522594	0.448901893860912	0.689731815575263	0.416597417041991	0.0668745921459634	0.932274608411648	0.196231982644137	0.663362337305997	0.889894904266945	0.420588176387207	0.689731815575263	0.106821992690768	0.173485211124078	0.965828478938422	0.689731815575263	0.0647433500092067	0.853619168065392	0.357779865287594	0.689731815575263	0.689731815575263	0.689731815575263	0.223680510524048	0.689731815575263	0.403408106894817	0.3588078473711	0.576306257948415	0.554994519038347	0.277863863605441	0.797392413790726	0.0258012305792097	0.689731815575263	0.0215276224270999	0.689731815575263	0.689731815575263	0.53546598653834	0.456795733606845	0.689731815575263	0.689731815575263	0.798488036329737	0.689731815575263	0.554994519038347	0.689731815575263	0.689731815575263	0.46093481530398	0.952119089592946	0.726467324115127	0.259094481073089	0.551857196617308	0.689731815575263
g__Blautia	0.617075745717188	0.60272462671071	0.689731815575263	0.37478159024612	0.220714907973374	0.163446999060647	0.688144522422272	0.357779865287594	0.3588078473711	0.0659629999958579	0.689731815575263	0.546272119906496	0.205922479571884	0.0320957172750716	0.689731815575263	0.288932009182439	0.932181579300574	0.357779865287594	0.689731815575263	0.689731815575263	0.689731815575263	0.553590853297686	0.689731815575263	0.104497742658984	0.286334126444803	0.357779865287594	0.554994519038347	0.605409137881749	0.400955008136013	0.689731815575263	0.689731815575263	0.536622754117259	0.689731815575263	0.689731815575263	0.107760351542962	0.226182909433733	0.689731815575263	0.689731815575263	0.403644223709312	0.689731815575263	0.17239213503273	0.0258012305792097	0.689731815575263	0.448901893860912	0.695279409325623	0.436247752336155	0.764738044063237	0.148147933205667	0.689731815575263
g__[Ruminococcus] torques group	0.454420361014958	0.237803816979946	0.899040398094756	0.559865815997141	0.120618365532395	0.669846894000759	0.0376932417266339	0.11499835066293	0.337855498796884	0.403316126012334	0.899040398094756	0.137627303775397	0.255886386659355	0.844617769072578	0.297847620190868	0.730424341291726	0.26781180780381	0.747929103971557	0.440210074544723	0.105596081920244	0.297847620190868	0.706965250928734	0.186273591584499	0.56498872035648	0.0443010216372336	0.6326903073441	0.3248403897214	0.376211799806749	0.557844472639009	0.105596081920244	0.297847620190868	0.134014970725527	0.297847620190868	0.899040398094756	0.553597830637765	0.411771207355551	0.899040398094756	0.297847620190868	0.167827790637037	0.899040398094756	0.675808983952782	0.899040398094756	0.440210074544723	0.117425323491049	0.00933840990605548	0.911405697140976	0.417525069489028	0.775510519709548	0.899040398094756
g__[Eubacterium] fissicatena group	0.419451880089256	0.70788349091791	0.192977583019555	0.537691085613045	0.174992982869674	0.0743289141440214	0.267113803309982	0.393031371802044	0.123186907088555	0.0286727056714069	0.192977583019555	0.0772857667202086	0.000723607723699695	0.339809758165885	0.304937231741436	0.410741333155438	0.713711722398164	0.0272948774437244	0.802187277393873	0.802187277393873	1	0.853313152654871	0.614737347343485	0.0362758768209441	0.495213888226262	0.895876939089322	0.0659629999958579	0.0936756583352754	0.135924965862138	0.446741596624197	1	0.23592690724066	0.304937231741436	0.192977583019555	0.773363229873642	0.174210735727398	0.111172952769057	0.304937231741436	0.747868303598391	0.111172952769057	0.529334694930785	0.304937231741436	0.802187277393873	0.51903079212271	0.718943736263022	0.20164875626478	0.760536982769567	0.457889854115138	0.111172952769057
g__Lachnospiraceae UCG-006	0.0558732255355185	0.153466109820936	0.899603430306214	0.0131713270682977	0.772137316885292	0.406045551131833	0.827740184985532	0.881966641694434	0.415909172521867	0.638707925092162	0.899603430306214	0.582423824292545	0.935564531258327	0.866853417930617	0.899603430306214	0.724693443902121	0.353847089091811	0.194162637240956	0.611751336007113	0.188970886929011	0.188970886929011	0.573365629373186	0.442849840174397	0.324248382590565	0.964998731219002	0.272567047165069	0.954447249598206	0.782286302348135	0.184331650490276	0.524315159393221	0.188970886929011	0.935208216298668	0.899603430306214	0.899603430306214	0.355359373636526	0.226125251741877	0.300707646548551	0.899603430306214	0.759562186337269	0.300707646548551	0.584712073915901	0.800566254269681	0.611751336007113	0.573424157055786	0.0371638677211712	0.7732263914636	0.46493177788984	0.346896002579537	0.300707646548551
g__Lachnospiraceae UCG-008	0.103776502060272	0.669811720692228	0.800839193002002	0.0632897044138353	0.595306422983653	0.216141525668451	0.909965467016471	0.912565529281857	0.295753360070842	0.658826653140513	0.800839193002002	0.99262809102431	0.822372425056308	0.178630462846516	0.800839193002002	0.204042829318744	0.0808811077999082	0.252784425658819	1	0.612253813284849	0.108389386903499	0.779816640800954	0.301417580286789	0.266971328066978	0.295753360070842	0.964975681324957	0.797115704967258	0.673213311209818	0.0271050162638539	0.524904818396208	0.108389386903499	0.491036349852845	0.800839193002002	0.800839193002002	0.996392058074661	0.988640235435276	0.443504070820396	0.800839193002002	0.606918625229322	0.443504070820396	0.306150745456497	0.189641934835029	1	0.669811720692228	0.242614173710664	0.207081725519176	0.0440911124869315	0.916045963925694	0.443504070820396
g__Catonella	0.445453261590429	0.0220730463222736	0.786654316597192	0.800566254269681	0.899881436873336	0.111172952769057	0.144695143764174	0.536635220358291	0.537486557412499	0.192977583019555	0.786654316597192	0.289811366257669	0.192977583019555	0.300707646548551	0.786654316597192	0.34466912158526	0.110617051465201	0.536635220358291	0.786654316597192	0.786654316597192	0	0.688697536135214	0.786654316597192	0.601818327142098	0.537486557412499	0.536635220358291	0.689731815575263	0.108389386903499	0.190311674855373	0.786654316597192	0	0.704994473663594	0.786654316597192	0.786654316597192	0.704204874399206	0.41990413749896	0.786654316597192	0.786654316597192	0.111172952769057	0.786654316597192	0.689731815575263	0.786654316597192	0.786654316597192	0.0220730463222736	0.790561984474034	0.534052927888933	0.109504020462647	0.0858395107319392	0.786654316597192
g__Candidatus Stoquefichus	0.780710800754389	0.528301665068688	0.688697536135214	1	0.780115908011889	0.345435227698926	0.779516148659912	0.733781644958938	0.357063189005032	0.176998148631444	0.688697536135214	0.105438683637733	0.0420566664725557	0.393697712831201	0.688697536135214	0.186035844265294	0.212182810515906	0.356034328600136	0.688697536135214	0.688697536135214	0.688697536135214	0.552183786680393	0.688697536135214	0.103126983599864	0.357063189005032	0.356034328600136	0.553590853297686	0.925878934657654	0.574448954540967	0.688697536135214	0.688697536135214	0.640614169671474	0.688697536135214	0.688697536135214	0.639672874724084	0.922108307960161	0.688697536135214	0.688697536135214	0.71086068989227	0.688697536135214	0.120095257123023	0.0110307205571389	0.688697536135214	0.528301665068688	0.553590853297686	0.352919083882603	0.0717363977719973	0.691979850446671	0.688697536135214
g__Coprobacillus	0.451159579685142	0.796075157949024	0.536635220358291	0.177575196330619	0.62369466292365	0.152728296369421	0.626673919950211	0.830771820406287	0.7896581857467	0.380407843077259	0.536635220358291	0.714248261844472	0.200342971043497	0.812924293019114	0.103310030429834	0.223641381794111	0.83551969109168	0.862198553693768	0.536635220358291	0.536635220358291	0.536635220358291	0.492724486703784	0.536635220358291	0.22852300838065	0.260541346246431	0.144582469216726	0.357779865287594	0.337398051465649	0.938827199611253	0.536635220358291	0.536635220358291	0.813436437089023	0.103310030429834	0.536635220358291	0.964926825740563	0.651159855239532	0.536635220358291	0.103310030429834	0.171568479371659	0.536635220358291	0.663362337305997	0.270070226338984	0.536635220358291	0.882725510828602	0.745671817149081	0.351334689015407	0.878130145152677	0.84292611316443	0.536635220358291
g__Eggerthia	0.445453261590429	0.0220730463222736	0.786654316597192	0.800566254269681	0.899881436873336	0.111172952769057	0.144695143764174	0.536635220358291	0.537486557412499	0.192977583019555	0.786654316597192	0.289811366257669	0.192977583019555	0.300707646548551	0.786654316597192	0.34466912158526	0.110617051465201	0.536635220358291	0.786654316597192	0.786654316597192	0	0.688697536135214	0.786654316597192	0.601818327142098	0.537486557412499	0.536635220358291	0.689731815575263	0.108389386903499	0.190311674855373	0.786654316597192	0	0.704994473663594	0.786654316597192	0.786654316597192	0.704204874399206	0.41990413749896	0.786654316597192	0.786654316597192	0.111172952769057	0.786654316597192	0.689731815575263	0.786654316597192	0.786654316597192	0.0220730463222736	0.790561984474034	0.534052927888933	0.109504020462647	0.0858395107319392	0.786654316597192
g__Erysipelatoclostridium	0.445453261590429	0.0220730463222736	0.786654316597192	0.800566254269681	0.899881436873336	0.111172952769057	0.144695143764174	0.536635220358291	0.537486557412499	0.192977583019555	0.786654316597192	0.289811366257669	0.192977583019555	0.300707646548551	0.786654316597192	0.34466912158526	0.110617051465201	0.536635220358291	0.786654316597192	0.786654316597192	0	0.688697536135214	0.786654316597192	0.601818327142098	0.537486557412499	0.536635220358291	0.689731815575263	0.108389386903499	0.190311674855373	0.786654316597192	0	0.704994473663594	0.786654316597192	0.786654316597192	0.704204874399206	0.41990413749896	0.786654316597192	0.786654316597192	0.111172952769057	0.786654316597192	0.689731815575263	0.786654316597192	0.786654316597192	0.0220730463222736	0.790561984474034	0.534052927888933	0.109504020462647	0.0858395107319392	0.786654316597192
g__Erysipelotrichaceae UCG-004	0.801651335444001	0.609608089855352	0.786654316597192	0.368125334657452	0.369512076441216	0.446741596624197	0.144695143764174	0.536635220358291	0.349341997273731	1	0.786654316597192	0.289811366257669	0.446741596624197	0.611751336007113	0.786654316597192	0.504215350649234	0.304237276026332	0.536635220358291	0.786654316597192	0.786654316597192	0.786654316597192	0.0110307205571389	0.786654316597192	1	0.537486557412499	0.103310030429834	0.689731815575263	0.189641934835029	0.190311674855373	0	0.786654316597192	0.145938026979064	0.786654316597192	0.786654316597192	0.442849840174397	1	0.786654316597192	0.786654316597192	0.192977583019555	0.786654316597192	0.689731815575263	0.786654316597192	0.786654316597192	0.609608089855352	0.165370875265201	0.200201815281311	1	0.687419275221822	0.786654316597192
g__Solobacterium	0.37089004930318	0.155898174462302	0.786654316597192	0.800566254269681	0.302125501751082	0.614737347343485	1	0.536635220358291	0.537486557412499	0.446741596624197	0.786654316597192	0.289811366257669	0.111172952769057	0.107831482745477	0.786654316597192	0.894814729411419	0.304237276026332	0.536635220358291	0.786654316597192	0.786654316597192	0.786654316597192	0.688697536135214	0.786654316597192	0.286825179554808	0.537486557412499	0.536635220358291	0.689731815575263	0.899742722670382	0.108946901309612	0.786654316597192	0.786654316597192	0.444156042841719	0.786654316597192	0.786654316597192	0.442849840174397	0.41990413749896	0.786654316597192	0.786654316597192	0.802187277393873	0.786654316597192	0.00412958748496092	0	0.786654316597192	0.609608089855352	0.790561984474034	0.0419308600844572	0.37020215350601	0.339196608730363	0.786654316597192
g__Ruminococcaceae UCG-011	0.238496018956605	0.300394393161927	0.470333565294826	0.222508793816392	0.30743371614236	0.5735646786643	0.263495687140488	0.940542860230066	0.617687760274892	0.100031546707465	0.470333565294826	0.177414210883546	0.927159194984548	0.73471116837103	0.132592869069859	0.197352325163879	0.802951581896285	0.320962021200452	0.0637605731525121	0.238389284939903	0.470333565294826	0.596011233356021	0.470333565294826	0.394665313015045	0.206841897382218	0.461360757531616	0.280617117410877	0.430224505291601	0.320633778942506	0.470333565294826	0.470333565294826	0.0260183157532053	0.132592869069859	0.470333565294826	0.0630206162472403	0.952858325693008	0.470333565294826	0.132592869069859	0.602145173343284	0.470333565294826	0.0429788488210684	0.383631613755148	0.0637605731525121	0.858178099308322	0.665373571782747	0.544764713150957	0.557830509148263	0.703191748428942	0.470333565294826
g__Allobaculum	0.00157244782367046	0.70788349091791	1	0.8151214302981	0.914386311376609	0.929011729160351	0.971340583600566	0.835743017633939	0.568591257364422	0.28858316144472	1	0.19764110013112	0.603087753131897	0.507614057748821	0.111172952769057	0.575836302764331	0.830312173907668	0.973909603290234	0.446741596624197	0.192977583019555	0.614737347343485	0.176998148631444	0.304937231741436	0.897145620436304	0.84460659172236	0.590659038110516	0.754827502806554	0.907149807407868	0.0275687230160926	0.802187277393873	0.614737347343485	0.588393453120866	0.111172952769057	1	0.044165955054157	0.835544694681425	0.192977583019555	0.111172952769057	0.529067987234987	0.192977583019555	0.354977167197389	0.614737347343485	0.446741596624197	0.980778099196988	0.733238030709106	0.184689118667944	0.753686972091936	0.121046525876752	0.192977583019555
g__Catenibacterium	0.733594691642229	0.0574723544225905	0.614737347343485	0.949865066201097	0.767088280705913	0.0546465345408654	0.0480921556008244	0.87002460993827	0.117010542308716	0.00731856984210432	0.614737347343485	0.0716525551977308	0.000119102559800427	0.562288342129053	0.802187277393873	0.589032293521525	0.241950880106297	0.0597924751459424	1	0.446741596624197	0.111172952769057	0.576591189838608	0.192977583019555	0.19479582456832	0.413357605896483	0.380407843077259	0.10364574410104	0.00586331373045927	0.178265363680686	0.304937231741436	0.111172952769057	0.159207970272692	0.802187277393873	0.614737347343485	0.921281774175972	0.0371170987825515	0.111172952769057	0.802187277393873	0.394284017397362	0.111172952769057	0.309668593773802	0.192977583019555	1	0.116408005838891	0.690610192810083	0.102039702315849	0.692834139545995	0.141064167619537	0.111172952769057
g__Muribaculum	0.753688794415295	0.0776804656404372	1	0.413421921718074	0.0642518389702444	0.0738637413203542	0.846535314010102	0.331406109949811	0.00242709285761046	0.12175488699699	1	0.698533780689726	0.19722189332736	0.296992765130984	0.304237276026332	0.300933699759837	0.486596164650151	0.0229603766966215	0.801919850104855	0.304237276026332	0.110617051465201	0.296405313101638	0.192313060972615	0.0184788983190767	0.412693887747269	0.414972869654465	0.126492556659423	0.271374180057302	0.538274805644822	0.706167116143716	0.110617051465201	0.187654166284111	0.304237276026332	1	0.69791836734912	0.173563013813118	0.110617051465201	0.304237276026332	0.27488966062774	0.110617051465201	0.437233361733124	0.446098533368288	0.801919850104855	0.39011511965247	0.460840409091548	0.84311800510723	0.514769387429823	0.804066845364726	0.110617051465201
g__DNF00809	0.87381264465628	0.0388483962751981	1	0.356871806193797	0.293557320346328	0.376350269096829	0.543671640702992	0.612301829226432	0.640922663916639	0.126280870459842	1	0.531682163897396	0.827957235685409	0.409380059466406	0.521333845787556	0.90487180669374	0.410024888949394	0.916222484899579	0.297127498270789	0.141573028500385	0.105036314840893	0.337697815345747	0.439544357308842	0.444217951145704	0.609095167928903	0.777309215395935	0.87423666404034	0.780783408103808	0.798679746277852	0.521333845787556	0.105036314840893	0.859126906959298	0.521333845787556	1	0.471371839417225	0.00956628280831539	0.521333845787556	0.521333845787556	0.877728228496516	0.521333845787556	0.363186961576274	0.799184529167756	0.297127498270789	0.306766766979338	0.120606895994043	0.622030932891333	0.351421481040672	0.672964375558846	0.521333845787556
g__Senegalimassilia	0.445453261590429	0.0220730463222736	0.786654316597192	0.800566254269681	0.899881436873336	0.111172952769057	0.144695143764174	0.536635220358291	0.537486557412499	0.192977583019555	0.786654316597192	0.289811366257669	0.192977583019555	0.300707646548551	0.786654316597192	0.34466912158526	0.110617051465201	0.536635220358291	0.786654316597192	0.786654316597192	0	0.688697536135214	0.786654316597192	0.601818327142098	0.537486557412499	0.536635220358291	0.689731815575263	0.108389386903499	0.190311674855373	0.786654316597192	0	0.704994473663594	0.786654316597192	0.786654316597192	0.704204874399206	0.41990413749896	0.786654316597192	0.786654316597192	0.111172952769057	0.786654316597192	0.689731815575263	0.786654316597192	0.786654316597192	0.0220730463222736	0.790561984474034	0.534052927888933	0.109504020462647	0.0858395107319392	0.786654316597192
g__Gordonibacter	0.815379284523626	0.364584538140132	0.900019576903622	0.828447854666554	0.483506982632251	0.0823510635987009	0.0970362430156596	0.532447685502143	0.354767550466527	0.00578564558712337	0.900019576903622	0.56474956678468	0.0610526286104074	0.660347473470924	0.526077639477712	0.169600037262367	0.120025334981667	0.2370224560862	0.613252960479497	0.302831419311976	0.190980108306887	0.780413958590067	0.801381726023778	0.668503282212179	0.644684837051816	0.986899214031906	0.300345496280534	0.0460272111939453	0.828918715145735	0.302831419311976	0.190980108306887	0.0702036744806049	0.526077639477712	0.900019576903622	0.956842703914699	0.0498510386377896	0.146558181082016	0.526077639477712	0.795019765888591	0.146558181082016	0.875628143778064	0.526077639477712	0.613252960479497	0.0819012409792665	0.327287312334604	0.860003506381806	0.38242944509973	0.354253548273969	0.146558181082016
g__Paraeggerthella	0.652863583827278	0.223351487698536	0.345440360682642	0.530970515628278	0.171355444317257	0.506172339104268	0.750321007754413	0.631256563272034	0.240368298419641	0.63664607407565	0.345440360682642	0.486849491050757	0.985004426684101	0.757570335718578	0.345440360682642	0.185211727037462	0.075394416248468	0.791021222823549	0.345440360682642	0.504882121041146	0.345440360682642	0.555446594169679	0.167514727736596	0.549085922832544	0.188418093964878	0.0792388393746943	0.180032719233265	0.112724108996885	0.437449909461142	0.89497488662835	0.345440360682642	0.60087537487544	0.345440360682642	0.345440360682642	0.693047562835993	0.0437837075589314	0.277654297244745	0.345440360682642	0.556884879235991	0.277654297244745	0.598597876134902	0.89497488662835	0.345440360682642	0.683023692233552	0.681777577993722	0.41031871468537	0.244221847437121	0.519711905412224	0.277654297244745
g__Enterorhabdus	0.00598447282618953	0.362501299242414	0.300707646548551	0.307158085471614	0.582071968762518	0.549931715313296	0.95305437356858	0.87328453890586	0.860570196522824	0.176946289391334	0.300707646548551	0.482592006927194	0.773363229873642	0.956662406219979	0.300707646548551	0.486387030226674	0.874862158623589	0.642598673485442	1	0.107831482745477	0.107831482745477	0.114049897266423	0.442849840174397	0.576921022705805	0.716491369790887	0.307867591742413	0.584712073915901	0.906378007769057	0.00375905904814093	0.300707646548551	0.107831482745477	0.723884548150068	0.300707646548551	0.300707646548551	0.058833820098735	0.894092300340728	0.300707646548551	0.300707646548551	0.971340583600566	0.300707646548551	0.76377942687475	0.704204874399206	1	0.176825092529353	0.494301177053662	0.0405989005341596	0.94606605484266	0.259663643206153	0.300707646548551
g__Adlercreutzia	0.306197088100268	0.950301547156819	0.430672420740185	0.174145270666584	0.787763489999409	0.610015021651063	0.951828981767462	0.150148814848368	0.856960237696473	0.711490362974863	0.430672420740185	0.0534978414164924	0.846400480620676	0.542236982955624	0.430672420740185	0.773456987084804	0.47481582047829	0.389209544914126	0.0977294187044337	0.896992512063348	0.228023231467393	0.630855268316223	0.430672420740185	0.882262474783116	0.41686465356656	0.734365033909231	0.299636480094653	0.889239746481032	0.218917336146445	0.896992512063348	0.228023231467393	0.490885048756054	0.430672420740185	0.430672420740185	0.159422066273509	0.10316940750155	0.228023231467393	0.430672420740185	0.199120655135792	0.228023231467393	0.329972690054177	0.896992512063348	0.0977294187044337	0.624911335268386	0.138549770845364	0.505862748948295	0.64521446394254	0.624046380964837	0.228023231467393
g__Parvibacter	0.036237857391575	0.0532568082583111	0.37020215350601	0.127512803591855	0.66454909652139	0.659721672662133	0.352460738543145	0.604594829806094	0.0468794832510996	0.128400726639304	0.37020215350601	0.890026754561563	0.185590088191751	0.768976191625203	0.24304560845513	0.898435357359943	0.921501029454438	0.105676015194922	0.37020215350601	0.900019576903622	0.109504020462647	0.641082065238177	0.444805768907436	0.834645082108509	0.0554423997594392	0.746135721919408	0.732168339843958	0.488720661128281	0.148332234825521	0.613252960479497	0.109504020462647	0.38433520828386	0.24304560845513	0.37020215350601	0.758591756828974	0.0197138410083022	0.109504020462647	0.24304560845513	0.485977274791071	0.109504020462647	0.418602838061039	0.801381726023778	0.37020215350601	0.0929631842728863	0.834619695632286	0.757227443626779	0.864411488652116	0.13045312014308	0.109504020462647
g__Paraprevotella	0.0855137375587788	0.317162752720797	0.689731815575263	0.37478159024612	0.55606776127935	0.0237249185454011	0.584712073915901	0.357779865287594	0.3588078473711	0.0212830657141069	0.689731815575263	0.546272119906496	0.281382636631589	0.830211395693476	0.689731815575263	0.75276702961533	0.0828460098793733	0.357779865287594	0.689731815575263	0.689731815575263	0.0258012305792097	0.553590853297686	0.689731815575263	0.636863005602874	0.286334126444803	0.357779865287594	0.554994519038347	0.0808824525818672	0.278571405837627	0.689731815575263	0.0258012305792097	0.875456731075143	0.689731815575263	0.689731815575263	0.190705435276253	0.226182909433733	0.689731815575263	0.689731815575263	0.977404191544857	0.689731815575263	0.554994519038347	0.689731815575263	0.689731815575263	0.317162752720797	0.695279409325623	0.354667206237581	0.0330043795063284	0.727130568466515	0.689731815575263
g__Aquaspirillum	0.419266832811807	0.60272462671071	0.689731815575263	0.59477218845156	0.988638531307477	0.798488036329737	0.25698140471624	0.357779865287594	0.754989070628838	0.607929239580379	0.689731815575263	0.106821992690768	0.0833368806317172	0.132005684443973	0.689731815575263	0.535802685827315	0.909648023360493	0.357779865287594	0.689731815575263	0.689731815575263	0.689731815575263	0.120095257123023	0.689731815575263	0.475866408685877	0.3588078473711	0.418027420860153	0.554994519038347	0.351506601553033	0.022740907852818	0.00412958748496092	0.689731815575263	0.55606776127935	0.689731815575263	0.689731815575263	0.931710614022579	0.586884205091944	0.689731815575263	0.689731815575263	0.229503031278024	0.689731815575263	0.17239213503273	0.0258012305792097	0.689731815575263	0.448901893860912	0.200752077177896	0.00926052542144536	0.546874667086745	0.750145987464581	0.689731815575263
g__Delftia	0.943388894908588	0.437023618104564	0.343118801246006	0.882632257658549	0.867966311424141	0.309668593773802	0.0566432965243556	0.234496341576577	0.659777698584197	0.0403825637568825	0.343118801246006	0.116007607228236	0.00715401877183811	0.422344028672902	0.790561984474034	0.117879453132812	0.519247412665861	0.132290032258238	0.343118801246006	0.343118801246006	0.41916482452531	0.184563023850437	0.343118801246006	0.43288248157572	0.585177165110768	0.940121939283835	0.575786820869193	0.0451593275185478	0.302034887027336	0.123063790939489	0.41916482452531	0.17089049848651	0.790561984474034	0.343118801246006	0.7095163542107	0.651403246904932	0.343118801246006	0.790561984474034	0.820530515254173	0.343118801246006	0.596887150517023	0.123063790939489	0.343118801246006	0.575749125567977	0.665581633438672	0.12788735362266	0.764738044063237	0.345946952246627	0.343118801246006
g__Pelomonas	0.160248914682498	0.423701493246019	0.142199144966088	0.167157820628421	0.447457529407648	0.541488585135454	0.385980978468348	0.95151488807982	0.186122557150145	0.523193030648851	0.142199144966088	0.970310355267408	0.560052199919563	0.180325332217014	0.899040398094756	0.652167675151286	0.649493757663637	0.191448020593519	0.440210074544723	0.440210074544723	0.899040398094756	0.338412043536684	0.186273591584499	0.356733948195988	0.496241650354694	0.781881731161751	0.288239648615431	0.240142885598345	0.00219128850249272	0.142199144966088	0.899040398094756	0.612037131549266	0.899040398094756	0.142199144966088	0.46043559199186	0.0444121928647965	0.105596081920244	0.899040398094756	0.272798081128089	0.105596081920244	0.247620961360087	0.440210074544723	0.440210074544723	0.985380860097655	0.931326694522569	0.0312414948024124	0.658538098626138	0.497807203424091	0.105596081920244
g__Sphaerotilus	0.801651335444001	0.609608089855352	0.786654316597192	0.368125334657452	0.369512076441216	0.446741596624197	0.144695143764174	0.536635220358291	0.349341997273731	1	0.786654316597192	0.289811366257669	0.446741596624197	0.611751336007113	0.786654316597192	0.504215350649234	0.304237276026332	0.536635220358291	0.786654316597192	0.786654316597192	0.786654316597192	0.0110307205571389	0.786654316597192	1	0.537486557412499	0.103310030429834	0.689731815575263	0.189641934835029	0.190311674855373	0	0.786654316597192	0.145938026979064	0.786654316597192	0.786654316597192	0.442849840174397	1	0.786654316597192	0.786654316597192	0.192977583019555	0.786654316597192	0.689731815575263	0.786654316597192	0.786654316597192	0.609608089855352	0.165370875265201	0.200201815281311	1	0.687419275221822	0.786654316597192
g__Rhizobacter	0.220536387049523	0.369085870747617	0.289811366257669	0.806037529308092	0.249276307051158	0.782721224420315	0.977855571588673	0.60310379435814	0.652371150602788	0.343777853475707	0.289811366257669	0.686729585057348	0.658123865980825	0.00573937963926202	0.289811366257669	0.151261601944645	0.39494399031659	0.684826087348294	0.178747462274741	0.289811366257669	0.289811366257669	1	0.698073793615145	0.464222924577016	0.360396626228208	0.431633171457575	0.770004981943616	0.489207365518204	0.0773124523739114	0.289811366257669	0.289811366257669	0.878931874431855	0.289811366257669	0.289811366257669	0.933625105759266	0.197881196373331	0.289811366257669	0.289811366257669	0.486309133869215	0.289811366257669	0.0166286109074293	0.09942018858262	0.178747462274741	0.940637297647199	0.120101698577994	0.584863188363223	0.109667580647902	0.0483600471966509	0.289811366257669
g__Ramlibacter	0.147177473821492	0.609608089855352	0.786654316597192	0.368125334657452	0.899881436873336	0.111172952769057	0.107831482745477	0.536635220358291	0.104117531753625	0.192977583019555	0.786654316597192	0.289811366257669	0.192977583019555	0.107831482745477	0.786654316597192	0.504215350649234	0.110617051465201	0.0435093277955246	0.786654316597192	0.786654316597192	0.786654316597192	0.688697536135214	0.786654316597192	0.0971652869488616	0.537486557412499	0.536635220358291	0.00412958748496092	0.108389386903499	0.190311674855373	0.786654316597192	0.786654316597192	0.369512076441216	0.786654316597192	0.786654316597192	0.107831482745477	0.343895273008508	0	0.786654316597192	0.802187277393873	0	0.689731815575263	0.786654316597192	0.786654316597192	0.609608089855352	0.790561984474034	0.534052927888933	0.613252960479497	0.339196608730363	0
g__Variovorax	0.0785723971319818	0.964790601795611	0.104117531753625	0.0938843069690872	1	0.694245656722263	0.758192273853012	0.718378693993052	0.146415641700734	0.793686035696634	0.104117531753625	0.77029952980989	0.710554173170505	0.477339808183532	0.537486557412499	0.311040113471453	0.982616713441637	0.145498106791231	0.537486557412499	0.0440382514848416	0.349341997273731	0.357063189005032	0.537486557412499	0.982011983796564	0.915320236043581	0.500953468571714	0.728641978218357	0.809293007888802	0.521692684828054	0.537486557412499	0.349341997273731	0.878210792583029	0.537486557412499	0.104117531753625	0.930055122499884	0.514842640088323	0.537486557412499	0.537486557412499	0.743507818689206	0.537486557412499	0.3588078473711	0.537486557412499	0.537486557412499	0.964790601795611	0.0456384628833873	0.788374293166228	0.0877232677351913	0.0436142253057134	0.537486557412499
g__MND1	0.302329876330534	0.733820362201053	0.536635220358291	0.128395744195432	0.584720868903187	0.685520632325137	0.678939205737016	0.663126293738751	0.236513163690571	0.399423486462771	0.536635220358291	0.294170172099377	0.947843089770197	0.165746457241523	0.147795903015867	0.362535257003003	0.243243890207806	0.126142449491748	0.536635220358291	0.536635220358291	0.536635220358291	0.568903645747961	0.536635220358291	0.57314404689817	0.86247880819525	0.144582469216726	0.285288786221491	0.588048073889333	0.513511508207909	0.536635220358291	0.536635220358291	0.426208062768571	0.147795903015867	0.536635220358291	0.646602256784609	0.15704303013665	0.0435093277955246	0.147795903015867	0.43217316474889	0.0435093277955246	0.754499347022669	0.348309498080067	0.536635220358291	0.923635027707349	0.880532488696253	0.462724494710046	0.372122226066901	0.939655261131508	0.0435093277955246
g__mle1-7	0.801651335444001	0.609608089855352	0.786654316597192	0.368125334657452	0.369512076441216	0.446741596624197	0.144695143764174	0.536635220358291	0.349341997273731	1	0.786654316597192	0.289811366257669	0.446741596624197	0.611751336007113	0.786654316597192	0.504215350649234	0.304237276026332	0.536635220358291	0.786654316597192	0.786654316597192	0.786654316597192	0.0110307205571389	0.786654316597192	1	0.537486557412499	0.103310030429834	0.689731815575263	0.189641934835029	0.190311674855373	0	0.786654316597192	0.145938026979064	0.786654316597192	0.786654316597192	0.442849840174397	1	0.786654316597192	0.786654316597192	0.192977583019555	0.786654316597192	0.689731815575263	0.786654316597192	0.786654316597192	0.609608089855352	0.165370875265201	0.200201815281311	1	0.687419275221822	0.786654316597192
g__Parasutterella	0.656442937740735	0.234360794282378	0.270070226338984	0.603065266760734	0.193383753617242	0.135288312035524	0.398589163427729	0.558437959567303	0.0415985337808952	0.104477793874829	0.270070226338984	0.726972620271934	0.621707049987973	0.175567468171925	0.0435093277955246	0.711510674406171	0.367315549542103	0.223998658372712	0.536635220358291	0.536635220358291	0.536635220358291	0.00221079735256645	0.536635220358291	0.147639502501894	0.915146739432127	0.936184316038651	0.663362337305997	0.340358816427167	0.513511508207909	0.103310030429834	0.536635220358291	0.161309750840062	0.0435093277955246	0.270070226338984	0.385767076316967	0.646947697920264	0.270070226338984	0.0435093277955246	0.508644692989797	0.270070226338984	0.357779865287594	0.536635220358291	0.536635220358291	0.234360794282378	0.536561353623112	0.034551168016427	0.499641285874401	0.197064974535691	0.270070226338984
g__GOUTA6	0.586824370686224	0.448901893860912	0.0258012305792097	0.174718716130957	0.176033398748801	0.33949500345307	0.154773838349598	0.808009191098236	0.754989070628838	0.86496677201358	0.0258012305792097	0.309300302520485	0.548560428547049	0.688144522422272	0.689731815575263	0.916553567779936	0.323693299289692	0.357779865287594	0.689731815575263	0.689731815575263	0.689731815575263	0.120095257123023	0.689731815575263	1	0.3588078473711	0.418027420860153	0.554994519038347	0.108318106412169	0.069616533980518	0.00412958748496092	0.689731815575263	0.0668745921459634	0.689731815575263	0.0258012305792097	0.488100009998134	0.358921775126308	0.689731815575263	0.689731815575263	0.111100940514598	0.689731815575263	0.554994519038347	0.689731815575263	0.689731815575263	0.448901893860912	0.740575063495814	0.0468259899751926	0.864411488652116	0.283406840816421	0.689731815575263
g__Kingella	0.943347036637026	0.091764627832874	0.536635220358291	0.711790232953101	0.23632662424382	0.685520632325137	0.534414512306334	0.74820409486895	0.86247880819525	0.81869826914131	0.536635220358291	0.982080409752055	0.606106904313751	0.128395744195432	0.536635220358291	0.643260716949127	0.424862651566728	0.376950567727897	0.348309498080067	0.536635220358291	0.0435093277955246	0.356034328600136	0.536635220358291	0.0558133472904743	0.145498106791231	0.663126293738751	0.0222400882844509	0.346322878967338	0.335154596704778	0.536635220358291	0.0435093277955246	0.34702285820025	0.536635220358291	0.536635220358291	0.237335444251915	0.374787234812398	0.147795903015867	0.536635220358291	0.701798681562766	0.147795903015867	0.889669822348624	0.536635220358291	0.348309498080067	0.091764627832874	0.667617572289728	0.14182447936894	0.651986556219956	0.682383029723686	0.147795903015867
g__Eikenella	0.634890954320446	5.35328407870327e-14	0.608695024863497	0.275823825050561	0.2860912667325	0.105649374347405	0.673079957772752	0.789845641737953	0.234127579202756	0.280051353236407	0.608695024863497	0.449208081017096	0.0798515308452491	0.941745982469604	0.608695024863497	0.602929622087989	0.884556231498105	1	0.104476193027315	0.608695024863497	0.0216408574773761	0.446098533368288	0.608695024863497	0.821565167171186	0.234127579202756	0.233099231856068	0.447726640487767	0.769937929444498	0.798399263168095	0.608695024863497	0.0216408574773761	0.81256067671974	0.608695024863497	0.608695024863497	0.985426092405497	0.0290953894143642	0.608695024863497	0.608695024863497	0.509926287544083	0.608695024863497	0.00864900347194408	0.104476193027315	0.104476193027315	0.0131366849331651	0.18664264080786	0.78856284513076	0.827011601032526	0.938293399895986	0.608695024863497
g__Neisseria	0.113405288797665	0.0251944352717293	0.144072419374037	0.692112950430684	0.18029575722907	0.466185632505374	0.802762818174877	0.748959707458312	0.228129251054378	0.283640439878865	0.144072419374037	0.871113215809049	0.389521409803994	0.354658081456806	0.144072419374037	0.664012988924688	0.185647821610352	0.548804709947821	0.367428647836405	0.899463555753389	0.367428647836405	0.0898777186420242	0.611246906286513	0.782983189721146	0.135317227394817	0.575424255976685	0.796558869659364	0.226485111023351	0.820910209643293	0.442193338137559	0.367428647836405	0.418885719441529	0.144072419374037	0.144072419374037	0.606082712277507	0.431105412076752	0.442193338137559	0.144072419374037	0.704649802141955	0.442193338137559	0.0486235909553819	0.107273194430304	0.367428647836405	0.189796149137338	0.78917384365372	0.417895413497426	0.39010865910401	0.4384512795005	0.442193338137559
g__Herbaspirillum	0.898776723453801	0.119692996457202	0.608695024863497	0.129301151319499	0.257218321135654	0.584125381929947	0.096296275293247	0.882431575693192	0.767511286417117	0.542374862315794	0.608695024863497	0.389197561282515	0.971097450026195	0.840599301858519	0.608695024863497	0.540796545170263	0.0224292880993793	0.09613762086271	0.154750146194066	0.608695024863497	0.608695024863497	0.446098533368288	0.608695024863497	0.725259294027462	0.234127579202756	0.233099231856068	0.241906334446434	0.0527205671428705	0.660516099502458	0.608695024863497	0.608695024863497	0.985466628021128	0.608695024863497	0.608695024863497	0.378458975138124	0.444467093296583	0.0396585284989725	0.608695024863497	0.592625909298552	0.0396585284989725	0.00380742775874943	0.0396585284989725	0.154750146194066	0.83166545475453	0.211856663578867	0.610873872204257	0.0721569141715993	0.0550879095278028	0.0396585284989725
g__Ralstonia	0.86496779116551	0.799714593352907	0.244436609005078	0.361340365952374	0.668731553898653	0.802496330184143	0.708032822375421	0.805699772799663	0.412693887747269	0.754347638685777	0.244436609005078	0.253464654116239	0.254010734419366	0.992824045106958	0.614244446696792	0.0141191465687928	0.282812960670778	0.552183786680393	1	0.244436609005078	0.446098533368288	0.252199886191819	0.614244446696792	0.788319213138362	0.251642916990316	0.87415398610792	0.437233361733124	0.850274412895356	0.417460871396701	0.304237276026332	0.446098533368288	0.106034823244383	0.614244446696792	0.244436609005078	0.762688659940165	0.898559256946504	0.446098533368288	0.614244446696792	0.301223464856353	0.446098533368288	0.216835327357575	0.110617051465201	1	0.903949804918742	0.285288786221492	0.192387370417875	0.260147952609753	0.73448275252473	0.446098533368288
g__Noviherbaspirillum	0.118581337811764	0.151998613523115	0.200201815281311	0.929475948338401	0.964806534957714	0.826150062146778	0.824719393826917	0.209803525372547	0.552169978441551	0.860576524789514	0.200201815281311	0.61693831355258	0.300570527401594	0.418567252936225	0.534052927888933	0.981504681721217	0.75787915497506	1	0.0419308600844572	0.534052927888933	0.534052927888933	0.64744682463153	0.534052927888933	0.582624400763577	0.142734286059871	0.787948200605993	0.354667206237581	0.912022650576462	0.00539622862408079	0.200201815281311	0.534052927888933	0.474863311343486	0.534052927888933	0.200201815281311	0.330603705998377	0.00941363261009769	0.534052927888933	0.534052927888933	0.627405381049895	0.534052927888933	0.00926052542144536	0.200201815281311	0.0419308600844572	0.698671871420914	0.142152215474791	0.0434599819646916	0.174605651316308	0.706741432541172	0.534052927888933
g__Ruminococcaceae UCG-014	0.552182252494329	0.790646138339301	0.614737347343485	0.449836516180156	0.569602390860372	0.180889163104941	0.587338714504927	0.669366599258752	0.0479931698087183	0.107609140399139	0.614737347343485	0.579162091787475	0.747868303598391	0.857334311190738	0.802187277393873	0.857965566897893	0.305747209559461	0.116164138502597	0.802187277393873	1	0.111172952769057	0.71086068989227	0.304937231741436	0.306849356339679	0.338982641744757	0.418916983447299	0.491790781853082	0.187646817935035	0.350989931636679	0.446741596624197	0.111172952769057	0.928619336825303	0.802187277393873	0.614737347343485	0.935564531258327	0.939879195640173	0.111172952769057	0.802187277393873	0.761500022782701	0.111172952769057	0.229503031278024	0.192977583019555	0.802187277393873	0.0888276752580817	0.113664270864957	0.139356265879019	0.351686564311874	0.129377123198971	0.111172952769057
g__Alloprevotella	0.558386981472833	0.115144838004004	0.105036314840893	0.967261497869269	0.735790950225488	0.603839398418562	0.377420905926311	0.52403283197445	0.373824331010081	0.154718943717003	0.105036314840893	0.973983596253347	0.475141088783442	0.559301249016175	0.364619533166079	0.70123885758836	0.254474838208456	0.542735064928484	0.297127498270789	0.364619533166079	0.18559598598445	0.777995017981444	0.898898153717647	0.710312821704622	0.380135673740399	0.933820541288896	0.592138788228943	0.277254608999012	0.300391356780874	0.609209408596574	0.18559598598445	0.44679676550687	0.364619533166079	0.105036314840893	0.916446048138064	0.0000686120742343669	0.364619533166079	0.364619533166079	0.534771538289439	0.364619533166079	0.552111215570158	0.898898153717647	0.297127498270789	0.44937512790643	0.264508177945905	0.606089406458297	0.280865597133932	0.555585468761353	0.364619533166079
g__Lachnospiraceae UCG-004	0.318847550481137	0.23156082964405	0.446741596624197	0.507614057748821	0.575838776592863	0.830542385756094	0.0715398864329408	0.835743017633939	0.262364011770372	0.641516421586088	0.446741596624197	0.585594355729781	0.27988186889314	0.992833908739906	0.304937231741436	0.269386641078295	0.314909479574366	0.613888275717787	1	0.446741596624197	0.614737347343485	0.0731205190950665	0.802187277393873	0.27048378060084	0.293828936238073	0.734702624687123	0.587868552767372	0.298403141134454	0.100824301844133	0.192977583019555	0.614737347343485	0.767088280705913	0.304937231741436	0.446741596624197	0.339809758165885	0.242658624240288	0.802187277393873	0.304937231741436	0.149748541554968	0.802187277393873	0.217516275597782	0.111172952769057	1	0.663090900955394	0.0733355259977743	0.000747475713098309	0.557768899413791	0.377762306728993	0.802187277393873
g__Bacteroides	0.210829007788001	0.904081286012598	0.802187277393873	0.871488692264814	0.256007971032234	0.0437925922354547	0.992833908739906	0.991302021189834	0.400424795465865	0.0780333273101838	0.802187277393873	0.00562715880576278	0.0413422673717235	0.625714460215964	0.111172952769057	0.306412219344815	0.823339875129271	0.236703683781632	0.446741596624197	0.446741596624197	0.304937231741436	0.252895143667041	0.614737347343485	0.217069598998769	0.930632730554318	0.552739662865044	0.64880643124621	0.30749144759281	0.31280067957936	1	0.304937231741436	0.220570438969213	0.111172952769057	0.802187277393873	0.279983760941774	0.85774921390133	0.614737347343485	0.111172952769057	0.788950927847518	0.614737347343485	0.473491555174571	0.802187277393873	0.446741596624197	0.281333139296745	0.621445925383421	0.39639002044164	0.74003705688761	0.782217203386239	0.614737347343485
g__Prevotellaceae UCG-004	0.935476995030079	0.922676352908469	0.899742722670382	0.269989915152284	0.585770777798702	0.187646817935035	0.709873187184913	0.817459044722842	0.0528519106202157	0.385689217858027	0.899742722670382	0.904361027681713	0.478945641220199	0.324292888483921	0.189641934835029	0.721480459628968	0.342250328621695	0.0472039822412443	0.612253813284849	0.108389386903499	0.800839193002002	0.708932501591367	0.443504070820396	0.00709757405881612	0.185334550165708	0.766459146826724	0.0637717923940841	0.356757345503798	0.670312811623508	0.443504070820396	0.800839193002002	0.409399122650234	0.189641934835029	0.899742722670382	0.642925893236876	0.63666893868872	0.108389386903499	0.189641934835029	0.490559121440802	0.108389386903499	0.797115704967258	0.443504070820396	0.612253813284849	0.665339894502203	0.674444959158126	0.380216028283806	0.818132420505411	0.859212663077314	0.108389386903499
g__Prevotellaceae UCG-003	0.128785871044541	0.544905016741646	0.676593313387249	0.652993781206156	0.964409080728931	0.766889283700108	0.557559505865627	0.179896044988453	0.772095879626223	0.19618156605376	0.676593313387249	0.0103199351206824	0.245804853026816	0.988100265422135	0.398098147452772	0.50709192627399	0.434508982020156	0.66250582559655	0.398098147452772	0.398098147452772	0.194743285949231	0.758481057448071	0.398098147452772	0.806004222368229	0.663161346192038	0.534466819465737	0.670741393282851	0.135990990506286	1	0.194743285949231	0.194743285949231	0.103006380133348	0.398098147452772	0.676593313387249	0.0776763655442015	0.237560197617517	0.194743285949231	0.398098147452772	0.259283244103036	0.194743285949231	0.813838633757243	0.676593313387249	0.398098147452772	0.952140945520103	0.319653333922366	0.460413792615294	0.285417014450623	0.899376934615336	0.194743285949231
g__Phocaeicola	0.440955471833303	0.234360794282378	0.147795903015867	0.227802500883331	0.7002152026334	0.0171624646934918	0.916807748010544	0.663126293738751	0.362895265202427	0.494307754650811	0.147795903015867	0.203431819446509	0.393031371802044	0.991229438456314	0.536635220358291	0.92656021129581	0.991290049149486	1	0.536635220358291	0.536635220358291	0.536635220358291	0.356034328600136	0.536635220358291	0.666341902684295	0.46651150226581	0.914972889670013	0.494264681918907	0.691612075048559	0.604086935154919	0.0435093277955246	0.536635220358291	0.136246329272973	0.536635220358291	0.147795903015867	0.670804882590807	0.857967909304181	0.147795903015867	0.536635220358291	0.0884872194761057	0.147795903015867	0.357779865287594	0.536635220358291	0.536635220358291	0.234360794282378	0.990780749345842	0.336730971219269	0.596827031131648	0.958205088541446	0.147795903015867
g__Prevotellaceae Ga6A1 group	0.0106787482235857	0.917743551366114	0.899603430306214	0.859718602529314	0.499271896471496	0.200899976225578	0.0345566253871683	0.795837856195007	0.72477776957653	0.0244560103212419	0.899603430306214	0.114225449271774	0.25459859890762	0.463018444652583	0.704204874399206	0.909300062280928	0.0276467522574127	0.140155476060692	0.188970886929011	0.188970886929011	0.107831482745477	0.925775741628055	0.899603430306214	0.359546694656645	0.74979991822718	0.408347736788856	0.123557167763261	0.00378525066988484	0.205387159478596	0.611751336007113	0.107831482745477	0.395385767432671	0.704204874399206	0.899603430306214	0.519023477326049	0.954517319604412	0.442849840174397	0.704204874399206	0.140290644044614	0.442849840174397	0.231482220561585	0.704204874399206	0.188970886929011	0.393771366275717	0.954447249598206	0.89436145801156	0.5482498537746	0.588478919407257	0.442849840174397
g__Lachnospiraceae NK4A136 group	0.914622363832917	0.487300907152051	0.614737347343485	0.86440684536862	0.532778965788245	0.0576344334704661	0.625714460215964	0.895876939089322	0.136183583403629	0.0205160425728724	0.614737347343485	0.00820777358358857	0.000319071240693714	0.625714460215964	0.446741596624197	0.114922761799427	0.936009018950121	0.0936162459685013	0.802187277393873	1	0.802187277393873	1	0.111172952769057	0.0319542785956278	0.76014054016274	0.271577989719597	0.267823925129049	0.0958444065026677	0.251913085429454	0.446741596624197	0.802187277393873	0.11255692584064	0.446741596624197	0.614737347343485	0.600026847100361	0.202897619390495	0.614737347343485	0.446741596624197	0.971577682777073	0.614737347343485	0.403644223709312	0.192977583019555	0.802187277393873	0.404947173552884	0.909771763668697	0.238389284939903	0.815879357798781	0.646225403580831	0.614737347343485
g__Prevotellaceae UCG-001	0.950142513543899	0.51903079212271	0.802187277393873	0.942712822429673	0.202259179373892	0.155674753633475	0.12399859478367	0.209084080604856	0.793686035696634	1	0.802187277393873	0.768579383219175	0.541123523509894	0.438680204761024	0.446741596624197	0.136954204330918	0.238008976666694	0.852854067644249	1	0.802187277393873	0.192977583019555	0.853313152654871	0.304937231741436	0.795752853337689	0.947949948216656	0.878630047216352	0.0659629999958579	0.456111238352864	0.153161249150089	0.304937231741436	0.192977583019555	0.468097248993337	0.446741596624197	0.802187277393873	0.0751781022767609	0.345389942451254	0.111172952769057	0.446741596624197	0.404774071270946	0.111172952769057	0.690610192810083	0.614737347343485	1	0.0661156925823168	0.581240522404684	0.535287923038715	0.886151624261026	0.194637440901264	0.111172952769057
g__Prevotellaceae NK3B31 group	0.872020792977076	0.514425147571876	0.192313060972615	0.694556973621698	0.739340347422446	0.218884945972108	0.160370079784679	0.270879013858073	0.246718332701898	0.0422066631167471	0.192313060972615	0.0289256803195215	0.00260909083298829	0.574223892267961	1	0.755232836436179	0.372366823396556	0.0367116744991995	0.192313060972615	0.801919850104855	0.37157577470806	0.51302392878229	0.110617051465201	0.220244945541865	0.82732743881861	0.373494305096938	0.338800696196202	0.00523066752256023	0.0958502273277176	0.37157577470806	0.37157577470806	0.208789764992497	1	0.192313060972615	0.540173065870632	0.147638451174438	0.446098533368288	1	0.328938348462901	0.446098533368288	0.732882891557032	0.110617051465201	0.192313060972615	0.985563209421982	0.648351075378311	0.0120798394719214	0.312806498074812	0.113822379595062	0.446098533368288
g__Prevotella 9	0.236242653177734	0.525303432756614	0.702606484958263	0.71476468014005	0.592683258096566	0.387446645553629	0.219852613928005	0.933913897650736	0.649438804561999	0.470000514963216	0.702606484958263	0.424717537350337	0.786052100213504	0.690868756076258	0.297847620190868	0.759533707855417	0.13862568778325	0.477417315155644	0.365325189545827	0.702606484958263	0.297847620190868	0.925358617053951	0.799463171252688	0.800201716293417	0.286737123654846	0.669044837834494	0.396853961082503	0.20195982524634	0.0714295225517248	0.365325189545827	0.297847620190868	0.924010684555688	0.297847620190868	0.702606484958263	0.663879612684885	0.233577864303464	0.186273591584499	0.297847620190868	0.942390554627013	0.186273591584499	0.0474800310014114	0.105596081920244	0.365325189545827	0.313763899708026	0.170360755968035	0.212658365178081	0.409372634289148	0.151890426890917	0.186273591584499
g__Prevotella 1	0.377776581578704	0.598516903652568	0.29999569212997	0.628842899491193	0.676123084890217	0.266403776819327	0.802762818174877	0.324281284856051	0.973709159680618	0.935474517071324	0.29999569212997	0.432390681054668	0.850064140186631	0.255894370207981	0.800292190514684	0.595398601653967	0.370767093368411	0.9385711423269	0.800292190514684	0.800292190514684	0.442193338137559	0.851896143175544	0.144072419374037	0.128427357778088	0.110062102890605	0.907954193882187	0.0208236054506336	0.909839916629437	0.303258946191182	0.611246906286513	0.442193338137559	0.0641168316967418	0.800292190514684	0.29999569212997	0.253816821670617	0.241983946380541	0.144072419374037	0.800292190514684	0.949794977611782	0.144072419374037	0.977183790621091	0.800292190514684	0.800292190514684	0.936970349452758	0.833707312632355	0.39163464645583	0.411413097000136	0.193647174978057	0.144072419374037
g__Prevotella 2	0.122943247384028	0.952616684749525	0.199599728893148	0.624069021265873	0.319734674350725	0.3816169597669	0.531306062539559	0.370714772326928	0.71972553363612	0.489423725581311	0.199599728893148	0.529042212363691	0.292615423479326	0.564955211568287	0.402972364215171	0.958860920859592	0.821883510303297	0.885932210782493	0.402972364215171	0.402972364215171	0.199599728893148	0.207120782395402	0.402972364215171	0.336181280181	0.755996185339773	0.210411733489042	0.0703955781903749	0.906064401982851	0.289802277680635	0.402972364215171	0.199599728893148	0.324885236030284	0.402972364215171	0.199599728893148	0.00873625590607728	0.517625372344586	0.0767537884745074	0.402972364215171	0.644665538615856	0.0767537884745074	0.208831819201847	0.402972364215171	0.402972364215171	0.952616684749525	0.303328912325614	0.420300151097825	0.32043868385224	0.737920247063646	0.0767537884745074
g__Prevotella	0.384506703178951	0.646845677174156	0.138429885766478	0.901274437437961	0.496025442136223	0.8984780967	0.206240504881059	0.0332390325809867	0.858598914393098	1	0.138429885766478	0.0593091580865702	0.550378902366408	0.879465962396199	0.518296243208416	0.117565496244264	0.366971067470643	0.788665746600229	0.518296243208416	0.436180451546921	0.518296243208416	0.634853139860702	0.138429885766478	0.295409297249403	0.544432204928128	0.889109642455139	0.427227508879405	0.865156110178107	0.768965365978247	0.182188215407489	0.518296243208416	0.689162454470645	0.518296243208416	0.138429885766478	0.183058831100361	0.416285544475868	0.102232283656528	0.518296243208416	0.927401930468857	0.102232283656528	0.86192356205115	0.436180451546921	0.518296243208416	0.419608184107641	0.831597970602322	0.892862144718724	0.686168316669062	0.259197506702654	0.102232283656528
g__Prevotella 6	0.797942452412349	0.448901893860912	0.689731815575263	0.545170000813326	0.133210234200746	0.887330729270818	0.451663816040942	0.357779865287594	0.3588078473711	0.135610795965128	0.689731815575263	0.169856600443205	0.529334694930785	0.225357518856939	0.689731815575263	0.056785004956025	0.627767588995767	0.357779865287594	0.689731815575263	0.689731815575263	0.689731815575263	0.553590853297686	0.689731815575263	0.98829193569912	0.440144157003127	0.663362337305997	0.17239213503273	0.775067470712804	0.66786233523435	0.689731815575263	0.689731815575263	0.830677545409401	0.689731815575263	0.689731815575263	0.0743884527907521	0.447408052819945	0.689731815575263	0.689731815575263	0.0212830657141069	0.689731815575263	0.554994519038347	0.689731815575263	0.689731815575263	0.448901893860912	0.504444336805728	0.354667206237581	0.227437435982888	0.750145987464581	0.689731815575263
g__Prevotella 7	0.152540923962219	0.96622803226103	0.109504020462647	0.0894886646037248	0.498147547519254	0.0579263684467416	0.24638718320622	0.733638399318318	0.620971269067158	0.767403105504962	0.109504020462647	0.404435202480298	0.767403105504962	0.99640206619646	0.146558181082016	0.872277472969899	0.0338743266244856	0.676155437217616	0.900019576903622	0.705386911610784	0.613252960479497	0.451983686955195	0.302831419311976	0.727417682495004	0.0735638080377099	0.84794910275085	0.0700723568136428	0.280767090529216	0.115790934068827	0.705386911610784	0.613252960479497	0.381744514143214	0.146558181082016	0.109504020462647	0.258715059689513	0.439576179606085	0.190980108306887	0.146558181082016	0.627170346551526	0.190980108306887	0.606422978276624	0.444805768907436	0.900019576903622	0.392277531876197	0.347693957118887	0.420569207250033	0.484127853311983	0.988565711981294	0.190980108306887
g__Mucilaginibacter	0.0428754449807683	0.181993016655594	0.469518942507407	0.0624631957933315	0.707912531246401	0.127011803446898	0.548403951209749	0.846820740439383	0.564503828367744	0.170047627489654	0.469518942507407	0.349068223548056	0.565801100449284	0.362666527892102	0.469518942507407	0.202849276016632	0.866414815001584	0.581026184659055	0.305222361123186	0.469518942507407	0.131820119028048	0.277934158725251	0.469518942507407	0.983177906851011	0.94055855845346	0.0823806636328276	0.758057502647378	0.853580982296871	0.0898622281962747	0.469518942507407	0.131820119028048	0.29618840563985	0.469518942507407	0.469518942507407	0.2216198164961	0.296401425773605	0.305222361123186	0.469518942507407	0.396047976865807	0.305222361123186	0.909822124016264	0.469518942507407	0.305222361123186	0.0285495467526308	0.379562839244154	0.0801865269704214	0.782287793443048	0.66232817896939	0.305222361123186
g__Pedobacter	0.688287246766176	0.368570172857804	0.104476193027315	0.580945805846829	0.471993067407951	0.418152202567569	0.073204577945243	0.859110991646685	0.929462841049002	0.856134818505472	0.104476193027315	0.881258989900114	0.5341810113868	0.122172729364271	0.104476193027315	0.0582983014671229	0.0287156366569474	1	0.608695024863497	0.608695024863497	0.0216408574773761	0.446098533368288	0.608695024863497	0.357916965607357	0.929462841049002	0.233099231856068	0.447726640487767	0.0276076386843277	0.742357463648966	0.608695024863497	0.0216408574773761	0.620802718075884	0.104476193027315	0.104476193027315	0.494327057997332	0.41326856678505	0.608695024863497	0.104476193027315	0.200351644903149	0.608695024863497	0.447726640487767	0.608695024863497	0.608695024863497	0.368570172857804	0.787712312581828	0.314655539146258	0.036310537710443	0.00138272482400192	0.608695024863497
g__Spirosoma	0.801651335444001	0.609608089855352	0.786654316597192	0.107831482745477	0.612754350639583	1	0.442849840174397	0.536635220358291	0.204237215216141	0.111172952769057	0.786654316597192	0.178747462274741	0.614737347343485	0.188970886929011	0	0.34466912158526	0.192313060972615	0.147795903015867	0.786654316597192	0.786654316597192	0.786654316597192	0.0110307205571389	0.786654316597192	0.354496561592745	0.104117531753625	0.536635220358291	0.689731815575263	0.443504070820396	1	0.786654316597192	0.786654316597192	0.612754350639583	0	0.786654316597192	0.107831482745477	0.343895273008508	0.786654316597192	0	0.614737347343485	0.786654316597192	0.689731815575263	0.786654316597192	0.786654316597192	0.609608089855352	0.790561984474034	0.200201815281311	0.24304560845513	0.161771409564776	0.786654316597192
g__Flavobacterium	0.37089004930318	0.0674498442378229	0.786654316597192	0.188970886929011	0.525492307373433	0.802187277393873	0.300707646548551	0.0435093277955246	0.537486557412499	0.614737347343485	0.786654316597192	0.289811366257669	0.802187277393873	0.704204874399206	0.786654316597192	0.894814729411419	0.527241885129434	0.147795903015867	0	0.786654316597192	0.786654316597192	0.688697536135214	0.786654316597192	1	0.537486557412499	0.536635220358291	0.689731815575263	0.189641934835029	0.612754350639583	0.786654316597192	0.786654316597192	0.899881436873336	0.786654316597192	0.786654316597192	0.188970886929011	0.0892440281826745	0.786654316597192	0.786654316597192	0.304937231741436	0.786654316597192	0.0258012305792097	0.786654316597192	0	0.0674498442378229	0.0886768957476032	0.534052927888933	0.146558181082016	0.339196608730363	0.786654316597192
g__Capnocytophaga	0.314313661882577	0.21041719741275	0.0790245292223786	0.902668568372903	0.213376067238164	0.611835217466874	0.294153296486059	0.0557714746349152	0.877541180574197	0.930428706658525	0.0790245292223786	0.865033558751147	0.492332417662934	0.554039747915272	0.406158486409367	0.120966266813979	0.227690451979353	0.971591396801631	0.152999087310126	0.784960321527181	0.261625612231483	0.919863766281241	0.49101756570984	0.605974903603009	0.18209688263003	0.525279621269854	0.212059330672568	0.528035651397605	0.68087479952496	0.49101756570984	0.261625612231483	0.662859951739502	0.406158486409367	0.0790245292223786	0.099646118621475	0.0741339954004476	0.406158486409367	0.406158486409367	0.121256139855819	0.406158486409367	0.780952778486902	0.406158486409367	0.152999087310126	0.21041719741275	0.266343978722406	0.829581640835889	0.792248608582619	0.340696378554278	0.406158486409367
g__Flavisolibacter	0.37089004930318	0.155898174462302	0.786654316597192	0.800566254269681	0.302125501751082	0.614737347343485	1	0.536635220358291	0.537486557412499	0.446741596624197	0.786654316597192	0.289811366257669	0.111172952769057	0.107831482745477	0.786654316597192	0.894814729411419	0.304237276026332	0.536635220358291	0.786654316597192	0.786654316597192	0.786654316597192	0.688697536135214	0.786654316597192	0.286825179554808	0.537486557412499	0.536635220358291	0.689731815575263	0.899742722670382	0.108946901309612	0.786654316597192	0.786654316597192	0.444156042841719	0.786654316597192	0.786654316597192	0.442849840174397	0.41990413749896	0.786654316597192	0.786654316597192	0.802187277393873	0.786654316597192	0.00412958748496092	0	0.786654316597192	0.609608089855352	0.790561984474034	0.0419308600844572	0.37020215350601	0.339196608730363	0.786654316597192
g__Ferruginibacter	0.445453261590429	0.0220730463222736	0.786654316597192	0.800566254269681	0.899881436873336	0.111172952769057	0.144695143764174	0.536635220358291	0.537486557412499	0.192977583019555	0.786654316597192	0.289811366257669	0.192977583019555	0.300707646548551	0.786654316597192	0.34466912158526	0.110617051465201	0.536635220358291	0.786654316597192	0.786654316597192	0	0.688697536135214	0.786654316597192	0.601818327142098	0.537486557412499	0.536635220358291	0.689731815575263	0.108389386903499	0.190311674855373	0.786654316597192	0	0.704994473663594	0.786654316597192	0.786654316597192	0.704204874399206	0.41990413749896	0.786654316597192	0.786654316597192	0.111172952769057	0.786654316597192	0.689731815575263	0.786654316597192	0.786654316597192	0.0220730463222736	0.790561984474034	0.534052927888933	0.109504020462647	0.0858395107319392	0.786654316597192
g__Terrimonas	0.445453261590429	0.0220730463222736	0.786654316597192	0.800566254269681	0.899881436873336	0.111172952769057	0.144695143764174	0.536635220358291	0.537486557412499	0.192977583019555	0.786654316597192	0.289811366257669	0.192977583019555	0.300707646548551	0.786654316597192	0.34466912158526	0.110617051465201	0.536635220358291	0.786654316597192	0.786654316597192	0	0.688697536135214	0.786654316597192	0.601818327142098	0.537486557412499	0.536635220358291	0.689731815575263	0.108389386903499	0.190311674855373	0.786654316597192	0	0.704994473663594	0.786654316597192	0.786654316597192	0.704204874399206	0.41990413749896	0.786654316597192	0.786654316597192	0.111172952769057	0.786654316597192	0.689731815575263	0.786654316597192	0.786654316597192	0.0220730463222736	0.790561984474034	0.534052927888933	0.109504020462647	0.0858395107319392	0.786654316597192
g__Taibaiella	0.37089004930318	0.0674498442378229	0.786654316597192	0.188970886929011	0.525492307373433	0.802187277393873	0.300707646548551	0.0435093277955246	0.537486557412499	0.614737347343485	0.786654316597192	0.289811366257669	0.802187277393873	0.704204874399206	0.786654316597192	0.894814729411419	0.527241885129434	0.147795903015867	0	0.786654316597192	0.786654316597192	0.688697536135214	0.786654316597192	1	0.537486557412499	0.536635220358291	0.689731815575263	0.189641934835029	0.612754350639583	0.786654316597192	0.786654316597192	0.899881436873336	0.786654316597192	0.786654316597192	0.188970886929011	0.0892440281826745	0.786654316597192	0.786654316597192	0.304937231741436	0.786654316597192	0.0258012305792097	0.786654316597192	0	0.0674498442378229	0.0886768957476032	0.534052927888933	0.146558181082016	0.339196608730363	0.786654316597192
g__Cytophaga	0.102565050676261	0.187851420325112	0.689731815575263	0.416597417041991	0.853016441978858	0.86496677201358	0.94307396769661	0.357779865287594	0.577100672501141	0.887330729270818	0.689731815575263	0.106821992690768	0.887330729270818	0.0447946800729567	0.689731815575263	0.775743461555681	0.864782436248353	0.43917749376199	0.689731815575263	0.689731815575263	0.00412958748496092	0.553590853297686	0.689731815575263	0.120426815034025	0.3588078473711	0.357779865287594	0.17239213503273	0.864037471419687	0.0415442912640813	0.689731815575263	0.00412958748496092	0.360097163431118	0.689731815575263	0.689731815575263	0.164551755940272	1	0.0258012305792097	0.689731815575263	0.295331598219725	0.0258012305792097	0.554994519038347	0.689731815575263	0.689731815575263	0.187851420325112	0.695279409325623	0.354667206237581	0.385018969706133	0.52111466185978	0.0258012305792097
g__F0058	0.566991219369679	0.448901893860912	0.00412958748496092	0.174718716130957	0.176033398748801	0.354977167197389	0.196231982644137	0.663362337305997	0.889894904266945	0.84269503535247	0.00412958748496092	0.355998328679819	0.607929239580379	0.731085684915898	0.689731815575263	0.775743461555681	0.370148734511851	0.357779865287594	0.689731815575263	0.689731815575263	0.689731815575263	0.223680510524048	0.689731815575263	1	0.3588078473711	0.576306257948415	0.554994519038347	0.124145453213841	0.0753350987971956	0.0258012305792097	0.689731815575263	0.0783137606047138	0.689731815575263	0.00412958748496092	0.53546598653834	0.280825661141101	0.689731815575263	0.689731815575263	0.127077802805869	0.689731815575263	0.554994519038347	0.689731815575263	0.689731815575263	0.448901893860912	0.952119089592946	0.0468259899751926	0.842050111820505	0.247919015448245	0.689731815575263
g__Proteiniphilum	0.561192948996613	0.719259366249571	0.800566254269681	0.498049154708767	0.229815398250984	0.438680204761024	0.525086811077407	0.388952176884197	0.377311501122723	0.385001949850752	0.800566254269681	0.158272929141188	0.385001949850752	0.0145297182317985	0.300707646548551	0.192189782076335	0.648060286318727	0.622715572534849	0.144695143764174	0.300707646548551	0.107831482745477	0.779516148659912	1	0.450412601189368	0.921334968795682	0.699413954262099	0.909021593494646	0.581539089382057	0.15540567580791	0.524315159393221	0.107831482745477	0.91009014682416	0.300707646548551	0.800566254269681	0.817132469477337	0.117434842722986	0.300707646548551	0.300707646548551	0.211754722342313	0.300707646548551	0.451663816040942	0.800566254269681	0.144695143764174	0.620708485547628	0.564798554736978	0.807473000182934	0.370088745755582	0.0974026308046647	0.300707646548551
g__Fermentimonas	0.693830543082192	0.455267902713461	0.425720882339686	0.226143838517086	0.182536382461874	0.076062806212775	0.494174547283921	0.20070897039501	0.346741176315137	0.673869636789753	0.425720882339686	0.729076579826757	0.0650619200010885	0.342213467719468	0.222841762798516	0.813057137727706	0.452400964818926	1	0.222841762798516	1	1	0.375856562483539	0.222841762798516	0.270257334553112	0.837617043393055	0.145481934229896	0.0599752115931588	0.192536391375978	0.407612689351606	1	1	0.336028967061591	0.222841762798516	0.425720882339686	0.0599399859556315	0.333334484191898	0.222841762798516	0.222841762798516	0.554107310448292	0.222841762798516	0.416680345105039	1	0.222841762798516	0.0940396437331115	0.858875340669001	0.289101149872582	0.789498104823143	0.154339669988208	0.222841762798516
g__Parabacteroides	0.137135168305966	0.865980163773359	1	0.914148290126067	0.893081985397541	0.363674981640178	0.444241253545532	0.282065085681356	0.524034758871827	0.373733042281892	1	0.00535478750371486	0.297438422071029	0.306781930210701	0.111172952769057	0.530624814497755	0.907660823485676	0.43217316474889	0.446741596624197	0.304937231741436	0.192977583019555	0.345435227698926	0.192977583019555	0.477735106594901	0.982640604774353	0.466201514345939	0.607929239580379	0.569056886632151	0.285770342065712	0.802187277393873	0.192977583019555	0.285770342065712	0.111172952769057	1	0.10431208277984	0.939879195640173	0.111172952769057	0.111172952769057	0.470614851472142	0.111172952769057	0.354977167197389	0.614737347343485	0.446741596624197	0.479511612908843	0.555033766169068	0.300570527401594	0.595228823497706	0.826580640063583	0.111172952769057
g__Tannerella	0.983721014073522	0.917784752627846	0.0631998569623311	0.0536610911156059	0.704072464394789	0.470869771892175	0.354109178952442	0.740765039609382	0.465420910756326	0.483950000841788	0.0631998569623311	0.612740039205664	0.378365636840938	0.627759671404186	0.469518942507407	0.111483598149327	0.510011759360985	0.276329075554724	0.469518942507407	0.469518942507407	0.179744850792053	0.277934158725251	0.564628512559859	0.555198143687346	0.449763203560583	0.975165566582102	0.987094347216748	0.555999169031281	0.666039295311573	0.469518942507407	0.179744850792053	0.926625785127762	0.469518942507407	0.0631998569623311	0.602054279902212	0.532031752694064	0.469518942507407	0.469518942507407	0.124037041231387	0.469518942507407	0.279706849307453	0.469518942507407	0.469518942507407	0.917784752627846	0.184682814974081	0.724938723928946	0.502075338359159	0.327882311365906	0.469518942507407
g__dgA-11 gut group	0.37089004930318	0.155898174462302	0.786654316597192	0.800566254269681	0.302125501751082	0.614737347343485	1	0.536635220358291	0.537486557412499	0.446741596624197	0.786654316597192	0.289811366257669	0.111172952769057	0.107831482745477	0.786654316597192	0.894814729411419	0.304237276026332	0.536635220358291	0.786654316597192	0.786654316597192	0.786654316597192	0.688697536135214	0.786654316597192	0.286825179554808	0.537486557412499	0.536635220358291	0.689731815575263	0.899742722670382	0.108946901309612	0.786654316597192	0.786654316597192	0.444156042841719	0.786654316597192	0.786654316597192	0.442849840174397	0.41990413749896	0.786654316597192	0.786654316597192	0.802187277393873	0.786654316597192	0.00412958748496092	0	0.786654316597192	0.609608089855352	0.790561984474034	0.0419308600844572	0.37020215350601	0.339196608730363	0.786654316597192
g__Rikenellaceae RC9 gut group	0.851092761083698	0.726054952744535	0.446741596624197	0.822128069105216	0.198714524664597	0.603087753131897	0.843219098815407	0.337945914897307	0.509533009397514	0.615798868648881	0.446741596624197	0.0292059939708056	0.404774071270946	0.89989955922562	0.192977583019555	0.0617348811941409	0.107060520076334	0.759660535017374	0.802187277393873	0.446741596624197	0.304937231741436	0.576591189838608	0.802187277393873	0.875246344016278	0.0479931698087183	0.904516659085805	0.387057078783016	0.538268472660478	0.76021336865778	0.614737347343485	0.304937231741436	0.0411663802044207	0.192977583019555	0.446741596624197	0.302218057183256	0.791485350592261	0.111172952769057	0.192977583019555	0.747868303598391	0.111172952769057	0.529334694930785	0.304937231741436	0.802187277393873	0.82814392342954	0.690610192810083	0.477360472778446	0.108313481907237	0.351074403970167	0.111172952769057
g__Alistipes	0.39816685614032	0.23156082964405	0.446741596624197	0.82914687458282	0.601054976396246	0.27988186889314	0.0715398864329408	0.7764205689632	0.481081598529364	0.590478988652005	0.446741596624197	0.338808783080105	0.0142255785114567	0.88567839739933	0.192977583019555	0.511735562571145	0.211508336793686	0.368000782152231	1	0.802187277393873	0.614737347343485	0.0731205190950665	0.192977583019555	0.274884576479207	0.913343586955886	0.380407843077259	0.0391462294615648	0.0193945032012468	0.0399763014176555	0.304937231741436	0.614737347343485	0.672470843328648	0.192977583019555	0.446741596624197	0.157930395927335	0.29611612424988	0.111172952769057	0.192977583019555	0.26294314035936	0.111172952769057	0.217516275597782	0.111172952769057	1	0.619306708570056	0.76206141107487	0.000747475713098309	0.850888730422405	0.0869173393928796	0.111172952769057
g__Millionella	0.624750583228666	0.313472203979287	0.800566254269681	0.699292903490767	0.455739470392855	0.10431208277984	0.174664173077528	0.135032154421015	0.0813302641647401	0.000277409900864728	0.800566254269681	0.183051306086222	0.0159574334590892	0.215074620093546	0.800566254269681	0.23096722215127	0.268535550578723	0.0117015424219436	0.368125334657452	0.368125334657452	0.144695143764174	0.708542218288411	0.107831482745477	0.13041645428271	0.809031249486314	0.360782410506561	0.399597050878428	0.0064057938691855	0.403361414086866	0.442849840174397	0.144695143764174	0.306267961035351	0.800566254269681	0.800566254269681	0.240259156183498	0.15869653200407	0.188970886929011	0.800566254269681	0.794179196274661	0.188970886929011	0.841397191017891	0.300707646548551	0.368125334657452	0.46799645420013	0.833936823279302	0.392320674885696	0.286653404979104	0.339081536863462	0.188970886929011
g__Rikenella	0.396416721783905	0.528301665068688	0.688697536135214	0.639672874724084	0.925981698478145	0.853313152654871	0.292874276079387	0.356034328600136	0.821265129641737	0.576591189838608	0.688697536135214	0.105438683637733	0.0731205190950665	0.114049897266423	0.688697536135214	0.554830572672911	1	0.356034328600136	0.688697536135214	0.688697536135214	0.688697536135214	0.165128985095463	0.688697536135214	0.437259141692283	0.357063189005032	0.492724486703784	0.553590853297686	0.394380811762975	0.0209403460537178	0.0110307205571389	0.688697536135214	0.640614169671474	0.688697536135214	0.688697536135214	1	0.554211998236054	0.688697536135214	0.688697536135214	0.252895143667041	0.688697536135214	0.120095257123023	0.0110307205571389	0.688697536135214	0.447275804474576	0.223680510524048	0.00750842900889023	0.511834612086951	0.691979850446671	0.688697536135214
g__WCHB1-32	0.445453261590429	0.0220730463222736	0.786654316597192	0.800566254269681	0.899881436873336	0.111172952769057	0.144695143764174	0.536635220358291	0.537486557412499	0.192977583019555	0.786654316597192	0.289811366257669	0.192977583019555	0.300707646548551	0.786654316597192	0.34466912158526	0.110617051465201	0.536635220358291	0.786654316597192	0.786654316597192	0	0.688697536135214	0.786654316597192	0.601818327142098	0.537486557412499	0.536635220358291	0.689731815575263	0.108389386903499	0.190311674855373	0.786654316597192	0	0.704994473663594	0.786654316597192	0.786654316597192	0.704204874399206	0.41990413749896	0.786654316597192	0.786654316597192	0.111172952769057	0.786654316597192	0.689731815575263	0.786654316597192	0.786654316597192	0.0220730463222736	0.790561984474034	0.534052927888933	0.109504020462647	0.0858395107319392	0.786654316597192
g__BSV13	0.825677071786005	0.231251696446	0.200201815281311	0.253969762375208	0.859810924520121	0.00454532664089717	0.689362702376935	0.607674543442291	0.352365811862861	0.627405381049895	0.200201815281311	0.553473284246013	0.300570527401594	0.5929499288434	0.534052927888933	0.331013823002431	0.278204667462781	0.746681318228864	0.534052927888933	0.534052927888933	0.534052927888933	0.64744682463153	0.534052927888933	0.0939068689323641	0.142734286059871	0.533065410850986	0.00654240360021297	0.593472451353776	0.474863311343486	0.200201815281311	0.534052927888933	0.0240343197947883	0.534052927888933	0.200201815281311	0.243975295878517	0.852525726710068	0.0419308600844572	0.534052927888933	0.930058318141571	0.0419308600844572	0.354667206237581	0.534052927888933	0.534052927888933	0.231251696446	0.815886531414611	0.586299306920674	0.964855286132778	0.742198013150414	0.0419308600844572
g__hoa5-07d05 gut group	0.586824370686224	0.448901893860912	0.0258012305792097	0.174718716130957	0.176033398748801	0.33949500345307	0.154773838349598	0.808009191098236	0.754989070628838	0.86496677201358	0.0258012305792097	0.309300302520485	0.548560428547049	0.688144522422272	0.689731815575263	0.916553567779936	0.323693299289692	0.357779865287594	0.689731815575263	0.689731815575263	0.689731815575263	0.120095257123023	0.689731815575263	1	0.3588078473711	0.418027420860153	0.554994519038347	0.108318106412169	0.069616533980518	0.00412958748496092	0.689731815575263	0.0668745921459634	0.689731815575263	0.0258012305792097	0.488100009998134	0.358921775126308	0.689731815575263	0.689731815575263	0.111100940514598	0.689731815575263	0.554994519038347	0.689731815575263	0.689731815575263	0.448901893860912	0.740575063495814	0.0468259899751926	0.864411488652116	0.283406840816421	0.689731815575263
g__Macellibacteroides	0.147177473821492	0.609608089855352	0.786654316597192	0.368125334657452	0.899881436873336	0.111172952769057	0.107831482745477	0.536635220358291	0.104117531753625	0.192977583019555	0.786654316597192	0.289811366257669	0.192977583019555	0.107831482745477	0.786654316597192	0.504215350649234	0.110617051465201	0.0435093277955246	0.786654316597192	0.786654316597192	0.786654316597192	0.688697536135214	0.786654316597192	0.0971652869488616	0.537486557412499	0.536635220358291	0.00412958748496092	0.108389386903499	0.190311674855373	0.786654316597192	0.786654316597192	0.369512076441216	0.786654316597192	0.786654316597192	0.107831482745477	0.343895273008508	0	0.786654316597192	0.802187277393873	0	0.689731815575263	0.786654316597192	0.786654316597192	0.609608089855352	0.790561984474034	0.534052927888933	0.613252960479497	0.339196608730363	0
g__Butyricimonas	0.128243461216064	0.723101633870318	0.366729735542607	0.141081556198001	0.248342389278197	0.319284132382255	0.427875658383297	0.903454221271133	0.00465531636097038	0.074227119981557	0.366729735542607	0.863618690807081	0.26148223154591	0.136821182413775	0.18762486240108	0.119586293692287	0.170103922328261	0.0231613805749493	0.800016993988463	0.366729735542607	0.703408906823701	0.207393753926687	0.366729735542607	0.0163676185357369	0.982446665677922	0.808117441736362	0.796278727497425	0.671908160240931	0.288967699112354	0.703408906823701	0.703408906823701	0.733430632861319	0.18762486240108	0.366729735542607	0.592695029259769	0.719937199881525	0.106714527647605	0.18762486240108	0.196000894706448	0.106714527647605	0.373391353345787	0.366729735542607	0.800016993988463	0.530591833351964	0.151912243759917	0.472330491296834	0.408038917347114	0.728322890769609	0.106714527647605
g__Odoribacter	0.921716685469443	0.0833741953979197	0.802187277393873	0.773363229873642	0.914386311376609	0.00950949605039357	0.219188506907447	0.965216933325866	0.0174671843673246	0.000319071240693714	0.802187277393873	0.0519816961107623	0.0000754456235935909	0.449836516180156	0.304937231741436	0.36175943343401	0.441942767842878	0.0129949833048111	1	0.802187277393873	0.111172952769057	0.71086068989227	0.192977583019555	0.0374195557939316	0.583778197137412	0.343845754111807	0.10364574410104	0.0247131187619006	0.423537275435358	0.614737347343485	0.111172952769057	0.247857519773534	0.304937231741436	0.802187277393873	0.711795660555151	0.0629597003777857	0.111172952769057	0.304937231741436	0.628609417889416	0.111172952769057	0.420588176387207	0.304937231741436	1	0.0574723544225905	0.894803261554574	0.565335716935742	0.836851263546061	0.325443422694671	0.111172952769057
g__Porphyromonas	0.268536022943337	0.534082734453672	0.303535341304136	0.122838129880104	0.507627364368447	0.872195412853453	0.117719704425143	0.307890968953208	0.515581763447765	0.38773769462452	0.303535341304136	0.207270699586745	0.142747751241424	0.0931910854921733	0.303535341304136	0.783936208288562	1	0.13409046614466	1	0.526660827751774	0.801651335444001	0.852912448465552	0.801651335444001	0.213795469277775	0.0696754690606189	0.733994562013161	0.106233098998445	0.394785725980534	0.0953262520540182	0.191647236546964	0.801651335444001	0.622492211597004	0.303535341304136	0.303535341304136	0.454189413123614	0.479008831317205	0.147177473821492	0.303535341304136	0.0698408307552681	0.147177473821492	0.216152880943513	0.110060738953763	1	0.82767620740902	0.954699388357199	0.0628981365826723	0.0765937563103481	0.977165032565987	0.147177473821492
[truncated: 183 more columns]
