# Supplementary material for: Neuroprotective Effects of Oligosaccharides From Periplaneta Americana on Parkinson’s Disease Models In Vitro and In Vivo
Source: Front Pharmacol. 2022 Jul 18;13:936818. doi: 10.3389/fphar.2022.936818 (PMC9340460; doi:10.3389/fphar.2022.936818)
Supplement: Supplementary file 2 [file DataSheet1.zip › 16S rRNA/02.OTUAnalysis/Taxa_summary/Group_OTU_counts.csv]

Group	OTUs	Kingdom	Phylum	Class	Order	Family	Genus	Species
A	2441	2441	2441	2441	2436	2420	1165	424
B	2369	2369	2369	2369	2367	2350	1007	529
C	3421	3421	3421	3421	3417	3399	1279	506
D	2869	2869	2869	2868	2868	2855	1006	502
