# Supplementary material for: Neuroprotective Effects of Oligosaccharides From Periplaneta Americana on Parkinson’s Disease Models In Vitro and In Vivo
Source: Front Pharmacol. 2022 Jul 18;13:936818. doi: 10.3389/fphar.2022.936818 (PMC9340460; doi:10.3389/fphar.2022.936818)
Supplement: Supplementary file 2 [file DataSheet1.zip › 16S rRNA/02.OTUAnalysis/Taxa_summary/SampleID_OTU_counts.csv]

SampleID	OTUs	Kingdom	Phylum	Class	Order	Family	Genus	Species
C_1	1484	1484	1484	1484	1481	1470	740	243
C_2	942	942	942	942	942	936	484	226
C_3	1202	1202	1202	1202	1200	1196	532	229
N_1	1023	1023	1023	1023	1022	1016	410	230
N_2	1293	1293	1293	1293	1292	1285	614	350
N_3	1137	1137	1137	1137	1137	1130	486	259
L_1	2453	2453	2453	2453	2450	2436	908	369
L_2	1853	1853	1853	1853	1852	1842	701	267
L_3	1974	1974	1974	1974	1971	1962	739	308
H_1	1680	1680	1680	1679	1679	1676	567	285
H_2	1216	1216	1216	1216	1216	1210	418	215
H_3	1120	1120	1120	1120	1120	1118	418	247
H_4	1384	1384	1384	1384	1384	1379	476	266
