# Supplementary material for: Neuroprotective Effects of Oligosaccharides From Periplaneta Americana on Parkinson’s Disease Models In Vitro and In Vivo
Source: Front Pharmacol. 2022 Jul 18;13:936818. doi: 10.3389/fphar.2022.936818 (PMC9340460; doi:10.3389/fphar.2022.936818)
Supplement: Supplementary file 2 [file DataSheet1.zip › 16S rRNA/02.OTUAnalysis/Taxa_summary/Taxa_summary_Class.csv]

	C_1	C_2	C_3	N_1	N_2	N_3	L_1	L_2	L_3	H_1	H_2	H_3	H_4
k__Bacteria | p__Bacteroidetes | c__Bacteroidia	0.480850021005461	0.579190589553284	0.554964290715586	0.357898053493908	0.611539000140036	0.491072678896513	0.60219156980815	0.55471922699902	0.622846940204453	0.584266909396443	0.631249124772441	0.647423330065817	0.57758017084442
k__Bacteria | p__Firmicutes | c__Clostridia	0.178406385660272	0.226298837697801	0.241527797227279	0.0919339028147318	0.114969892171965	0.102996779162582	0.154600196050973	0.153829995798908	0.152779722727909	0.0984455958549223	0.0684778042290996	0.110243663352472	0.0899033748774681
k__Bacteria | p__Firmicutes | c__Erysipelotrichia	0.268659851561406	0.1366405265369	0.108738271950707	0.273876207814032	0.00178546422069738	0.00227559165383	0.165277972272791	0.221257526957009	0.143572328805489	0.147283293656351	0.00336087382719507	0.158521215516034	0.0890631564206694
k__Bacteria | p__Firmicutes | c__Bacilli	0.0425710684778042	0.0471222517854642	0.057695000700182	0.245168743873407	0.25651169304019	0.165978154320123	0.0539490267469542	0.0395952947766419	0.0634715025906736	0.155300378098306	0.287809830555945	0.0706483685758297	0.22951967511553
k__Bacteria | p__Epsilonbacteraeota | c__Campylobacteria	0.0025206553703963	0.00052513653549923	0.0117980674975494	0.000560145637865845	0.000735191149698922	0.139056154600196	0.00119030948046492	0.00052513653549923	0.00052513653549923	0.00245063716566307	0.00241562806329646	0.00283573729169584	0.00129533678756477
k__Bacteria | p__Deferribacteres | c__Deferribacteres	0.0000700182047332306	0	0.00140036409466461	0	0.0000700182047332306	0.0835317182467442	0.0000700182047332306	0	0	0.000105027307099846	0	0.000175045511833077	0.000105027307099846
k__Bacteria | p__Proteobacteria | c__Gammaproteobacteria	0.0108528217336507	0.00500630163842599	0.0127783223638146	0.00437613779582692	0.00658171124492368	0.00500630163842599	0.00598655650469122	0.00980254866265229	0.00416608318162722	0.00532138355972553	0.0029757737011623	0.00469121971712645	0.00542641086682537
k__Bacteria | p__Verrucomicrobia | c__Verrucomicrobiae	0	0.0000350091023666153	0.000105027307099846	0.000455118330765999	0	0	0.00980254866265229	0.0145287774821454	0.00721187508752276	0.00199551883489707	0.0000700182047332306	0.00150539140176446	0.00322083741772861
k__Bacteria | p__Actinobacteria | c__Actinobacteria	0.001820473323064	0.00140036409466461	0.000840218456798768	0.0221957709004341	0.00185548242543061	0.00150539140176446	0.00164542781123092	0.00129533678756477	0.00157540960649769	0.00133034588993138	0.000980254866265229	0.00129533678756477	0.000910236661531998
k__Bacteria | p__Actinobacteria | c__Coriobacteriia	0.00906735751295337	0.00133034588993138	0.00693180226858983	0.00171544601596415	0.000945245763898614	0.00175045511833077	0.00175045511833077	0.00105027307099846	0.00122531858283154	0.00168043691359754	0.000770200252065537	0.00105027307099846	0.00140036409466461
k__Bacteria | p__Proteobacteria | c__Deltaproteobacteria	0.000665172944965691	0.000245063716566307	0.00213555524436353	0.000245063716566307	0.00199551883489707	0.00374597395322784	0.00115530037809831	0.000630163842599076	0.00108528217336507	0.000490127433132614	0.000805209354432152	0.000630163842599076	0.000490127433132614
k__Bacteria | p__Proteobacteria | c__Alphaproteobacteria	0.000280072818932923	0.00147038229939784	0.000210054614199692	0.0000700182047332306	0.000455118330765999	0.000350091023666153	0.000420109228399384	0.000945245763898614	0.000245063716566307	0.000210054614199692	0.000315081921299538	0.000210054614199692	0.000105027307099846
k__Bacteria | p__Fusobacteria | c__Fusobacteriia	0.00052513653549923	0.000385100126032769	0.000105027307099846	0.000105027307099846	0.000875227559165383	0.000315081921299538	0.00059515474023246	0.000665172944965691	0.000350091023666153	0.000560145637865845	0.000350091023666153	0.000175045511833077	0.000140036409466461
k__Bacteria | p__Tenericutes | c__Mollicutes	0.000770200252065537	0.000140036409466461	0.000175045511833077	0.000175045511833077	0.0000350091023666153	0.00150539140176446	0.000665172944965691	0.000770200252065537	0.000280072818932923	0.0000700182047332306	0.0000700182047332306	0.0000700182047332306	0.000280072818932923
k__Bacteria | p__Firmicutes | c__Negativicutes	0.0000700182047332306	0.000140036409466461	0.000280072818932923	0.000315081921299538	0.000805209354432152	0.000560145637865845	0.000175045511833077	0.000175045511833077	0.000140036409466461	0.000385100126032769	0.000210054614199692	0.000315081921299538	0.000490127433132614
k__Bacteria | p__Patescibacteria | c__Saccharimonadia	0.0020655370396303	0	0.0000350091023666153	0.000490127433132614	0.000140036409466461	0.000175045511833077	0.000140036409466461	0	0.000175045511833077	0	0.000140036409466461	0	0.0000350091023666153
k__Bacteria | p__Spirochaetes | c__Spirochaetia	0.000315081921299538	0.0000350091023666153	0	0.000175045511833077	0	0	0.0000350091023666153	0	0.0000700182047332306	0	0	0.0000350091023666153	0.0000350091023666153
k__Archaea | p__Euryarchaeota | c__Methanobacteria	0	0	0	0.000140036409466461	0.0000350091023666153	0	0.000175045511833077	0.0000700182047332306	0.000105027307099846	0	0	0	0
k__Bacteria | p__Acidobacteria | c__Acidobacteriia	0.000105027307099846	0	0	0.0000350091023666153	0.000175045511833077	0	0.0000350091023666153	0	0.0000700182047332306	0	0	0.000105027307099846	0
k__Bacteria | p__Chloroflexi | c__Anaerolineae	0.000140036409466461	0	0	0	0	0.000105027307099846	0.0000350091023666153	0	0.0000350091023666153	0	0	0	0
k__Bacteria | p__Acidobacteria | c__Subgroup 6	0.0000350091023666153	0	0.000105027307099846	0	0	0	0.0000350091023666153	0	0.0000700182047332306	0	0	0	0
k__Archaea | p__Euryarchaeota | c__Thermoplasmata	0	0.0000350091023666153	0.0000350091023666153	0	0.000140036409466461	0	0	0	0	0	0	0	0
k__Bacteria | p__Acidobacteria | c__Holophagae	0.0000700182047332306	0	0	0.0000700182047332306	0.0000350091023666153	0	0	0	0	0	0	0.0000350091023666153	0
k__Bacteria | p__Thermotogae | c__Thermotogae	0	0	0	0	0	0.0000700182047332306	0	0.0000700182047332306	0	0	0	0.0000350091023666153	0
k__Bacteria | p__Acidobacteria | c__Subgroup 22	0	0	0	0	0.000175045511833077	0	0	0	0	0	0	0	0
k__Bacteria | p__Acidobacteria | c__Subgroup 25	0	0	0	0	0	0	0.0000700182047332306	0.0000700182047332306	0	0	0	0	0
k__Bacteria | p__Dependentiae | c__Babeliae	0	0	0.000140036409466461	0	0	0	0	0	0	0	0	0	0
k__Bacteria | p__Firmicutes | c__	0	0	0	0	0	0	0	0	0	0.000105027307099846	0	0	0
k__Bacteria | p__Rokubacteria | c__NC10	0	0	0	0	0.000105027307099846	0	0	0	0	0	0	0	0
k__Bacteria | p__Acidobacteria | c__Subgroup 17	0.0000700182047332306	0	0	0	0	0	0	0	0	0	0	0	0
k__Bacteria | p__Actinobacteria | c__MB-A2-108	0.0000350091023666153	0	0	0	0	0	0	0	0	0	0	0	0
k__Bacteria | p__Actinobacteria | c__Thermoleophilia	0	0	0	0	0.0000350091023666153	0	0	0	0	0	0	0	0
k__Bacteria | p__Gemmatimonadetes | c__Gemmatimonadetes	0.0000350091023666153	0	0	0	0	0	0	0	0	0	0	0	0
