# Supplementary material for: Neuroprotective Effects of Oligosaccharides From Periplaneta Americana on Parkinson’s Disease Models In Vitro and In Vivo
Source: Front Pharmacol. 2022 Jul 18;13:936818. doi: 10.3389/fphar.2022.936818 (PMC9340460; doi:10.3389/fphar.2022.936818)
Supplement: Supplementary file 2 [file DataSheet1.zip › 16S rRNA/02.OTUAnalysis/Taxa_summary/Taxa_summary_Class_mean_abundance.csv]

	Mean_A	Mean_B	Mean_C	Mean_D	SD_A	SD_B	SD_C	SD_D
k__Bacteria | p__Bacteroidetes | c__Bacteroidia	0.538334967091444	0.486836577510153	0.593252579003874	0.61012988376978	0.0512359020485107	0.126873523124814	0.0349324418570996	0.0344731815189872
k__Bacteria | p__Firmicutes | c__Clostridia	0.215411006861784	0.103300191383093	0.153736638192597	0.0917676095784904	0.0329391377359545	0.0115209915219265	0.000913820284294997	0.0176243247435684
k__Bacteria | p__Firmicutes | c__Erysipelotrichia	0.171346216683004	0.092645754562853	0.176702609345096	0.0995571348550623	0.0854230156496675	0.156950367777352	0.0400829047367532	0.0709891852355988
k__Bacteria | p__Firmicutes | c__Bacilli	0.0491294403211502	0.222552863744574	0.0523386080380899	0.185819563086402	0.00775918396676553	0.049322296517861	0.0120192932907098	0.0939991828815494
k__Bacteria | p__Epsilonbacteraeota | c__Campylobacteria	0.00494795313448163	0.0467838304625869	0.000746860850487793	0.00224933482705503	0.00601569397039422	0.0799102246996578	0.000384037778833598	0.000663866498084466
k__Bacteria | p__Deferribacteres | c__Deferribacteres	0.000490127433132614	0.0278672454838258	0.0000233394015777435	0.0000962750315081921	0.000789065093795312	0.048206860213226	0.000040425029350905	0.0000721731134578081
k__Bacteria | p__Proteobacteria | c__Gammaproteobacteria	0.00954581524529711	0.00532138355972553	0.00665172944965691	0.00460369696120991	0.00404750244094014	0.00113604402321719	0.00287650431335198	0.00113280280684522
k__Bacteria | p__Actinobacteria | c__Actinobacteria	0.00135368529150913	0.00851888157587639	0.00150539140176446	0.00112904355132334	0.000491791707643782	0.0118458269921675	0.000185250756971334	0.000214624167457283
k__Bacteria | p__Verrucomicrobia | c__Verrucomicrobiae	0.0000466788031554871	0.000151706110255333	0.0105144004107735	0.00169794146478084	0.0000534772872024908	0.000262762690780883	0.00371002895495249	0.00130319786705392
k__Bacteria | p__Actinobacteria | c__Coriobacteriia	0.00577650189049153	0.00147038229939784	0.00134201559072025	0.00122531858283154	0.00399579484413551	0.000455118330765999	0.000364386290342062	0.000398140365710498
k__Bacteria | p__Proteobacteria | c__Deltaproteobacteria	0.00101526396863184	0.00199551883489707	0.000956915464687485	0.000603907015824114	0.000992679378151367	0.00175045511833077	0.000285132608011731	0.000149558950870283
k__Bacteria | p__Proteobacteria | c__Alphaproteobacteria	0.000653503244176819	0.000291742519721794	0.000536806236288102	0.000210054614199692	0.000708303734560683	0.000199070182855249	0.000364386290342062	0.0000857544371510705
k__Bacteria | p__Tenericutes | c__Mollicutes	0.000361760724455025	0.000571815338654717	0.000571815338654717	0.000122531858283154	0.000354151867280342	0.000811526800668147	0.000258056112443355	0.000105027307099846
k__Bacteria | p__Fusobacteria | c__Fusobacteriia	0.000338421322877281	0.000431778929188256	0.000536806236288102	0.000306329645707884	0.000213909148809963	0.000398140365710498	0.000165446563025228	0.000192550063016384
k__Bacteria | p__Firmicutes | c__Negativicutes	0.000163375811044205	0.000560145637865845	0.000163375811044205	0.000350091023666153	0.000106954574404982	0.000245063716566307	0.0000202125146754525	0.000117858200746418
k__Bacteria | p__Patescibacteria | c__Saccharimonadia	0.000700182047332306	0.000268403118144051	0.000105027307099846	0.0000437613779582692	0.00118256166881771	0.000192815101081295	0.0000926253784856669	0.000066271161202916
k__Bacteria | p__Spirochaetes | c__Spirochaetia	0.000116697007888718	0.0000583485039443589	0.0000350091023666153	0.0000175045511833077	0.000172695801089352	0.000101062573377263	0.0000350091023666153	0.0000202125146754525
k__Archaea | p__Euryarchaeota | c__Methanobacteria	0	0.0000583485039443589	0.000116697007888718	0	0	0.0000728772580684124	0.0000534772872024908	0
k__Bacteria | p__Acidobacteria | c__Acidobacteriia	0.0000350091023666153	0.0000700182047332306	0.0000350091023666153	0.0000262568267749615	0.0000606375440263576	0.0000926253784856669	0.0000350091023666153	0.000052513653549923
k__Bacteria | p__Chloroflexi | c__Anaerolineae	0.0000466788031554871	0.0000350091023666153	0.0000233394015777435	0	0.0000808500587018101	0.0000606375440263576	0.0000202125146754525	0
k__Bacteria | p__Acidobacteria | c__Subgroup 6	0.0000466788031554871	0	0.0000350091023666153	0	0.0000534772872024908	0	0.0000350091023666153	0
k__Archaea | p__Euryarchaeota | c__Thermoplasmata	0.0000233394015777435	0.0000466788031554871	0	0	0.0000202125146754525	0.0000808500587018101	0	0
k__Bacteria | p__Acidobacteria | c__Holophagae	0.0000233394015777435	0.0000350091023666153	0	0.00000875227559165383	0.000040425029350905	0.0000350091023666153	0	0.0000175045511833077
k__Bacteria | p__Acidobacteria | c__Subgroup 22	0	0.0000583485039443589	0	0	0	0.000101062573377263	0	0
k__Bacteria | p__Thermotogae | c__Thermotogae	0	0.0000233394015777435	0.0000233394015777435	0.00000875227559165383	0	0.000040425029350905	0.000040425029350905	0.0000175045511833077
k__Bacteria | p__Acidobacteria | c__Subgroup 25	0	0	0.0000466788031554871	0	0	0	0.000040425029350905	0
k__Bacteria | p__Dependentiae | c__Babeliae	0.0000466788031554871	0	0	0	0.0000808500587018101	0	0	0
k__Bacteria | p__Rokubacteria | c__NC10	0	0.0000350091023666153	0	0	0	0.0000606375440263576	0	0
k__Bacteria | p__Firmicutes | c__	0	0	0	0.0000262568267749615	0	0	0	0.000052513653549923
k__Bacteria | p__Acidobacteria | c__Subgroup 17	0.0000233394015777435	0	0	0	0.000040425029350905	0	0	0
k__Bacteria | p__Actinobacteria | c__MB-A2-108	0.0000116697007888718	0	0	0	0.0000202125146754525	0	0	0
k__Bacteria | p__Actinobacteria | c__Thermoleophilia	0	0.0000116697007888718	0	0	0	0.0000202125146754525	0	0
k__Bacteria | p__Gemmatimonadetes | c__Gemmatimonadetes	0.0000116697007888718	0	0	0	0.0000202125146754525	0	0	0
