# Supplementary material for: Neuroprotective Effects of Oligosaccharides From Periplaneta Americana on Parkinson’s Disease Models In Vitro and In Vivo
Source: Front Pharmacol. 2022 Jul 18;13:936818. doi: 10.3389/fphar.2022.936818 (PMC9340460; doi:10.3389/fphar.2022.936818)
Supplement: Supplementary file 2 [file DataSheet1.zip › 16S rRNA/02.OTUAnalysis/Taxa_summary/Taxa_summary_Family.csv]

	C_1	C_2	C_3	N_1	N_2	N_3	L_1	L_2	L_3	H_1	H_2	H_3	H_4
k__Bacteria | p__Bacteroidetes | c__Bacteroidia | o__Bacteroidales | f__Muribaculaceae	0.386710544741633	0.461489987396723	0.41559305419409	0.321313541520795	0.327930261868086	0.324849460859824	0.532488446996219	0.492648088503011	0.550833216636325	0.532313401484386	0.569808150119031	0.578980534939084	0.506196611118891
k__Bacteria | p__Firmicutes | c__Erysipelotrichia | o__Erysipelotrichales | f__Erysipelotrichaceae	0.268659851561406	0.1366405265369	0.108738271950707	0.273876207814032	0.00178546422069738	0.00227559165383	0.165277972272791	0.221257526957009	0.143572328805489	0.147283293656351	0.00336087382719507	0.158521215516034	0.0890631564206694
k__Bacteria | p__Firmicutes | c__Clostridia | o__Clostridiales | f__Lachnospiraceae	0.127853241842879	0.193635345189749	0.215481025066517	0.0820263268449797	0.0955398403584932	0.0790505531438174	0.146057975073519	0.14770340288475	0.143432292396023	0.0888881109088363	0.0532138355972553	0.10208654250105	0.0801708444195491
k__Bacteria | p__Firmicutes | c__Bacilli | o__Lactobacillales | f__Lactobacillaceae	0.0396653129813752	0.042501050273071	0.0548942725108528	0.145812911356953	0.232250385100126	0.154355132334407	0.0481025066517295	0.0347290295476824	0.0576599915978154	0.144657610978854	0.281158101106288	0.054334126872987	0.223218036689539
k__Bacteria | p__Bacteroidetes | c__Bacteroidia | o__Bacteroidales | f__Rikenellaceae	0.0179946786164403	0.0365495028707464	0.0331186108388181	0.0147038229939784	0.130478924520375	0.0765298977734211	0.0332236381459179	0.0282173365074919	0.0345539840358493	0.0273070998459599	0.0288825094524576	0.0241562806329646	0.0420109228399384
k__Bacteria | p__Bacteroidetes | c__Bacteroidia | o__Bacteroidales | f__Prevotellaceae	0.0304929281613219	0.0098375577650189	0.0463520515333987	0.00598655650469122	0.0504131074079261	0.00325584652009522	0.0180997059235401	0.0176445875927741	0.0175045511833077	0.00798207533958829	0.0114479764738832	0.0146688138916118	0.01137795826915
k__Bacteria | p__Bacteroidetes | c__Bacteroidia | o__Bacteroidales | f__Bacteroidaceae	0.0310180646968212	0.060250665172945	0.0476123792185968	0.00465621061475984	0.0114829855762498	0.00840218456798768	0.00896233020585352	0.0086822573869206	0.0103626943005181	0.00787704803248845	0.00759697521355552	0.0126382859543481	0.00668673855202353
k__Bacteria | p__Bacteroidetes | c__Bacteroidia | o__Bacteroidales | f__Marinifilaceae	0.000700182047332306	0.00101526396863184	0.00189049152779723	0.00878728469402044	0.0778602436633525	0.0751295336787565	0.00238061896092984	0.00168043691359754	0.00255566447276292	0.00353591933902815	0.00826214815852122	0.00462120151239322	0.00689679316622322
k__Bacteria | p__Firmicutes | c__Clostridia | o__Clostridiales | f__Ruminococcaceae	0.0474723428091304	0.0309830555944546	0.022020725388601	0.00801708444195491	0.00798207533958829	0.0189399243803389	0.00651169304019045	0.00448116510292676	0.00752695700882229	0.00745693880408906	0.0134434953087803	0.00693180226858983	0.00808710264668814
k__Bacteria | p__Epsilonbacteraeota | c__Campylobacteria | o__Campylobacterales | f__Helicobacteraceae	0.00234560985856323	0.00052513653549923	0.0116580310880829	0.000455118330765999	0.000735191149698922	0.138951127293096	0.000945245763898614	0.000420109228399384	0.000490127433132614	0.00231060075619661	0.00238061896092984	0.00276571908696261	0.00129533678756477
k__Bacteria | p__Firmicutes | c__Bacilli | o__Bacillales | f__Staphylococcaceae	0.000805209354432152	0.00101526396863184	0.000490127433132614	0.0962400224058255	0.0182397423330066	0.00812211174905475	0.00227559165383	0.00150539140176446	0.00199551883489707	0.00689679316622322	0.0025206553703963	0.0128833496709144	0.001820473323064
k__Bacteria | p__Deferribacteres | c__Deferribacteres | o__Deferribacterales | f__Deferribacteraceae	0.0000700182047332306	0	0.00140036409466461	0	0.0000700182047332306	0.0835317182467442	0.0000700182047332306	0	0	0.000105027307099846	0	0.000175045511833077	0.000105027307099846
k__Bacteria | p__Bacteroidetes | c__Bacteroidia | o__Bacteroidales | f__Tannerellaceae	0.0120781403164823	0.00847220277272091	0.00910236661531998	0.00178546422069738	0.0124632404425151	0.00189049152779723	0.00462120151239322	0.00357092844139476	0.00472622881949307	0.00322083741772861	0.00381599215796107	0.0113079400644167	0.00290575549642907
k__Bacteria | p__Verrucomicrobia | c__Verrucomicrobiae | o__Verrucomicrobiales | f__Akkermansiaceae	0	0.0000350091023666153	0.000105027307099846	0.000455118330765999	0	0	0.00973253045791906	0.0145287774821454	0.00710684778042291	0.00199551883489707	0.0000700182047332306	0.00150539140176446	0.00322083741772861
k__Bacteria | p__Proteobacteria | c__Gammaproteobacteria | o__Betaproteobacteriales | f__Burkholderiaceae	0.001820473323064	0.00290575549642907	0.00238061896092984	0.00269570088222938	0.00336087382719507	0.00203052793726369	0.00322083741772861	0.00703682957568968	0.0016104187088643	0.00283573729169584	0.00129533678756477	0.001820473323064	0.00262568267749615
k__Bacteria | p__Proteobacteria | c__Gammaproteobacteria | o__Enterobacteriales | f__Enterobacteriaceae	0.00805209354432152	0.00150539140176446	0.00987256686738552	0.00122531858283154	0.001365354992298	0.00234560985856323	0.00164542781123092	0.00133034588993138	0.00189049152779723	0.00147038229939784	0.00115530037809831	0.00108528217336507	0.00168043691359754
k__Bacteria | p__Actinobacteria | c__Actinobacteria | o__Bifidobacteriales | f__Bifidobacteriaceae	0.000280072818932923	0.000385100126032769	0.000140036409466461	0.021390561546002	0	0.000420109228399384	0.000420109228399384	0.000420109228399384	0.000350091023666153	0.000420109228399384	0.000210054614199692	0.000455118330765999	0.000420109228399384
k__Bacteria | p__Actinobacteria | c__Coriobacteriia | o__Coriobacteriales | f__Eggerthellaceae	0.00717686598515614	0.00129533678756477	0.00584652009522476	0.000630163842599076	0.000840218456798768	0.001365354992298	0.00140036409466461	0.000910236661531998	0.00101526396863184	0.00143537319703123	0.000630163842599076	0.000490127433132614	0.00119030948046492
k__Bacteria | p__Firmicutes | c__Bacilli | o__Lactobacillales | f__Streptococcaceae	0.000840218456798768	0.00217056434673015	0.001365354992298	0.000945245763898614	0.00301078280352892	0.00133034588993138	0.00126032768519815	0.00199551883489707	0.0016104187088643	0.00196050973253046	0.001820473323064	0.00189049152779723	0.00213555524436353
k__Bacteria | p__Proteobacteria | c__Deltaproteobacteria | o__Desulfovibrionales | f__Desulfovibrionaceae	0.00059515474023246	0.000245063716566307	0.00213555524436353	0.000245063716566307	0.00185548242543061	0.00374597395322784	0.00112029127573169	0.000630163842599076	0.00108528217336507	0.000490127433132614	0.000805209354432152	0.000630163842599076	0.000490127433132614
k__Bacteria | p__Firmicutes | c__Clostridia | o__Clostridiales | f__Clostridiales vadinBB60 group	0.000210054614199692	0.0000350091023666153	0.00108528217336507	0.000910236661531998	0.00857723007982075	0.00115530037809831	0.000140036409466461	0.0000700182047332306	0.000210054614199692	0.000315081921299538	0.000455118330765999	0.000350091023666153	0.000245063716566307
k__Bacteria | p__Firmicutes | c__Bacilli | o__Lactobacillales | f__Enterococcaceae	0.000140036409466461	0.000560145637865845	0.000455118330765999	0.00101526396863184	0.00168043691359754	0.00115530037809831	0.00133034588993138	0.000805209354432152	0.00119030948046492	0.000875227559165383	0.00140036409466461	0.00052513653549923	0.00143537319703123
k__Bacteria | p__Bacteroidetes | c__Bacteroidia | o__Bacteroidales | f__Porphyromonadaceae	0.000490127433132614	0.00101526396863184	0.000245063716566307	0.000315081921299538	0.000245063716566307	0.000700182047332306	0.00122531858283154	0.001365354992298	0.00105027307099846	0.000665172944965691	0.000770200252065537	0.000385100126032769	0.000385100126032769
k__Bacteria | p__Firmicutes | c__Clostridia | o__Clostridiales | f__Clostridiaceae 1	0.00059515474023246	0.000945245763898614	0.000700182047332306	0.000350091023666153	0.00108528217336507	0.000840218456798768	0.000840218456798768	0.000700182047332306	0.000455118330765999	0.000560145637865845	0.000735191149698922	0.000175045511833077	0.00052513653549923
k__Bacteria | p__Firmicutes | c__Clostridia | o__Clostridiales | f__Peptostreptococcaceae	0.00059515474023246	0.000350091023666153	0.000700182047332306	0.000420109228399384	0.000455118330765999	0.000315081921299538	0.00052513653549923	0.000280072818932923	0.00052513653549923	0.000700182047332306	0.000280072818932923	0.000455118330765999	0.000350091023666153
k__Bacteria | p__Proteobacteria | c__Gammaproteobacteria | o__Pasteurellales | f__Pasteurellaceae	0.000245063716566307	0.000245063716566307	0.000350091023666153	0.000210054614199692	0.00115530037809831	0.000175045511833077	0.000350091023666153	0.000490127433132614	0.000350091023666153	0.000350091023666153	0.000245063716566307	0.00143537319703123	0.000350091023666153
k__Bacteria | p__Actinobacteria | c__Coriobacteriia | o__Coriobacteriales | f__Atopobiaceae	0.00175045511833077	0	0.000980254866265229	0.00101526396863184	0.0000700182047332306	0.000105027307099846	0.000175045511833077	0.000105027307099846	0.000210054614199692	0	0.0000350091023666153	0.000560145637865845	0.000210054614199692
k__Bacteria | p__Firmicutes | c__Bacilli | o__Lactobacillales | f__Aerococcaceae	0.000560145637865845	0.000385100126032769	0.000210054614199692	0.000630163842599076	0.000805209354432152	0.000280072818932923	0.000280072818932923	0.000175045511833077	0.000315081921299538	0.000385100126032769	0.000210054614199692	0.000490127433132614	0.000280072818932923
k__Bacteria | p__Firmicutes | c__Clostridia | o__Clostridiales | f__Peptococcaceae	0.000420109228399384	0.0000350091023666153	0.000735191149698922	0	0.000420109228399384	0.00259067357512953	0	0.000140036409466461	0.000140036409466461	0.000140036409466461	0.0000700182047332306	0.0000700182047332306	0.000245063716566307
k__Bacteria | p__Tenericutes | c__Mollicutes | o__Mollicutes RF39 | f__	0.000770200252065537	0.000140036409466461	0.000175045511833077	0.000175045511833077	0.0000350091023666153	0.00150539140176446	0.000665172944965691	0.000770200252065537	0.000280072818932923	0.0000700182047332306	0.0000700182047332306	0.0000700182047332306	0.000280072818932923
k__Bacteria | p__Proteobacteria | c__Gammaproteobacteria | o__Betaproteobacteriales | f__Neisseriaceae	0.000735191149698922	0.000280072818932923	0.000175045511833077	0.000140036409466461	0.000315081921299538	0.000420109228399384	0.000175045511833077	0.000735191149698922	0.000140036409466461	0.000630163842599076	0.000245063716566307	0.000280072818932923	0.000700182047332306
k__Bacteria | p__Actinobacteria | c__Actinobacteria | o__Corynebacteriales | f__Corynebacteriaceae	0.000455118330765999	0.000420109228399384	0.000280072818932923	0.000210054614199692	0.00112029127573169	0.00052513653549923	0.000280072818932923	0.0000700182047332306	0.000245063716566307	0.000175045511833077	0.000140036409466461	0.000455118330765999	0.000105027307099846
k__Bacteria | p__Actinobacteria | c__Actinobacteria | o__Micrococcales | f__Micrococcaceae	0.00059515474023246	0.000210054614199692	0.0000700182047332306	0.000385100126032769	0.000280072818932923	0.000420109228399384	0.000560145637865845	0.000385100126032769	0.000455118330765999	0.000105027307099846	0.00052513653549923	0.000350091023666153	0.0000350091023666153
k__Bacteria | p__Actinobacteria | c__Actinobacteria | o__Actinomycetales | f__Actinomycetaceae	0.000385100126032769	0.000350091023666153	0.000350091023666153	0.000210054614199692	0.000315081921299538	0.000140036409466461	0.000385100126032769	0.000280072818932923	0.00052513653549923	0.000490127433132614	0.000105027307099846	0.0000350091023666153	0.000350091023666153
k__Bacteria | p__Firmicutes | c__Clostridia | o__Clostridiales | f__Family XIII	0.00101526396863184	0.0000350091023666153	0.000630163842599076	0.0000350091023666153	0.000455118330765999	0.0000700182047332306	0.000280072818932923	0.000280072818932923	0.000280072818932923	0.000105027307099846	0.000210054614199692	0.000175045511833077	0.000175045511833077
k__Bacteria | p__Bacteroidetes | c__Bacteroidia | o__Bacteroidales | f__Dysgonomonadaceae	0.0000350091023666153	0.000280072818932923	0.000490127433132614	0.000140036409466461	0.0000350091023666153	0.000210054614199692	0.000420109228399384	0.000210054614199692	0.000350091023666153	0.000560145637865845	0.000385100126032769	0.0000700182047332306	0.000420109228399384
k__Bacteria | p__Firmicutes | c__Bacilli | o__Bacillales | f__Bacillaceae XI	0.000245063716566307	0.000280072818932923	0.000175045511833077	0.000105027307099846	0.000175045511833077	0.000245063716566307	0.000350091023666153	0.000245063716566307	0.000350091023666153	0.000140036409466461	0.000385100126032769	0.000315081921299538	0.00052513653549923
k__Bacteria | p__Patescibacteria | c__Saccharimonadia | o__Saccharimonadales | f__Saccharimonadaceae	0.0020655370396303	0	0.0000350091023666153	0.000490127433132614	0.000140036409466461	0.000175045511833077	0.000140036409466461	0	0.000175045511833077	0	0.000140036409466461	0	0.0000350091023666153
k__Bacteria | p__Firmicutes | c__Negativicutes | o__Selenomonadales | f__Veillonellaceae	0	0.000140036409466461	0.000280072818932923	0.000210054614199692	0.000560145637865845	0.000385100126032769	0.000140036409466461	0.000175045511833077	0.000105027307099846	0.000350091023666153	0.000210054614199692	0.000315081921299538	0.000385100126032769
k__Bacteria | p__Fusobacteria | c__Fusobacteriia | o__Fusobacteriales | f__Fusobacteriaceae	0.000350091023666153	0.000210054614199692	0.0000350091023666153	0.000105027307099846	0.000420109228399384	0.000210054614199692	0.000385100126032769	0.000455118330765999	0.000245063716566307	0.000385100126032769	0.000245063716566307	0.0000700182047332306	0.000140036409466461
k__Bacteria | p__Proteobacteria | c__Alphaproteobacteria | o__Rhizobiales | f__Rhizobiaceae	0.0000350091023666153	0	0.000210054614199692	0.0000700182047332306	0	0.000280072818932923	0.000350091023666153	0.000735191149698922	0.000245063716566307	0.0000350091023666153	0.000175045511833077	0.0000350091023666153	0
k__Bacteria | p__Firmicutes | c__Bacilli | o__Lactobacillales | f__Carnobacteriaceae	0.000315081921299538	0.000175045511833077	0.000105027307099846	0.000210054614199692	0	0.000280072818932923	0.000315081921299538	0.000140036409466461	0.000175045511833077	0.000175045511833077	0.000105027307099846	0.0000350091023666153	0.000105027307099846
k__Bacteria | p__Fusobacteria | c__Fusobacteriia | o__Fusobacteriales | f__Leptotrichiaceae	0.000175045511833077	0.000175045511833077	0.0000700182047332306	0	0.000455118330765999	0.000105027307099846	0.000210054614199692	0.000210054614199692	0.000105027307099846	0.000175045511833077	0.000105027307099846	0.000105027307099846	0
k__Bacteria | p__Proteobacteria | c__Alphaproteobacteria | o__Rhodospirillales | f__	0	0.00129533678756477	0	0	0.000175045511833077	0	0	0.0000350091023666153	0	0	0.000105027307099846	0	0.0000350091023666153
k__Bacteria | p__Bacteroidetes | c__Bacteroidia | o__Chitinophagales | f__Chitinophagaceae	0.000175045511833077	0.000175045511833077	0.000175045511833077	0	0.000175045511833077	0	0.000175045511833077	0.000175045511833077	0.0000350091023666153	0.000280072818932923	0	0	0.0000350091023666153
k__Bacteria | p__Epsilonbacteraeota | c__Campylobacteria | o__Campylobacterales | f__Campylobacteraceae	0.000175045511833077	0	0.000140036409466461	0.000105027307099846	0	0.000105027307099846	0.000245063716566307	0.000105027307099846	0.0000350091023666153	0.000140036409466461	0.0000350091023666153	0.0000700182047332306	0
k__Bacteria | p__Firmicutes | c__Bacilli | o__Lactobacillales | f__P5D1-392	0	0	0	0.000140036409466461	0.000350091023666153	0.000105027307099846	0	0	0	0.0000700182047332306	0.000210054614199692	0.000175045511833077	0
k__Bacteria | p__Firmicutes | c__Clostridia | o__Clostridiales | f__Christensenellaceae	0.000175045511833077	0	0.0000700182047332306	0.0000700182047332306	0.000245063716566307	0.0000350091023666153	0.0000700182047332306	0	0.000105027307099846	0.000140036409466461	0	0	0.000105027307099846
k__Bacteria | p__Bacteroidetes | c__Bacteroidia | o__Flavobacteriales | f__Flavobacteriaceae	0.000140036409466461	0	0	0	0	0.000105027307099846	0.000105027307099846	0	0.000315081921299538	0.000245063716566307	0	0.0000700182047332306	0
k__Bacteria | p__Firmicutes | c__Negativicutes | o__Selenomonadales | f__Acidaminococcaceae	0.0000700182047332306	0	0	0.000105027307099846	0.000245063716566307	0.000175045511833077	0.0000350091023666153	0	0.0000350091023666153	0.0000350091023666153	0	0	0.000105027307099846
k__Bacteria | p__Proteobacteria | c__Alphaproteobacteria | o__Rhizobiales | f__Beijerinckiaceae	0.000105027307099846	0.000175045511833077	0	0	0.0000350091023666153	0.0000700182047332306	0	0.0000700182047332306	0	0.000105027307099846	0.0000350091023666153	0.000175045511833077	0.0000350091023666153
k__Bacteria | p__Bacteroidetes | c__Bacteroidia | o__Bacteroidales | f__	0.0000700182047332306	0.0000700182047332306	0	0.0000350091023666153	0.0000700182047332306	0	0	0.0000350091023666153	0.0000350091023666153	0	0.0000700182047332306	0.000350091023666153	0
k__Bacteria | p__Bacteroidetes | c__Bacteroidia | o__Sphingobacteriales | f__Sphingobacteriaceae	0.000315081921299538	0.0000350091023666153	0.000175045511833077	0.0000350091023666153	0.0000700182047332306	0	0	0	0.0000350091023666153	0.0000700182047332306	0	0	0
k__Bacteria | p__Spirochaetes | c__Spirochaetia | o__Spirochaetales | f__Spirochaetaceae	0.000315081921299538	0.0000350091023666153	0	0.000175045511833077	0	0	0.0000350091023666153	0	0.0000700182047332306	0	0	0.0000350091023666153	0.0000350091023666153
k__Bacteria | p__Actinobacteria | c__Coriobacteriia | o__Coriobacteriales | f__	0.000105027307099846	0.0000350091023666153	0.0000700182047332306	0.0000350091023666153	0	0.000210054614199692	0.0000700182047332306	0	0	0	0.000105027307099846	0	0
k__Bacteria | p__Actinobacteria | c__Coriobacteriia | o__Coriobacteriales | f__Coriobacteriaceae	0.0000350091023666153	0	0.0000350091023666153	0.0000350091023666153	0.0000350091023666153	0.0000700182047332306	0.000105027307099846	0.0000350091023666153	0	0.000245063716566307	0	0	0
k__Archaea | p__Euryarchaeota | c__Methanobacteria | o__Methanobacteriales | f__Methanobacteriaceae	0	0	0	0.000140036409466461	0.0000350091023666153	0	0.000175045511833077	0.0000700182047332306	0.000105027307099846	0	0	0	0
k__Bacteria | p__Bacteroidetes | c__Bacteroidia | o__Bacteroidales | f__p-251-o5	0.000210054614199692	0	0	0	0	0	0.0000350091023666153	0.000210054614199692	0	0.0000700182047332306	0	0	0
k__Bacteria | p__Bacteroidetes | c__Bacteroidia | o__Bacteroidales | f__Paludibacteraceae	0.0000700182047332306	0	0.0000700182047332306	0	0.0000350091023666153	0	0.0000350091023666153	0.0000350091023666153	0.000105027307099846	0.0000350091023666153	0	0.0000350091023666153	0.0000700182047332306
k__Bacteria | p__Bacteroidetes | c__Bacteroidia | o__Bacteroidales | f__Rs-E47 termite group	0	0	0.0000700182047332306	0.0000700182047332306	0.0000350091023666153	0	0	0.0000350091023666153	0	0	0.0000700182047332306	0.0000350091023666153	0.000175045511833077
k__Bacteria | p__Firmicutes | c__Clostridia | o__Clostridiales | f__Family XI	0	0.0000700182047332306	0	0	0.000140036409466461	0	0.0000700182047332306	0.0000700182047332306	0	0.0000700182047332306	0.0000700182047332306	0	0
k__Bacteria | p__Bacteroidetes | c__Bacteroidia | o__Bacteroidales | f__Prolixibacteraceae	0.0000350091023666153	0	0.0000350091023666153	0	0.000105027307099846	0	0.000105027307099846	0	0.000105027307099846	0	0	0	0.000105027307099846
k__Bacteria | p__Proteobacteria | c__Gammaproteobacteria | o__Betaproteobacteriales | f__Nitrosomonadaceae	0	0.0000700182047332306	0	0.0000700182047332306	0.000105027307099846	0	0.000175045511833077	0.0000350091023666153	0.0000350091023666153	0	0	0	0
k__Bacteria | p__Bacteroidetes | c__Bacteroidia | o__Bacteroidales | f__p-2534-18B5 gut group	0	0	0.0000350091023666153	0	0	0	0.0000700182047332306	0	0.0000350091023666153	0	0.0000350091023666153	0	0.000280072818932923
k__Bacteria | p__Firmicutes | c__Bacilli | o__Bacillales | f__Bacillaceae	0	0.0000350091023666153	0	0	0	0.000105027307099846	0.0000350091023666153	0	0.0000700182047332306	0.000140036409466461	0	0	0
k__Bacteria | p__Proteobacteria | c__Alphaproteobacteria | o__Rhizobiales | f__Xanthobacteraceae	0.000105027307099846	0	0	0	0	0	0.0000700182047332306	0.000105027307099846	0	0.0000700182047332306	0	0	0.0000350091023666153
k__Bacteria | p__Proteobacteria | c__Gammaproteobacteria | o__Pseudomonadales | f__Pseudomonadaceae	0	0	0	0.0000350091023666153	0.000140036409466461	0.0000350091023666153	0	0.0000350091023666153	0	0.0000350091023666153	0.0000350091023666153	0.0000700182047332306	0
k__Bacteria | p__Firmicutes | c__Clostridia | o__ | f__	0	0	0.000105027307099846	0.000105027307099846	0	0	0.000105027307099846	0	0.0000700182047332306	0	0	0	0
k__Bacteria | p__Firmicutes | c__Clostridia | o__Clostridiales | f__Syntrophomonadaceae	0	0.000210054614199692	0	0	0.0000700182047332306	0	0	0.000105027307099846	0	0	0	0	0
k__Bacteria | p__Bacteroidetes | c__Bacteroidia | o__Sphingobacteriales | f__Lentimicrobiaceae	0.0000700182047332306	0	0	0	0	0	0.0000700182047332306	0.000105027307099846	0.000105027307099846	0	0	0	0
k__Bacteria | p__Bacteroidetes | c__Bacteroidia | o__Bacteroidales | f__F082	0.0000700182047332306	0	0	0	0	0	0	0.0000350091023666153	0	0.000105027307099846	0.0000700182047332306	0	0.0000350091023666153
k__Bacteria | p__Bacteroidetes | c__Bacteroidia | o__Bacteroidales | f__Bacteroidales Incertae Sedis	0	0	0	0	0.0000700182047332306	0	0.000105027307099846	0	0.0000700182047332306	0	0.0000350091023666153	0	0
k__Bacteria | p__Acidobacteria | c__Acidobacteriia | o__Acidobacteriales | f__	0	0	0	0	0.000175045511833077	0	0	0	0.0000700182047332306	0	0	0	0
k__Bacteria | p__Acidobacteria | c__Subgroup 6 | o__ | f__	0.0000350091023666153	0	0.000105027307099846	0	0	0	0.0000350091023666153	0	0.0000700182047332306	0	0	0	0
k__Bacteria | p__Actinobacteria | c__Actinobacteria | o__Streptomycetales | f__Streptomycetaceae	0.000105027307099846	0.0000350091023666153	0	0	0	0	0	0	0	0.0000700182047332306	0	0	0
k__Bacteria | p__Proteobacteria | c__Gammaproteobacteria | o__Xanthomonadales | f__Xanthomonadaceae	0	0	0	0	0.000140036409466461	0	0.0000700182047332306	0	0	0	0	0	0
k__Archaea | p__Euryarchaeota | c__Thermoplasmata | o__Methanomassiliicoccales | f__Methanomassiliicoccaceae	0	0	0.0000350091023666153	0	0.000140036409466461	0	0	0	0	0	0	0	0
k__Bacteria | p__Acidobacteria | c__Holophagae | o__Subgroup 7 | f__	0.0000700182047332306	0	0	0.0000700182047332306	0.0000350091023666153	0	0	0	0	0	0	0	0
k__Bacteria | p__Acidobacteria | c__Subgroup 22 | o__ | f__	0	0	0	0	0.000175045511833077	0	0	0	0	0	0	0	0
k__Bacteria | p__Bacteroidetes | c__Bacteroidia | o__Cytophagales | f__Cytophagaceae	0.000105027307099846	0	0	0	0.0000700182047332306	0	0	0	0	0	0	0	0
k__Bacteria | p__Chloroflexi | c__Anaerolineae | o__SBR1031 | f__	0.000105027307099846	0	0	0	0	0	0.0000350091023666153	0	0.0000350091023666153	0	0	0	0
k__Bacteria | p__Acidobacteria | c__Subgroup 25 | o__ | f__	0	0	0	0	0	0	0.0000700182047332306	0.0000700182047332306	0	0	0	0	0
k__Bacteria | p__Dependentiae | c__Babeliae | o__Babeliales | f__Vermiphilaceae	0	0	0.000140036409466461	0	0	0	0	0	0	0	0	0	0
k__Bacteria | p__Actinobacteria | c__Actinobacteria | o__Corynebacteriales | f__Nocardiaceae	0	0	0	0	0	0	0	0.000105027307099846	0	0.0000350091023666153	0	0	0
k__Bacteria | p__Proteobacteria | c__Gammaproteobacteria | o__Aeromonadales | f__Succinivibrionaceae	0	0	0	0	0	0	0.0000350091023666153	0.000105027307099846	0	0	0	0	0
k__Bacteria | p__Proteobacteria | c__Gammaproteobacteria | o__Betaproteobacteriales | f__Aquaspirillaceae	0	0	0	0	0	0	0.000105027307099846	0.0000350091023666153	0	0	0	0	0
k__Bacteria | p__Verrucomicrobia | c__Verrucomicrobiae | o__Verrucomicrobiales | f__DEV007	0	0	0	0	0	0	0.0000350091023666153	0	0.000105027307099846	0	0	0	0
k__Bacteria | p__Acidobacteria | c__Acidobacteriia | o__Acidobacteriales | f__Acidobacteriaceae (Subgroup 1)	0	0	0	0	0	0	0	0	0	0	0	0.000105027307099846	0
k__Bacteria | p__Acidobacteria | c__Acidobacteriia | o__Acidobacteriales | f__Koribacteraceae	0.000105027307099846	0	0	0	0	0	0	0	0	0	0	0	0
k__Bacteria | p__Bacteroidetes | c__Bacteroidia | o__Bacteroidetes VC2.1 Bac22 | f__	0	0	0	0	0	0	0.0000700182047332306	0.0000350091023666153	0	0	0	0	0
k__Bacteria | p__Bacteroidetes | c__Bacteroidia | o__Sphingobacteriales | f__env.OPS 17	0	0	0	0	0	0	0	0	0	0	0	0.000105027307099846	0
k__Bacteria | p__Chloroflexi | c__Anaerolineae | o__Anaerolineales | f__Anaerolineaceae	0	0	0	0	0	0.000105027307099846	0	0	0	0	0	0	0
k__Bacteria | p__Firmicutes | c__ | o__ | f__	0	0	0	0	0	0	0	0	0	0.000105027307099846	0	0	0
k__Bacteria | p__Firmicutes | c__Bacilli | o__Bacillales | f__Planococcaceae	0	0	0	0	0	0	0	0	0.000105027307099846	0	0	0	0
k__Bacteria | p__Proteobacteria | c__Alphaproteobacteria | o__Acetobacterales | f__Acetobacteraceae	0.0000350091023666153	0	0	0	0.0000700182047332306	0	0	0	0	0	0	0	0
k__Bacteria | p__Proteobacteria | c__Alphaproteobacteria | o__Reyranellales | f__Reyranellaceae	0	0	0	0	0.000105027307099846	0	0	0	0	0	0	0	0
k__Bacteria | p__Proteobacteria | c__Deltaproteobacteria | o__Myxococcales | f__Archangiaceae	0	0	0	0	0.000105027307099846	0	0	0	0	0	0	0	0
k__Bacteria | p__Proteobacteria | c__Gammaproteobacteria | o__Pseudomonadales | f__Moraxellaceae	0	0	0	0	0	0	0	0	0.0000700182047332306	0	0	0	0.0000350091023666153
k__Bacteria | p__Proteobacteria | c__Gammaproteobacteria | o__Xanthomonadales | f__Rhodanobacteraceae	0	0	0	0	0	0	0.0000700182047332306	0	0.0000350091023666153	0	0	0	0
k__Bacteria | p__Rokubacteria | c__NC10 | o__Rokubacteriales | f__	0	0	0	0	0.000105027307099846	0	0	0	0	0	0	0	0
k__Bacteria | p__Thermotogae | c__Thermotogae | o__Kosmotogales | f__Kosmotogaceae	0	0	0	0	0	0	0	0.0000700182047332306	0	0	0	0.0000350091023666153	0
k__Bacteria | p__Acidobacteria | c__Acidobacteriia | o__Solibacterales | f__Solibacteraceae (Subgroup 3)	0	0	0	0.0000350091023666153	0	0	0.0000350091023666153	0	0	0	0	0	0
k__Bacteria | p__Acidobacteria | c__Subgroup 17 | o__ | f__	0.0000700182047332306	0	0	0	0	0	0	0	0	0	0	0	0
k__Bacteria | p__Actinobacteria | c__Actinobacteria | o__Corynebacteriales | f__Mycobacteriaceae	0	0	0	0	0.0000700182047332306	0	0	0	0	0	0	0	0
k__Bacteria | p__Actinobacteria | c__Actinobacteria | o__Micrococcales | f__Microbacteriaceae	0	0	0	0	0.0000700182047332306	0	0	0	0	0	0	0	0
k__Bacteria | p__Bacteroidetes | c__Bacteroidia | o__Cytophagales | f__Microscillaceae	0.0000700182047332306	0	0	0	0	0	0	0	0	0	0	0	0
k__Bacteria | p__Bacteroidetes | c__Bacteroidia | o__Cytophagales | f__Spirosomaceae	0	0	0	0.0000700182047332306	0	0	0	0	0	0	0	0	0
k__Bacteria | p__Firmicutes | c__Bacilli | o__Lactobacillales | f__Leuconostocaceae	0	0	0	0.0000700182047332306	0	0	0	0	0	0	0	0	0
k__Bacteria | p__Firmicutes | c__Clostridia | o__Clostridiales | f__Defluviitaleaceae	0.0000700182047332306	0	0	0	0	0	0	0	0	0	0	0	0
k__Bacteria | p__Firmicutes | c__Clostridia | o__DTU014 | f__	0	0	0	0	0	0	0	0	0	0.0000700182047332306	0	0	0
k__Bacteria | p__Proteobacteria | c__Alphaproteobacteria | o__Sphingomonadales | f__Sphingomonadaceae	0	0	0	0	0.0000700182047332306	0	0	0	0	0	0	0	0
k__Bacteria | p__Proteobacteria | c__Deltaproteobacteria | o__Myxococcales | f__P3OB-42	0.0000700182047332306	0	0	0	0	0	0	0	0	0	0	0	0
k__Bacteria | p__Proteobacteria | c__Gammaproteobacteria | o__Betaproteobacteriales | f__TRA3-20	0	0	0	0	0	0	0.0000700182047332306	0	0	0	0	0	0
k__Bacteria | p__Proteobacteria | c__Gammaproteobacteria | o__Cellvibrionales | f__Spongiibacteraceae	0	0	0	0	0	0	0.0000350091023666153	0	0.0000350091023666153	0	0	0	0
k__Bacteria | p__Thermotogae | c__Thermotogae | o__Petrotogales | f__Petrotogaceae	0	0	0	0	0	0.0000700182047332306	0	0	0	0	0	0	0
k__Archaea | p__Euryarchaeota | c__Thermoplasmata | o__Methanomassiliicoccales | f__Methanomethylophilaceae	0	0.0000350091023666153	0	0	0	0	0	0	0	0	0	0	0
k__Bacteria | p__Acidobacteria | c__Holophagae | o__Holophagales | f__Holophagaceae	0	0	0	0	0	0	0	0	0	0	0	0.0000350091023666153	0
k__Bacteria | p__Actinobacteria | c__Actinobacteria | o__Micromonosporales | f__Micromonosporaceae	0	0	0	0	0	0	0	0.0000350091023666153	0	0	0	0	0
k__Bacteria | p__Actinobacteria | c__Actinobacteria | o__Pseudonocardiales | f__Pseudonocardiaceae	0	0	0	0	0	0	0	0	0	0.0000350091023666153	0	0	0
k__Bacteria | p__Actinobacteria | c__MB-A2-108 | o__ | f__	0.0000350091023666153	0	0	0	0	0	0	0	0	0	0	0	0
k__Bacteria | p__Actinobacteria | c__Thermoleophilia | o__Gaiellales | f__	0	0	0	0	0.0000350091023666153	0	0	0	0	0	0	0	0
k__Bacteria | p__Bacteroidetes | c__Bacteroidia | o__Bacteroidales | f__Bacteroidales RF16 group	0	0	0	0	0	0	0	0.0000350091023666153	0	0	0	0	0
k__Bacteria | p__Bacteroidetes | c__Bacteroidia | o__Bacteroidales | f__Bacteroidetes vadinHA17	0	0	0	0	0	0	0	0	0.0000350091023666153	0	0	0	0
k__Bacteria | p__Bacteroidetes | c__Bacteroidia | o__Sphingobacteriales | f__FFCH9454	0	0	0	0	0	0	0	0	0.0000350091023666153	0	0	0	0
k__Bacteria | p__Chloroflexi | c__Anaerolineae | o__SBR1031 | f__A4b	0.0000350091023666153	0	0	0	0	0	0	0	0	0	0	0	0
k__Bacteria | p__Firmicutes | c__Clostridia | o__Clostridiales | f__Clostridiaceae 4	0	0	0	0	0	0	0	0	0.0000350091023666153	0	0	0	0
k__Bacteria | p__Gemmatimonadetes | c__Gemmatimonadetes | o__Gemmatimonadales | f__Gemmatimonadaceae	0.0000350091023666153	0	0	0	0	0	0	0	0	0	0	0	0
k__Bacteria | p__Proteobacteria | c__Deltaproteobacteria | o__Bdellovibrionales | f__Bdellovibrionaceae	0	0	0	0	0.0000350091023666153	0	0	0	0	0	0	0	0
k__Bacteria | p__Proteobacteria | c__Deltaproteobacteria | o__Myxococcales | f__BIrii41	0	0	0	0	0	0	0.0000350091023666153	0	0	0	0	0	0
k__Bacteria | p__Proteobacteria | c__Gammaproteobacteria | o__Betaproteobacteriales | f__SC-I-84	0	0	0	0	0	0	0.0000350091023666153	0	0	0	0	0	0
k__Bacteria | p__Proteobacteria | c__Gammaproteobacteria | o__Diplorickettsiales | f__Diplorickettsiaceae	0	0	0	0	0	0	0	0	0	0	0	0	0.0000350091023666153
k__Bacteria | p__Verrucomicrobia | c__Verrucomicrobiae | o__Chthoniobacterales | f__Chthoniobacteraceae	0	0	0	0	0	0	0.0000350091023666153	0	0	0	0	0	0
