# Supplementary material for: Neuroprotective Effects of Oligosaccharides From Periplaneta Americana on Parkinson’s Disease Models In Vitro and In Vivo
Source: Front Pharmacol. 2022 Jul 18;13:936818. doi: 10.3389/fphar.2022.936818 (PMC9340460; doi:10.3389/fphar.2022.936818)
Supplement: Supplementary file 2 [file DataSheet1.zip › 16S rRNA/02.OTUAnalysis/Taxa_summary/Taxa_summary_Family_mean_abundance.csv]

	Mean_A	Mean_B	Mean_C	Mean_D	SD_A	SD_B	SD_C	SD_D
k__Bacteria | p__Bacteroidetes | c__Bacteroidia | o__Bacteroidales | f__Muribaculaceae	0.421264528777482	0.324697754749568	0.525323250711852	0.546824674415348	0.0377109464070319	0.00331096784890432	0.0297469714814415	0.0337809418200142
k__Bacteria | p__Firmicutes | c__Erysipelotrichia | o__Erysipelotrichales | f__Erysipelotrichaceae	0.171346216683004	0.092645754562853	0.176702609345096	0.0995571348550623	0.0854230156496675	0.156950367777352	0.0400829047367532	0.0709891852355988
k__Bacteria | p__Firmicutes | c__Clostridia | o__Clostridiales | f__Lachnospiraceae	0.178989870699715	0.0855389067824301	0.145731223451431	0.0810898333566727	0.0456127672965685	0.00878793556956081	0.00215422170832802	0.0206526085472979
k__Bacteria | p__Firmicutes | c__Bacilli | o__Lactobacillales | f__Lactobacillaceae	0.045686878588433	0.177472809597162	0.0468305092657424	0.175841968911917	0.00809891527482778	0.0476306568114918	0.0115182784368424	0.0984421985314342
k__Bacteria | p__Bacteroidetes | c__Bacteroidia | o__Bacteroidales | f__Rikenellaceae	0.0292209307753349	0.0739042150959249	0.0319983195630864	0.0305892031928301	0.00987240133832708	0.0579321947668484	0.00334130658526475	0.00786390866048449
k__Bacteria | p__Bacteroidetes | c__Bacteroidia | o__Bacteroidales | f__Prevotellaceae	0.0288941791532465	0.0198851701442375	0.017749614899874	0.0113692059935583	0.0183096712855086	0.0264732017224357	0.00031116770821018	0.002730466855006
k__Bacteria | p__Bacteroidetes | c__Bacteroidia | o__Bacteroidales | f__Bacteroidaceae	0.0462937030294543	0.00818046025299911	0.00933576063109742	0.00869976193810391	0.0146608462517696	0.00341878419143407	0.000900308151145307	0.00267439907952997
k__Bacteria | p__Bacteroidetes | c__Bacteroidia | o__Bacteroidales | f__Marinifilaceae	0.00120197918125379	0.0539256873453765	0.00220557344909677	0.00582901554404145	0.000616730162055912	0.0391148404022303	0.000463126892428335	0.00214300321282774
k__Bacteria | p__Firmicutes | c__Clostridia | o__Clostridiales | f__Ruminococcaceae	0.033492041264062	0.011646361387294	0.00617327171731317	0.00897983475703683	0.0129099753736392	0.00631643509104995	0.00155084132887223	0.00301302092587475
k__Bacteria | p__Epsilonbacteraeota | c__Campylobacteria | o__Campylobacterales | f__Helicobacteraceae	0.00484292582738179	0.0467138122578537	0.000618494141810204	0.00218806889791346	0.00597183184339813	0.0798799807453589	0.000285132608011731	0.00062789063400619
k__Bacteria | p__Firmicutes | c__Bacilli | o__Bacillales | f__Staphylococcaceae	0.000770200252065537	0.040867292162629	0.00192550063016384	0.00603031788264949	0.000264312926595391	0.0482202867380285	0.000389844865063018	0.00509101647590475
k__Bacteria | p__Deferribacteres | c__Deferribacteres | o__Deferribacterales | f__Deferribacteraceae	0.000490127433132614	0.0278672454838258	0.0000233394015777435	0.0000962750315081921	0.000789065093795312	0.048206860213226	0.000040425029350905	0.0000721731134578081
k__Bacteria | p__Bacteroidetes | c__Bacteroidia | o__Bacteroidales | f__Tannerellaceae	0.00988423656817439	0.00537973206366989	0.00430611959109368	0.00531263128413387	0.00192592493616947	0.00613472296837326	0.000638856168285067	0.00401465269074418
k__Bacteria | p__Verrucomicrobia | c__Verrucomicrobiae | o__Verrucomicrobiales | f__Akkermansiaceae	0.0000466788031554871	0.000151706110255333	0.0104560519068291	0.00169794146478084	0.0000534772872024908	0.000262762690780883	0.00376349207380621	0.00130319786705392
k__Bacteria | p__Proteobacteria | c__Gammaproteobacteria | o__Betaproteobacteriales | f__Burkholderiaceae	0.00236894926014097	0.00269570088222938	0.00395602856742753	0.00214430751995519	0.000542735189013373	0.000665172944965691	0.00278690926365514	0.000715405960062445
k__Bacteria | p__Proteobacteria | c__Gammaproteobacteria | o__Enterobacteriales | f__Enterobacteriaceae	0.00647668393782383	0.00164542781123092	0.00162208840965318	0.00134785044111469	0.00440043667029838	0.000610404557280587	0.000280801228014656	0.000277876135457001
k__Bacteria | p__Actinobacteria | c__Actinobacteria | o__Bifidobacteriales | f__Bifidobacteriaceae	0.000268403118144051	0.00727022359146712	0.00039676982682164	0.000376347850441115	0.000122947926910945	0.0122303753378077	0.000040425029350905	0.000112083815947221
k__Bacteria | p__Actinobacteria | c__Coriobacteriia | o__Coriobacteriales | f__Eggerthellaceae	0.00477290762264856	0.000945245763898614	0.00110862157494282	0.00093649348830696	0.00308424694722769	0.000378681341072398	0.000258056112443355	0.0004495864873056
k__Bacteria | p__Firmicutes | c__Bacilli | o__Lactobacillales | f__Streptococcaceae	0.00145871259860897	0.00176212481911964	0.00162208840965318	0.0019517574569388	0.000670068488071493	0.00109837862246559	0.000367734473616877	0.000135212507891711
k__Bacteria | p__Proteobacteria | c__Deltaproteobacteria | o__Desulfovibrionales | f__Desulfovibrionaceae	0.000991924567054101	0.00194884003174159	0.000945245763898614	0.000603907015824114	0.00100576303162093	0.00175232127570331	0.00027342983041264	0.000149558950870283
k__Bacteria | p__Firmicutes | c__Clostridia | o__Clostridiales | f__Clostridiales vadinBB60 group	0.000443448629977127	0.00354758903981702	0.000140036409466461	0.000341338748074499	0.000562692594465817	0.0043575200286128	0.0000700182047332306	0.0000875227559165383
k__Bacteria | p__Firmicutes | c__Bacilli | o__Lactobacillales | f__Enterococcaceae	0.000385100126032769	0.0012836670867759	0.00110862157494282	0.00105902534659011	0.000218631774205237	0.000350674023276775	0.000271931573489498	0.00043854636195009
k__Bacteria | p__Bacteroidetes | c__Bacteroidia | o__Bacteroidales | f__Porphyromonadaceae	0.000583485039443589	0.000420109228399384	0.00121364888204266	0.000551393362274191	0.000393495665875166	0.000245063716566307	0.000157864786193212	0.000196747832937583
k__Bacteria | p__Firmicutes | c__Clostridia | o__Clostridiales | f__Clostridiaceae 1	0.000746860850487793	0.000758530551276665	0.000665172944965691	0.000498879708724268	0.000179652760098267	0.000374341010417435	0.000194922432531509	0.000234630645368099
k__Bacteria | p__Firmicutes | c__Clostridia | o__Clostridiales | f__Peptostreptococcaceae	0.000548475937076973	0.00039676982682164	0.000443448629977127	0.000446366055174345	0.000179652760098267	0.0000728772580684124	0.000141487602728168	0.000183867236808439
k__Bacteria | p__Proteobacteria | c__Gammaproteobacteria | o__Pasteurellales | f__Pasteurellaceae	0.000280072818932923	0.000513466834710358	0.00039676982682164	0.00059515474023246	0.0000606375440263576	0.000556119710472103	0.0000808500587018101	0.000562329449804264
k__Bacteria | p__Actinobacteria | c__Coriobacteriia | o__Coriobacteriales | f__Atopobiaceae	0.000910236661531998	0.00039676982682164	0.000163375811044205	0.000201302338608038	0.000877325590683494	0.000535917588722636	0.0000534772872024908	0.000256268861223892
k__Bacteria | p__Tenericutes | c__Mollicutes | o__Mollicutes RF39 | f__	0.000361760724455025	0.000571815338654717	0.000571815338654717	0.000122531858283154	0.000354151867280342	0.000811526800668147	0.000258056112443355	0.000105027307099846
k__Bacteria | p__Firmicutes | c__Clostridia | o__Clostridiales | f__Peptococcaceae	0.00039676982682164	0.00100359426784297	0.0000933576063109742	0.000131284133874807	0.000350674023276775	0.00139040946726476	0.0000808500587018101	0.0000827232815126139
k__Bacteria | p__Firmicutes | c__Bacilli | o__Lactobacillales | f__Aerococcaceae	0.000385100126032769	0.000571815338654717	0.000256733417355179	0.000341338748074499	0.000175045511833077	0.000267386436012454	0.0000728772580684124	0.000122531858283154
k__Bacteria | p__Proteobacteria | c__Gammaproteobacteria | o__Betaproteobacteriales | f__Neisseriaceae	0.00039676982682164	0.000291742519721794	0.000350091023666153	0.000463870606357653	0.000297748933906854	0.000141487602728168	0.000333965551539331	0.000234630645368099
k__Bacteria | p__Actinobacteria | c__Actinobacteria | o__Corynebacteriales | f__Corynebacteriaceae	0.000385100126032769	0.000618494141810204	0.00019838491341082	0.000218806889791346	0.0000926253784856669	0.000462243904222993	0.000112538518893163	0.000160113228002757
k__Bacteria | p__Actinobacteria | c__Actinobacteria | o__Micrococcales | f__Micrococcaceae	0.000291742519721794	0.000361760724455025	0.000466788031554871	0.000253815992157961	0.000271931573489498	0.0000728772580684124	0.0000881043088651304	0.000225756688164042
k__Bacteria | p__Actinobacteria | c__Actinobacteria | o__Actinomycetales | f__Actinomycetaceae	0.000361760724455025	0.000221724314988564	0.00039676982682164	0.000245063716566307	0.0000202125146754525	0.0000881043088651304	0.000122947926910945	0.000211990642353836
k__Bacteria | p__Firmicutes | c__Clostridia | o__Clostridiales | f__Family XIII	0.000560145637865845	0.000186715212621948	0.000280072818932923	0.000166293236241423	0.000493864163970938	0.000233102090690358	0	0.0000440521544325652
k__Bacteria | p__Patescibacteria | c__Saccharimonadia | o__Saccharimonadales | f__Saccharimonadaceae	0.000700182047332306	0.000268403118144051	0.000105027307099846	0.0000437613779582692	0.00118256166881771	0.000192815101081295	0.0000926253784856669	0.000066271161202916
k__Bacteria | p__Bacteroidetes | c__Bacteroidia | o__Bacteroidales | f__Dysgonomonadaceae	0.000268403118144051	0.00012836670867759	0.00032675162208841	0.000358843299257807	0.00022778347215543	0.0000881043088651303	0.000106954574404982	0.000206869928362459
k__Bacteria | p__Firmicutes | c__Bacilli | o__Bacillales | f__Bacillaceae XI	0.000233394015777435	0.000175045511833077	0.000315081921299538	0.000341338748074499	0.0000534772872024908	0.0000700182047332306	0.0000606375440263576	0.000160113228002757
k__Bacteria | p__Fusobacteria | c__Fusobacteriia | o__Fusobacteriales | f__Fusobacteriaceae	0.00019838491341082	0.000245063716566307	0.000361760724455025	0.000210054614199692	0.000157864786193212	0.000160431861607472	0.000106954574404982	0.000137087944317681
k__Bacteria | p__Firmicutes | c__Negativicutes | o__Selenomonadales | f__Veillonellaceae	0.000140036409466461	0.000385100126032769	0.000140036409466461	0.000315081921299538	0.000140036409466461	0.000175045511833077	0.0000350091023666153	0.0000756283048406836
k__Bacteria | p__Proteobacteria | c__Alphaproteobacteria | o__Rhizobiales | f__Rhizobiaceae	0.0000816879055221024	0.000116697007888718	0.000443448629977127	0.0000612659291415768	0.000112538518893163	0.000145754516136825	0.000258056112443355	0.000077627635576542
k__Bacteria | p__Firmicutes | c__Bacilli | o__Lactobacillales | f__Carnobacteriaceae	0.00019838491341082	0.000163375811044205	0.000210054614199692	0.000105027307099846	0.000106954574404982	0.000145754516136825	0.0000926253784856669	0.0000571696247673803
k__Bacteria | p__Fusobacteria | c__Fusobacteriia | o__Fusobacteriales | f__Leptotrichiaceae	0.000140036409466461	0.000186715212621948	0.000175045511833077	0.0000962750315081921	0.0000606375440263576	0.000238302033523108	0.0000606375440263576	0.0000721731134578081
k__Bacteria | p__Proteobacteria | c__Alphaproteobacteria | o__Rhodospirillales | f__	0.000431778929188256	0.0000583485039443589	0.0000116697007888718	0.0000350091023666153	0.000747863042991743	0.000101062573377263	0.0000202125146754525	0.0000495103473733754
k__Bacteria | p__Bacteroidetes | c__Bacteroidia | o__Chitinophagales | f__Chitinophagaceae	0.000175045511833077	0.0000583485039443589	0.00012836670867759	0.0000787704803248845	0	0.000101062573377263	0.0000808500587018101	0.000135212507891711
k__Bacteria | p__Epsilonbacteraeota | c__Campylobacteria | o__Campylobacterales | f__Campylobacteraceae	0.000105027307099846	0.0000700182047332306	0.000128366708677589	0.0000612659291415768	0.0000926253784856669	0.0000606375440263576	0.000106954574404982	0.0000597894247185245
k__Bacteria | p__Firmicutes | c__Clostridia | o__Clostridiales | f__Christensenellaceae	0.0000816879055221024	0.000116697007888718	0.0000583485039443589	0.0000612659291415768	0.0000881043088651304	0.000112538518893163	0.0000534772872024908	0.0000721731134578081
k__Bacteria | p__Firmicutes | c__Bacilli | o__Lactobacillales | f__P5D1-392	0	0.00019838491341082	0	0.0001137795826915	0	0.000132542322405832	0	0.0000964075505406473
k__Bacteria | p__Bacteroidetes | c__Bacteroidia | o__Flavobacteriales | f__Flavobacteriaceae	0.0000466788031554871	0.0000350091023666153	0.000140036409466461	0.0000787704803248845	0.0000808500587018101	0.0000606375440263576	0.000160431861607472	0.000115671402240577
k__Bacteria | p__Firmicutes | c__Negativicutes | o__Selenomonadales | f__Acidaminococcaceae	0.0000233394015777435	0.000175045511833077	0.0000233394015777435	0.0000350091023666153	0.000040425029350905	0.0000700182047332306	0.0000202125146754525	0.0000495103473733754
k__Bacteria | p__Bacteroidetes | c__Bacteroidia | o__Sphingobacteriales | f__Sphingobacteriaceae	0.000175045511833077	0.0000350091023666153	0.0000116697007888718	0.0000175045511833077	0.000140036409466461	0.0000350091023666153	0.0000202125146754525	0.0000350091023666153
k__Bacteria | p__Proteobacteria | c__Alphaproteobacteria | o__Rhizobiales | f__Beijerinckiaceae	0.0000933576063109742	0.0000350091023666153	0.0000233394015777435	0.0000875227559165383	0.0000881043088651304	0.0000350091023666153	0.000040425029350905	0.0000670373272480282
k__Bacteria | p__Spirochaetes | c__Spirochaetia | o__Spirochaetales | f__Spirochaetaceae	0.000116697007888718	0.0000583485039443589	0.0000350091023666153	0.0000175045511833077	0.000172695801089352	0.000101062573377263	0.0000350091023666153	0.0000202125146754525
k__Bacteria | p__Bacteroidetes | c__Bacteroidia | o__Bacteroidales | f__	0.0000466788031554871	0.0000350091023666153	0.0000233394015777435	0.000105027307099846	0.000040425029350905	0.0000350091023666153	0.0000202125146754525	0.000166676665932476
k__Bacteria | p__Actinobacteria | c__Coriobacteriia | o__Coriobacteriales | f__	0.0000700182047332306	0.0000816879055221024	0.0000233394015777435	0.0000262568267749615	0.0000350091023666153	0.000112538518893163	0.000040425029350905	0.000052513653549923
k__Bacteria | p__Actinobacteria | c__Coriobacteriia | o__Coriobacteriales | f__Coriobacteriaceae	0.0000233394015777435	0.0000466788031554871	0.0000466788031554871	0.0000612659291415768	0.0000202125146754525	0.0000202125146754525	0.0000534772872024908	0.000122531858283154
k__Archaea | p__Euryarchaeota | c__Methanobacteria | o__Methanobacteriales | f__Methanobacteriaceae	0	0.0000583485039443589	0.000116697007888718	0	0	0.0000728772580684124	0.0000534772872024908	0
k__Bacteria | p__Bacteroidetes | c__Bacteroidia | o__Bacteroidales | f__p-251-o5	0.0000700182047332306	0	0.0000816879055221024	0.0000175045511833077	0.000121275088052715	0	0.000112538518893163	0.0000350091023666153
k__Bacteria | p__Proteobacteria | c__Gammaproteobacteria | o__Betaproteobacteriales | f__Nitrosomonadaceae	0.0000233394015777435	0.0000583485039443589	0.0000816879055221024	0	0.000040425029350905	0.0000534772872024908	0.0000808500587018101	0
k__Bacteria | p__Bacteroidetes | c__Bacteroidia | o__Bacteroidales | f__Prolixibacteraceae	0.0000233394015777435	0.0000350091023666153	0.0000700182047332306	0.0000262568267749615	0.0000202125146754525	0.0000606375440263576	0.0000606375440263576	0.000052513653549923
k__Bacteria | p__Bacteroidetes | c__Bacteroidia | o__Bacteroidales | f__Paludibacteraceae	0.0000466788031554871	0.0000116697007888718	0.0000583485039443589	0.0000350091023666153	0.000040425029350905	0.0000202125146754525	0.000040425029350905	0.0000285848123836902
k__Bacteria | p__Firmicutes | c__Clostridia | o__Clostridiales | f__Family XI	0.0000233394015777435	0.0000466788031554871	0.0000466788031554871	0.0000350091023666153	0.000040425029350905	0.0000808500587018101	0.000040425029350905	0.000040425029350905
k__Bacteria | p__Bacteroidetes | c__Bacteroidia | o__Bacteroidales | f__Rs-E47 termite group	0.0000233394015777435	0.0000350091023666153	0.0000116697007888718	0.0000700182047332306	0.000040425029350905	0.0000350091023666153	0.0000202125146754525	0.0000756283048406836
k__Bacteria | p__Firmicutes | c__Clostridia | o__ | f__	0.0000350091023666153	0.0000350091023666153	0.0000583485039443589	0	0.0000606375440263576	0.0000606375440263576	0.0000534772872024908	0
k__Bacteria | p__Firmicutes | c__Clostridia | o__Clostridiales | f__Syntrophomonadaceae	0.0000700182047332306	0.0000233394015777435	0.0000350091023666153	0	0.000121275088052715	0.000040425029350905	0.0000606375440263576	0
k__Bacteria | p__Bacteroidetes | c__Bacteroidia | o__Bacteroidales | f__p-2534-18B5 gut group	0.0000116697007888718	0	0.0000350091023666153	0.0000787704803248845	0.0000202125146754525	0	0.0000350091023666153	0.000135212507891711
k__Bacteria | p__Proteobacteria | c__Alphaproteobacteria | o__Rhizobiales | f__Xanthobacteraceae	0.0000350091023666153	0	0.0000583485039443589	0.0000262568267749615	0.0000606375440263576	0	0.0000534772872024908	0.0000335186636240141
k__Bacteria | p__Bacteroidetes | c__Bacteroidia | o__Sphingobacteriales | f__Lentimicrobiaceae	0.0000233394015777435	0	0.0000933576063109742	0	0.000040425029350905	0	0.0000202125146754525	0
k__Bacteria | p__Firmicutes | c__Bacilli | o__Bacillales | f__Bacillaceae	0.0000116697007888718	0.0000350091023666153	0.0000350091023666153	0.0000350091023666153	0.0000202125146754525	0.0000606375440263576	0.0000350091023666153	0.0000700182047332306
k__Bacteria | p__Proteobacteria | c__Gammaproteobacteria | o__Pseudomonadales | f__Pseudomonadaceae	0	0.0000700182047332306	0.0000116697007888718	0.0000350091023666153	0	0.0000606375440263576	0.0000202125146754525	0.0000285848123836902
k__Bacteria | p__Bacteroidetes | c__Bacteroidia | o__Bacteroidales | f__Bacteroidales Incertae Sedis	0	0.0000233394015777435	0.0000583485039443589	0.00000875227559165383	0	0.000040425029350905	0.0000534772872024908	0.0000175045511833077
k__Bacteria | p__Bacteroidetes | c__Bacteroidia | o__Bacteroidales | f__F082	0.0000233394015777435	0	0.0000116697007888718	0.000052513653549923	0.000040425029350905	0	0.0000202125146754525	0.0000451965568105239
k__Bacteria | p__Acidobacteria | c__Acidobacteriia | o__Acidobacteriales | f__	0	0.0000583485039443589	0.0000233394015777435	0	0	0.000101062573377263	0.000040425029350905	0
k__Bacteria | p__Acidobacteria | c__Subgroup 6 | o__ | f__	0.0000466788031554871	0	0.0000350091023666153	0	0.0000534772872024908	0	0.0000350091023666153	0
k__Bacteria | p__Proteobacteria | c__Gammaproteobacteria | o__Xanthomonadales | f__Xanthomonadaceae	0	0.0000466788031554871	0.0000233394015777435	0	0	0.0000808500587018101	0.000040425029350905	0
k__Bacteria | p__Actinobacteria | c__Actinobacteria | o__Streptomycetales | f__Streptomycetaceae	0.0000466788031554871	0	0	0.0000175045511833077	0.0000534772872024908	0	0	0.0000350091023666153
k__Archaea | p__Euryarchaeota | c__Thermoplasmata | o__Methanomassiliicoccales | f__Methanomassiliicoccaceae	0.0000116697007888718	0.0000466788031554871	0	0	0.0000202125146754525	0.0000808500587018101	0	0
k__Bacteria | p__Acidobacteria | c__Holophagae | o__Subgroup 7 | f__	0.0000233394015777435	0.0000350091023666153	0	0	0.000040425029350905	0.0000350091023666153	0	0
k__Bacteria | p__Acidobacteria | c__Subgroup 22 | o__ | f__	0	0.0000583485039443589	0	0	0	0.000101062573377263	0	0
k__Bacteria | p__Bacteroidetes | c__Bacteroidia | o__Cytophagales | f__Cytophagaceae	0.0000350091023666153	0.0000233394015777435	0	0	0.0000606375440263576	0.000040425029350905	0	0
k__Bacteria | p__Chloroflexi | c__Anaerolineae | o__SBR1031 | f__	0.0000350091023666153	0	0.0000233394015777435	0	0.0000606375440263576	0	0.0000202125146754525	0
k__Bacteria | p__Acidobacteria | c__Subgroup 25 | o__ | f__	0	0	0.0000466788031554871	0	0	0	0.000040425029350905	0
k__Bacteria | p__Dependentiae | c__Babeliae | o__Babeliales | f__Vermiphilaceae	0.0000466788031554871	0	0	0	0.0000808500587018101	0	0	0
k__Bacteria | p__Proteobacteria | c__Gammaproteobacteria | o__Aeromonadales | f__Succinivibrionaceae	0	0	0.0000466788031554871	0	0	0	0.0000534772872024908	0
k__Bacteria | p__Proteobacteria | c__Gammaproteobacteria | o__Betaproteobacteriales | f__Aquaspirillaceae	0	0	0.0000466788031554871	0	0	0	0.0000534772872024908	0
k__Bacteria | p__Verrucomicrobia | c__Verrucomicrobiae | o__Verrucomicrobiales | f__DEV007	0	0	0.0000466788031554871	0	0	0	0.0000534772872024908	0
k__Bacteria | p__Actinobacteria | c__Actinobacteria | o__Corynebacteriales | f__Nocardiaceae	0	0	0.0000350091023666153	0.00000875227559165383	0	0	0.0000606375440263576	0.0000175045511833077
k__Bacteria | p__Bacteroidetes | c__Bacteroidia | o__Bacteroidetes VC2.1 Bac22 | f__	0	0	0.0000350091023666153	0	0	0	0.0000350091023666153	0
k__Bacteria | p__Proteobacteria | c__Alphaproteobacteria | o__Acetobacterales | f__Acetobacteraceae	0.0000116697007888718	0.0000233394015777435	0	0	0.0000202125146754525	0.000040425029350905	0	0
k__Bacteria | p__Proteobacteria | c__Gammaproteobacteria | o__Xanthomonadales | f__Rhodanobacteraceae	0	0	0.0000350091023666153	0	0	0	0.0000350091023666153	0
k__Bacteria | p__Acidobacteria | c__Acidobacteriia | o__Acidobacteriales | f__Koribacteraceae	0.0000350091023666153	0	0	0	0.0000606375440263576	0	0	0
k__Bacteria | p__Chloroflexi | c__Anaerolineae | o__Anaerolineales | f__Anaerolineaceae	0	0.0000350091023666153	0	0	0	0.0000606375440263576	0	0
k__Bacteria | p__Firmicutes | c__Bacilli | o__Bacillales | f__Planococcaceae	0	0	0.0000350091023666153	0	0	0	0.0000606375440263576	0
k__Bacteria | p__Proteobacteria | c__Alphaproteobacteria | o__Reyranellales | f__Reyranellaceae	0	0.0000350091023666153	0	0	0	0.0000606375440263576	0	0
k__Bacteria | p__Proteobacteria | c__Deltaproteobacteria | o__Myxococcales | f__Archangiaceae	0	0.0000350091023666153	0	0	0	0.0000606375440263576	0	0
k__Bacteria | p__Rokubacteria | c__NC10 | o__Rokubacteriales | f__	0	0.0000350091023666153	0	0	0	0.0000606375440263576	0	0
k__Bacteria | p__Proteobacteria | c__Gammaproteobacteria | o__Pseudomonadales | f__Moraxellaceae	0	0	0.0000233394015777435	0.00000875227559165383	0	0	0.000040425029350905	0.0000175045511833077
k__Bacteria | p__Thermotogae | c__Thermotogae | o__Kosmotogales | f__Kosmotogaceae	0	0	0.0000233394015777435	0.00000875227559165383	0	0	0.000040425029350905	0.0000175045511833077
k__Bacteria | p__Acidobacteria | c__Acidobacteriia | o__Acidobacteriales | f__Acidobacteriaceae (Subgroup 1)	0	0	0	0.0000262568267749615	0	0	0	0.000052513653549923
k__Bacteria | p__Bacteroidetes | c__Bacteroidia | o__Sphingobacteriales | f__env.OPS 17	0	0	0	0.0000262568267749615	0	0	0	0.000052513653549923
k__Bacteria | p__Firmicutes | c__ | o__ | f__	0	0	0	0.0000262568267749615	0	0	0	0.000052513653549923
k__Bacteria | p__Acidobacteria | c__Acidobacteriia | o__Solibacterales | f__Solibacteraceae (Subgroup 3)	0	0.0000116697007888718	0.0000116697007888718	0	0	0.0000202125146754525	0.0000202125146754525	0
k__Bacteria | p__Acidobacteria | c__Subgroup 17 | o__ | f__	0.0000233394015777435	0	0	0	0.000040425029350905	0	0	0
k__Bacteria | p__Actinobacteria | c__Actinobacteria | o__Corynebacteriales | f__Mycobacteriaceae	0	0.0000233394015777435	0	0	0	0.000040425029350905	0	0
k__Bacteria | p__Actinobacteria | c__Actinobacteria | o__Micrococcales | f__Microbacteriaceae	0	0.0000233394015777435	0	0	0	0.000040425029350905	0	0
k__Bacteria | p__Bacteroidetes | c__Bacteroidia | o__Cytophagales | f__Microscillaceae	0.0000233394015777435	0	0	0	0.000040425029350905	0	0	0
k__Bacteria | p__Bacteroidetes | c__Bacteroidia | o__Cytophagales | f__Spirosomaceae	0	0.0000233394015777435	0	0	0	0.000040425029350905	0	0
k__Bacteria | p__Firmicutes | c__Bacilli | o__Lactobacillales | f__Leuconostocaceae	0	0.0000233394015777435	0	0	0	0.000040425029350905	0	0
k__Bacteria | p__Firmicutes | c__Clostridia | o__Clostridiales | f__Defluviitaleaceae	0.0000233394015777435	0	0	0	0.000040425029350905	0	0	0
k__Bacteria | p__Proteobacteria | c__Alphaproteobacteria | o__Sphingomonadales | f__Sphingomonadaceae	0	0.0000233394015777435	0	0	0	0.000040425029350905	0	0
k__Bacteria | p__Proteobacteria | c__Deltaproteobacteria | o__Myxococcales | f__P3OB-42	0.0000233394015777435	0	0	0	0.000040425029350905	0	0	0
k__Bacteria | p__Proteobacteria | c__Gammaproteobacteria | o__Betaproteobacteriales | f__TRA3-20	0	0	0.0000233394015777435	0	0	0	0.000040425029350905	0
k__Bacteria | p__Proteobacteria | c__Gammaproteobacteria | o__Cellvibrionales | f__Spongiibacteraceae	0	0	0.0000233394015777435	0	0	0	0.0000202125146754525	0
k__Bacteria | p__Thermotogae | c__Thermotogae | o__Petrotogales | f__Petrotogaceae	0	0.0000233394015777435	0	0	0	0.000040425029350905	0	0
k__Bacteria | p__Firmicutes | c__Clostridia | o__DTU014 | f__	0	0	0	0.0000175045511833077	0	0	0	0.0000350091023666153
k__Archaea | p__Euryarchaeota | c__Thermoplasmata | o__Methanomassiliicoccales | f__Methanomethylophilaceae	0.0000116697007888718	0	0	0	0.0000202125146754525	0	0	0
k__Bacteria | p__Actinobacteria | c__Actinobacteria | o__Micromonosporales | f__Micromonosporaceae	0	0	0.0000116697007888718	0	0	0	0.0000202125146754525	0
k__Bacteria | p__Actinobacteria | c__MB-A2-108 | o__ | f__	0.0000116697007888718	0	0	0	0.0000202125146754525	0	0	0
k__Bacteria | p__Actinobacteria | c__Thermoleophilia | o__Gaiellales | f__	0	0.0000116697007888718	0	0	0	0.0000202125146754525	0	0
k__Bacteria | p__Bacteroidetes | c__Bacteroidia | o__Bacteroidales | f__Bacteroidales RF16 group	0	0	0.0000116697007888718	0	0	0	0.0000202125146754525	0
k__Bacteria | p__Bacteroidetes | c__Bacteroidia | o__Bacteroidales | f__Bacteroidetes vadinHA17	0	0	0.0000116697007888718	0	0	0	0.0000202125146754525	0
k__Bacteria | p__Bacteroidetes | c__Bacteroidia | o__Sphingobacteriales | f__FFCH9454	0	0	0.0000116697007888718	0	0	0	0.0000202125146754525	0
k__Bacteria | p__Chloroflexi | c__Anaerolineae | o__SBR1031 | f__A4b	0.0000116697007888718	0	0	0	0.0000202125146754525	0	0	0
k__Bacteria | p__Firmicutes | c__Clostridia | o__Clostridiales | f__Clostridiaceae 4	0	0	0.0000116697007888718	0	0	0	0.0000202125146754525	0
k__Bacteria | p__Gemmatimonadetes | c__Gemmatimonadetes | o__Gemmatimonadales | f__Gemmatimonadaceae	0.0000116697007888718	0	0	0	0.0000202125146754525	0	0	0
k__Bacteria | p__Proteobacteria | c__Deltaproteobacteria | o__Bdellovibrionales | f__Bdellovibrionaceae	0	0.0000116697007888718	0	0	0	0.0000202125146754525	0	0
k__Bacteria | p__Proteobacteria | c__Deltaproteobacteria | o__Myxococcales | f__BIrii41	0	0	0.0000116697007888718	0	0	0	0.0000202125146754525	0
k__Bacteria | p__Proteobacteria | c__Gammaproteobacteria | o__Betaproteobacteriales | f__SC-I-84	0	0	0.0000116697007888718	0	0	0	0.0000202125146754525	0
k__Bacteria | p__Verrucomicrobia | c__Verrucomicrobiae | o__Chthoniobacterales | f__Chthoniobacteraceae	0	0	0.0000116697007888718	0	0	0	0.0000202125146754525	0
k__Bacteria | p__Acidobacteria | c__Holophagae | o__Holophagales | f__Holophagaceae	0	0	0	0.00000875227559165383	0	0	0	0.0000175045511833077
k__Bacteria | p__Actinobacteria | c__Actinobacteria | o__Pseudonocardiales | f__Pseudonocardiaceae	0	0	0	0.00000875227559165383	0	0	0	0.0000175045511833077
k__Bacteria | p__Proteobacteria | c__Gammaproteobacteria | o__Diplorickettsiales | f__Diplorickettsiaceae	0	0	0	0.00000875227559165383	0	0	0	0.0000175045511833077
