# Supplementary material for: Neuroprotective Effects of Oligosaccharides From Periplaneta Americana on Parkinson’s Disease Models In Vitro and In Vivo
Source: Front Pharmacol. 2022 Jul 18;13:936818. doi: 10.3389/fphar.2022.936818 (PMC9340460; doi:10.3389/fphar.2022.936818)
Supplement: Supplementary file 2 [file DataSheet1.zip › 16S rRNA/02.OTUAnalysis/Taxa_summary/Taxa_summary_Genus.csv]

	C_1	C_2	C_3	N_1	N_2	N_3	L_1	L_2	L_3	H_1	H_2	H_3	H_4
k__Bacteria | p__Bacteroidetes | c__Bacteroidia | o__Bacteroidales | f__Muribaculaceae | g__	0.384539980394903	0.461174905475424	0.414857863044392	0.321033468701863	0.327895252765719	0.324709424450357	0.531998319563086	0.491772860943845	0.550308080100826	0.53164822853942	0.5680576950007	0.577720207253886	0.505706483685758
k__Bacteria | p__Firmicutes | c__Bacilli | o__Lactobacillales | f__Lactobacillaceae | g__Lactobacillus	0.0396653129813752	0.042501050273071	0.0548242543061196	0.14553283853802	0.232250385100126	0.15421509592494	0.0481025066517295	0.0347290295476824	0.0576249824954488	0.144482565467021	0.281053073799188	0.0542641086682537	0.222377818232741
k__Bacteria | p__Firmicutes | c__Clostridia | o__Clostridiales | f__Lachnospiraceae | g__Lachnospiraceae NK4A136 group	0.101526396863184	0.149803949026747	0.137585772300798	0.0788755076319843	0.0828665453017785	0.0369696120991458	0.137025626662932	0.139511272930962	0.132964570788405	0.0833566727349111	0.0441464780843019	0.0945245763898614	0.0753395882929562
k__Bacteria | p__Firmicutes | c__Erysipelotrichia | o__Erysipelotrichales | f__Erysipelotrichaceae | g__Catenibacterium	0.265684077860244	0.133174625402605	0.105937543761378	0.00812211174905475	0.000280072818932923	0.000910236661531998	0.14563786584512	0.195910936843579	0.126557905055314	0.0820263268449797	0.00213555524436353	0.00626662932362414	0.0073169023946226
k__Bacteria | p__Firmicutes | c__Erysipelotrichia | o__Erysipelotrichales | f__Erysipelotrichaceae | g__Allobaculum	0.00164542781123092	0.001820473323064	0.00052513653549923	0.247304299117771	0.000560145637865845	0.00059515474023246	0.0164892872146758	0.0207253886010363	0.0138636045371797	0.0582201372356813	0.000630163842599076	0.139616300238062	0.0681277132054334
k__Bacteria | p__Bacteroidetes | c__Bacteroidia | o__Bacteroidales | f__Rikenellaceae | g__Alistipes	0.0107828035289175	0.0156840778602437	0.0240162442234981	0.00801708444195491	0.0884329925780703	0.0514283713765579	0.00871726648928721	0.00584652009522476	0.0105377398123512	0.0171194510572749	0.0213205433412687	0.0192550063016384	0.0273771180506932
k__Bacteria | p__Bacteroidetes | c__Bacteroidia | o__Bacteroidales | f__Bacteroidaceae | g__Bacteroides	0.0310180646968212	0.060250665172945	0.0476123792185968	0.00465621061475984	0.0114829855762498	0.00840218456798768	0.00896233020585352	0.0086822573869206	0.0103626943005181	0.00787704803248845	0.00759697521355552	0.0126382859543481	0.00668673855202353
k__Bacteria | p__Bacteroidetes | c__Bacteroidia | o__Bacteroidales | f__Marinifilaceae | g__Odoribacter	0.000560145637865845	0.00101526396863184	0.00178546422069738	0.00843719367035429	0.0767399523876208	0.0748844699621902	0.00224058255146338	0.0016104187088643	0.00234560985856323	0.0034308920319283	0.00815712085142137	0.00455118330765999	0.00689679316622322
k__Bacteria | p__Epsilonbacteraeota | c__Campylobacteria | o__Campylobacterales | f__Helicobacteraceae | g__Helicobacter	0.00234560985856323	0.00052513653549923	0.0116580310880829	0.000455118330765999	0.000735191149698922	0.138951127293096	0.000945245763898614	0.000420109228399384	0.000490127433132614	0.00231060075619661	0.00238061896092984	0.00276571908696261	0.00129533678756477
k__Bacteria | p__Firmicutes | c__Bacilli | o__Bacillales | f__Staphylococcaceae | g__Staphylococcus	0.000805209354432152	0.00101526396863184	0.000490127433132614	0.0960649768939924	0.0178896513093404	0.00773701162302199	0.00213555524436353	0.00140036409466461	0.00199551883489707	0.00682677496148999	0.00248564626802969	0.0128483405685478	0.001820473323064
k__Bacteria | p__Bacteroidetes | c__Bacteroidia | o__Bacteroidales | f__Prevotellaceae | g__Prevotellaceae UCG-001	0.00112029127573169	0.000630163842599076	0.0248214535779303	0.00353591933902815	0.0470872426830976	0.00196050973253046	0.00892732110348691	0.00787704803248845	0.00763198431592214	0.00567147458339168	0.00507631984315922	0.00514633804789245	0.00798207533958829
k__Bacteria | p__Firmicutes | c__Clostridia | o__Clostridiales | f__Lachnospiraceae | g__	0.0141786864584792	0.000455118330765999	0.0547542361013864	0.00101526396863184	0.00371096485086122	0.0336437473743173	0.00185548242543061	0.00129533678756477	0.00238061896092984	0.000700182047332306	0.00217056434673015	0.00108528217336507	0.000490127433132614
k__Bacteria | p__Bacteroidetes | c__Bacteroidia | o__Bacteroidales | f__Rikenellaceae | g__	0.00500630163842599	0.0057064836857583	0.00549642907155861	0.00455118330765999	0.0207954068057695	0.0155090323484106	0.012743313261448	0.00903234841058675	0.0116930401904495	0.00679176585912337	0.00588152919759137	0.00199551883489707	0.0114129673715166
k__Bacteria | p__Firmicutes | c__Clostridia | o__Clostridiales | f__Ruminococcaceae | g__Ruminococcaceae UCG-014	0.0301428371376558	0.0187298697661392	0.0066167203472903	0.00514633804789245	0.00112029127573169	0.0029757737011623	0.00367595574849461	0.00266069177986276	0.00399103766979415	0.00462120151239322	0.0103977034028847	0.00476123792185968	0.00672174765439014
k__Bacteria | p__Bacteroidetes | c__Bacteroidia | o__Bacteroidales | f__Rikenellaceae | g__Rikenellaceae RC9 gut group	0.00220557344909677	0.0150539140176446	0.00360593754376138	0.00192550063016384	0.018659851561406	0.00402604677216076	0.0115880128833497	0.0132334406945806	0.0120781403164823	0.00311581011062876	0.00147038229939784	0.00262568267749615	0.00308080100826215
k__Bacteria | p__Deferribacteres | c__Deferribacteres | o__Deferribacterales | f__Deferribacteraceae | g__Mucispirillum	0.0000700182047332306	0	0.00140036409466461	0	0.0000700182047332306	0.0835317182467442	0.0000700182047332306	0	0	0.000105027307099846	0	0.000175045511833077	0.000105027307099846
k__Bacteria | p__Bacteroidetes | c__Bacteroidia | o__Bacteroidales | f__Tannerellaceae | g__Parabacteroides	0.0119731130093824	0.00847220277272091	0.00910236661531998	0.00178546422069738	0.0123232040330486	0.00185548242543061	0.00462120151239322	0.00357092844139476	0.00458619241002661	0.00322083741772861	0.00371096485086122	0.0113079400644167	0.00283573729169584
k__Bacteria | p__Firmicutes | c__Erysipelotrichia | o__Erysipelotrichales | f__Erysipelotrichaceae | g__	0.000735191149698922	0.00112029127573169	0.00185548242543061	0.0178196331046072	0.000630163842599076	0.000140036409466461	0.00241562806329646	0.00329085562246184	0.00231060075619661	0.00588152919759137	0.0000350091023666153	0.0112379218596835	0.0105377398123512
k__Bacteria | p__Firmicutes | c__Clostridia | o__Clostridiales | f__Lachnospiraceae | g__[Eubacterium] fissicatena group	0.00175045511833077	0.0292676095784904	0.00406105587452738	0.000140036409466461	0	0.000245063716566307	0.00493628343369276	0.00504131074079261	0.00556644727629184	0.000665172944965691	0.0000700182047332306	0.00234560985856323	0.000210054614199692
k__Bacteria | p__Bacteroidetes | c__Bacteroidia | o__Bacteroidales | f__Prevotellaceae | g__Prevotellaceae NK3B31 group	0.00672174765439014	0.00374597395322784	0.00626662932362414	0.00189049152779723	0.00115530037809831	0.000420109228399384	0.00672174765439014	0.00759697521355552	0.00756196611118891	0.000700182047332306	0.00112029127573169	0.00185548242543061	0.00157540960649769
k__Bacteria | p__Firmicutes | c__Clostridia | o__Clostridiales | f__Lachnospiraceae | g__Lachnospiraceae UCG-004	0.00217056434673015	0.0131634224898474	0.00437613779582692	0.00150539140176446	0.00336087382719507	0.00238061896092984	0.00129533678756477	0.000805209354432152	0.00171544601596415	0.00315081921299538	0.00574149278812491	0.00367595574849461	0.00360593754376138
k__Bacteria | p__Bacteroidetes | c__Bacteroidia | o__Bacteroidales | f__Prevotellaceae | g__Prevotellaceae Ga6A1 group	0.0208654250105027	0.00458619241002661	0.0134785044111469	0.0000700182047332306	0.0000350091023666153	0.000140036409466461	0.000350091023666153	0.0000700182047332306	0.000140036409466461	0	0.00367595574849461	0	0
k__Bacteria | p__Verrucomicrobia | c__Verrucomicrobiae | o__Verrucomicrobiales | f__Akkermansiaceae | g__Akkermansia	0	0.0000350091023666153	0.000105027307099846	0.000455118330765999	0	0	0.00973253045791906	0.0145287774821454	0.00710684778042291	0.00199551883489707	0.0000700182047332306	0.00150539140176446	0.00322083741772861
k__Bacteria | p__Proteobacteria | c__Gammaproteobacteria | o__Enterobacteriales | f__Enterobacteriaceae | g__Escherichia-Shigella	0.00805209354432152	0.00126032768519815	0.00980254866265229	0.000980254866265229	0.00129533678756477	0.00203052793726369	0.00140036409466461	0.00112029127573169	0.00168043691359754	0.00119030948046492	0.00105027307099846	0.000805209354432152	0.00143537319703123
k__Bacteria | p__Firmicutes | c__Clostridia | o__Clostridiales | f__Ruminococcaceae | g__Ruminiclostridium 9	0.00952247584371937	0.000490127433132614	0.00679176585912337	0.000315081921299538	0.00283573729169584	0.00605657470942445	0.000560145637865845	0.000455118330765999	0.000770200252065537	0.000455118330765999	0.001365354992298	0.000700182047332306	0.000350091023666153
k__Bacteria | p__Proteobacteria | c__Gammaproteobacteria | o__Betaproteobacteriales | f__Burkholderiaceae | g__Ralstonia	0.001365354992298	0.00234560985856323	0.001820473323064	0.00217056434673015	0.00227559165383	0.00150539140176446	0.00231060075619661	0.00588152919759137	0.00126032768519815	0.00192550063016384	0.00101526396863184	0.00126032768519815	0.00210054614199692
k__Bacteria | p__Actinobacteria | c__Actinobacteria | o__Bifidobacteriales | f__Bifidobacteriaceae | g__	0.0000700182047332306	0.000105027307099846	0.000105027307099846	0.0206903794986697	0	0.0000700182047332306	0.0000700182047332306	0.000245063716566307	0	0	0	0.000105027307099846	0.000280072818932923
k__Bacteria | p__Firmicutes | c__Bacilli | o__Lactobacillales | f__Streptococcaceae | g__Streptococcus	0.000840218456798768	0.00192550063016384	0.00126032768519815	0.000945245763898614	0.00294076459879569	0.00133034588993138	0.00119030948046492	0.00196050973253046	0.0016104187088643	0.00192550063016384	0.001820473323064	0.00189049152779723	0.00203052793726369
k__Bacteria | p__Firmicutes | c__Clostridia | o__Clostridiales | f__Ruminococcaceae | g__	0.00329085562246184	0.00052513653549923	0.00542641086682537	0.001365354992298	0.00185548242543061	0.00514633804789245	0.000560145637865845	0.000140036409466461	0.000245063716566307	0.00140036409466461	0.00052513653549923	0.000315081921299538	0.000630163842599076
k__Bacteria | p__Firmicutes | c__Clostridia | o__Clostridiales | f__Lachnospiraceae | g__Lachnospiraceae UCG-006	0.00339588292956169	0	0.0114479764738832	0.000105027307099846	0.00294076459879569	0.000805209354432152	0.0000700182047332306	0.000280072818932923	0.000105027307099846	0.000385100126032769	0.0000700182047332306	0	0
k__Bacteria | p__Firmicutes | c__Clostridia | o__Clostridiales | f__Clostridiales vadinBB60 group | g__	0.000210054614199692	0.0000350091023666153	0.00108528217336507	0.000910236661531998	0.00857723007982075	0.00115530037809831	0.000140036409466461	0.0000700182047332306	0.000210054614199692	0.000315081921299538	0.000455118330765999	0.000350091023666153	0.000245063716566307
k__Bacteria | p__Bacteroidetes | c__Bacteroidia | o__Bacteroidales | f__Prevotellaceae | g__Prevotellaceae UCG-004	0.000455118330765999	0.000420109228399384	0.000875227559165383	0.000245063716566307	0.000210054614199692	0.000385100126032769	0.00059515474023246	0.000385100126032769	0.000420109228399384	0.000560145637865845	0.000945245763898614	0.00672174765439014	0.000385100126032769
k__Bacteria | p__Firmicutes | c__Clostridia | o__Clostridiales | f__Ruminococcaceae | g__Ruminococcaceae UCG-005	0.000245063716566307	0.0108878308360174	0	0	0.000385100126032769	0.000385100126032769	0.000140036409466461	0.000245063716566307	0.000315081921299538	0	0	0	0
k__Bacteria | p__Firmicutes | c__Bacilli | o__Lactobacillales | f__Enterococcaceae | g__Enterococcus	0.000140036409466461	0.000560145637865845	0.000455118330765999	0.00101526396863184	0.00168043691359754	0.00115530037809831	0.00133034588993138	0.000805209354432152	0.00119030948046492	0.000875227559165383	0.00140036409466461	0.00052513653549923	0.00143537319703123
k__Bacteria | p__Actinobacteria | c__Coriobacteriia | o__Coriobacteriales | f__Eggerthellaceae | g__Gordonibacter	0.00374597395322784	0.000420109228399384	0.00395602856742753	0.000245063716566307	0	0.000280072818932923	0.000700182047332306	0.000245063716566307	0.000315081921299538	0.000350091023666153	0	0.0000700182047332306	0.000315081921299538
k__Bacteria | p__Bacteroidetes | c__Bacteroidia | o__Bacteroidales | f__Muribaculaceae | g__Muribaculum	0.00217056434673015	0.000315081921299538	0.000735191149698922	0.000280072818932923	0.0000350091023666153	0.000140036409466461	0.000490127433132614	0.000875227559165383	0.00052513653549923	0.000665172944965691	0.00175045511833077	0.00126032768519815	0.000490127433132614
k__Bacteria | p__Bacteroidetes | c__Bacteroidia | o__Bacteroidales | f__Rikenellaceae | g__Millionella	0	0.000105027307099846	0	0.000210054614199692	0.00259067357512953	0.00556644727629184	0.0000700182047332306	0.0000350091023666153	0.000210054614199692	0.000280072818932923	0.000210054614199692	0.000280072818932923	0.000140036409466461
k__Bacteria | p__Bacteroidetes | c__Bacteroidia | o__Bacteroidales | f__Porphyromonadaceae | g__Porphyromonas	0.000490127433132614	0.00101526396863184	0.000245063716566307	0.000315081921299538	0.000245063716566307	0.000700182047332306	0.00122531858283154	0.001365354992298	0.00105027307099846	0.000665172944965691	0.000770200252065537	0.000385100126032769	0.000385100126032769
k__Bacteria | p__Proteobacteria | c__Deltaproteobacteria | o__Desulfovibrionales | f__Desulfovibrionaceae | g__	0.000140036409466461	0.0000350091023666153	0.000385100126032769	0.000245063716566307	0.00185548242543061	0.00175045511833077	0.000805209354432152	0.000560145637865845	0.000945245763898614	0.000420109228399384	0.000630163842599076	0.00059515474023246	0.000490127433132614
k__Bacteria | p__Firmicutes | c__Clostridia | o__Clostridiales | f__Clostridiaceae 1 | g__Clostridium sensu stricto 1	0.00059515474023246	0.000945245763898614	0.000700182047332306	0.000350091023666153	0.00105027307099846	0.000840218456798768	0.000840218456798768	0.000700182047332306	0.000455118330765999	0.00052513653549923	0.000665172944965691	0.000175045511833077	0.00052513653549923
k__Bacteria | p__Firmicutes | c__Erysipelotrichia | o__Erysipelotrichales | f__Erysipelotrichaceae | g__Faecalibaculum	0.0000700182047332306	0.000105027307099846	0	0.000315081921299538	0	0.000490127433132614	0.00052513653549923	0.000700182047332306	0.000560145637865845	0.000700182047332306	0.0000350091023666153	0.00115530037809831	0.00262568267749615
k__Bacteria | p__Actinobacteria | c__Coriobacteriia | o__Coriobacteriales | f__Eggerthellaceae | g__Enterorhabdus	0.0016104187088643	0.000420109228399384	0.00133034588993138	0.000175045511833077	0.000630163842599076	0.00052513653549923	0.000175045511833077	0.000210054614199692	0.000175045511833077	0.000315081921299538	0.000420109228399384	0.0000700182047332306	0.000210054614199692
k__Bacteria | p__Firmicutes | c__Bacilli | o__Lactobacillales | f__Aerococcaceae | g__Aerococcus	0.000560145637865845	0.000385100126032769	0.000210054614199692	0.000630163842599076	0.000805209354432152	0.000280072818932923	0.000280072818932923	0.000175045511833077	0.000315081921299538	0.000385100126032769	0.000210054614199692	0.000490127433132614	0.000280072818932923
k__Bacteria | p__Firmicutes | c__Clostridia | o__Clostridiales | f__Peptococcaceae | g__	0.000420109228399384	0.0000350091023666153	0.000735191149698922	0	0.000420109228399384	0.00259067357512953	0	0.000140036409466461	0.000140036409466461	0.000140036409466461	0.0000700182047332306	0.0000700182047332306	0.000245063716566307
k__Bacteria | p__Tenericutes | c__Mollicutes | o__Mollicutes RF39 | f__ | g__	0.000770200252065537	0.000140036409466461	0.000175045511833077	0.000175045511833077	0.0000350091023666153	0.00150539140176446	0.000665172944965691	0.000770200252065537	0.000280072818932923	0.0000700182047332306	0.0000700182047332306	0.0000700182047332306	0.000280072818932923
k__Bacteria | p__Actinobacteria | c__Coriobacteriia | o__Coriobacteriales | f__Atopobiaceae | g__Coriobacteriaceae UCG-002	0.0016104187088643	0	0.000980254866265229	0.000980254866265229	0.0000700182047332306	0.000105027307099846	0.000140036409466461	0.0000350091023666153	0.000175045511833077	0	0.0000350091023666153	0.000560145637865845	0.000210054614199692
k__Bacteria | p__Bacteroidetes | c__Bacteroidia | o__Bacteroidales | f__Prevotellaceae | g__Prevotella 7	0.000350091023666153	0.000315081921299538	0.0000350091023666153	0.0000350091023666153	0.00059515474023246	0.000140036409466461	0.000455118330765999	0.000490127433132614	0.000630163842599076	0.000420109228399384	0.000420109228399384	0.000455118330765999	0.000560145637865845
k__Bacteria | p__Firmicutes | c__Clostridia | o__Clostridiales | f__Peptostreptococcaceae | g__	0.00052513653549923	0.000280072818932923	0.00052513653549923	0.000385100126032769	0.000350091023666153	0.000280072818932923	0.000350091023666153	0.000280072818932923	0.000385100126032769	0.000560145637865845	0.000210054614199692	0.000420109228399384	0.000350091023666153
k__Bacteria | p__Firmicutes | c__Clostridia | o__Clostridiales | f__Lachnospiraceae | g__Lachnospiraceae UCG-008	0.00129533678756477	0.0000350091023666153	0.00119030948046492	0.000245063716566307	0.000350091023666153	0.000980254866265229	0.0000700182047332306	0.0000350091023666153	0.000105027307099846	0.000140036409466461	0.0000700182047332306	0.000280072818932923	0.0000350091023666153
k__Bacteria | p__Firmicutes | c__Clostridia | o__Clostridiales | f__Ruminococcaceae | g__Ruminococcus 1	0.00171544601596415	0.0000700182047332306	0.000630163842599076	0.0000350091023666153	0.000385100126032769	0.00133034588993138	0.0000700182047332306	0	0.000315081921299538	0.000175045511833077	0.0000350091023666153	0	0
k__Bacteria | p__Actinobacteria | c__Actinobacteria | o__Corynebacteriales | f__Corynebacteriaceae | g__	0.000455118330765999	0.000420109228399384	0.000280072818932923	0.000210054614199692	0.00112029127573169	0.00052513653549923	0.000280072818932923	0.0000700182047332306	0.000245063716566307	0.000175045511833077	0.000140036409466461	0.000455118330765999	0.000105027307099846
k__Bacteria | p__Proteobacteria | c__Gammaproteobacteria | o__Betaproteobacteriales | f__Neisseriaceae | g__Neisseria	0.000490127433132614	0.000280072818932923	0.000175045511833077	0.000140036409466461	0.000175045511833077	0.000420109228399384	0.000175045511833077	0.000700182047332306	0.000140036409466461	0.000490127433132614	0.000245063716566307	0.000280072818932923	0.000560145637865845
k__Bacteria | p__Actinobacteria | c__Actinobacteria | o__Micrococcales | f__Micrococcaceae | g__Rothia	0.00059515474023246	0.000210054614199692	0.0000700182047332306	0.000245063716566307	0.000280072818932923	0.000420109228399384	0.000560145637865845	0.000385100126032769	0.000455118330765999	0.000105027307099846	0.00052513653549923	0.000350091023666153	0.0000350091023666153
k__Bacteria | p__Proteobacteria | c__Deltaproteobacteria | o__Desulfovibrionales | f__Desulfovibrionaceae | g__Desulfovibrio	0.000455118330765999	0.000105027307099846	0.000980254866265229	0	0	0.00196050973253046	0.000280072818932923	0	0.000140036409466461	0.0000700182047332306	0.000175045511833077	0.0000350091023666153	0
k__Bacteria | p__Firmicutes | c__Erysipelotrichia | o__Erysipelotrichales | f__Erysipelotrichaceae | g__Turicibacter	0.000315081921299538	0.000140036409466461	0.000385100126032769	0.000210054614199692	0.000315081921299538	0.000140036409466461	0.000175045511833077	0.000420109228399384	0.000175045511833077	0.000385100126032769	0.00052513653549923	0.000245063716566307	0.000455118330765999
k__Bacteria | p__Proteobacteria | c__Gammaproteobacteria | o__Betaproteobacteriales | f__Burkholderiaceae | g__Pelomonas	0.000315081921299538	0.000385100126032769	0.000385100126032769	0.000315081921299538	0.000770200252065537	0.000420109228399384	0.0000700182047332306	0.000175045511833077	0.0000700182047332306	0.000175045511833077	0.000175045511833077	0.000385100126032769	0.000245063716566307
k__Bacteria | p__Firmicutes | c__Clostridia | o__Clostridiales | f__Ruminococcaceae | g__[Eubacterium] coprostanoligenes group	0.0000350091023666153	0.0000700182047332306	0.000700182047332306	0.000105027307099846	0.0000350091023666153	0	0.000840218456798768	0.000665172944965691	0.000910236661531998	0	0.000175045511833077	0.0000350091023666153	0
k__Bacteria | p__Firmicutes | c__Bacilli | o__Bacillales | f__Bacillaceae XI | g__Gemella	0.000245063716566307	0.000280072818932923	0.000175045511833077	0.000105027307099846	0.000175045511833077	0.000245063716566307	0.000350091023666153	0.000245063716566307	0.000350091023666153	0.000140036409466461	0.000385100126032769	0.000315081921299538	0.00052513653549923
k__Bacteria | p__Actinobacteria | c__Actinobacteria | o__Bifidobacteriales | f__Bifidobacteriaceae | g__Bifidobacterium	0.000210054614199692	0.000280072818932923	0.0000350091023666153	0.000665172944965691	0	0.000350091023666153	0.000350091023666153	0.000175045511833077	0.000280072818932923	0.000420109228399384	0.000210054614199692	0.000350091023666153	0.000140036409466461
k__Bacteria | p__Patescibacteria | c__Saccharimonadia | o__Saccharimonadales | f__Saccharimonadaceae | g__Candidatus Saccharimonas	0.0020655370396303	0	0.0000350091023666153	0.000490127433132614	0.000140036409466461	0.000175045511833077	0.0000700182047332306	0	0.000140036409466461	0	0.000140036409466461	0	0.0000350091023666153
k__Bacteria | p__Fusobacteria | c__Fusobacteriia | o__Fusobacteriales | f__Fusobacteriaceae | g__Fusobacterium	0.000350091023666153	0.000210054614199692	0.0000350091023666153	0.000105027307099846	0.000420109228399384	0.000210054614199692	0.000385100126032769	0.000455118330765999	0.000245063716566307	0.000385100126032769	0.000245063716566307	0.0000700182047332306	0.000140036409466461
k__Bacteria | p__Actinobacteria | c__Coriobacteriia | o__Coriobacteriales | f__Eggerthellaceae | g__Parvibacter	0.000805209354432152	0.000210054614199692	0.0000700182047332306	0.0000700182047332306	0	0.000105027307099846	0.000280072818932923	0.000245063716566307	0.000315081921299538	0.000315081921299538	0.000140036409466461	0.000210054614199692	0.000350091023666153
k__Bacteria | p__Actinobacteria | c__Actinobacteria | o__Actinomycetales | f__Actinomycetaceae | g__Actinomyces	0.000280072818932923	0.000350091023666153	0.000245063716566307	0.000210054614199692	0.000315081921299538	0.000140036409466461	0.000350091023666153	0.000175045511833077	0.000315081921299538	0.000245063716566307	0.000105027307099846	0.0000350091023666153	0.000280072818932923
k__Bacteria | p__Bacteroidetes | c__Bacteroidia | o__Bacteroidales | f__Dysgonomonadaceae | g__Proteiniphilum	0	0.000140036409466461	0.000455118330765999	0.0000350091023666153	0.0000350091023666153	0.000210054614199692	0.000385100126032769	0.000175045511833077	0.000280072818932923	0.000455118330765999	0.000385100126032769	0.0000350091023666153	0.000420109228399384
k__Bacteria | p__Firmicutes | c__Clostridia | o__Clostridiales | f__Lachnospiraceae | g__[Ruminococcus] gauvreauii group	0.000140036409466461	0.000175045511833077	0.000140036409466461	0	0.000350091023666153	0.000700182047332306	0.000105027307099846	0.000280072818932923	0.0000700182047332306	0.000140036409466461	0.000630163842599076	0.0000350091023666153	0.000105027307099846
k__Bacteria | p__Firmicutes | c__Clostridia | o__Clostridiales | f__Lachnospiraceae | g__[Ruminococcus] torques group	0.000350091023666153	0.000280072818932923	0.000175045511833077	0.000105027307099846	0.000175045511833077	0.000385100126032769	0.000420109228399384	0.000175045511833077	0.000175045511833077	0.000315081921299538	0.000140036409466461	0	0.0000700182047332306
k__Bacteria | p__Firmicutes | c__Clostridia | o__Clostridiales | f__Ruminococcaceae | g__Ruminiclostridium 5	0.000105027307099846	0	0.000735191149698922	0.000140036409466461	0.000315081921299538	0.000875227559165383	0.000105027307099846	0.0000350091023666153	0.0000350091023666153	0	0.000175045511833077	0.0000700182047332306	0.000175045511833077
k__Bacteria | p__Proteobacteria | c__Gammaproteobacteria | o__Pasteurellales | f__Pasteurellaceae | g__Rodentibacter	0	0	0	0	0.000980254866265229	0	0.0000700182047332306	0.0000700182047332306	0.000350091023666153	0.0000700182047332306	0	0.00105027307099846	0
k__Bacteria | p__Bacteroidetes | c__Bacteroidia | o__Bacteroidales | f__Marinifilaceae | g__Butyricimonas	0.000140036409466461	0	0.000105027307099846	0.000350091023666153	0.00101526396863184	0.000210054614199692	0.000140036409466461	0.0000700182047332306	0.000210054614199692	0.000105027307099846	0.000105027307099846	0.0000700182047332306	0
k__Bacteria | p__Firmicutes | c__Negativicutes | o__Selenomonadales | f__Veillonellaceae | g__Veillonella	0	0.000140036409466461	0.000105027307099846	0.000105027307099846	0.000455118330765999	0.000280072818932923	0.0000700182047332306	0.000175045511833077	0.000105027307099846	0.000350091023666153	0.000175045511833077	0.000210054614199692	0.000315081921299538
k__Bacteria | p__Actinobacteria | c__Coriobacteriia | o__Coriobacteriales | f__Eggerthellaceae | g__DNF00809	0.000910236661531998	0.0000350091023666153	0.000315081921299538	0.0000700182047332306	0.0000700182047332306	0.000210054614199692	0.0000700182047332306	0.000140036409466461	0.000105027307099846	0.000245063716566307	0.0000700182047332306	0.0000350091023666153	0.000175045511833077
k__Bacteria | p__Bacteroidetes | c__Bacteroidia | o__Bacteroidales | f__Prevotellaceae | g__Prevotella 1	0.000315081921299538	0.0000350091023666153	0.0000350091023666153	0.0000700182047332306	0.000455118330765999	0	0.000280072818932923	0.000210054614199692	0.000350091023666153	0.0000700182047332306	0	0.0000700182047332306	0.000455118330765999
k__Bacteria | p__Firmicutes | c__Clostridia | o__Clostridiales | f__Ruminococcaceae | g__Oscillibacter	0.000630163842599076	0	0.000560145637865845	0	0.0000350091023666153	0.00059515474023246	0.000105027307099846	0	0.000280072818932923	0	0.0000350091023666153	0	0
k__Bacteria | p__Firmicutes | c__Clostridia | o__Clostridiales | f__Ruminococcaceae | g__Ruminococcaceae UCG-003	0.000490127433132614	0.0000350091023666153	0.000210054614199692	0.000105027307099846	0	0.000735191149698922	0.0000700182047332306	0.0000700182047332306	0.0000700182047332306	0.0000350091023666153	0.000175045511833077	0.000245063716566307	0
k__Bacteria | p__Bacteroidetes | c__Bacteroidia | o__Bacteroidales | f__Prevotellaceae | g__Alloprevotella	0.000385100126032769	0	0.000280072818932923	0.0000350091023666153	0.0000350091023666153	0.000105027307099846	0.000210054614199692	0.000105027307099846	0.000455118330765999	0.000315081921299538	0.0000350091023666153	0.0000350091023666153	0.000140036409466461
k__Bacteria | p__Firmicutes | c__Bacilli | o__Lactobacillales | f__Carnobacteriaceae | g__Granulicatella	0.000315081921299538	0.000175045511833077	0.000105027307099846	0.000210054614199692	0	0.000280072818932923	0.000315081921299538	0.000140036409466461	0.000175045511833077	0.0000700182047332306	0.000105027307099846	0.0000350091023666153	0.000105027307099846
k__Bacteria | p__Bacteroidetes | c__Bacteroidia | o__Bacteroidales | f__Prevotellaceae | g__Prevotella	0.0000700182047332306	0.000105027307099846	0.000245063716566307	0.0000700182047332306	0.000350091023666153	0.0000350091023666153	0.000315081921299538	0.000245063716566307	0.0000350091023666153	0.0000700182047332306	0.000105027307099846	0.000245063716566307	0.0000700182047332306
k__Bacteria | p__Firmicutes | c__Clostridia | o__Clostridiales | f__Ruminococcaceae | g__Ruminococcaceae NK4A214 group	0.000280072818932923	0.000105027307099846	0.0000700182047332306	0	0	0.000490127433132614	0.000140036409466461	0.0000700182047332306	0.000420109228399384	0.0000700182047332306	0.0000700182047332306	0.000210054614199692	0
k__Bacteria | p__Firmicutes | c__Clostridia | o__Clostridiales | f__Ruminococcaceae | g__Ruminococcaceae UCG-010	0.000665172944965691	0.0000350091023666153	0.000105027307099846	0.000140036409466461	0.000420109228399384	0	0.0000700182047332306	0	0.0000350091023666153	0.000105027307099846	0	0.000315081921299538	0
k__Bacteria | p__Fusobacteria | c__Fusobacteriia | o__Fusobacteriales | f__Leptotrichiaceae | g__Leptotrichia	0.000175045511833077	0.000175045511833077	0.0000700182047332306	0	0.000455118330765999	0.000105027307099846	0.000210054614199692	0.000210054614199692	0.000105027307099846	0.000175045511833077	0.000105027307099846	0.000105027307099846	0
k__Bacteria | p__Bacteroidetes | c__Bacteroidia | o__Bacteroidales | f__Prevotellaceae | g__Prevotella 9	0.0000350091023666153	0	0.0000700182047332306	0.0000350091023666153	0.000280072818932923	0.0000700182047332306	0.000175045511833077	0.000630163842599076	0.000140036409466461	0.000175045511833077	0.0000350091023666153	0.000140036409466461	0.0000700182047332306
k__Bacteria | p__Proteobacteria | c__Gammaproteobacteria | o__Pasteurellales | f__Pasteurellaceae | g__Actinobacillus	0.000245063716566307	0.000175045511833077	0.000210054614199692	0.0000350091023666153	0.0000350091023666153	0.000140036409466461	0.0000350091023666153	0.000105027307099846	0	0.0000700182047332306	0.000245063716566307	0.000280072818932923	0.000245063716566307
k__Bacteria | p__Firmicutes | c__Clostridia | o__Clostridiales | f__Lachnospiraceae | g__ASF356	0	0.0000700182047332306	0	0	0	0.00168043691359754	0	0	0	0	0.0000350091023666153	0.0000350091023666153	0
k__Bacteria | p__Firmicutes | c__Bacilli | o__Lactobacillales | f__Lactobacillaceae | g__Pediococcus	0	0	0.0000700182047332306	0.000280072818932923	0	0.000140036409466461	0	0	0.0000350091023666153	0.000175045511833077	0.000105027307099846	0.0000700182047332306	0.000840218456798768
k__Bacteria | p__Proteobacteria | c__Alphaproteobacteria | o__Rhodospirillales | f__ | g__	0	0.00129533678756477	0	0	0.000175045511833077	0	0	0.0000350091023666153	0	0	0.000105027307099846	0	0.0000350091023666153
k__Bacteria | p__Proteobacteria | c__Gammaproteobacteria | o__Pasteurellales | f__Pasteurellaceae | g__Aggregatibacter	0	0.0000700182047332306	0.000140036409466461	0.000175045511833077	0.000140036409466461	0.0000350091023666153	0.000245063716566307	0.000315081921299538	0	0.000210054614199692	0	0.000105027307099846	0.000105027307099846
k__Bacteria | p__Proteobacteria | c__Gammaproteobacteria | o__Betaproteobacteriales | f__Burkholderiaceae | g__Rhizobacter	0	0.0000350091023666153	0.000105027307099846	0	0	0.000105027307099846	0.000210054614199692	0.000490127433132614	0	0.000350091023666153	0.0000700182047332306	0	0.000140036409466461
k__Bacteria | p__Firmicutes | c__Clostridia | o__Clostridiales | f__Family XIII | g__[Eubacterium] brachy group	0.000385100126032769	0	0.00059515474023246	0	0	0.0000700182047332306	0	0.000105027307099846	0.0000700182047332306	0	0.0000700182047332306	0	0.000140036409466461
k__Bacteria | p__Firmicutes | c__Clostridia | o__Clostridiales | f__Lachnospiraceae | g__[Eubacterium] xylanophilum group	0.000350091023666153	0.0000350091023666153	0.0000700182047332306	0	0.000280072818932923	0.000140036409466461	0.0000700182047332306	0.0000350091023666153	0.000105027307099846	0.0000350091023666153	0	0	0.000315081921299538
k__Bacteria | p__Firmicutes | c__Clostridia | o__Clostridiales | f__Ruminococcaceae | g__Ruminococcaceae UCG-013	0.0000700182047332306	0	0	0.0000350091023666153	0.00059515474023246	0.000175045511833077	0.0000700182047332306	0	0.0000350091023666153	0.0000700182047332306	0.000350091023666153	0	0
k__Bacteria | p__Firmicutes | c__Clostridia | o__Clostridiales | f__Lachnospiraceae | g__GCA-900066575	0.00059515474023246	0	0.000385100126032769	0	0.000385100126032769	0.0000350091023666153	0	0	0	0	0	0	0
k__Bacteria | p__Proteobacteria | c__Alphaproteobacteria | o__Rhizobiales | f__Rhizobiaceae | g__Phyllobacterium	0	0	0.000140036409466461	0	0	0.000245063716566307	0.000175045511833077	0.000385100126032769	0.000210054614199692	0	0.000175045511833077	0.0000350091023666153	0
k__Bacteria | p__Firmicutes | c__Clostridia | o__Clostridiales | f__Lachnospiraceae | g__A2	0.0000700182047332306	0.000105027307099846	0.000350091023666153	0.0000350091023666153	0.000140036409466461	0.000490127433132614	0	0	0	0	0	0	0
k__Bacteria | p__Proteobacteria | c__Gammaproteobacteria | o__Enterobacteriales | f__Enterobacteriaceae | g__Proteus	0	0.0000700182047332306	0.0000350091023666153	0.0000350091023666153	0	0.000245063716566307	0.000105027307099846	0.000140036409466461	0.000140036409466461	0.0000700182047332306	0	0.000175045511833077	0.000175045511833077
k__Bacteria | p__Epsilonbacteraeota | c__Campylobacteria | o__Campylobacterales | f__Campylobacteraceae | g__Campylobacter	0.000175045511833077	0	0.000140036409466461	0.000105027307099846	0	0.000105027307099846	0.000245063716566307	0.000105027307099846	0.0000350091023666153	0.000140036409466461	0.0000350091023666153	0.0000700182047332306	0
k__Bacteria | p__Firmicutes | c__Clostridia | o__Clostridiales | f__Christensenellaceae | g__Christensenellaceae R-7 group	0.000175045511833077	0	0.0000700182047332306	0.0000700182047332306	0.000245063716566307	0.0000350091023666153	0.0000700182047332306	0	0.000105027307099846	0.000140036409466461	0	0	0.000105027307099846
k__Bacteria | p__Proteobacteria | c__Deltaproteobacteria | o__Desulfovibrionales | f__Desulfovibrionaceae | g__Bilophila	0	0.000105027307099846	0.000770200252065537	0	0	0.0000350091023666153	0.0000350091023666153	0.0000700182047332306	0	0	0	0	0
k__Bacteria | p__Proteobacteria | c__Gammaproteobacteria | o__Betaproteobacteriales | f__Burkholderiaceae | g__Delftia	0.000105027307099846	0.000140036409466461	0.0000700182047332306	0.0000700182047332306	0	0	0.000280072818932923	0.000280072818932923	0	0	0	0	0.0000700182047332306
k__Bacteria | p__Bacteroidetes | c__Bacteroidia | o__Chitinophagales | f__Chitinophagaceae | g__	0	0.000175045511833077	0.000175045511833077	0	0.000175045511833077	0	0.000175045511833077	0.000105027307099846	0.0000350091023666153	0.000105027307099846	0	0	0.0000350091023666153
k__Bacteria | p__Bacteroidetes | c__Bacteroidia | o__Flavobacteriales | f__Flavobacteriaceae | g__Capnocytophaga	0.000140036409466461	0	0	0	0	0.000105027307099846	0.000105027307099846	0	0.000315081921299538	0.000175045511833077	0	0.0000700182047332306	0
k__Bacteria | p__Firmicutes | c__Bacilli | o__Bacillales | f__Staphylococcaceae | g__Jeotgalicoccus	0	0	0	0.000175045511833077	0.000280072818932923	0.000385100126032769	0.0000700182047332306	0	0	0	0	0	0
k__Bacteria | p__Actinobacteria | c__Actinobacteria | o__Actinomycetales | f__Actinomycetaceae | g__F0332	0.000105027307099846	0	0.000105027307099846	0	0	0	0.0000350091023666153	0.000105027307099846	0.000210054614199692	0.000245063716566307	0	0	0.0000700182047332306
k__Bacteria | p__Firmicutes | c__Clostridia | o__Clostridiales | f__Lachnospiraceae | g__Lachnoanaerobaculum	0.000245063716566307	0	0.000105027307099846	0	0.000280072818932923	0.0000700182047332306	0.0000700182047332306	0	0.0000700182047332306	0	0	0	0
k__Bacteria | p__Firmicutes | c__Clostridia | o__Clostridiales | f__Lachnospiraceae | g__Lachnospiraceae UCG-001	0.000245063716566307	0	0.0000700182047332306	0	0.000210054614199692	0.0000350091023666153	0	0.000140036409466461	0	0	0.0000350091023666153	0.000105027307099846	0
k__Bacteria | p__Firmicutes | c__Clostridia | o__Clostridiales | f__Ruminococcaceae | g__Ruminococcaceae UCG-011	0	0	0	0.000210054614199692	0	0	0	0.000105027307099846	0	0.000350091023666153	0.0000350091023666153	0.000140036409466461	0
k__Bacteria | p__Firmicutes | c__Negativicutes | o__Selenomonadales | f__Acidaminococcaceae | g__Phascolarctobacterium	0.0000700182047332306	0	0	0.000105027307099846	0.000245063716566307	0.000175045511833077	0.0000350091023666153	0	0.0000350091023666153	0.0000350091023666153	0	0	0.000105027307099846
k__Bacteria | p__Firmicutes | c__Clostridia | o__Clostridiales | f__Family XIII | g__[Eubacterium] nodatum group	0.000350091023666153	0	0	0	0.0000700182047332306	0	0.000105027307099846	0.0000700182047332306	0.000105027307099846	0	0.0000700182047332306	0	0
k__Bacteria | p__Firmicutes | c__Clostridia | o__Clostridiales | f__Ruminococcaceae | g__Ruminococcus 2	0.0000700182047332306	0.0000350091023666153	0.0000700182047332306	0.000105027307099846	0	0.0000700182047332306	0.000105027307099846	0	0.000105027307099846	0.0000350091023666153	0.0000350091023666153	0	0.000140036409466461
k__Bacteria | p__Actinobacteria | c__Coriobacteriia | o__Coriobacteriales | f__Eggerthellaceae | g__Paraeggerthella	0	0.000210054614199692	0	0	0.000140036409466461	0.000175045511833077	0.0000350091023666153	0.0000350091023666153	0	0	0	0.0000700182047332306	0.0000700182047332306
k__Bacteria | p__Bacteroidetes | c__Bacteroidia | o__Bacteroidales | f__ | g__	0.0000700182047332306	0.0000700182047332306	0	0.0000350091023666153	0.0000700182047332306	0	0	0.0000350091023666153	0.0000350091023666153	0	0.0000700182047332306	0.000350091023666153	0
k__Bacteria | p__Firmicutes | c__Clostridia | o__Clostridiales | f__Lachnospiraceae | g__[Eubacterium] ventriosum group	0.00059515474023246	0.000105027307099846	0	0	0	0	0	0	0	0	0.0000350091023666153	0	0
k__Bacteria | p__Actinobacteria | c__Coriobacteriia | o__Coriobacteriales | f__Eggerthellaceae | g__Adlercreutzia	0	0	0.000140036409466461	0.0000700182047332306	0	0.0000700182047332306	0.0000350091023666153	0.0000350091023666153	0.0000700182047332306	0.000210054614199692	0	0.0000350091023666153	0.0000350091023666153
k__Bacteria | p__Firmicutes | c__Clostridia | o__Clostridiales | f__Lachnospiraceae | g__Acetatifactor	0.000105027307099846	0.0000350091023666153	0.000105027307099846	0	0.000280072818932923	0.0000350091023666153	0	0	0.0000700182047332306	0	0.0000700182047332306	0	0
k__Bacteria | p__Spirochaetes | c__Spirochaetia | o__Spirochaetales | f__Spirochaetaceae | g__Treponema 2	0.000315081921299538	0.0000350091023666153	0	0.000175045511833077	0	0	0.0000350091023666153	0	0.0000700182047332306	0	0	0.0000350091023666153	0.0000350091023666153
k__Bacteria | p__Firmicutes | c__Clostridia | o__Clostridiales | f__Family XIII | g__Mogibacterium	0.0000700182047332306	0.0000350091023666153	0.0000350091023666153	0.0000350091023666153	0.000105027307099846	0	0.0000350091023666153	0.000105027307099846	0	0.000105027307099846	0.0000700182047332306	0.0000700182047332306	0.0000350091023666153
k__Bacteria | p__Firmicutes | c__Bacilli | o__Lactobacillales | f__Streptococcaceae | g__Lactococcus	0	0.000245063716566307	0.000105027307099846	0	0.0000700182047332306	0	0.0000700182047332306	0.0000350091023666153	0	0.0000350091023666153	0	0	0.000105027307099846
k__Bacteria | p__Actinobacteria | c__Coriobacteriia | o__Coriobacteriales | f__ | g__	0.000105027307099846	0.0000350091023666153	0.0000700182047332306	0.0000350091023666153	0	0.000210054614199692	0.0000700182047332306	0	0	0	0.000105027307099846	0	0
k__Bacteria | p__Firmicutes | c__Clostridia | o__Clostridiales | f__Lachnospiraceae | g__Lachnoclostridium	0.000245063716566307	0	0.000140036409466461	0	0.0000350091023666153	0.000210054614199692	0	0	0	0	0	0	0
k__Bacteria | p__Proteobacteria | c__Alphaproteobacteria | o__Rhizobiales | f__Rhizobiaceae | g__Mesorhizobium	0	0	0.0000700182047332306	0.0000700182047332306	0	0.0000350091023666153	0.000175045511833077	0.000210054614199692	0.0000350091023666153	0.0000350091023666153	0	0	0
k__Bacteria | p__Actinobacteria | c__Coriobacteriia | o__Coriobacteriales | f__Coriobacteriaceae | g__Collinsella	0.0000350091023666153	0	0.0000350091023666153	0.0000350091023666153	0.0000350091023666153	0.0000700182047332306	0.000105027307099846	0.0000350091023666153	0	0.000245063716566307	0	0	0
k__Bacteria | p__Bacteroidetes | c__Bacteroidia | o__Bacteroidales | f__Dysgonomonadaceae | g__Fermentimonas	0.0000350091023666153	0.000140036409466461	0.0000350091023666153	0.000105027307099846	0	0	0.0000350091023666153	0.0000350091023666153	0.0000700182047332306	0.000105027307099846	0	0.0000350091023666153	0
k__Bacteria | p__Firmicutes | c__Bacilli | o__Lactobacillales | f__P5D1-392 | g__	0	0	0	0.0000700182047332306	0.0000700182047332306	0.0000700182047332306	0	0	0	0	0.000210054614199692	0.000175045511833077	0
k__Bacteria | p__Proteobacteria | c__Gammaproteobacteria | o__Betaproteobacteriales | f__Neisseriaceae | g__Kingella	0.000175045511833077	0	0	0	0.000140036409466461	0	0	0	0	0.000105027307099846	0	0	0.000140036409466461
k__Bacteria | p__Bacteroidetes | c__Bacteroidia | o__Bacteroidales | f__p-251-o5 | g__	0.000210054614199692	0	0	0	0	0	0.0000350091023666153	0.000210054614199692	0	0.0000700182047332306	0	0	0
k__Bacteria | p__Firmicutes | c__Clostridia | o__Clostridiales | f__Family XIII | g__Family XIII AD3011 group	0.000140036409466461	0	0	0	0.000210054614199692	0	0.000140036409466461	0	0.0000350091023666153	0	0	0	0
k__Bacteria | p__Firmicutes | c__Clostridia | o__Clostridiales | f__Ruminococcaceae | g__Ruminiclostridium 6	0.0000700182047332306	0	0.0000700182047332306	0	0	0.000105027307099846	0	0.0000350091023666153	0	0	0.0000700182047332306	0.000140036409466461	0.0000350091023666153
k__Bacteria | p__Bacteroidetes | c__Bacteroidia | o__Bacteroidales | f__Rs-E47 termite group | g__	0	0	0.0000700182047332306	0.0000700182047332306	0.0000350091023666153	0	0	0.0000350091023666153	0	0	0.0000700182047332306	0.0000350091023666153	0.000175045511833077
k__Bacteria | p__Firmicutes | c__Clostridia | o__Clostridiales | f__Lachnospiraceae | g__Lachnospiraceae FCS020 group	0.000140036409466461	0	0.000245063716566307	0	0.0000700182047332306	0.0000350091023666153	0	0	0	0	0	0	0
k__Bacteria | p__Firmicutes | c__Clostridia | o__Clostridiales | f__Peptostreptococcaceae | g__Filifactor	0.0000700182047332306	0	0.0000350091023666153	0.0000350091023666153	0.000105027307099846	0	0.000140036409466461	0	0.000105027307099846	0	0	0	0
k__Bacteria | p__Proteobacteria | c__Gammaproteobacteria | o__Enterobacteriales | f__Enterobacteriaceae | g__Morganella	0	0	0.0000350091023666153	0.000210054614199692	0.0000700182047332306	0	0	0	0	0	0.000105027307099846	0	0.0000700182047332306
k__Archaea | p__Euryarchaeota | c__Methanobacteria | o__Methanobacteriales | f__Methanobacteriaceae | g__Methanobacterium	0	0	0	0.000140036409466461	0.0000350091023666153	0	0.000140036409466461	0.0000700182047332306	0.0000700182047332306	0	0	0	0
k__Bacteria | p__Bacteroidetes | c__Bacteroidia | o__Bacteroidales | f__Tannerellaceae | g__Tannerella	0.000105027307099846	0	0	0	0	0.0000350091023666153	0	0	0.000140036409466461	0	0.000105027307099846	0	0.0000700182047332306
k__Bacteria | p__Bacteroidetes | c__Bacteroidia | o__Bacteroidales | f__p-2534-18B5 gut group | g__	0	0	0.0000350091023666153	0	0	0	0.0000700182047332306	0	0.0000350091023666153	0	0.0000350091023666153	0	0.000280072818932923
k__Bacteria | p__Bacteroidetes | c__Bacteroidia | o__Sphingobacteriales | f__Sphingobacteriaceae | g__Mucilaginibacter	0.000105027307099846	0.0000350091023666153	0.000175045511833077	0	0.0000700182047332306	0	0	0	0	0.0000700182047332306	0	0	0
k__Bacteria | p__Firmicutes | c__Bacilli | o__Lactobacillales | f__P5D1-392 | g__Granulicatella sp. BB-11	0	0	0	0.0000700182047332306	0.000280072818932923	0.0000350091023666153	0	0	0	0.0000700182047332306	0	0	0
k__Bacteria | p__Proteobacteria | c__Alphaproteobacteria | o__Rhizobiales | f__Beijerinckiaceae | g__	0	0.0000700182047332306	0	0	0.0000350091023666153	0	0	0	0	0.000105027307099846	0.0000350091023666153	0.000175045511833077	0.0000350091023666153
k__Bacteria | p__Proteobacteria | c__Gammaproteobacteria | o__Betaproteobacteriales | f__Burkholderiaceae | g__Noviherbaspirillum	0	0	0	0	0	0	0.0000350091023666153	0.0000350091023666153	0.0000350091023666153	0.000350091023666153	0	0	0
k__Bacteria | p__Firmicutes | c__Clostridia | o__Clostridiales | f__Lachnospiraceae | g__Lachnospiraceae NC2004 group	0.000105027307099846	0	0.000105027307099846	0	0	0.000140036409466461	0	0.0000700182047332306	0	0	0	0	0
k__Bacteria | p__Bacteroidetes | c__Bacteroidia | o__Bacteroidales | f__Prevotellaceae | g__Prevotella 2	0.0000700182047332306	0	0.0000350091023666153	0	0.000140036409466461	0	0	0	0.0000700182047332306	0	0.0000350091023666153	0	0.0000350091023666153
k__Bacteria | p__Firmicutes | c__Bacilli | o__Bacillales | f__Staphylococcaceae | g__	0	0	0	0	0.0000700182047332306	0	0.0000700182047332306	0.000105027307099846	0	0.0000700182047332306	0.0000350091023666153	0.0000350091023666153	0
k__Bacteria | p__Firmicutes | c__Clostridia | o__Clostridiales | f__Peptostreptococcaceae | g__Romboutsia	0	0	0.0000350091023666153	0	0	0.0000350091023666153	0.0000350091023666153	0	0.0000350091023666153	0.000140036409466461	0.0000700182047332306	0.0000350091023666153	0
k__Bacteria | p__Firmicutes | c__Negativicutes | o__Selenomonadales | f__Veillonellaceae | g__Selenomonas	0	0	0.000175045511833077	0.000105027307099846	0	0	0	0	0	0	0.0000350091023666153	0.0000700182047332306	0
k__Bacteria | p__Proteobacteria | c__Gammaproteobacteria | o__Betaproteobacteriales | f__Burkholderiaceae | g__	0	0	0	0	0	0	0.000175045511833077	0.0000700182047332306	0.0000700182047332306	0	0.0000350091023666153	0.0000350091023666153	0
k__Bacteria | p__Proteobacteria | c__Gammaproteobacteria | o__Betaproteobacteriales | f__Burkholderiaceae | g__Parasutterella	0	0	0	0.000140036409466461	0.0000700182047332306	0	0.000105027307099846	0	0.0000700182047332306	0	0	0	0
k__Bacteria | p__Proteobacteria | c__Gammaproteobacteria | o__Pseudomonadales | f__Pseudomonadaceae | g__Pseudomonas	0	0	0	0.0000350091023666153	0.000140036409466461	0.0000350091023666153	0	0.0000350091023666153	0	0.0000350091023666153	0.0000350091023666153	0.0000700182047332306	0
k__Bacteria | p__Firmicutes | c__Clostridia | o__ | f__ | g__	0	0	0.000105027307099846	0.000105027307099846	0	0	0.000105027307099846	0	0.0000700182047332306	0	0	0	0
k__Bacteria | p__Firmicutes | c__Clostridia | o__Clostridiales | f__Syntrophomonadaceae | g__Syntrophomonas	0	0.000210054614199692	0	0	0.0000700182047332306	0	0	0.000105027307099846	0	0	0	0	0
k__Bacteria | p__Firmicutes | c__Erysipelotrichia | o__Erysipelotrichales | f__Erysipelotrichaceae | g__Coprobacillus	0	0.000210054614199692	0.0000350091023666153	0.000105027307099846	0	0	0	0.0000350091023666153	0	0	0	0	0
k__Bacteria | p__Bacteroidetes | c__Bacteroidia | o__Bacteroidales | f__Paludibacteraceae | g__	0.0000700182047332306	0	0.0000700182047332306	0	0.0000350091023666153	0	0	0.0000350091023666153	0	0.0000350091023666153	0	0.0000350091023666153	0.0000700182047332306
k__Bacteria | p__Bacteroidetes | c__Bacteroidia | o__Bacteroidales | f__Prevotellaceae | g__Prevotellaceae UCG-003	0.0000700182047332306	0	0.0000700182047332306	0	0.0000700182047332306	0	0.0000700182047332306	0.0000350091023666153	0.0000350091023666153	0	0	0	0
k__Bacteria | p__Proteobacteria | c__Gammaproteobacteria | o__Betaproteobacteriales | f__Burkholderiaceae | g__Variovorax	0.0000350091023666153	0	0	0	0	0	0	0	0.000105027307099846	0	0	0.000140036409466461	0.0000700182047332306
k__Bacteria | p__Bacteroidetes | c__Bacteroidia | o__Sphingobacteriales | f__Lentimicrobiaceae | g__	0.0000700182047332306	0	0	0	0	0	0.0000700182047332306	0.000105027307099846	0.000105027307099846	0	0	0	0
k__Bacteria | p__Firmicutes | c__Clostridia | o__Clostridiales | f__Ruminococcaceae | g__Ruminiclostridium 1	0.0000700182047332306	0	0	0.000245063716566307	0	0	0	0	0	0	0	0	0.0000350091023666153
k__Bacteria | p__Proteobacteria | c__Alphaproteobacteria | o__Rhizobiales | f__Xanthobacteraceae | g__Bradyrhizobium	0.000105027307099846	0	0	0	0	0	0.0000700182047332306	0.000105027307099846	0	0.0000700182047332306	0	0	0
k__Bacteria | p__Proteobacteria | c__Gammaproteobacteria | o__Enterobacteriales | f__Enterobacteriaceae | g__Enterobacter	0	0.000175045511833077	0	0	0	0	0.000105027307099846	0	0.0000700182047332306	0	0	0	0
k__Bacteria | p__Bacteroidetes | c__Bacteroidia | o__Bacteroidales | f__F082 | g__	0.0000700182047332306	0	0	0	0	0	0	0.0000350091023666153	0	0.000105027307099846	0.0000700182047332306	0	0.0000350091023666153
k__Bacteria | p__Bacteroidetes | c__Bacteroidia | o__Bacteroidales | f__Prolixibacteraceae | g__BSV13	0	0	0	0	0.000105027307099846	0	0.0000700182047332306	0	0.0000700182047332306	0	0	0	0.0000700182047332306
k__Bacteria | p__Firmicutes | c__Bacilli | o__Bacillales | f__Bacillaceae | g__Bacillus	0	0.0000350091023666153	0	0	0	0.000105027307099846	0	0	0.0000350091023666153	0.000140036409466461	0	0	0
k__Bacteria | p__Firmicutes | c__Clostridia | o__Clostridiales | f__Lachnospiraceae | g__Tyzzerella	0.000105027307099846	0	0.000105027307099846	0	0.000105027307099846	0	0	0	0	0	0	0	0
k__Bacteria | p__Bacteroidetes | c__Bacteroidia | o__Bacteroidales | f__Bacteroidales Incertae Sedis | g__Phocaeicola	0	0	0	0	0.0000700182047332306	0	0.000105027307099846	0	0.0000700182047332306	0	0.0000350091023666153	0	0
k__Bacteria | p__Proteobacteria | c__Gammaproteobacteria | o__Betaproteobacteriales | f__Nitrosomonadaceae | g__MND1	0	0.0000700182047332306	0	0.0000700182047332306	0.000105027307099846	0	0	0.0000350091023666153	0	0	0	0	0
k__Bacteria | p__Proteobacteria | c__Gammaproteobacteria | o__Enterobacteriales | f__Enterobacteriaceae | g__Kosakonia	0	0	0	0	0	0.0000700182047332306	0	0.0000700182047332306	0	0.000140036409466461	0	0	0
k__Bacteria | p__Bacteroidetes | c__Bacteroidia | o__Sphingobacteriales | f__Sphingobacteriaceae | g__Pedobacter	0.000210054614199692	0	0	0.0000350091023666153	0	0	0	0	0.0000350091023666153	0	0	0	0
k__Bacteria | p__Firmicutes | c__Erysipelotrichia | o__Erysipelotrichales | f__Erysipelotrichaceae | g__Ileibacterium	0.000140036409466461	0	0	0	0	0	0	0.0000350091023666153	0	0.0000700182047332306	0	0	0
k__Bacteria | p__Acidobacteria | c__Acidobacteriia | o__Acidobacteriales | f__ | g__	0	0	0	0	0.000175045511833077	0	0	0	0.0000700182047332306	0	0	0	0
k__Bacteria | p__Acidobacteria | c__Subgroup 6 | o__ | f__ | g__	0.0000350091023666153	0	0.000105027307099846	0	0	0	0.0000350091023666153	0	0.0000700182047332306	0	0	0	0
k__Bacteria | p__Firmicutes | c__Clostridia | o__Clostridiales | f__Lachnospiraceae | g__[Eubacterium] oxidoreducens group	0.000175045511833077	0	0	0	0	0.0000700182047332306	0	0	0	0	0	0	0
k__Bacteria | p__Firmicutes | c__Negativicutes | o__Selenomonadales | f__Veillonellaceae | g__Selenomonas 3	0	0	0	0	0	0.000105027307099846	0.0000700182047332306	0	0	0	0	0.0000350091023666153	0.0000350091023666153
k__Bacteria | p__Proteobacteria | c__Gammaproteobacteria | o__Betaproteobacteriales | f__Burkholderiaceae | g__Herbaspirillum	0	0	0	0	0.000105027307099846	0	0	0.000105027307099846	0	0.0000350091023666153	0	0	0
k__Bacteria | p__Actinobacteria | c__Actinobacteria | o__Streptomycetales | f__Streptomycetaceae | g__Streptomyces	0.000105027307099846	0.0000350091023666153	0	0	0	0	0	0	0	0.0000700182047332306	0	0	0
k__Bacteria | p__Actinobacteria | c__Coriobacteriia | o__Coriobacteriales | f__Eggerthellaceae | g__	0	0	0.0000350091023666153	0	0	0	0.000105027307099846	0	0.0000350091023666153	0	0	0	0.0000350091023666153
k__Bacteria | p__Firmicutes | c__Clostridia | o__Clostridiales | f__Family XI | g__Parvimonas	0	0.0000700182047332306	0	0	0.0000700182047332306	0	0	0	0	0	0.0000700182047332306	0	0
k__Bacteria | p__Firmicutes | c__Clostridia | o__Clostridiales | f__Family XI | g__Sedimentibacter	0	0	0	0	0.0000700182047332306	0	0.0000700182047332306	0.0000700182047332306	0	0	0	0	0
k__Bacteria | p__Proteobacteria | c__Gammaproteobacteria | o__Enterobacteriales | f__Enterobacteriaceae | g__Buttiauxella	0	0	0	0	0	0	0.0000350091023666153	0	0	0.0000700182047332306	0	0.000105027307099846	0
k__Bacteria | p__Acidobacteria | c__Holophagae | o__Subgroup 7 | f__ | g__	0.0000700182047332306	0	0	0.0000700182047332306	0.0000350091023666153	0	0	0	0	0	0	0	0
k__Bacteria | p__Actinobacteria | c__Coriobacteriia | o__Coriobacteriales | f__Atopobiaceae | g__Olsenella	0	0	0	0.0000350091023666153	0	0	0.0000350091023666153	0.0000700182047332306	0.0000350091023666153	0	0	0	0
k__Bacteria | p__Acidobacteria | c__Subgroup 22 | o__ | f__ | g__	0	0	0	0	0.000175045511833077	0	0	0	0	0	0	0	0
k__Bacteria | p__Bacteroidetes | c__Bacteroidia | o__Bacteroidales | f__Prevotellaceae | g__Prevotella 6	0	0	0.0000700182047332306	0	0	0	0	0	0	0	0	0	0.000105027307099846
k__Bacteria | p__Bacteroidetes | c__Bacteroidia | o__Chitinophagales | f__Chitinophagaceae | g__Taibaiella	0	0	0	0	0	0	0	0	0	0.000175045511833077	0	0	0
k__Bacteria | p__Bacteroidetes | c__Bacteroidia | o__Cytophagales | f__Cytophagaceae | g__Cytophaga	0.000105027307099846	0	0	0	0.0000700182047332306	0	0	0	0	0	0	0	0
k__Bacteria | p__Chloroflexi | c__Anaerolineae | o__SBR1031 | f__ | g__	0.000105027307099846	0	0	0	0	0	0.0000350091023666153	0	0.0000350091023666153	0	0	0	0
k__Bacteria | p__Firmicutes | c__Clostridia | o__Clostridiales | f__Family XIII | g__[Eubacterium] saphenum group	0	0	0	0	0	0	0	0	0.0000700182047332306	0	0	0.000105027307099846	0
k__Bacteria | p__Firmicutes | c__Clostridia | o__Clostridiales | f__Peptostreptococcaceae | g__Peptostreptococcus	0	0.0000700182047332306	0.000105027307099846	0	0	0	0	0	0	0	0	0	0
k__Bacteria | p__Proteobacteria | c__Alphaproteobacteria | o__Rhizobiales | f__Beijerinckiaceae | g__Bosea	0.000105027307099846	0	0	0	0	0	0	0.0000700182047332306	0	0	0	0	0
k__Bacteria | p__Proteobacteria | c__Alphaproteobacteria | o__Rhizobiales | f__Beijerinckiaceae | g__Microvirga	0	0.000105027307099846	0	0	0	0.0000700182047332306	0	0	0	0	0	0	0
k__Archaea | p__Euryarchaeota | c__Thermoplasmata | o__Methanomassiliicoccales | f__Methanomassiliicoccaceae | g__Methanomassiliicoccus	0	0	0	0	0.000140036409466461	0	0	0	0	0	0	0	0
k__Bacteria | p__Acidobacteria | c__Subgroup 25 | o__ | f__ | g__	0	0	0	0	0	0	0.0000700182047332306	0.0000700182047332306	0	0	0	0	0
k__Bacteria | p__Actinobacteria | c__Actinobacteria | o__Micrococcales | f__Micrococcaceae | g__Micrococcus	0	0	0	0.000140036409466461	0	0	0	0	0	0	0	0	0
k__Bacteria | p__Actinobacteria | c__Coriobacteriia | o__Coriobacteriales | f__Atopobiaceae | g__	0.000140036409466461	0	0	0	0	0	0	0	0	0	0	0	0
k__Bacteria | p__Bacteroidetes | c__Bacteroidia | o__Bacteroidales | f__Prolixibacteraceae | g__	0	0	0.0000350091023666153	0	0	0	0.0000350091023666153	0	0.0000350091023666153	0	0	0	0.0000350091023666153
k__Bacteria | p__Bacteroidetes | c__Bacteroidia | o__Bacteroidales | f__Tannerellaceae | g__Macellibacteroides	0	0	0	0	0.000140036409466461	0	0	0	0	0	0	0	0
k__Bacteria | p__Dependentiae | c__Babeliae | o__Babeliales | f__Vermiphilaceae | g__	0	0	0.000140036409466461	0	0	0	0	0	0	0	0	0	0
k__Bacteria | p__Firmicutes | c__Clostridia | o__Clostridiales | f__Family XIII | g__	0.0000700182047332306	0	0	0	0.0000700182047332306	0	0	0	0	0	0	0	0
k__Bacteria | p__Firmicutes | c__Clostridia | o__Clostridiales | f__Ruminococcaceae | g__Harryflintia	0	0	0	0	0	0	0	0	0	0.000140036409466461	0	0	0
k__Bacteria | p__Firmicutes | c__Erysipelotrichia | o__Erysipelotrichales | f__Erysipelotrichaceae | g__Candidatus Stoquefichus	0	0.0000700182047332306	0	0	0	0	0	0.0000700182047332306	0	0	0	0	0
k__Bacteria | p__Proteobacteria | c__Alphaproteobacteria | o__Rhizobiales | f__Rhizobiaceae | g__Aquamicrobium	0	0	0	0	0	0	0	0.000140036409466461	0	0	0	0	0
k__Bacteria | p__Proteobacteria | c__Gammaproteobacteria | o__Betaproteobacteriales | f__Burkholderiaceae | g__Ramlibacter	0	0	0	0	0.000140036409466461	0	0	0	0	0	0	0	0
k__Bacteria | p__Proteobacteria | c__Gammaproteobacteria | o__Betaproteobacteriales | f__Neisseriaceae | g__Eikenella	0.0000700182047332306	0	0	0	0	0	0	0.0000350091023666153	0	0.0000350091023666153	0	0	0
k__Bacteria | p__Proteobacteria | c__Gammaproteobacteria | o__Xanthomonadales | f__Xanthomonadaceae | g__Lysobacter	0	0	0	0	0.000140036409466461	0	0	0	0	0	0	0	0
k__Bacteria | p__Actinobacteria | c__Actinobacteria | o__Corynebacteriales | f__Nocardiaceae | g__Rhodococcus	0	0	0	0	0	0	0	0.000105027307099846	0	0.0000350091023666153	0	0	0
k__Bacteria | p__Bacteroidetes | c__Bacteroidia | o__Bacteroidales | f__Marinifilaceae | g__	0	0	0	0	0.000105027307099846	0.0000350091023666153	0	0	0	0	0	0	0
k__Bacteria | p__Bacteroidetes | c__Bacteroidia | o__Bacteroidales | f__Paludibacteraceae | g__F0058	0	0	0	0	0	0	0.0000350091023666153	0	0.000105027307099846	0	0	0	0
k__Bacteria | p__Firmicutes | c__Clostridia | o__Clostridiales | f__Lachnospiraceae | g__Oribacterium	0	0.000105027307099846	0	0	0	0	0.0000350091023666153	0	0	0	0	0	0
k__Bacteria | p__Firmicutes | c__Negativicutes | o__Selenomonadales | f__Veillonellaceae | g__Anaeroglobus	0	0	0	0	0.000105027307099846	0	0	0	0	0	0	0	0.0000350091023666153
k__Bacteria | p__Proteobacteria | c__Gammaproteobacteria | o__Aeromonadales | f__Succinivibrionaceae | g__	0	0	0	0	0	0	0.0000350091023666153	0.000105027307099846	0	0	0	0	0
k__Bacteria | p__Proteobacteria | c__Gammaproteobacteria | o__Betaproteobacteriales | f__Aquaspirillaceae | g__Aquaspirillum	0	0	0	0	0	0	0.000105027307099846	0.0000350091023666153	0	0	0	0	0
k__Bacteria | p__Verrucomicrobia | c__Verrucomicrobiae | o__Verrucomicrobiales | f__DEV007 | g__	0	0	0	0	0	0	0.0000350091023666153	0	0.000105027307099846	0	0	0	0
k__Bacteria | p__Acidobacteria | c__Acidobacteriia | o__Acidobacteriales | f__Acidobacteriaceae (Subgroup 1) | g__Terriglobus	0	0	0	0	0	0	0	0	0	0	0	0.000105027307099846	0
k__Bacteria | p__Acidobacteria | c__Acidobacteriia | o__Acidobacteriales | f__Koribacteraceae | g__Candidatus Koribacter	0.000105027307099846	0	0	0	0	0	0	0	0	0	0	0	0
k__Bacteria | p__Actinobacteria | c__Coriobacteriia | o__Coriobacteriales | f__Eggerthellaceae | g__Senegalimassilia	0.000105027307099846	0	0	0	0	0	0	0	0	0	0	0	0
k__Bacteria | p__Bacteroidetes | c__Bacteroidia | o__Bacteroidales | f__Prevotellaceae | g__Paraprevotella	0.0000350091023666153	0	0.0000700182047332306	0	0	0	0	0	0	0	0	0	0
k__Bacteria | p__Bacteroidetes | c__Bacteroidia | o__Bacteroidales | f__Rikenellaceae | g__hoa5-07d05 gut group	0	0	0	0	0	0	0.0000700182047332306	0	0.0000350091023666153	0	0	0	0
k__Bacteria | p__Bacteroidetes | c__Bacteroidia | o__Bacteroidetes VC2.1 Bac22 | f__ | g__	0	0	0	0	0	0	0.0000700182047332306	0.0000350091023666153	0	0	0	0	0
k__Bacteria | p__Bacteroidetes | c__Bacteroidia | o__Chitinophagales | f__Chitinophagaceae | g__Terrimonas	0.000105027307099846	0	0	0	0	0	0	0	0	0	0	0	0
k__Bacteria | p__Bacteroidetes | c__Bacteroidia | o__Sphingobacteriales | f__env.OPS 17 | g__	0	0	0	0	0	0	0	0	0	0	0	0.000105027307099846	0
k__Bacteria | p__Chloroflexi | c__Anaerolineae | o__Anaerolineales | f__Anaerolineaceae | g__Flexilinea	0	0	0	0	0	0.000105027307099846	0	0	0	0	0	0	0
k__Bacteria | p__Firmicutes | c__ | o__ | f__ | g__	0	0	0	0	0	0	0	0	0	0.000105027307099846	0	0	0
k__Bacteria | p__Firmicutes | c__Bacilli | o__Bacillales | f__Planococcaceae | g__Chungangia	0	0	0	0	0	0	0	0	0.000105027307099846	0	0	0	0
k__Bacteria | p__Firmicutes | c__Bacilli | o__Lactobacillales | f__Carnobacteriaceae | g__	0	0	0	0	0	0	0	0	0	0.000105027307099846	0	0	0
k__Bacteria | p__Firmicutes | c__Clostridia | o__Clostridiales | f__Lachnospiraceae | g__Blautia	0	0	0.0000700182047332306	0	0	0	0	0.0000350091023666153	0	0	0	0	0
k__Bacteria | p__Firmicutes | c__Clostridia | o__Clostridiales | f__Lachnospiraceae | g__[Eubacterium] eligens group	0	0	0	0	0	0	0.0000350091023666153	0	0.0000700182047332306	0	0	0	0
k__Bacteria | p__Firmicutes | c__Clostridia | o__Clostridiales | f__Lachnospiraceae | g__[Eubacterium] hallii group	0	0	0	0	0	0	0.0000700182047332306	0	0.0000350091023666153	0	0	0	0
k__Bacteria | p__Patescibacteria | c__Saccharimonadia | o__Saccharimonadales | f__Saccharimonadaceae | g__	0	0	0	0	0	0	0.0000700182047332306	0	0.0000350091023666153	0	0	0	0
k__Bacteria | p__Proteobacteria | c__Alphaproteobacteria | o__Reyranellales | f__Reyranellaceae | g__Reyranella	0	0	0	0	0.000105027307099846	0	0	0	0	0	0	0	0
k__Bacteria | p__Proteobacteria | c__Deltaproteobacteria | o__Myxococcales | f__Archangiaceae | g__Anaeromyxobacter	0	0	0	0	0.000105027307099846	0	0	0	0	0	0	0	0
k__Bacteria | p__Proteobacteria | c__Gammaproteobacteria | o__Betaproteobacteriales | f__Nitrosomonadaceae | g__GOUTA6	0	0	0	0	0	0	0.0000700182047332306	0	0.0000350091023666153	0	0	0	0
k__Bacteria | p__Proteobacteria | c__Gammaproteobacteria | o__Betaproteobacteriales | f__Nitrosomonadaceae | g__mle1-7	0	0	0	0	0	0	0.000105027307099846	0	0	0	0	0	0
k__Bacteria | p__Rokubacteria | c__NC10 | o__Rokubacteriales | f__ | g__	0	0	0	0	0.000105027307099846	0	0	0	0	0	0	0	0
k__Bacteria | p__Thermotogae | c__Thermotogae | o__Kosmotogales | f__Kosmotogaceae | g__Mesotoga	0	0	0	0	0	0	0	0.0000700182047332306	0	0	0	0.0000350091023666153	0
k__Archaea | p__Euryarchaeota | c__Methanobacteria | o__Methanobacteriales | f__Methanobacteriaceae | g__Methanobrevibacter	0	0	0	0	0	0	0.0000350091023666153	0	0.0000350091023666153	0	0	0	0
k__Bacteria | p__Acidobacteria | c__Acidobacteriia | o__Solibacterales | f__Solibacteraceae (Subgroup 3) | g__Candidatus Solibacter	0	0	0	0.0000350091023666153	0	0	0.0000350091023666153	0	0	0	0	0	0
k__Bacteria | p__Acidobacteria | c__Subgroup 17 | o__ | f__ | g__	0.0000700182047332306	0	0	0	0	0	0	0	0	0	0	0	0
k__Bacteria | p__Actinobacteria | c__Actinobacteria | o__Bifidobacteriales | f__Bifidobacteriaceae | g__Gardnerella	0	0	0	0	0	0	0	0	0.0000700182047332306	0	0	0	0
k__Bacteria | p__Actinobacteria | c__Actinobacteria | o__Corynebacteriales | f__Mycobacteriaceae | g__Mycobacterium	0	0	0	0	0.0000700182047332306	0	0	0	0	0	0	0	0
k__Bacteria | p__Actinobacteria | c__Actinobacteria | o__Micrococcales | f__Microbacteriaceae | g__Agromyces	0	0	0	0	0.0000700182047332306	0	0	0	0	0	0	0	0
k__Bacteria | p__Bacteroidetes | c__Bacteroidia | o__Bacteroidales | f__Rikenellaceae | g__Rikenella	0	0	0	0	0	0	0.0000350091023666153	0.0000350091023666153	0	0	0	0	0
k__Bacteria | p__Bacteroidetes | c__Bacteroidia | o__Chitinophagales | f__Chitinophagaceae | g__Ferruginibacter	0.0000700182047332306	0	0	0	0	0	0	0	0	0	0	0	0
k__Bacteria | p__Bacteroidetes | c__Bacteroidia | o__Chitinophagales | f__Chitinophagaceae | g__Flavisolibacter	0	0	0	0	0	0	0	0.0000700182047332306	0	0	0	0	0
k__Bacteria | p__Bacteroidetes | c__Bacteroidia | o__Cytophagales | f__Microscillaceae | g__	0.0000700182047332306	0	0	0	0	0	0	0	0	0	0	0	0
k__Bacteria | p__Bacteroidetes | c__Bacteroidia | o__Cytophagales | f__Spirosomaceae | g__Spirosoma	0	0	0	0.0000700182047332306	0	0	0	0	0	0	0	0	0
k__Bacteria | p__Bacteroidetes | c__Bacteroidia | o__Flavobacteriales | f__Flavobacteriaceae | g__Flavobacterium	0	0	0	0	0	0	0	0	0	0.0000700182047332306	0	0	0
k__Bacteria | p__Firmicutes | c__Bacilli | o__Bacillales | f__Bacillaceae | g__	0	0	0	0	0	0	0.0000350091023666153	0	0.0000350091023666153	0	0	0	0
k__Bacteria | p__Firmicutes | c__Bacilli | o__Lactobacillales | f__Leuconostocaceae | g__Weissella	0	0	0	0.0000700182047332306	0	0	0	0	0	0	0	0	0
k__Bacteria | p__Firmicutes | c__Clostridia | o__Clostridiales | f__Clostridiaceae 1 | g__Candidatus Arthromitus	0	0	0	0	0	0	0	0	0	0	0.0000700182047332306	0	0
k__Bacteria | p__Firmicutes | c__Clostridia | o__Clostridiales | f__Defluviitaleaceae | g__Defluviitaleaceae UCG-011	0.0000700182047332306	0	0	0	0	0	0	0	0	0	0	0	0
k__Bacteria | p__Firmicutes | c__Clostridia | o__Clostridiales | f__Family XI | g__Sporanaerobacter	0	0	0	0	0	0	0	0	0	0.0000700182047332306	0	0	0
k__Bacteria | p__Firmicutes | c__Clostridia | o__Clostridiales | f__Ruminococcaceae | g__Candidatus Soleaferrea	0.0000700182047332306	0	0	0	0	0	0	0	0	0	0	0	0
k__Bacteria | p__Firmicutes | c__Clostridia | o__Clostridiales | f__Ruminococcaceae | g__Ruminococcaceae UCG-008	0	0	0	0.0000700182047332306	0	0	0	0	0	0	0	0	0
k__Bacteria | p__Firmicutes | c__Clostridia | o__DTU014 | f__ | g__	0	0	0	0	0	0	0	0	0	0.0000700182047332306	0	0	0
k__Bacteria | p__Firmicutes | c__Erysipelotrichia | o__Erysipelotrichales | f__Erysipelotrichaceae | g__Erysipelothrix	0	0	0	0	0	0	0	0	0.0000700182047332306	0	0	0	0
k__Bacteria | p__Firmicutes | c__Erysipelotrichia | o__Erysipelotrichales | f__Erysipelotrichaceae | g__Solobacterium	0	0	0	0	0	0	0	0.0000700182047332306	0	0	0	0	0
k__Bacteria | p__Proteobacteria | c__Alphaproteobacteria | o__Acetobacterales | f__Acetobacteraceae | g__	0	0	0	0	0.0000700182047332306	0	0	0	0	0	0	0	0
k__Bacteria | p__Proteobacteria | c__Alphaproteobacteria | o__Sphingomonadales | f__Sphingomonadaceae | g__Sphingomonas	0	0	0	0	0.0000700182047332306	0	0	0	0	0	0	0	0
k__Bacteria | p__Proteobacteria | c__Deltaproteobacteria | o__Myxococcales | f__P3OB-42 | g__	0.0000700182047332306	0	0	0	0	0	0	0	0	0	0	0	0
k__Bacteria | p__Proteobacteria | c__Gammaproteobacteria | o__Betaproteobacteriales | f__TRA3-20 | g__	0	0	0	0	0	0	0.0000700182047332306	0	0	0	0	0	0
k__Bacteria | p__Proteobacteria | c__Gammaproteobacteria | o__Cellvibrionales | f__Spongiibacteraceae | g__BD1-7 clade	0	0	0	0	0	0	0.0000350091023666153	0	0.0000350091023666153	0	0	0	0
k__Bacteria | p__Proteobacteria | c__Gammaproteobacteria | o__Pseudomonadales | f__Moraxellaceae | g__Enhydrobacter	0	0	0	0	0	0	0	0	0.0000700182047332306	0	0	0	0
k__Bacteria | p__Proteobacteria | c__Gammaproteobacteria | o__Xanthomonadales | f__Rhodanobacteraceae | g__Luteibacter	0	0	0	0	0	0	0.0000700182047332306	0	0	0	0	0	0
k__Bacteria | p__Proteobacteria | c__Gammaproteobacteria | o__Xanthomonadales | f__Xanthomonadaceae | g__Arenimonas	0	0	0	0	0	0	0.0000700182047332306	0	0	0	0	0	0
k__Bacteria | p__Thermotogae | c__Thermotogae | o__Petrotogales | f__Petrotogaceae | g__Defluviitoga	0	0	0	0	0	0.0000700182047332306	0	0	0	0	0	0	0
k__Archaea | p__Euryarchaeota | c__Thermoplasmata | o__Methanomassiliicoccales | f__Methanomassiliicoccaceae | g__	0	0	0.0000350091023666153	0	0	0	0	0	0	0	0	0	0
k__Archaea | p__Euryarchaeota | c__Thermoplasmata | o__Methanomassiliicoccales | f__Methanomethylophilaceae | g__RumEn M2	0	0.0000350091023666153	0	0	0	0	0	0	0	0	0	0	0
k__Bacteria | p__Acidobacteria | c__Holophagae | o__Holophagales | f__Holophagaceae | g__Holophaga	0	0	0	0	0	0	0	0	0	0	0	0.0000350091023666153	0
k__Bacteria | p__Actinobacteria | c__Actinobacteria | o__Bifidobacteriales | f__Bifidobacteriaceae | g__Scardovia	0	0	0	0.0000350091023666153	0	0	0	0	0	0	0	0	0
k__Bacteria | p__Actinobacteria | c__Actinobacteria | o__Micromonosporales | f__Micromonosporaceae | g__Actinoplanes	0	0	0	0	0	0	0	0.0000350091023666153	0	0	0	0	0
k__Bacteria | p__Actinobacteria | c__Actinobacteria | o__Pseudonocardiales | f__Pseudonocardiaceae | g__Pseudonocardia	0	0	0	0	0	0	0	0	0	0.0000350091023666153	0	0	0
k__Bacteria | p__Actinobacteria | c__MB-A2-108 | o__ | f__ | g__	0.0000350091023666153	0	0	0	0	0	0	0	0	0	0	0	0
k__Bacteria | p__Actinobacteria | c__Thermoleophilia | o__Gaiellales | f__ | g__	0	0	0	0	0.0000350091023666153	0	0	0	0	0	0	0	0
k__Bacteria | p__Bacteroidetes | c__Bacteroidia | o__Bacteroidales | f__Bacteroidales RF16 group | g__	0	0	0	0	0	0	0	0.0000350091023666153	0	0	0	0	0
k__Bacteria | p__Bacteroidetes | c__Bacteroidia | o__Bacteroidales | f__Bacteroidetes vadinHA17 | g__	0	0	0	0	0	0	0	0	0.0000350091023666153	0	0	0	0
k__Bacteria | p__Bacteroidetes | c__Bacteroidia | o__Bacteroidales | f__Prevotellaceae | g__	0	0	0	0	0	0	0	0	0.0000350091023666153	0	0	0	0
k__Bacteria | p__Bacteroidetes | c__Bacteroidia | o__Bacteroidales | f__Prolixibacteraceae | g__WCHB1-32	0.0000350091023666153	0	0	0	0	0	0	0	0	0	0	0	0
k__Bacteria | p__Bacteroidetes | c__Bacteroidia | o__Bacteroidales | f__Rikenellaceae | g__dgA-11 gut group	0	0	0	0	0	0	0	0.0000350091023666153	0	0	0	0	0
k__Bacteria | p__Bacteroidetes | c__Bacteroidia | o__Sphingobacteriales | f__FFCH9454 | g__	0	0	0	0	0	0	0	0	0.0000350091023666153	0	0	0	0
k__Bacteria | p__Chloroflexi | c__Anaerolineae | o__SBR1031 | f__A4b | g__	0.0000350091023666153	0	0	0	0	0	0	0	0	0	0	0	0
k__Bacteria | p__Firmicutes | c__Clostridia | o__Clostridiales | f__Clostridiaceae 1 | g__Clostridium sensu stricto 12	0	0	0	0	0	0	0	0	0	0.0000350091023666153	0	0	0
k__Bacteria | p__Firmicutes | c__Clostridia | o__Clostridiales | f__Clostridiaceae 1 | g__Clostridium sensu stricto 13	0	0	0	0	0.0000350091023666153	0	0	0	0	0	0	0	0
k__Bacteria | p__Firmicutes | c__Clostridia | o__Clostridiales | f__Clostridiaceae 4 | g__Crassaminicella	0	0	0	0	0	0	0	0	0.0000350091023666153	0	0	0	0
k__Bacteria | p__Firmicutes | c__Clostridia | o__Clostridiales | f__Lachnospiraceae | g__Anaerostipes	0.0000350091023666153	0	0	0	0	0	0	0	0	0	0	0	0
k__Bacteria | p__Firmicutes | c__Clostridia | o__Clostridiales | f__Lachnospiraceae | g__Catonella	0.0000350091023666153	0	0	0	0	0	0	0	0	0	0	0	0
k__Bacteria | p__Firmicutes | c__Clostridia | o__Clostridiales | f__Ruminococcaceae | g__Ruminococcaceae UCG-009	0	0	0.0000350091023666153	0	0	0	0	0	0	0	0	0	0
k__Bacteria | p__Firmicutes | c__Erysipelotrichia | o__Erysipelotrichales | f__Erysipelotrichaceae | g__Eggerthia	0.0000350091023666153	0	0	0	0	0	0	0	0	0	0	0	0
k__Bacteria | p__Firmicutes | c__Erysipelotrichia | o__Erysipelotrichales | f__Erysipelotrichaceae | g__Erysipelatoclostridium	0.0000350091023666153	0	0	0	0	0	0	0	0	0	0	0	0
k__Bacteria | p__Firmicutes | c__Erysipelotrichia | o__Erysipelotrichales | f__Erysipelotrichaceae | g__Erysipelotrichaceae UCG-004	0	0	0	0	0	0	0.0000350091023666153	0	0	0	0	0	0
k__Bacteria | p__Firmicutes | c__Erysipelotrichia | o__Erysipelotrichales | f__Erysipelotrichaceae | g__[Clostridium] innocuum group	0	0	0	0	0	0	0	0	0.0000350091023666153	0	0	0	0
k__Bacteria | p__Gemmatimonadetes | c__Gemmatimonadetes | o__Gemmatimonadales | f__Gemmatimonadaceae | g__Gemmatimonas	0.0000350091023666153	0	0	0	0	0	0	0	0	0	0	0	0
k__Bacteria | p__Proteobacteria | c__Alphaproteobacteria | o__Acetobacterales | f__Acetobacteraceae | g__Craurococcus	0.0000350091023666153	0	0	0	0	0	0	0	0	0	0	0	0
k__Bacteria | p__Proteobacteria | c__Alphaproteobacteria | o__Rhizobiales | f__Rhizobiaceae | g__Aminobacter	0.0000350091023666153	0	0	0	0	0	0	0	0	0	0	0	0
k__Bacteria | p__Proteobacteria | c__Alphaproteobacteria | o__Rhizobiales | f__Xanthobacteraceae | g__	0	0	0	0	0	0	0	0	0	0	0	0	0.0000350091023666153
k__Bacteria | p__Proteobacteria | c__Deltaproteobacteria | o__Bdellovibrionales | f__Bdellovibrionaceae | g__Bdellovibrio	0	0	0	0	0.0000350091023666153	0	0	0	0	0	0	0	0
k__Bacteria | p__Proteobacteria | c__Deltaproteobacteria | o__Myxococcales | f__BIrii41 | g__	0	0	0	0	0	0	0.0000350091023666153	0	0	0	0	0	0
k__Bacteria | p__Proteobacteria | c__Gammaproteobacteria | o__Betaproteobacteriales | f__Burkholderiaceae | g__Sphaerotilus	0	0	0	0	0	0	0.0000350091023666153	0	0	0	0	0	0
k__Bacteria | p__Proteobacteria | c__Gammaproteobacteria | o__Betaproteobacteriales | f__SC-I-84 | g__	0	0	0	0	0	0	0.0000350091023666153	0	0	0	0	0	0
k__Bacteria | p__Proteobacteria | c__Gammaproteobacteria | o__Diplorickettsiales | f__Diplorickettsiaceae | g__Aquicella	0	0	0	0	0	0	0	0	0	0	0	0	0.0000350091023666153
k__Bacteria | p__Proteobacteria | c__Gammaproteobacteria | o__Pseudomonadales | f__Moraxellaceae | g__Moraxella	0	0	0	0	0	0	0	0	0	0	0	0	0.0000350091023666153
k__Bacteria | p__Proteobacteria | c__Gammaproteobacteria | o__Xanthomonadales | f__Rhodanobacteraceae | g__Dokdonella	0	0	0	0	0	0	0	0	0.0000350091023666153	0	0	0	0
k__Bacteria | p__Verrucomicrobia | c__Verrucomicrobiae | o__Chthoniobacterales | f__Chthoniobacteraceae | g__Candidatus Udaeobacter	0	0	0	0	0	0	0.0000350091023666153	0	0	0	0	0	0
