# Supplementary material for: Neuroprotective Effects of Oligosaccharides From Periplaneta Americana on Parkinson’s Disease Models In Vitro and In Vivo
Source: Front Pharmacol. 2022 Jul 18;13:936818. doi: 10.3389/fphar.2022.936818 (PMC9340460; doi:10.3389/fphar.2022.936818)
Supplement: Supplementary file 2 [file DataSheet1.zip › 16S rRNA/02.OTUAnalysis/Taxa_summary/Taxa_summary_Genus_mean_abundance.csv]

	Mean_A	Mean_B	Mean_C	Mean_D	SD_A	SD_B	SD_C	SD_D
k__Bacteria | p__Bacteroidetes | c__Bacteroidia | o__Bacteroidales | f__Muribaculaceae | g__	0.420190916304906	0.324546048639313	0.524693086869253	0.545783153619941	0.0385948057170117	0.00343380821777728	0.0299435767564971	0.0332769498230932
k__Bacteria | p__Firmicutes | c__Bacilli | o__Lactobacillales | f__Lactobacillaceae | g__Lactobacillus	0.0456635391868552	0.177332773187695	0.0468188395649536	0.175544391541801	0.0080591176700131	0.0477577582383892	0.0115018266479215	0.098317845006715
k__Bacteria | p__Firmicutes | c__Clostridia | o__Clostridiales | f__Lachnospiraceae | g__Lachnospiraceae NK4A136 group	0.129638706063577	0.0662372216776362	0.136500490127433	0.0743418288755076	0.0251007451495064	0.0254249252358711	0.00330479250808994	0.0216130010279049
k__Bacteria | p__Firmicutes | c__Erysipelotrichia | o__Erysipelotrichales | f__Erysipelotrichaceae | g__Catenibacterium	0.168265415674742	0.00310414040983989	0.156035569248004	0.0244363534518975	0.0854591215762973	0.00435709810401558	0.0358265953112599	0.0384583979364241
k__Bacteria | p__Firmicutes | c__Erysipelotrichia | o__Erysipelotrichales | f__Erysipelotrichaceae | g__Allobaculum	0.00133034588993138	0.082819866498623	0.0170260934509639	0.0666485786304439	0.000702802825230525	0.142447698250767	0.00346224505721901	0.057026151752632
k__Bacteria | p__Bacteroidetes | c__Bacteroidia | o__Bacteroidales | f__Rikenellaceae | g__Alistipes	0.0168277085375531	0.0492928161321944	0.00836717546562106	0.0212680296877188	0.00669043395444629	0.0402504660530823	0.00236512333763542	0.00441915097865041
k__Bacteria | p__Bacteroidetes | c__Bacteroidia | o__Bacteroidales | f__Bacteroidaceae | g__Bacteroides	0.0462937030294543	0.00818046025299911	0.00933576063109742	0.00869976193810391	0.0146608462517696	0.00341878419143407	0.000900308151145307	0.00267439907952997
k__Bacteria | p__Bacteroidetes | c__Bacteroidia | o__Bacteroidales | f__Marinifilaceae | g__Odoribacter	0.00112029127573169	0.0533538720067217	0.0020655370396303	0.00575899733930822	0.000619374247757812	0.0389100462392079	0.000397626967217496	0.00215441134886787
k__Bacteria | p__Epsilonbacteraeota | c__Campylobacteria | o__Campylobacterales | f__Helicobacteraceae | g__Helicobacter	0.00484292582738179	0.0467138122578537	0.000618494141810204	0.00218806889791346	0.00597183184339813	0.0798799807453589	0.000285132608011731	0.00062789063400619
k__Bacteria | p__Firmicutes | c__Bacilli | o__Bacillales | f__Staphylococcaceae | g__Staphylococcus	0.000770200252065537	0.0405638799421183	0.00184381272464174	0.00599530878028287	0.000264312926595391	0.0483326788549533	0.000390368498428739	0.00507944756662337
k__Bacteria | p__Bacteroidetes | c__Bacteroidia | o__Bacteroidales | f__Prevotellaceae | g__Prevotellaceae UCG-001	0.00885730289875368	0.0175278905848854	0.0081454511506325	0.00596905195350791	0.0138275318262432	0.0256112660992506	0.000688116649759864	0.00136804534957148
k__Bacteria | p__Firmicutes | c__Clostridia | o__Clostridiales | f__Lachnospiraceae | g__	0.0231293469635439	0.0127899920646035	0.00184381272464174	0.00111153900014004	0.0282344521865507	0.0181101086054081	0.000542735189013373	0.000747794754351415
k__Bacteria | p__Bacteroidetes | c__Bacteroidia | o__Bacteroidales | f__Rikenellaceae | g__	0.00540307146524763	0.0136185408206134	0.0111562339541614	0.0065204453157821	0.000359305520196533	0.00828547934199574	0.00191283447599896	0.0038684002019175
k__Bacteria | p__Firmicutes | c__Clostridia | o__Clostridiales | f__Ruminococcaceae | g__Ruminococcaceae UCG-014	0.0184964757503618	0.00308080100826215	0.00344256173271717	0.00662547262288195	0.011764794829636	0.00201507722043946	0.00069520473363238	0.00269143503507749
k__Bacteria | p__Bacteroidetes | c__Bacteroidia | o__Bacteroidales | f__Rikenellaceae | g__Rikenellaceae RC9 gut group	0.00695514167016758	0.00820379965457686	0.0122998646314709	0.00257316902394623	0.00704860553950923	0.00911591134403977	0.000844825085083241	0.000768341465778907
k__Bacteria | p__Deferribacteres | c__Deferribacteres | o__Deferribacterales | f__Deferribacteraceae | g__Mucispirillum	0.000490127433132614	0.0278672454838258	0.0000233394015777435	0.0000962750315081921	0.000789065093795312	0.048206860213226	0.000040425029350905	0.0000721731134578081
k__Bacteria | p__Bacteroidetes | c__Bacteroidia | o__Bacteroidales | f__Tannerellaceae | g__Parabacteroides	0.00984922746580778	0.00532138355972553	0.0042594407879382	0.00526886990617561	0.00186613074804095	0.00606385546436696	0.000596526066336744	0.00404194705271739
k__Bacteria | p__Firmicutes | c__Clostridia | o__Clostridiales | f__Lachnospiraceae | g__[Eubacterium] fissicatena group	0.0116930401904495	0.000128366708677589	0.00518134715025907	0.00082271390561546	0.0152638080387868	0.000122947926910945	0.00033761555667949	0.00104657114159714
k__Bacteria | p__Firmicutes | c__Erysipelotrichia | o__Erysipelotrichales | f__Erysipelotrichaceae | g__	0.00123698828362041	0.00619661111889091	0.00267236148065164	0.00692304999299818	0.000569189581209784	0.0100688150387973	0.000538199717948009	0.00517087918360519
k__Bacteria | p__Bacteroidetes | c__Bacteroidia | o__Bacteroidales | f__Prevotellaceae | g__Prevotellaceae NK3B31 group	0.00557811697708071	0.00115530037809831	0.00729356299304486	0.00131284133874807	0.00160291740855209	0.000735191149698922	0.000495515888194047	0.000508536586134083
k__Bacteria | p__Firmicutes | c__Clostridia | o__Clostridiales | f__Lachnospiraceae | g__Lachnospiraceae UCG-004	0.00657004154413481	0.00241562806329646	0.00127199738598702	0.00404355132334407	0.00581555180368159	0.000928236492337407	0.000455566944310861	0.00115565395129039
k__Bacteria | p__Bacteroidetes | c__Bacteroidia | o__Bacteroidales | f__Prevotellaceae | g__Prevotellaceae Ga6A1 group	0.0129767072772254	0.0000816879055221024	0.000186715212621948	0.000918988937123652	0.00815120873170415	0.0000534772872024908	0.000145754516136825	0.0018379778742473
k__Bacteria | p__Verrucomicrobia | c__Verrucomicrobiae | o__Verrucomicrobiales | f__Akkermansiaceae | g__Akkermansia	0.0000466788031554871	0.000151706110255333	0.0104560519068291	0.00169794146478084	0.0000534772872024908	0.000262762690780883	0.00376349207380621	0.00130319786705392
k__Bacteria | p__Proteobacteria | c__Gammaproteobacteria | o__Enterobacteriales | f__Enterobacteriaceae | g__Escherichia-Shigella	0.00637165663072399	0.00143537319703123	0.00140036409466461	0.00112029127573169	0.00451223735771405	0.000538958280294799	0.000280072818932922	0.000263538948574808
k__Bacteria | p__Firmicutes | c__Clostridia | o__Clostridiales | f__Ruminococcaceae | g__Ruminiclostridium 9	0.00560145637865845	0.00306913130747328	0.00059515474023246	0.000717686598515614	0.00463232737908503	0.00287785326831879	0.000160431861607472	0.000456015116523828
k__Bacteria | p__Proteobacteria | c__Gammaproteobacteria | o__Betaproteobacteriales | f__Burkholderiaceae | g__Ralstonia	0.00184381272464174	0.0019838491341082	0.00315081921299538	0.00157540960649769	0.000490544031111042	0.000417670965041621	0.00242246798655737	0.000520055079941119
k__Bacteria | p__Actinobacteria | c__Actinobacteria | o__Bifidobacteriales | f__Bifidobacteriaceae | g__	0.0000933576063109742	0.00692013256780096	0.000105027307099846	0.0000962750315081921	0.0000202125146754525	0.0119254350461554	0.000126227113690799	0.000132156463297696
k__Bacteria | p__Firmicutes | c__Clostridia | o__Clostridiales | f__Ruminococcaceae | g__	0.00308080100826215	0.00278905848854035	0.000315081921299538	0.000717686598515614	0.00245737964576886	0.00205612047698614	0.000218631774205237	0.000473594358579635
k__Bacteria | p__Firmicutes | c__Bacilli | o__Lactobacillales | f__Streptococcaceae | g__Streptococcus	0.00134201559072025	0.00173878541754189	0.00158707930728656	0.00191674835457219	0.000547233071357576	0.0010586033208399	0.000385630202162589	0.0000875227559165383
k__Bacteria | p__Firmicutes | c__Clostridia | o__Clostridiales | f__Lachnospiraceae | g__Lachnospiraceae UCG-006	0.00494795313448163	0.0012836670867759	0.000151706110255333	0.0001137795826915	0.00587968815307377	0.00147717393969304	0.000112538518893163	0.000183867236808439
k__Bacteria | p__Firmicutes | c__Clostridia | o__Clostridiales | f__Clostridiales vadinBB60 group | g__	0.000443448629977127	0.00354758903981702	0.000140036409466461	0.000341338748074499	0.000562692594465817	0.0043575200286128	0.0000700182047332306	0.0000875227559165383
k__Bacteria | p__Firmicutes | c__Clostridia | o__Clostridiales | f__Ruminococcaceae | g__Ruminococcaceae UCG-005	0.00371096485086122	0.000256733417355179	0.000233394015777435	0	0.00621655596636616	0.000222337661429978	0.0000881043088651303	0
k__Bacteria | p__Firmicutes | c__Bacilli | o__Lactobacillales | f__Enterococcaceae | g__Enterococcus	0.000385100126032769	0.0012836670867759	0.00110862157494282	0.00105902534659011	0.000218631774205237	0.000350674023276775	0.000271931573489498	0.00043854636195009
k__Bacteria | p__Actinobacteria | c__Coriobacteriia | o__Coriobacteriales | f__Eggerthellaceae | g__Gordonibacter	0.00270737058301825	0.000175045511833077	0.000420109228399384	0.00018379778742473	0.00198360886101226	0.000152601139320147	0.000245063716566307	0.000174753525788544
k__Bacteria | p__Bacteroidetes | c__Bacteroidia | o__Bacteroidales | f__Prevotellaceae | g__Prevotellaceae UCG-004	0.000583485039443589	0.000280072818932923	0.000466788031554871	0.00215305979554684	0.000253262082974031	0.0000926253784856669	0.000112538518893163	0.00305476569714478
k__Bacteria | p__Bacteroidetes | c__Bacteroidia | o__Bacteroidales | f__Rikenellaceae | g__Millionella	0.0000350091023666153	0.00278905848854035	0.000105027307099846	0.000227559165383	0.0000606375440263576	0.0026837013652846	0.0000926253784856669	0.0000670373272480282
k__Bacteria | p__Bacteroidetes | c__Bacteroidia | o__Bacteroidales | f__Muribaculaceae | g__Muribaculum	0.0010736124725762	0.000151706110255333	0.000630163842599076	0.00104152079540681	0.0009729339656955	0.000122947926910945	0.000212952056095022	0.000576233943733359
k__Bacteria | p__Proteobacteria | c__Deltaproteobacteria | o__Desulfovibrionales | f__Desulfovibrionaceae | g__	0.000186715212621948	0.0012836670867759	0.000770200252065537	0.000533888811090884	0.000179652760098266	0.000900988570553033	0.000194922432531509	0.0000964075505406474
k__Bacteria | p__Bacteroidetes | c__Bacteroidia | o__Bacteroidales | f__Porphyromonadaceae | g__Porphyromonas	0.000583485039443589	0.000420109228399384	0.00121364888204266	0.000551393362274191	0.000393495665875166	0.000245063716566307	0.000157864786193212	0.000196747832937583
k__Bacteria | p__Firmicutes | c__Clostridia | o__Clostridiales | f__Clostridiaceae 1 | g__Clostridium sensu stricto 1	0.000746860850487793	0.000746860850487793	0.000665172944965691	0.000472622881949307	0.000179652760098267	0.000359305520196533	0.000194922432531509	0.000209079877551801
k__Bacteria | p__Firmicutes | c__Erysipelotrichia | o__Erysipelotrichales | f__Erysipelotrichaceae | g__Faecalibaculum	0.0000583485039443589	0.000268403118144051	0.00059515474023246	0.00112904355132334	0.0000534772872024908	0.000248375538600952	0.000092625378485667	0.00109870403355546
k__Bacteria | p__Actinobacteria | c__Coriobacteriia | o__Coriobacteriales | f__Eggerthellaceae | g__Enterorhabdus	0.00112029127573169	0.000443448629977127	0.000186715212621948	0.000253815992157961	0.00062233541642036	0.000238302033523108	0.0000202125146754525	0.000149558950870283
k__Bacteria | p__Tenericutes | c__Mollicutes | o__Mollicutes RF39 | f__ | g__	0.000361760724455025	0.000571815338654717	0.000571815338654717	0.000122531858283154	0.000354151867280342	0.000811526800668147	0.000258056112443355	0.000105027307099846
k__Bacteria | p__Firmicutes | c__Clostridia | o__Clostridiales | f__Peptococcaceae | g__	0.00039676982682164	0.00100359426784297	0.0000933576063109742	0.000131284133874807	0.000350674023276775	0.00139040946726476	0.0000808500587018101	0.0000827232815126139
k__Bacteria | p__Firmicutes | c__Clostridia | o__Clostridiales | f__Ruminococcaceae | g__Ruminococcus 1	0.000805209354432152	0.000583485039443589	0.00012836670867759	0.000052513653549923	0.00083656372674335	0.000670068488071493	0.000165446563025228	0.0000833383329662378
k__Bacteria | p__Actinobacteria | c__Coriobacteriia | o__Coriobacteriales | f__Atopobiaceae | g__Coriobacteriaceae UCG-002	0.000863557858376511	0.000385100126032769	0.000116697007888718	0.000201302338608038	0.000811526800668147	0.000515716281426139	0.0000728772580684124	0.000256268861223892
k__Bacteria | p__Firmicutes | c__Clostridia | o__Clostridiales | f__Lachnospiraceae | g__Lachnospiraceae UCG-008	0.000840218456798768	0.00052513653549923	0.0000700182047332306	0.000131284133874807	0.000699306272071075	0.000397626967217496	0.0000350091023666153	0.000108377535948552
k__Bacteria | p__Firmicutes | c__Bacilli | o__Lactobacillales | f__Aerococcaceae | g__Aerococcus	0.000385100126032769	0.000571815338654717	0.000256733417355179	0.000341338748074499	0.000175045511833077	0.000267386436012454	0.0000728772580684124	0.000122531858283154
k__Bacteria | p__Firmicutes | c__Clostridia | o__Clostridiales | f__Peptostreptococcaceae | g__	0.000443448629977127	0.000338421322877281	0.000338421322877281	0.000385100126032769	0.000141487602728168	0.0000534772872024908	0.0000534772872024908	0.000145754516136825
k__Bacteria | p__Bacteroidetes | c__Bacteroidia | o__Bacteroidales | f__Prevotellaceae | g__Prevotella 7	0.000233394015777435	0.000256733417355179	0.00052513653549923	0.000463870606357653	0.000172695801089352	0.000297748933906854	0.000092625378485667	0.000066271161202916
k__Bacteria | p__Actinobacteria | c__Actinobacteria | o__Corynebacteriales | f__Corynebacteriaceae | g__	0.000385100126032769	0.000618494141810204	0.00019838491341082	0.000218806889791346	0.0000926253784856669	0.000462243904222993	0.000112538518893163	0.000160113228002757
k__Bacteria | p__Proteobacteria | c__Deltaproteobacteria | o__Desulfovibrionales | f__Desulfovibrionaceae | g__Desulfovibrio	0.000513466834710358	0.000653503244176819	0.000140036409466461	0.0000700182047332306	0.000440521544325652	0.00113190082182534	0.000140036409466461	0.0000756283048406836
k__Bacteria | p__Actinobacteria | c__Actinobacteria | o__Micrococcales | f__Micrococcaceae | g__Rothia	0.000291742519721794	0.000315081921299538	0.000466788031554871	0.000253815992157961	0.000271931573489498	0.0000926253784856669	0.0000881043088651304	0.000225756688164042
k__Bacteria | p__Proteobacteria | c__Gammaproteobacteria | o__Betaproteobacteriales | f__Neisseriaceae | g__Neisseria	0.000315081921299538	0.000245063716566307	0.000338421322877281	0.000393852401624422	0.000160431861607472	0.000152601139320147	0.000313782608872444	0.000154925991310178
k__Bacteria | p__Proteobacteria | c__Gammaproteobacteria | o__Betaproteobacteriales | f__Burkholderiaceae | g__Pelomonas	0.000361760724455025	0.000501797133921486	0.000105027307099846	0.000245063716566307	0.000040425029350905	0.000238302033523108	0.0000606375440263576	0.0000990206947467508
k__Bacteria | p__Firmicutes | c__Clostridia | o__Clostridiales | f__Ruminococcaceae | g__[Eubacterium] coprostanoligenes group	0.000268403118144051	0.0000466788031554871	0.000805209354432152	0.000052513653549923	0.000374341010417435	0.0000534772872024908	0.000126227113690799	0.0000833383329662378
k__Bacteria | p__Firmicutes | c__Erysipelotrichia | o__Erysipelotrichales | f__Erysipelotrichaceae | g__Turicibacter	0.000280072818932923	0.000221724314988564	0.000256733417355179	0.000402604677216076	0.000126227113690799	0.0000881043088651304	0.000141487602728168	0.000119578849437049
k__Bacteria | p__Patescibacteria | c__Saccharimonadia | o__Saccharimonadales | f__Saccharimonadaceae | g__Candidatus Saccharimonas	0.000700182047332306	0.000268403118144051	0.0000700182047332306	0.0000437613779582692	0.00118256166881771	0.000192815101081295	0.0000700182047332306	0.000066271161202916
k__Bacteria | p__Firmicutes | c__Bacilli | o__Bacillales | f__Bacillaceae XI | g__Gemella	0.000233394015777435	0.000175045511833077	0.000315081921299538	0.000341338748074499	0.0000534772872024908	0.0000700182047332306	0.0000606375440263576	0.000160113228002757
k__Bacteria | p__Actinobacteria | c__Actinobacteria | o__Bifidobacteriales | f__Bifidobacteriaceae | g__Bifidobacterium	0.000175045511833077	0.000338421322877281	0.000268403118144051	0.000280072818932923	0.000126227113690799	0.000332739985748571	0.0000881043088651304	0.000127835167228018
k__Bacteria | p__Fusobacteria | c__Fusobacteriia | o__Fusobacteriales | f__Fusobacteriaceae | g__Fusobacterium	0.00019838491341082	0.000245063716566307	0.000361760724455025	0.000210054614199692	0.000157864786193212	0.000160431861607472	0.000106954574404982	0.000137087944317681
k__Bacteria | p__Actinobacteria | c__Actinobacteria | o__Actinomycetales | f__Actinomycetaceae | g__Actinomyces	0.000291742519721794	0.000221724314988564	0.000280072818932923	0.000166293236241423	0.0000534772872024908	0.0000881043088651304	0.0000926253784856669	0.000115671402240577
k__Bacteria | p__Actinobacteria | c__Coriobacteriia | o__Coriobacteriales | f__Eggerthellaceae | g__Parvibacter	0.000361760724455025	0.0000583485039443589	0.000280072818932923	0.000253815992157961	0.000390368498428739	0.0000534772872024908	0.0000350091023666153	0.0000964075505406473
k__Bacteria | p__Bacteroidetes | c__Bacteroidia | o__Bacteroidales | f__Dysgonomonadaceae | g__Proteiniphilum	0.00019838491341082	0.0000933576063109742	0.000280072818932923	0.000323834196891192	0.000233102090690358	0.000101062573377263	0.000105027307099846	0.000194660263707374
k__Bacteria | p__Firmicutes | c__Clostridia | o__Clostridiales | f__Ruminococcaceae | g__Ruminiclostridium 5	0.000280072818932923	0.000443448629977127	0.0000583485039443589	0.000105027307099846	0.000397626967217496	0.000384037778833598	0.000040425029350905	0.0000857544371510705
k__Bacteria | p__Firmicutes | c__Clostridia | o__Clostridiales | f__Lachnospiraceae | g__[Ruminococcus] gauvreauii group	0.000151706110255333	0.000350091023666153	0.000151706110255333	0.000227559165383	0.0000202125146754525	0.000350091023666153	0.000112538518893163	0.000271931573489498
k__Bacteria | p__Firmicutes | c__Clostridia | o__Clostridiales | f__Lachnospiraceae | g__[Ruminococcus] torques group	0.000268403118144051	0.000221724314988564	0.000256733417355179	0.000131284133874807	0.0000881043088651304	0.000145754516136825	0.000141487602728168	0.000135212507891711
k__Bacteria | p__Bacteroidetes | c__Bacteroidia | o__Bacteroidales | f__Marinifilaceae | g__Butyricimonas	0.0000816879055221024	0.00052513653549923	0.000140036409466461	0.0000700182047332306	0.0000728772580684124	0.000430199052214133	0.0000700182047332306	0.0000495103473733754
k__Bacteria | p__Actinobacteria | c__Coriobacteriia | o__Coriobacteriales | f__Eggerthellaceae | g__DNF00809	0.000420109228399384	0.000116697007888718	0.000105027307099846	0.000131284133874807	0.000446966297955598	0.0000808500587018101	0.0000350091023666153	0.0000964075505406473
k__Bacteria | p__Proteobacteria | c__Gammaproteobacteria | o__Pasteurellales | f__Pasteurellaceae | g__Rodentibacter	0	0.00032675162208841	0.000163375811044205	0.000280072818932923	0	0.00056595041091267	0.00016170011740362	0.000514526622906423
k__Bacteria | p__Firmicutes | c__Clostridia | o__Clostridiales | f__Ruminococcaceae | g__Oscillibacter	0.00039676982682164	0.000210054614199692	0.00012836670867759	0.00000875227559165383	0.000345391602178704	0.000333965551539331	0.000141487602728168	0.0000175045511833077
k__Bacteria | p__Firmicutes | c__Negativicutes | o__Selenomonadales | f__Veillonellaceae | g__Veillonella	0.0000816879055221024	0.000280072818932923	0.000116697007888718	0.000262568267749615	0.0000728772580684124	0.000175045511833077	0.0000534772872024908	0.0000833383329662378
k__Bacteria | p__Bacteroidetes | c__Bacteroidia | o__Bacteroidales | f__Prevotellaceae | g__Prevotella 1	0.00012836670867759	0.000175045511833077	0.000280072818932923	0.000148788685058115	0.00016170011740362	0.000245063716566307	0.0000700182047332306	0.000206869928362459
k__Bacteria | p__Firmicutes | c__Clostridia | o__Clostridiales | f__Ruminococcaceae | g__Ruminococcaceae UCG-003	0.000245063716566307	0.000280072818932923	0.0000700182047332306	0.0001137795826915	0.000229570036560076	0.000397626967217496	0	0.000115671402240577
k__Bacteria | p__Bacteroidetes | c__Bacteroidia | o__Bacteroidales | f__Prevotellaceae | g__Alloprevotella	0.000221724314988564	0.0000583485039443589	0.000256733417355179	0.000131284133874807	0.000199070182855249	0.000040425029350905	0.000179652760098266	0.000132156463297696
k__Bacteria | p__Firmicutes | c__Bacilli | o__Lactobacillales | f__Carnobacteriaceae | g__Granulicatella	0.00019838491341082	0.000163375811044205	0.000210054614199692	0.0000787704803248845	0.000106954574404982	0.000145754516136825	0.0000926253784856669	0.0000335186636240141
k__Bacteria | p__Bacteroidetes | c__Bacteroidia | o__Bacteroidales | f__Prevotellaceae | g__Prevotella	0.000140036409466461	0.000151706110255333	0.00019838491341082	0.000122531858283154	0.0000926253784856669	0.000172695801089352	0.000145754516136825	0.0000833383329662378
k__Bacteria | p__Firmicutes | c__Clostridia | o__Clostridiales | f__Ruminococcaceae | g__Ruminococcaceae NK4A214 group	0.000151706110255333	0.000163375811044205	0.000210054614199692	0.0000875227559165383	0.000112538518893163	0.000282975205456335	0.000185250756971334	0.0000881043088651303
k__Bacteria | p__Firmicutes | c__Clostridia | o__Clostridiales | f__Lachnospiraceae | g__ASF356	0.0000233394015777435	0.000560145637865845	0	0.0000175045511833077	0.000040425029350905	0.000970200704421721	0	0.0000202125146754525
k__Bacteria | p__Fusobacteria | c__Fusobacteriia | o__Fusobacteriales | f__Leptotrichiaceae | g__Leptotrichia	0.000140036409466461	0.000186715212621948	0.000175045511833077	0.0000962750315081921	0.0000606375440263576	0.000238302033523108	0.0000606375440263576	0.0000721731134578081
k__Bacteria | p__Firmicutes | c__Clostridia | o__Clostridiales | f__Ruminococcaceae | g__Ruminococcaceae UCG-010	0.000268403118144051	0.000186715212621948	0.0000350091023666153	0.000105027307099846	0.000345391602178704	0.000213909148809963	0.0000350091023666153	0.000148531042120126
k__Bacteria | p__Bacteroidetes | c__Bacteroidia | o__Bacteroidales | f__Prevotellaceae | g__Prevotella 9	0.0000350091023666153	0.00012836670867759	0.000315081921299538	0.000105027307099846	0.0000350091023666153	0.000132542322405832	0.00027342983041264	0.000063917583614009
k__Bacteria | p__Proteobacteria | c__Alphaproteobacteria | o__Rhodospirillales | f__ | g__	0.000431778929188256	0.0000583485039443589	0.0000116697007888718	0.0000350091023666153	0.000747863042991743	0.000101062573377263	0.0000202125146754525	0.0000495103473733754
k__Bacteria | p__Proteobacteria | c__Gammaproteobacteria | o__Pasteurellales | f__Pasteurellaceae | g__Actinobacillus	0.000210054614199692	0.0000700182047332306	0.0000466788031554871	0.000210054614199692	0.0000350091023666153	0.0000606375440263576	0.0000534772872024908	0.0000948050973794048
k__Bacteria | p__Proteobacteria | c__Gammaproteobacteria | o__Pasteurellales | f__Pasteurellaceae | g__Aggregatibacter	0.0000700182047332306	0.000116697007888718	0.000186715212621948	0.000105027307099846	0.0000700182047332306	0.0000728772580684124	0.000165446563025228	0.0000857544371510705
k__Bacteria | p__Firmicutes | c__Bacilli | o__Lactobacillales | f__Lactobacillaceae | g__Pediococcus	0.0000233394015777435	0.000140036409466461	0.0000116697007888718	0.00029757737011623	0.000040425029350905	0.000140036409466461	0.0000202125146754525	0.000364386290342062
k__Bacteria | p__Firmicutes | c__Clostridia | o__Clostridiales | f__Lachnospiraceae | g__GCA-900066575	0.00032675162208841	0.000140036409466461	0	0	0.000301837211323754	0.000212952056095022	0	0
k__Bacteria | p__Firmicutes | c__Clostridia | o__Clostridiales | f__Family XIII | g__[Eubacterium] brachy group	0.00032675162208841	0.0000233394015777435	0.0000583485039443589	0.000052513653549923	0.000301837211323754	0.000040425029350905	0.0000534772872024908	0.0000670373272480282
k__Bacteria | p__Proteobacteria | c__Gammaproteobacteria | o__Betaproteobacteriales | f__Burkholderiaceae | g__Rhizobacter	0.0000466788031554871	0.0000350091023666153	0.000233394015777435	0.000140036409466461	0.0000534772872024908	0.0000606375440263576	0.000245895853821891	0.000151256609681367
k__Bacteria | p__Firmicutes | c__Clostridia | o__Clostridiales | f__Lachnospiraceae | g__[Eubacterium] xylanophilum group	0.000151706110255333	0.000140036409466461	0.0000700182047332306	0.0000875227559165383	0.000172695801089352	0.000140036409466461	0.0000350091023666153	0.000152601139320147
k__Bacteria | p__Proteobacteria | c__Alphaproteobacteria | o__Rhizobiales | f__Rhizobiaceae | g__Phyllobacterium	0.0000466788031554871	0.0000816879055221024	0.000256733417355179	0.000052513653549923	0.0000808500587018101	0.000141487602728168	0.000112538518893163	0.0000833383329662378
k__Bacteria | p__Firmicutes | c__Clostridia | o__Clostridiales | f__Ruminococcaceae | g__Ruminococcaceae UCG-013	0.0000233394015777435	0.000268403118144051	0.0000350091023666153	0.000105027307099846	0.000040425029350905	0.00029150903227365	0.0000350091023666153	0.000166676665932476
k__Bacteria | p__Firmicutes | c__Clostridia | o__Clostridiales | f__Lachnospiraceae | g__A2	0.000175045511833077	0.000221724314988564	0	0	0.000152601139320147	0.000238302033523108	0	0
k__Bacteria | p__Epsilonbacteraeota | c__Campylobacteria | o__Campylobacterales | f__Campylobacteraceae | g__Campylobacter	0.000105027307099846	0.0000700182047332306	0.000128366708677589	0.0000612659291415768	0.0000926253784856669	0.0000606375440263576	0.000106954574404982	0.0000597894247185245
k__Bacteria | p__Proteobacteria | c__Gammaproteobacteria | o__Enterobacteriales | f__Enterobacteriaceae | g__Proteus	0.0000350091023666153	0.0000933576063109742	0.00012836670867759	0.000105027307099846	0.0000350091023666153	0.000132542322405832	0.0000202125146754525	0.0000857544371510705
k__Bacteria | p__Proteobacteria | c__Deltaproteobacteria | o__Desulfovibrionales | f__Desulfovibrionaceae | g__Bilophila	0.000291742519721794	0.0000116697007888718	0.0000350091023666153	0	0.000417670965041621	0.0000202125146754525	0.0000350091023666153	0
k__Bacteria | p__Proteobacteria | c__Gammaproteobacteria | o__Betaproteobacteriales | f__Burkholderiaceae | g__Delftia	0.000105027307099846	0.0000233394015777435	0.000186715212621948	0.0000175045511833077	0.0000350091023666153	0.000040425029350905	0.00016170011740362	0.0000350091023666153
k__Bacteria | p__Firmicutes | c__Clostridia | o__Clostridiales | f__Christensenellaceae | g__Christensenellaceae R-7 group	0.0000816879055221024	0.000116697007888718	0.0000583485039443589	0.0000612659291415768	0.0000881043088651304	0.000112538518893163	0.0000534772872024908	0.0000721731134578081
k__Bacteria | p__Bacteroidetes | c__Bacteroidia | o__Chitinophagales | f__Chitinophagaceae | g__	0.000116697007888718	0.0000583485039443589	0.000105027307099846	0.0000350091023666153	0.000101062573377263	0.000101062573377263	0.0000700182047332306	0.0000495103473733754
k__Bacteria | p__Firmicutes | c__Bacilli | o__Bacillales | f__Staphylococcaceae | g__Jeotgalicoccus	0	0.000280072818932923	0.0000233394015777435	0	0	0.000105027307099846	0.000040425029350905	0
k__Bacteria | p__Bacteroidetes | c__Bacteroidia | o__Flavobacteriales | f__Flavobacteriaceae | g__Capnocytophaga	0.0000466788031554871	0.0000350091023666153	0.000140036409466461	0.0000612659291415768	0.0000808500587018101	0.0000606375440263576	0.000160431861607472	0.0000827232815126139
k__Bacteria | p__Firmicutes | c__Clostridia | o__Clostridiales | f__Lachnospiraceae | g__Lachnoanaerobaculum	0.000116697007888718	0.000116697007888718	0.0000466788031554871	0	0.000122947926910945	0.000145754516136825	0.000040425029350905	0
k__Bacteria | p__Firmicutes | c__Clostridia | o__Clostridiales | f__Lachnospiraceae | g__Lachnospiraceae UCG-001	0.000105027307099846	0.0000816879055221024	0.0000466788031554871	0.0000350091023666153	0.000126227113690799	0.000112538518893163	0.0000808500587018101	0.0000495103473733754
k__Bacteria | p__Actinobacteria | c__Actinobacteria | o__Actinomycetales | f__Actinomycetaceae | g__F0332	0.0000700182047332306	0	0.000116697007888718	0.0000787704803248845	0.0000606375440263576	0	0.0000881043088651303	0.000115671402240577
k__Bacteria | p__Firmicutes | c__Negativicutes | o__Selenomonadales | f__Acidaminococcaceae | g__Phascolarctobacterium	0.0000233394015777435	0.000175045511833077	0.0000233394015777435	0.0000350091023666153	0.000040425029350905	0.0000700182047332306	0.0000202125146754525	0.0000495103473733754
k__Bacteria | p__Firmicutes | c__Clostridia | o__Clostridiales | f__Family XIII | g__[Eubacterium] nodatum group	0.000116697007888718	0.0000233394015777435	0.0000933576063109742	0.0000175045511833077	0.000202125146754525	0.000040425029350905	0.0000202125146754525	0.0000350091023666153
k__Bacteria | p__Firmicutes | c__Clostridia | o__Clostridiales | f__Lachnospiraceae | g__[Eubacterium] ventriosum group	0.000233394015777435	0	0	0.00000875227559165383	0.000317664603202544	0	0	0.0000175045511833077
k__Bacteria | p__Firmicutes | c__Clostridia | o__Clostridiales | f__Ruminococcaceae | g__Ruminococcus 2	0.0000583485039443589	0.0000583485039443589	0.0000700182047332306	0.000052513653549923	0.0000202125146754525	0.0000534772872024908	0.0000606375440263576	0.0000606375440263576
k__Bacteria | p__Firmicutes | c__Clostridia | o__Clostridiales | f__Ruminococcaceae | g__Ruminococcaceae UCG-011	0	0.0000700182047332306	0.0000350091023666153	0.000131284133874807	0	0.000121275088052715	0.0000606375440263576	0.000157540960649769
k__Bacteria | p__Actinobacteria | c__Coriobacteriia | o__Coriobacteriales | f__Eggerthellaceae | g__Paraeggerthella	0.0000700182047332306	0.000105027307099846	0.0000233394015777435	0.0000350091023666153	0.000121275088052715	0.0000926253784856669	0.0000202125146754525	0.000040425029350905
k__Bacteria | p__Firmicutes | c__Clostridia | o__Clostridiales | f__Lachnospiraceae | g__Acetatifactor	0.0000816879055221024	0.000105027307099846	0.0000233394015777435	0.0000175045511833077	0.000040425029350905	0.000152601139320147	0.000040425029350905	0.0000350091023666153
k__Bacteria | p__Spirochaetes | c__Spirochaetia | o__Spirochaetales | f__Spirochaetaceae | g__Treponema 2	0.000116697007888718	0.0000583485039443589	0.0000350091023666153	0.0000175045511833077	0.000172695801089352	0.000101062573377263	0.0000350091023666153	0.0000202125146754525
k__Bacteria | p__Actinobacteria | c__Coriobacteriia | o__Coriobacteriales | f__Eggerthellaceae | g__Adlercreutzia	0.0000466788031554871	0.0000466788031554871	0.0000466788031554871	0.0000700182047332306	0.0000808500587018101	0.000040425029350905	0.0000202125146754525	0.0000948050973794048
k__Bacteria | p__Bacteroidetes | c__Bacteroidia | o__Bacteroidales | f__ | g__	0.0000466788031554871	0.0000350091023666153	0.0000233394015777435	0.000105027307099846	0.000040425029350905	0.0000350091023666153	0.0000202125146754525	0.000166676665932476
k__Bacteria | p__Firmicutes | c__Clostridia | o__Clostridiales | f__Family XIII | g__Mogibacterium	0.0000466788031554871	0.0000466788031554871	0.0000466788031554871	0.0000700182047332306	0.0000202125146754525	0.0000534772872024908	0.0000534772872024908	0.0000285848123836902
k__Bacteria | p__Firmicutes | c__Bacilli | o__Lactobacillales | f__Streptococcaceae | g__Lactococcus	0.000116697007888718	0.0000233394015777435	0.0000350091023666153	0.0000350091023666153	0.000122947926910945	0.000040425029350905	0.0000350091023666153	0.0000495103473733754
k__Bacteria | p__Firmicutes | c__Clostridia | o__Clostridiales | f__Lachnospiraceae | g__Lachnoclostridium	0.000128366708677589	0.0000816879055221024	0	0	0.000122947926910945	0.000112538518893163	0	0
k__Bacteria | p__Proteobacteria | c__Alphaproteobacteria | o__Rhizobiales | f__Rhizobiaceae | g__Mesorhizobium	0.0000233394015777435	0.0000350091023666153	0.000140036409466461	0.00000875227559165383	0.000040425029350905	0.0000350091023666153	0.0000926253784856669	0.0000175045511833077
k__Bacteria | p__Actinobacteria | c__Coriobacteriia | o__Coriobacteriales | f__ | g__	0.0000700182047332306	0.0000816879055221024	0.0000233394015777435	0.0000262568267749615	0.0000350091023666153	0.000112538518893163	0.000040425029350905	0.000052513653549923
k__Bacteria | p__Bacteroidetes | c__Bacteroidia | o__Bacteroidales | f__Dysgonomonadaceae | g__Fermentimonas	0.0000700182047332306	0.0000350091023666153	0.0000466788031554871	0.0000350091023666153	0.0000606375440263576	0.0000606375440263576	0.0000202125146754525	0.0000495103473733754
k__Bacteria | p__Actinobacteria | c__Coriobacteriia | o__Coriobacteriales | f__Coriobacteriaceae | g__Collinsella	0.0000233394015777435	0.0000466788031554871	0.0000466788031554871	0.0000612659291415768	0.0000202125146754525	0.0000202125146754525	0.0000534772872024908	0.000122531858283154
k__Bacteria | p__Firmicutes | c__Clostridia | o__Clostridiales | f__Family XIII | g__Family XIII AD3011 group	0.0000466788031554871	0.0000700182047332306	0.0000583485039443589	0	0.0000808500587018101	0.000121275088052715	0.0000728772580684124	0
k__Bacteria | p__Bacteroidetes | c__Bacteroidia | o__Bacteroidales | f__p-251-o5 | g__	0.0000700182047332306	0	0.0000816879055221024	0.0000175045511833077	0.000121275088052715	0	0.000112538518893163	0.0000350091023666153
k__Bacteria | p__Firmicutes | c__Bacilli | o__Lactobacillales | f__P5D1-392 | g__	0	0.0000700182047332306	0	0.0000962750315081921	0	0	0	0.000112083815947221
k__Bacteria | p__Proteobacteria | c__Gammaproteobacteria | o__Betaproteobacteriales | f__Neisseriaceae | g__Kingella	0.0000583485039443589	0.0000466788031554871	0	0.0000612659291415768	0.000101062573377263	0.0000808500587018101	0	0.0000721731134578081
k__Bacteria | p__Firmicutes | c__Clostridia | o__Clostridiales | f__Lachnospiraceae | g__Lachnospiraceae FCS020 group	0.000128366708677589	0.0000350091023666153	0	0	0.000122947926910945	0.0000350091023666153	0	0
k__Bacteria | p__Firmicutes | c__Clostridia | o__Clostridiales | f__Peptostreptococcaceae | g__Filifactor	0.0000350091023666153	0.0000466788031554871	0.0000816879055221024	0	0.0000350091023666153	0.0000534772872024908	0.0000728772580684124	0
k__Bacteria | p__Firmicutes | c__Clostridia | o__Clostridiales | f__Ruminococcaceae | g__Ruminiclostridium 6	0.0000466788031554871	0.0000350091023666153	0.0000116697007888718	0.0000612659291415768	0.000040425029350905	0.0000606375440263576	0.0000202125146754525	0.0000597894247185245
k__Archaea | p__Euryarchaeota | c__Methanobacteria | o__Methanobacteriales | f__Methanobacteriaceae | g__Methanobacterium	0	0.0000583485039443589	0.0000933576063109742	0	0	0.0000728772580684124	0.000040425029350905	0
k__Bacteria | p__Proteobacteria | c__Gammaproteobacteria | o__Enterobacteriales | f__Enterobacteriaceae | g__Morganella	0.0000116697007888718	0.0000933576063109742	0	0.0000437613779582692	0.0000202125146754525	0.000106954574404982	0	0.000052513653549923
k__Bacteria | p__Bacteroidetes | c__Bacteroidia | o__Sphingobacteriales | f__Sphingobacteriaceae | g__Mucilaginibacter	0.000105027307099846	0.0000233394015777435	0	0.0000175045511833077	0.0000700182047332306	0.000040425029350905	0	0.0000350091023666153
k__Bacteria | p__Firmicutes | c__Bacilli | o__Lactobacillales | f__P5D1-392 | g__Granulicatella sp. BB-11	0	0.00012836670867759	0	0.0000175045511833077	0	0.000132542322405832	0	0.0000350091023666153
k__Bacteria | p__Bacteroidetes | c__Bacteroidia | o__Bacteroidales | f__Rs-E47 termite group | g__	0.0000233394015777435	0.0000350091023666153	0.0000116697007888718	0.0000700182047332306	0.000040425029350905	0.0000350091023666153	0.0000202125146754525	0.0000756283048406836
k__Bacteria | p__Firmicutes | c__Clostridia | o__Clostridiales | f__Lachnospiraceae | g__Lachnospiraceae NC2004 group	0.0000700182047332306	0.0000466788031554871	0.0000233394015777435	0	0.0000606375440263576	0.0000808500587018101	0.000040425029350905	0
k__Bacteria | p__Bacteroidetes | c__Bacteroidia | o__Bacteroidales | f__Tannerellaceae | g__Tannerella	0.0000350091023666153	0.0000116697007888718	0.0000466788031554871	0.0000437613779582692	0.0000606375440263576	0.0000202125146754525	0.0000808500587018101	0.000052513653549923
k__Bacteria | p__Proteobacteria | c__Gammaproteobacteria | o__Betaproteobacteriales | f__Burkholderiaceae | g__Parasutterella	0	0.0000700182047332306	0.0000583485039443589	0	0	0.0000700182047332306	0.0000534772872024908	0
k__Bacteria | p__Firmicutes | c__Clostridia | o__ | f__ | g__	0.0000350091023666153	0.0000350091023666153	0.0000583485039443589	0	0.0000606375440263576	0.0000606375440263576	0.0000534772872024908	0
k__Bacteria | p__Firmicutes | c__Clostridia | o__Clostridiales | f__Syntrophomonadaceae | g__Syntrophomonas	0.0000700182047332306	0.0000233394015777435	0.0000350091023666153	0	0.000121275088052715	0.000040425029350905	0.0000606375440263576	0
k__Bacteria | p__Firmicutes | c__Erysipelotrichia | o__Erysipelotrichales | f__Erysipelotrichaceae | g__Coprobacillus	0.0000816879055221024	0.0000350091023666153	0.0000116697007888718	0	0.000112538518893163	0.0000606375440263576	0.0000202125146754525	0
k__Bacteria | p__Bacteroidetes | c__Bacteroidia | o__Bacteroidales | f__p-2534-18B5 gut group | g__	0.0000116697007888718	0	0.0000350091023666153	0.0000787704803248845	0.0000202125146754525	0	0.0000350091023666153	0.000135212507891711
k__Bacteria | p__Bacteroidetes | c__Bacteroidia | o__Bacteroidales | f__Prevotellaceae | g__Prevotella 2	0.0000350091023666153	0.0000466788031554871	0.0000233394015777435	0.0000175045511833077	0.0000350091023666153	0.0000808500587018101	0.000040425029350905	0.0000202125146754525
k__Bacteria | p__Proteobacteria | c__Alphaproteobacteria | o__Rhizobiales | f__Beijerinckiaceae | g__	0.0000233394015777435	0.0000116697007888718	0	0.0000875227559165383	0.000040425029350905	0.0000202125146754525	0	0.0000670373272480282
k__Bacteria | p__Proteobacteria | c__Gammaproteobacteria | o__Betaproteobacteriales | f__Burkholderiaceae | g__	0	0	0.000105027307099846	0.0000175045511833077	0	0	0.0000606375440263576	0.0000202125146754525
k__Bacteria | p__Proteobacteria | c__Gammaproteobacteria | o__Betaproteobacteriales | f__Burkholderiaceae | g__Noviherbaspirillum	0	0	0.0000350091023666153	0.0000875227559165383	0	0	0	0.000175045511833077
k__Bacteria | p__Firmicutes | c__Negativicutes | o__Selenomonadales | f__Veillonellaceae | g__Selenomonas	0.0000583485039443589	0.0000350091023666153	0	0.0000262568267749615	0.000101062573377263	0.0000606375440263576	0	0.0000335186636240141
k__Bacteria | p__Bacteroidetes | c__Bacteroidia | o__Bacteroidales | f__Prevotellaceae | g__Prevotellaceae UCG-003	0.0000466788031554871	0.0000233394015777435	0.0000466788031554871	0	0.000040425029350905	0.000040425029350905	0.0000202125146754525	0
k__Bacteria | p__Bacteroidetes | c__Bacteroidia | o__Sphingobacteriales | f__Lentimicrobiaceae | g__	0.0000233394015777435	0	0.0000933576063109742	0	0.000040425029350905	0	0.0000202125146754525	0
k__Bacteria | p__Firmicutes | c__Bacilli | o__Bacillales | f__Staphylococcaceae | g__	0	0.0000233394015777435	0.0000583485039443589	0.0000350091023666153	0	0.000040425029350905	0.0000534772872024908	0.0000285848123836902
k__Bacteria | p__Proteobacteria | c__Gammaproteobacteria | o__Enterobacteriales | f__Enterobacteriaceae | g__Enterobacter	0.0000583485039443589	0	0.0000583485039443589	0	0.000101062573377263	0	0.0000534772872024908	0
k__Bacteria | p__Proteobacteria | c__Gammaproteobacteria | o__Pseudomonadales | f__Pseudomonadaceae | g__Pseudomonas	0	0.0000700182047332306	0.0000116697007888718	0.0000350091023666153	0	0.0000606375440263576	0.0000202125146754525	0.0000285848123836902
k__Bacteria | p__Firmicutes | c__Clostridia | o__Clostridiales | f__Ruminococcaceae | g__Ruminiclostridium 1	0.0000233394015777435	0.0000816879055221024	0	0.00000875227559165383	0.000040425029350905	0.000141487602728168	0	0.0000175045511833077
k__Bacteria | p__Proteobacteria | c__Alphaproteobacteria | o__Rhizobiales | f__Xanthobacteraceae | g__Bradyrhizobium	0.0000350091023666153	0	0.0000583485039443589	0.0000175045511833077	0.0000606375440263576	0	0.0000534772872024908	0.0000350091023666153
k__Bacteria | p__Firmicutes | c__Clostridia | o__Clostridiales | f__Peptostreptococcaceae | g__Romboutsia	0.0000116697007888718	0.0000116697007888718	0.0000233394015777435	0.0000612659291415768	0.0000202125146754525	0.0000202125146754525	0.0000202125146754525	0.0000597894247185245
k__Bacteria | p__Bacteroidetes | c__Bacteroidia | o__Bacteroidales | f__Paludibacteraceae | g__	0.0000466788031554871	0.0000116697007888718	0.0000116697007888718	0.0000350091023666153	0.000040425029350905	0.0000202125146754525	0.0000202125146754525	0.0000285848123836902
k__Bacteria | p__Firmicutes | c__Clostridia | o__Clostridiales | f__Lachnospiraceae | g__Tyzzerella	0.0000700182047332306	0.0000350091023666153	0	0	0.0000606375440263576	0.0000606375440263576	0	0
k__Bacteria | p__Bacteroidetes | c__Bacteroidia | o__Bacteroidales | f__Prolixibacteraceae | g__BSV13	0	0.0000350091023666153	0.0000466788031554871	0.0000175045511833077	0	0.0000606375440263576	0.000040425029350905	0.0000350091023666153
k__Bacteria | p__Proteobacteria | c__Gammaproteobacteria | o__Betaproteobacteriales | f__Burkholderiaceae | g__Variovorax	0.0000116697007888718	0	0.0000350091023666153	0.000052513653549923	0.0000202125146754525	0	0.0000606375440263576	0.0000670373272480282
k__Bacteria | p__Proteobacteria | c__Gammaproteobacteria | o__Betaproteobacteriales | f__Nitrosomonadaceae | g__MND1	0.0000233394015777435	0.0000583485039443589	0.0000116697007888718	0	0.000040425029350905	0.0000534772872024908	0.0000202125146754525	0
k__Bacteria | p__Bacteroidetes | c__Bacteroidia | o__Sphingobacteriales | f__Sphingobacteriaceae | g__Pedobacter	0.0000700182047332306	0.0000116697007888718	0.0000116697007888718	0	0.000121275088052715	0.0000202125146754525	0.0000202125146754525	0
k__Bacteria | p__Firmicutes | c__Bacilli | o__Bacillales | f__Bacillaceae | g__Bacillus	0.0000116697007888718	0.0000350091023666153	0.0000116697007888718	0.0000350091023666153	0.0000202125146754525	0.0000606375440263576	0.0000202125146754525	0.0000700182047332306
k__Bacteria | p__Bacteroidetes | c__Bacteroidia | o__Bacteroidales | f__Bacteroidales Incertae Sedis | g__Phocaeicola	0	0.0000233394015777435	0.0000583485039443589	0.00000875227559165383	0	0.000040425029350905	0.0000534772872024908	0.0000175045511833077
k__Bacteria | p__Bacteroidetes | c__Bacteroidia | o__Bacteroidales | f__F082 | g__	0.0000233394015777435	0	0.0000116697007888718	0.000052513653549923	0.000040425029350905	0	0.0000202125146754525	0.0000451965568105239
k__Bacteria | p__Acidobacteria | c__Acidobacteriia | o__Acidobacteriales | f__ | g__	0	0.0000583485039443589	0.0000233394015777435	0	0	0.000101062573377263	0.000040425029350905	0
k__Bacteria | p__Acidobacteria | c__Subgroup 6 | o__ | f__ | g__	0.0000466788031554871	0	0.0000350091023666153	0	0.0000534772872024908	0	0.0000350091023666153	0
k__Bacteria | p__Firmicutes | c__Clostridia | o__Clostridiales | f__Lachnospiraceae | g__[Eubacterium] oxidoreducens group	0.0000583485039443589	0.0000233394015777435	0	0	0.000101062573377263	0.000040425029350905	0	0
k__Bacteria | p__Proteobacteria | c__Gammaproteobacteria | o__Enterobacteriales | f__Enterobacteriaceae | g__Kosakonia	0	0.0000233394015777435	0.0000233394015777435	0.0000350091023666153	0	0.000040425029350905	0.000040425029350905	0.0000700182047332306
k__Bacteria | p__Proteobacteria | c__Gammaproteobacteria | o__Betaproteobacteriales | f__Burkholderiaceae | g__Herbaspirillum	0	0.0000350091023666153	0.0000350091023666153	0.00000875227559165383	0	0.0000606375440263576	0.0000606375440263576	0.0000175045511833077
k__Bacteria | p__Firmicutes | c__Erysipelotrichia | o__Erysipelotrichales | f__Erysipelotrichaceae | g__Ileibacterium	0.0000466788031554871	0	0.0000116697007888718	0.0000175045511833077	0.0000808500587018101	0	0.0000202125146754525	0.0000350091023666153
k__Bacteria | p__Firmicutes | c__Negativicutes | o__Selenomonadales | f__Veillonellaceae | g__Selenomonas 3	0	0.0000350091023666153	0.0000233394015777435	0.0000175045511833077	0	0.0000606375440263576	0.000040425029350905	0.0000202125146754525
k__Bacteria | p__Firmicutes | c__Clostridia | o__Clostridiales | f__Family XI | g__Sedimentibacter	0	0.0000233394015777435	0.0000466788031554871	0	0	0.000040425029350905	0.000040425029350905	0
k__Bacteria | p__Actinobacteria | c__Coriobacteriia | o__Coriobacteriales | f__Eggerthellaceae | g__	0.0000116697007888718	0	0.0000466788031554871	0.00000875227559165383	0.0000202125146754525	0	0.0000534772872024908	0.0000175045511833077
k__Bacteria | p__Actinobacteria | c__Actinobacteria | o__Streptomycetales | f__Streptomycetaceae | g__Streptomyces	0.0000466788031554871	0	0	0.0000175045511833077	0.0000534772872024908	0	0	0.0000350091023666153
k__Bacteria | p__Firmicutes | c__Clostridia | o__Clostridiales | f__Family XI | g__Parvimonas	0.0000233394015777435	0.0000233394015777435	0	0.0000175045511833077	0.000040425029350905	0.000040425029350905	0	0.0000350091023666153
k__Bacteria | p__Acidobacteria | c__Holophagae | o__Subgroup 7 | f__ | g__	0.0000233394015777435	0.0000350091023666153	0	0	0.000040425029350905	0.0000350091023666153	0	0
k__Bacteria | p__Actinobacteria | c__Coriobacteriia | o__Coriobacteriales | f__Atopobiaceae | g__Olsenella	0	0.0000116697007888718	0.0000466788031554871	0	0	0.0000202125146754525	0.0000202125146754525	0
k__Bacteria | p__Acidobacteria | c__Subgroup 22 | o__ | f__ | g__	0	0.0000583485039443589	0	0	0	0.000101062573377263	0	0
k__Bacteria | p__Firmicutes | c__Clostridia | o__Clostridiales | f__Peptostreptococcaceae | g__Peptostreptococcus	0.0000583485039443589	0	0	0	0.0000534772872024908	0	0	0
k__Bacteria | p__Bacteroidetes | c__Bacteroidia | o__Cytophagales | f__Cytophagaceae | g__Cytophaga	0.0000350091023666153	0.0000233394015777435	0	0	0.0000606375440263576	0.000040425029350905	0	0
k__Bacteria | p__Chloroflexi | c__Anaerolineae | o__SBR1031 | f__ | g__	0.0000350091023666153	0	0.0000233394015777435	0	0.0000606375440263576	0	0.0000202125146754525	0
k__Bacteria | p__Proteobacteria | c__Alphaproteobacteria | o__Rhizobiales | f__Beijerinckiaceae | g__Bosea	0.0000350091023666153	0	0.0000233394015777435	0	0.0000606375440263576	0	0.000040425029350905	0
k__Bacteria | p__Proteobacteria | c__Alphaproteobacteria | o__Rhizobiales | f__Beijerinckiaceae | g__Microvirga	0.0000350091023666153	0.0000233394015777435	0	0	0.0000606375440263576	0.000040425029350905	0	0
k__Bacteria | p__Proteobacteria | c__Gammaproteobacteria | o__Enterobacteriales | f__Enterobacteriaceae | g__Buttiauxella	0	0	0.0000116697007888718	0.0000437613779582692	0	0	0.0000202125146754525	0.000052513653549923
k__Bacteria | p__Bacteroidetes | c__Bacteroidia | o__Bacteroidales | f__Prevotellaceae | g__Prevotella 6	0.0000233394015777435	0	0	0.0000262568267749615	0.000040425029350905	0	0	0.000052513653549923
k__Bacteria | p__Firmicutes | c__Clostridia | o__Clostridiales | f__Family XIII | g__[Eubacterium] saphenum group	0	0	0.0000233394015777435	0.0000262568267749615	0	0	0.000040425029350905	0.000052513653549923
k__Archaea | p__Euryarchaeota | c__Thermoplasmata | o__Methanomassiliicoccales | f__Methanomassiliicoccaceae | g__Methanomassiliicoccus	0	0.0000466788031554871	0	0	0	0.0000808500587018101	0	0
k__Bacteria | p__Acidobacteria | c__Subgroup 25 | o__ | f__ | g__	0	0	0.0000466788031554871	0	0	0	0.000040425029350905	0
k__Bacteria | p__Actinobacteria | c__Actinobacteria | o__Micrococcales | f__Micrococcaceae | g__Micrococcus	0	0.0000466788031554871	0	0	0	0.0000808500587018101	0	0
k__Bacteria | p__Actinobacteria | c__Coriobacteriia | o__Coriobacteriales | f__Atopobiaceae | g__	0.0000466788031554871	0	0	0	0.0000808500587018101	0	0	0
k__Bacteria | p__Bacteroidetes | c__Bacteroidia | o__Bacteroidales | f__Tannerellaceae | g__Macellibacteroides	0	0.0000466788031554871	0	0	0	0.0000808500587018101	0	0
k__Bacteria | p__Dependentiae | c__Babeliae | o__Babeliales | f__Vermiphilaceae | g__	0.0000466788031554871	0	0	0	0.0000808500587018101	0	0	0
k__Bacteria | p__Firmicutes | c__Clostridia | o__Clostridiales | f__Family XIII | g__	0.0000233394015777435	0.0000233394015777435	0	0	0.000040425029350905	0.000040425029350905	0	0
k__Bacteria | p__Firmicutes | c__Erysipelotrichia | o__Erysipelotrichales | f__Erysipelotrichaceae | g__Candidatus Stoquefichus	0.0000233394015777435	0	0.0000233394015777435	0	0.000040425029350905	0	0.000040425029350905	0
k__Bacteria | p__Proteobacteria | c__Alphaproteobacteria | o__Rhizobiales | f__Rhizobiaceae | g__Aquamicrobium	0	0	0.0000466788031554871	0	0	0	0.0000808500587018101	0
k__Bacteria | p__Proteobacteria | c__Gammaproteobacteria | o__Betaproteobacteriales | f__Burkholderiaceae | g__Ramlibacter	0	0.0000466788031554871	0	0	0	0.0000808500587018101	0	0
k__Bacteria | p__Proteobacteria | c__Gammaproteobacteria | o__Xanthomonadales | f__Xanthomonadaceae | g__Lysobacter	0	0.0000466788031554871	0	0	0	0.0000808500587018101	0	0
k__Bacteria | p__Bacteroidetes | c__Bacteroidia | o__Bacteroidales | f__Marinifilaceae | g__	0	0.0000466788031554871	0	0	0	0.0000534772872024908	0	0
k__Bacteria | p__Bacteroidetes | c__Bacteroidia | o__Bacteroidales | f__Paludibacteraceae | g__F0058	0	0	0.0000466788031554871	0	0	0	0.0000534772872024908	0
k__Bacteria | p__Firmicutes | c__Clostridia | o__Clostridiales | f__Lachnospiraceae | g__Oribacterium	0.0000350091023666153	0	0.0000116697007888718	0	0.0000606375440263576	0	0.0000202125146754525	0
k__Bacteria | p__Proteobacteria | c__Gammaproteobacteria | o__Aeromonadales | f__Succinivibrionaceae | g__	0	0	0.0000466788031554871	0	0	0	0.0000534772872024908	0
k__Bacteria | p__Proteobacteria | c__Gammaproteobacteria | o__Betaproteobacteriales | f__Aquaspirillaceae | g__Aquaspirillum	0	0	0.0000466788031554871	0	0	0	0.0000534772872024908	0
k__Bacteria | p__Verrucomicrobia | c__Verrucomicrobiae | o__Verrucomicrobiales | f__DEV007 | g__	0	0	0.0000466788031554871	0	0	0	0.0000534772872024908	0
k__Bacteria | p__Bacteroidetes | c__Bacteroidia | o__Bacteroidales | f__Prolixibacteraceae | g__	0.0000116697007888718	0	0.0000233394015777435	0.00000875227559165383	0.0000202125146754525	0	0.0000202125146754525	0.0000175045511833077
k__Bacteria | p__Proteobacteria | c__Gammaproteobacteria | o__Betaproteobacteriales | f__Neisseriaceae | g__Eikenella	0.0000233394015777435	0	0.0000116697007888718	0.00000875227559165383	0.000040425029350905	0	0.0000202125146754525	0.0000175045511833077
k__Bacteria | p__Actinobacteria | c__Actinobacteria | o__Corynebacteriales | f__Nocardiaceae | g__Rhodococcus	0	0	0.0000350091023666153	0.00000875227559165383	0	0	0.0000606375440263576	0.0000175045511833077
k__Bacteria | p__Bacteroidetes | c__Bacteroidia | o__Chitinophagales | f__Chitinophagaceae | g__Taibaiella	0	0	0	0.0000437613779582692	0	0	0	0.0000875227559165383
k__Bacteria | p__Firmicutes | c__Negativicutes | o__Selenomonadales | f__Veillonellaceae | g__Anaeroglobus	0	0.0000350091023666153	0	0.00000875227559165383	0	0.0000606375440263576	0	0.0000175045511833077
k__Bacteria | p__Bacteroidetes | c__Bacteroidia | o__Bacteroidales | f__Prevotellaceae | g__Paraprevotella	0.0000350091023666153	0	0	0	0.0000350091023666153	0	0	0
k__Bacteria | p__Bacteroidetes | c__Bacteroidia | o__Bacteroidales | f__Rikenellaceae | g__hoa5-07d05 gut group	0	0	0.0000350091023666153	0	0	0	0.0000350091023666153	0
k__Bacteria | p__Bacteroidetes | c__Bacteroidia | o__Bacteroidetes VC2.1 Bac22 | f__ | g__	0	0	0.0000350091023666153	0	0	0	0.0000350091023666153	0
k__Bacteria | p__Firmicutes | c__Clostridia | o__Clostridiales | f__Lachnospiraceae | g__Blautia	0.0000233394015777435	0	0.0000116697007888718	0	0.000040425029350905	0	0.0000202125146754525	0
k__Bacteria | p__Firmicutes | c__Clostridia | o__Clostridiales | f__Lachnospiraceae | g__[Eubacterium] eligens group	0	0	0.0000350091023666153	0	0	0	0.0000350091023666153	0
k__Bacteria | p__Firmicutes | c__Clostridia | o__Clostridiales | f__Lachnospiraceae | g__[Eubacterium] hallii group	0	0	0.0000350091023666153	0	0	0	0.0000350091023666153	0
k__Bacteria | p__Firmicutes | c__Clostridia | o__Clostridiales | f__Ruminococcaceae | g__Harryflintia	0	0	0	0.0000350091023666153	0	0	0	0.0000700182047332306
k__Bacteria | p__Patescibacteria | c__Saccharimonadia | o__Saccharimonadales | f__Saccharimonadaceae | g__	0	0	0.0000350091023666153	0	0	0	0.0000350091023666153	0
k__Bacteria | p__Proteobacteria | c__Gammaproteobacteria | o__Betaproteobacteriales | f__Nitrosomonadaceae | g__GOUTA6	0	0	0.0000350091023666153	0	0	0	0.0000350091023666153	0
k__Bacteria | p__Acidobacteria | c__Acidobacteriia | o__Acidobacteriales | f__Koribacteraceae | g__Candidatus Koribacter	0.0000350091023666153	0	0	0	0.0000606375440263576	0	0	0
k__Bacteria | p__Actinobacteria | c__Coriobacteriia | o__Coriobacteriales | f__Eggerthellaceae | g__Senegalimassilia	0.0000350091023666153	0	0	0	0.0000606375440263576	0	0	0
k__Bacteria | p__Bacteroidetes | c__Bacteroidia | o__Chitinophagales | f__Chitinophagaceae | g__Terrimonas	0.0000350091023666153	0	0	0	0.0000606375440263576	0	0	0
k__Bacteria | p__Chloroflexi | c__Anaerolineae | o__Anaerolineales | f__Anaerolineaceae | g__Flexilinea	0	0.0000350091023666153	0	0	0	0.0000606375440263576	0	0
k__Bacteria | p__Firmicutes | c__Bacilli | o__Bacillales | f__Planococcaceae | g__Chungangia	0	0	0.0000350091023666153	0	0	0	0.0000606375440263576	0
k__Bacteria | p__Proteobacteria | c__Alphaproteobacteria | o__Reyranellales | f__Reyranellaceae | g__Reyranella	0	0.0000350091023666153	0	0	0	0.0000606375440263576	0	0
k__Bacteria | p__Proteobacteria | c__Deltaproteobacteria | o__Myxococcales | f__Archangiaceae | g__Anaeromyxobacter	0	0.0000350091023666153	0	0	0	0.0000606375440263576	0	0
k__Bacteria | p__Proteobacteria | c__Gammaproteobacteria | o__Betaproteobacteriales | f__Nitrosomonadaceae | g__mle1-7	0	0	0.0000350091023666153	0	0	0	0.0000606375440263576	0
k__Bacteria | p__Rokubacteria | c__NC10 | o__Rokubacteriales | f__ | g__	0	0.0000350091023666153	0	0	0	0.0000606375440263576	0	0
k__Bacteria | p__Thermotogae | c__Thermotogae | o__Kosmotogales | f__Kosmotogaceae | g__Mesotoga	0	0	0.0000233394015777435	0.00000875227559165383	0	0	0.000040425029350905	0.0000175045511833077
k__Bacteria | p__Acidobacteria | c__Acidobacteriia | o__Acidobacteriales | f__Acidobacteriaceae (Subgroup 1) | g__Terriglobus	0	0	0	0.0000262568267749615	0	0	0	0.000052513653549923
k__Bacteria | p__Bacteroidetes | c__Bacteroidia | o__Sphingobacteriales | f__env.OPS 17 | g__	0	0	0	0.0000262568267749615	0	0	0	0.000052513653549923
k__Bacteria | p__Firmicutes | c__ | o__ | f__ | g__	0	0	0	0.0000262568267749615	0	0	0	0.000052513653549923
k__Bacteria | p__Firmicutes | c__Bacilli | o__Lactobacillales | f__Carnobacteriaceae | g__	0	0	0	0.0000262568267749615	0	0	0	0.000052513653549923
k__Archaea | p__Euryarchaeota | c__Methanobacteria | o__Methanobacteriales | f__Methanobacteriaceae | g__Methanobrevibacter	0	0	0.0000233394015777435	0	0	0	0.0000202125146754525	0
k__Bacteria | p__Acidobacteria | c__Acidobacteriia | o__Solibacterales | f__Solibacteraceae (Subgroup 3) | g__Candidatus Solibacter	0	0.0000116697007888718	0.0000116697007888718	0	0	0.0000202125146754525	0.0000202125146754525	0
k__Bacteria | p__Acidobacteria | c__Subgroup 17 | o__ | f__ | g__	0.0000233394015777435	0	0	0	0.000040425029350905	0	0	0
k__Bacteria | p__Actinobacteria | c__Actinobacteria | o__Bifidobacteriales | f__Bifidobacteriaceae | g__Gardnerella	0	0	0.0000233394015777435	0	0	0	0.000040425029350905	0
k__Bacteria | p__Actinobacteria | c__Actinobacteria | o__Corynebacteriales | f__Mycobacteriaceae | g__Mycobacterium	0	0.0000233394015777435	0	0	0	0.000040425029350905	0	0
k__Bacteria | p__Actinobacteria | c__Actinobacteria | o__Micrococcales | f__Microbacteriaceae | g__Agromyces	0	0.0000233394015777435	0	0	0	0.000040425029350905	0	0
k__Bacteria | p__Bacteroidetes | c__Bacteroidia | o__Bacteroidales | f__Rikenellaceae | g__Rikenella	0	0	0.0000233394015777435	0	0	0	0.0000202125146754525	0
k__Bacteria | p__Bacteroidetes | c__Bacteroidia | o__Chitinophagales | f__Chitinophagaceae | g__Ferruginibacter	0.0000233394015777435	0	0	0	0.000040425029350905	0	0	0
k__Bacteria | p__Bacteroidetes | c__Bacteroidia | o__Chitinophagales | f__Chitinophagaceae | g__Flavisolibacter	0	0	0.0000233394015777435	0	0	0	0.000040425029350905	0
k__Bacteria | p__Bacteroidetes | c__Bacteroidia | o__Cytophagales | f__Microscillaceae | g__	0.0000233394015777435	0	0	0	0.000040425029350905	0	0	0
k__Bacteria | p__Bacteroidetes | c__Bacteroidia | o__Cytophagales | f__Spirosomaceae | g__Spirosoma	0	0.0000233394015777435	0	0	0	0.000040425029350905	0	0
k__Bacteria | p__Firmicutes | c__Bacilli | o__Bacillales | f__Bacillaceae | g__	0	0	0.0000233394015777435	0	0	0	0.0000202125146754525	0
k__Bacteria | p__Firmicutes | c__Bacilli | o__Lactobacillales | f__Leuconostocaceae | g__Weissella	0	0.0000233394015777435	0	0	0	0.000040425029350905	0	0
k__Bacteria | p__Firmicutes | c__Clostridia | o__Clostridiales | f__Defluviitaleaceae | g__Defluviitaleaceae UCG-011	0.0000233394015777435	0	0	0	0.000040425029350905	0	0	0
k__Bacteria | p__Firmicutes | c__Clostridia | o__Clostridiales | f__Ruminococcaceae | g__Candidatus Soleaferrea	0.0000233394015777435	0	0	0	0.000040425029350905	0	0	0
k__Bacteria | p__Firmicutes | c__Clostridia | o__Clostridiales | f__Ruminococcaceae | g__Ruminococcaceae UCG-008	0	0.0000233394015777435	0	0	0	0.000040425029350905	0	0
k__Bacteria | p__Firmicutes | c__Erysipelotrichia | o__Erysipelotrichales | f__Erysipelotrichaceae | g__Erysipelothrix	0	0	0.0000233394015777435	0	0	0	0.000040425029350905	0
k__Bacteria | p__Firmicutes | c__Erysipelotrichia | o__Erysipelotrichales | f__Erysipelotrichaceae | g__Solobacterium	0	0	0.0000233394015777435	0	0	0	0.000040425029350905	0
k__Bacteria | p__Proteobacteria | c__Alphaproteobacteria | o__Acetobacterales | f__Acetobacteraceae | g__	0	0.0000233394015777435	0	0	0	0.000040425029350905	0	0
k__Bacteria | p__Proteobacteria | c__Alphaproteobacteria | o__Sphingomonadales | f__Sphingomonadaceae | g__Sphingomonas	0	0.0000233394015777435	0	0	0	0.000040425029350905	0	0
k__Bacteria | p__Proteobacteria | c__Deltaproteobacteria | o__Myxococcales | f__P3OB-42 | g__	0.0000233394015777435	0	0	0	0.000040425029350905	0	0	0
k__Bacteria | p__Proteobacteria | c__Gammaproteobacteria | o__Betaproteobacteriales | f__TRA3-20 | g__	0	0	0.0000233394015777435	0	0	0	0.000040425029350905	0
k__Bacteria | p__Proteobacteria | c__Gammaproteobacteria | o__Cellvibrionales | f__Spongiibacteraceae | g__BD1-7 clade	0	0	0.0000233394015777435	0	0	0	0.0000202125146754525	0
k__Bacteria | p__Proteobacteria | c__Gammaproteobacteria | o__Pseudomonadales | f__Moraxellaceae | g__Enhydrobacter	0	0	0.0000233394015777435	0	0	0	0.000040425029350905	0
k__Bacteria | p__Proteobacteria | c__Gammaproteobacteria | o__Xanthomonadales | f__Rhodanobacteraceae | g__Luteibacter	0	0	0.0000233394015777435	0	0	0	0.000040425029350905	0
k__Bacteria | p__Proteobacteria | c__Gammaproteobacteria | o__Xanthomonadales | f__Xanthomonadaceae | g__Arenimonas	0	0	0.0000233394015777435	0	0	0	0.000040425029350905	0
k__Bacteria | p__Thermotogae | c__Thermotogae | o__Petrotogales | f__Petrotogaceae | g__Defluviitoga	0	0.0000233394015777435	0	0	0	0.000040425029350905	0	0
k__Bacteria | p__Bacteroidetes | c__Bacteroidia | o__Flavobacteriales | f__Flavobacteriaceae | g__Flavobacterium	0	0	0	0.0000175045511833077	0	0	0	0.0000350091023666153
k__Bacteria | p__Firmicutes | c__Clostridia | o__Clostridiales | f__Clostridiaceae 1 | g__Candidatus Arthromitus	0	0	0	0.0000175045511833077	0	0	0	0.0000350091023666153
k__Bacteria | p__Firmicutes | c__Clostridia | o__Clostridiales | f__Family XI | g__Sporanaerobacter	0	0	0	0.0000175045511833077	0	0	0	0.0000350091023666153
k__Bacteria | p__Firmicutes | c__Clostridia | o__DTU014 | f__ | g__	0	0	0	0.0000175045511833077	0	0	0	0.0000350091023666153
k__Archaea | p__Euryarchaeota | c__Thermoplasmata | o__Methanomassiliicoccales | f__Methanomassiliicoccaceae | g__	0.0000116697007888718	0	0	0	0.0000202125146754525	0	0	0
k__Archaea | p__Euryarchaeota | c__Thermoplasmata | o__Methanomassiliicoccales | f__Methanomethylophilaceae | g__RumEn M2	0.0000116697007888718	0	0	0	0.0000202125146754525	0	0	0
k__Bacteria | p__Actinobacteria | c__Actinobacteria | o__Bifidobacteriales | f__Bifidobacteriaceae | g__Scardovia	0	0.0000116697007888718	0	0	0	0.0000202125146754525	0	0
k__Bacteria | p__Actinobacteria | c__Actinobacteria | o__Micromonosporales | f__Micromonosporaceae | g__Actinoplanes	0	0	0.0000116697007888718	0	0	0	0.0000202125146754525	0
k__Bacteria | p__Actinobacteria | c__MB-A2-108 | o__ | f__ | g__	0.0000116697007888718	0	0	0	0.0000202125146754525	0	0	0
k__Bacteria | p__Actinobacteria | c__Thermoleophilia | o__Gaiellales | f__ | g__	0	0.0000116697007888718	0	0	0	0.0000202125146754525	0	0
k__Bacteria | p__Bacteroidetes | c__Bacteroidia | o__Bacteroidales | f__Bacteroidales RF16 group | g__	0	0	0.0000116697007888718	0	0	0	0.0000202125146754525	0
k__Bacteria | p__Bacteroidetes | c__Bacteroidia | o__Bacteroidales | f__Bacteroidetes vadinHA17 | g__	0	0	0.0000116697007888718	0	0	0	0.0000202125146754525	0
k__Bacteria | p__Bacteroidetes | c__Bacteroidia | o__Bacteroidales | f__Prevotellaceae | g__	0	0	0.0000116697007888718	0	0	0	0.0000202125146754525	0
k__Bacteria | p__Bacteroidetes | c__Bacteroidia | o__Bacteroidales | f__Prolixibacteraceae | g__WCHB1-32	0.0000116697007888718	0	0	0	0.0000202125146754525	0	0	0
k__Bacteria | p__Bacteroidetes | c__Bacteroidia | o__Bacteroidales | f__Rikenellaceae | g__dgA-11 gut group	0	0	0.0000116697007888718	0	0	0	0.0000202125146754525	0
k__Bacteria | p__Bacteroidetes | c__Bacteroidia | o__Sphingobacteriales | f__FFCH9454 | g__	0	0	0.0000116697007888718	0	0	0	0.0000202125146754525	0
k__Bacteria | p__Chloroflexi | c__Anaerolineae | o__SBR1031 | f__A4b | g__	0.0000116697007888718	0	0	0	0.0000202125146754525	0	0	0
k__Bacteria | p__Firmicutes | c__Clostridia | o__Clostridiales | f__Clostridiaceae 1 | g__Clostridium sensu stricto 13	0	0.0000116697007888718	0	0	0	0.0000202125146754525	0	0
k__Bacteria | p__Firmicutes | c__Clostridia | o__Clostridiales | f__Clostridiaceae 4 | g__Crassaminicella	0	0	0.0000116697007888718	0	0	0	0.0000202125146754525	0
k__Bacteria | p__Firmicutes | c__Clostridia | o__Clostridiales | f__Lachnospiraceae | g__Anaerostipes	0.0000116697007888718	0	0	0	0.0000202125146754525	0	0	0
k__Bacteria | p__Firmicutes | c__Clostridia | o__Clostridiales | f__Lachnospiraceae | g__Catonella	0.0000116697007888718	0	0	0	0.0000202125146754525	0	0	0
k__Bacteria | p__Firmicutes | c__Clostridia | o__Clostridiales | f__Ruminococcaceae | g__Ruminococcaceae UCG-009	0.0000116697007888718	0	0	0	0.0000202125146754525	0	0	0
k__Bacteria | p__Firmicutes | c__Erysipelotrichia | o__Erysipelotrichales | f__Erysipelotrichaceae | g__Eggerthia	0.0000116697007888718	0	0	0	0.0000202125146754525	0	0	0
k__Bacteria | p__Firmicutes | c__Erysipelotrichia | o__Erysipelotrichales | f__Erysipelotrichaceae | g__Erysipelatoclostridium	0.0000116697007888718	0	0	0	0.0000202125146754525	0	0	0
k__Bacteria | p__Firmicutes | c__Erysipelotrichia | o__Erysipelotrichales | f__Erysipelotrichaceae | g__Erysipelotrichaceae UCG-004	0	0	0.0000116697007888718	0	0	0	0.0000202125146754525	0
k__Bacteria | p__Firmicutes | c__Erysipelotrichia | o__Erysipelotrichales | f__Erysipelotrichaceae | g__[Clostridium] innocuum group	0	0	0.0000116697007888718	0	0	0	0.0000202125146754525	0
k__Bacteria | p__Gemmatimonadetes | c__Gemmatimonadetes | o__Gemmatimonadales | f__Gemmatimonadaceae | g__Gemmatimonas	0.0000116697007888718	0	0	0	0.0000202125146754525	0	0	0
k__Bacteria | p__Proteobacteria | c__Alphaproteobacteria | o__Acetobacterales | f__Acetobacteraceae | g__Craurococcus	0.0000116697007888718	0	0	0	0.0000202125146754525	0	0	0
k__Bacteria | p__Proteobacteria | c__Alphaproteobacteria | o__Rhizobiales | f__Rhizobiaceae | g__Aminobacter	0.0000116697007888718	0	0	0	0.0000202125146754525	0	0	0
k__Bacteria | p__Proteobacteria | c__Deltaproteobacteria | o__Bdellovibrionales | f__Bdellovibrionaceae | g__Bdellovibrio	0	0.0000116697007888718	0	0	0	0.0000202125146754525	0	0
k__Bacteria | p__Proteobacteria | c__Deltaproteobacteria | o__Myxococcales | f__BIrii41 | g__	0	0	0.0000116697007888718	0	0	0	0.0000202125146754525	0
k__Bacteria | p__Proteobacteria | c__Gammaproteobacteria | o__Betaproteobacteriales | f__Burkholderiaceae | g__Sphaerotilus	0	0	0.0000116697007888718	0	0	0	0.0000202125146754525	0
k__Bacteria | p__Proteobacteria | c__Gammaproteobacteria | o__Betaproteobacteriales | f__SC-I-84 | g__	0	0	0.0000116697007888718	0	0	0	0.0000202125146754525	0
k__Bacteria | p__Proteobacteria | c__Gammaproteobacteria | o__Xanthomonadales | f__Rhodanobacteraceae | g__Dokdonella	0	0	0.0000116697007888718	0	0	0	0.0000202125146754525	0
k__Bacteria | p__Verrucomicrobia | c__Verrucomicrobiae | o__Chthoniobacterales | f__Chthoniobacteraceae | g__Candidatus Udaeobacter	0	0	0.0000116697007888718	0	0	0	0.0000202125146754525	0
k__Bacteria | p__Acidobacteria | c__Holophagae | o__Holophagales | f__Holophagaceae | g__Holophaga	0	0	0	0.00000875227559165383	0	0	0	0.0000175045511833077
k__Bacteria | p__Actinobacteria | c__Actinobacteria | o__Pseudonocardiales | f__Pseudonocardiaceae | g__Pseudonocardia	0	0	0	0.00000875227559165383	0	0	0	0.0000175045511833077
k__Bacteria | p__Firmicutes | c__Clostridia | o__Clostridiales | f__Clostridiaceae 1 | g__Clostridium sensu stricto 12	0	0	0	0.00000875227559165383	0	0	0	0.0000175045511833077
k__Bacteria | p__Proteobacteria | c__Alphaproteobacteria | o__Rhizobiales | f__Xanthobacteraceae | g__	0	0	0	0.00000875227559165383	0	0	0	0.0000175045511833077
k__Bacteria | p__Proteobacteria | c__Gammaproteobacteria | o__Diplorickettsiales | f__Diplorickettsiaceae | g__Aquicella	0	0	0	0.00000875227559165383	0	0	0	0.0000175045511833077
k__Bacteria | p__Proteobacteria | c__Gammaproteobacteria | o__Pseudomonadales | f__Moraxellaceae | g__Moraxella	0	0	0	0.00000875227559165383	0	0	0	0.0000175045511833077
