# Supplementary material for: Neuroprotective Effects of Oligosaccharides From Periplaneta Americana on Parkinson’s Disease Models In Vitro and In Vivo
Source: Front Pharmacol. 2022 Jul 18;13:936818. doi: 10.3389/fphar.2022.936818 (PMC9340460; doi:10.3389/fphar.2022.936818)
Supplement: Supplementary file 2 [file DataSheet1.zip › 16S rRNA/02.OTUAnalysis/Taxa_summary/Taxa_summary_Kingdom.csv]

	C_1	C_2	C_3	N_1	N_2	N_3	L_1	L_2	L_3	H_1	H_2	H_3	H_4
k__Bacteria	1	0.999964990897633	0.999964990897633	0.999859963590534	0.999824954488167	1	0.999824954488167	0.999929981795267	0.9998949726929	1	1	1	1
k__Archaea	0	0.0000350091023666153	0.0000350091023666153	0.000140036409466461	0.000175045511833077	0	0.000175045511833077	0.0000700182047332306	0.000105027307099846	0	0	0	0
