# Supplementary material for: Neuroprotective Effects of Oligosaccharides From Periplaneta Americana on Parkinson’s Disease Models In Vitro and In Vivo
Source: Front Pharmacol. 2022 Jul 18;13:936818. doi: 10.3389/fphar.2022.936818 (PMC9340460; doi:10.3389/fphar.2022.936818)
Supplement: Supplementary file 2 [file DataSheet1.zip › 16S rRNA/02.OTUAnalysis/Taxa_summary/Taxa_summary_Kingdom_mean_abundance.csv]

	Mean_A	Mean_B	Mean_C	Mean_D	SD_A	SD_B	SD_C	SD_D
k__Bacteria	0.999976660598422	0.9998949726929	0.999883302992111	1	0.0000202125146754699	0.0000926253784856837	0.0000534772872025368	0
k__Archaea	0.0000233394015777435	0.000105027307099846	0.000116697007888718	0	0.0000202125146754525	0.0000926253784856669	0.0000534772872024908	0
