# Supplementary material for: Neuroprotective Effects of Oligosaccharides From Periplaneta Americana on Parkinson’s Disease Models In Vitro and In Vivo
Source: Front Pharmacol. 2022 Jul 18;13:936818. doi: 10.3389/fphar.2022.936818 (PMC9340460; doi:10.3389/fphar.2022.936818)
Supplement: Supplementary file 2 [file DataSheet1.zip › 16S rRNA/02.OTUAnalysis/Taxa_summary/Taxa_summary_Order.csv]

	C_1	C_2	C_3	N_1	N_2	N_3	L_1	L_2	L_3	H_1	H_2	H_3	H_4
k__Bacteria | p__Bacteroidetes | c__Bacteroidia | o__Bacteroidales	0.479974793446296	0.578980534939084	0.55461419969192	0.357793026186809	0.611223918218737	0.490967651589413	0.601771460579751	0.55440414507772	0.622321803668954	0.583671754656211	0.631249124772441	0.647248284553984	0.577545161742053
k__Bacteria | p__Firmicutes | c__Clostridia | o__Clostridiales	0.178406385660272	0.226298837697801	0.241422769920179	0.091828875507632	0.114969892171965	0.102996779162582	0.154495168743873	0.153829995798908	0.152709704523176	0.098375577650189	0.0684778042290996	0.110243663352472	0.0899033748774681
k__Bacteria | p__Firmicutes | c__Erysipelotrichia | o__Erysipelotrichales	0.268659851561406	0.1366405265369	0.108738271950707	0.273876207814032	0.00178546422069738	0.00227559165383	0.165277972272791	0.221257526957009	0.143572328805489	0.147283293656351	0.00336087382719507	0.158521215516034	0.0890631564206694
k__Bacteria | p__Firmicutes | c__Bacilli | o__Lactobacillales	0.0415207954068058	0.0457919058955328	0.0570298277552164	0.148823694160482	0.238096905195351	0.157505951547402	0.0512883349670914	0.0378448396583112	0.0609508472202773	0.148123512113149	0.284904075059515	0.0574499369836157	0.227174065256967
k__Bacteria | p__Epsilonbacteraeota | c__Campylobacteria | o__Campylobacterales	0.0025206553703963	0.00052513653549923	0.0117980674975494	0.000560145637865845	0.000735191149698922	0.139056154600196	0.00119030948046492	0.00052513653549923	0.00052513653549923	0.00245063716566307	0.00241562806329646	0.00283573729169584	0.00129533678756477
k__Bacteria | p__Firmicutes | c__Bacilli | o__Bacillales	0.00105027307099846	0.00133034588993138	0.000665172944965691	0.0963450497129254	0.0184147878448397	0.00847220277272091	0.00266069177986276	0.00175045511833077	0.0025206553703963	0.00717686598515614	0.00290575549642907	0.013198431592214	0.00234560985856323
k__Bacteria | p__Deferribacteres | c__Deferribacteres | o__Deferribacterales	0.0000700182047332306	0	0.00140036409466461	0	0.0000700182047332306	0.0835317182467442	0.0000700182047332306	0	0	0.000105027307099846	0	0.000175045511833077	0.000105027307099846
k__Bacteria | p__Proteobacteria | c__Gammaproteobacteria | o__Betaproteobacteriales	0.00255566447276292	0.00325584652009522	0.00255566447276292	0.00290575549642907	0.00378098305559445	0.00245063716566307	0.00378098305559445	0.00784203893012183	0.00178546422069738	0.00346590113429492	0.00154040050413107	0.00210054614199692	0.00332586472482846
k__Bacteria | p__Verrucomicrobia | c__Verrucomicrobiae | o__Verrucomicrobiales	0	0.0000350091023666153	0.000105027307099846	0.000455118330765999	0	0	0.00976753956028567	0.0145287774821454	0.00721187508752276	0.00199551883489707	0.0000700182047332306	0.00150539140176446	0.00322083741772861
k__Bacteria | p__Proteobacteria | c__Gammaproteobacteria | o__Enterobacteriales	0.00805209354432152	0.00150539140176446	0.00987256686738552	0.00122531858283154	0.001365354992298	0.00234560985856323	0.00164542781123092	0.00133034588993138	0.00189049152779723	0.00147038229939784	0.00115530037809831	0.00108528217336507	0.00168043691359754
k__Bacteria | p__Actinobacteria | c__Coriobacteriia | o__Coriobacteriales	0.00906735751295337	0.00133034588993138	0.00693180226858983	0.00171544601596415	0.000945245763898614	0.00175045511833077	0.00175045511833077	0.00105027307099846	0.00122531858283154	0.00168043691359754	0.000770200252065537	0.00105027307099846	0.00140036409466461
k__Bacteria | p__Actinobacteria | c__Actinobacteria | o__Bifidobacteriales	0.000280072818932923	0.000385100126032769	0.000140036409466461	0.021390561546002	0	0.000420109228399384	0.000420109228399384	0.000420109228399384	0.000350091023666153	0.000420109228399384	0.000210054614199692	0.000455118330765999	0.000420109228399384
k__Bacteria | p__Proteobacteria | c__Deltaproteobacteria | o__Desulfovibrionales	0.00059515474023246	0.000245063716566307	0.00213555524436353	0.000245063716566307	0.00185548242543061	0.00374597395322784	0.00112029127573169	0.000630163842599076	0.00108528217336507	0.000490127433132614	0.000805209354432152	0.000630163842599076	0.000490127433132614
k__Bacteria | p__Proteobacteria | c__Gammaproteobacteria | o__Pasteurellales	0.000245063716566307	0.000245063716566307	0.000350091023666153	0.000210054614199692	0.00115530037809831	0.000175045511833077	0.000350091023666153	0.000490127433132614	0.000350091023666153	0.000350091023666153	0.000245063716566307	0.00143537319703123	0.000350091023666153
k__Bacteria | p__Fusobacteria | c__Fusobacteriia | o__Fusobacteriales	0.00052513653549923	0.000385100126032769	0.000105027307099846	0.000105027307099846	0.000875227559165383	0.000315081921299538	0.00059515474023246	0.000665172944965691	0.000350091023666153	0.000560145637865845	0.000350091023666153	0.000175045511833077	0.000140036409466461
k__Bacteria | p__Tenericutes | c__Mollicutes | o__Mollicutes RF39	0.000770200252065537	0.000140036409466461	0.000175045511833077	0.000175045511833077	0.0000350091023666153	0.00150539140176446	0.000665172944965691	0.000770200252065537	0.000280072818932923	0.0000700182047332306	0.0000700182047332306	0.0000700182047332306	0.000280072818932923
k__Bacteria | p__Actinobacteria | c__Actinobacteria | o__Corynebacteriales	0.000455118330765999	0.000420109228399384	0.000280072818932923	0.000210054614199692	0.00119030948046492	0.00052513653549923	0.000280072818932923	0.000175045511833077	0.000245063716566307	0.000210054614199692	0.000140036409466461	0.000455118330765999	0.000105027307099846
k__Bacteria | p__Actinobacteria | c__Actinobacteria | o__Micrococcales	0.00059515474023246	0.000210054614199692	0.0000700182047332306	0.000385100126032769	0.000350091023666153	0.000420109228399384	0.000560145637865845	0.000385100126032769	0.000455118330765999	0.000105027307099846	0.00052513653549923	0.000350091023666153	0.0000350091023666153
k__Bacteria | p__Firmicutes | c__Negativicutes | o__Selenomonadales	0.0000700182047332306	0.000140036409466461	0.000280072818932923	0.000315081921299538	0.000805209354432152	0.000560145637865845	0.000175045511833077	0.000175045511833077	0.000140036409466461	0.000385100126032769	0.000210054614199692	0.000315081921299538	0.000490127433132614
k__Bacteria | p__Actinobacteria | c__Actinobacteria | o__Actinomycetales	0.000385100126032769	0.000350091023666153	0.000350091023666153	0.000210054614199692	0.000315081921299538	0.000140036409466461	0.000385100126032769	0.000280072818932923	0.00052513653549923	0.000490127433132614	0.000105027307099846	0.0000350091023666153	0.000350091023666153
k__Bacteria | p__Patescibacteria | c__Saccharimonadia | o__Saccharimonadales	0.0020655370396303	0	0.0000350091023666153	0.000490127433132614	0.000140036409466461	0.000175045511833077	0.000140036409466461	0	0.000175045511833077	0	0.000140036409466461	0	0.0000350091023666153
k__Bacteria | p__Proteobacteria | c__Alphaproteobacteria | o__Rhizobiales	0.000245063716566307	0.000175045511833077	0.000210054614199692	0.0000700182047332306	0.0000350091023666153	0.000350091023666153	0.000420109228399384	0.000910236661531998	0.000245063716566307	0.000210054614199692	0.000210054614199692	0.000210054614199692	0.0000700182047332306
k__Bacteria | p__Proteobacteria | c__Alphaproteobacteria | o__Rhodospirillales	0	0.00129533678756477	0	0	0.000175045511833077	0	0	0.0000350091023666153	0	0	0.000105027307099846	0	0.0000350091023666153
k__Bacteria | p__Bacteroidetes | c__Bacteroidia | o__Chitinophagales	0.000175045511833077	0.000175045511833077	0.000175045511833077	0	0.000175045511833077	0	0.000175045511833077	0.000175045511833077	0.0000350091023666153	0.000280072818932923	0	0	0.0000350091023666153
k__Bacteria | p__Bacteroidetes | c__Bacteroidia | o__Sphingobacteriales	0.000385100126032769	0.0000350091023666153	0.000175045511833077	0.0000350091023666153	0.0000700182047332306	0	0.0000700182047332306	0.000105027307099846	0.000175045511833077	0.0000700182047332306	0	0.000105027307099846	0
k__Bacteria | p__Bacteroidetes | c__Bacteroidia | o__Flavobacteriales	0.000140036409466461	0	0	0	0	0.000105027307099846	0.000105027307099846	0	0.000315081921299538	0.000245063716566307	0	0.0000700182047332306	0
k__Bacteria | p__Spirochaetes | c__Spirochaetia | o__Spirochaetales	0.000315081921299538	0.0000350091023666153	0	0.000175045511833077	0	0	0.0000350091023666153	0	0.0000700182047332306	0	0	0.0000350091023666153	0.0000350091023666153
k__Archaea | p__Euryarchaeota | c__Methanobacteria | o__Methanobacteriales	0	0	0	0.000140036409466461	0.0000350091023666153	0	0.000175045511833077	0.0000700182047332306	0.000105027307099846	0	0	0	0
k__Bacteria | p__Proteobacteria | c__Gammaproteobacteria | o__Pseudomonadales	0	0	0	0.0000350091023666153	0.000140036409466461	0.0000350091023666153	0	0.0000350091023666153	0.0000700182047332306	0.0000350091023666153	0.0000350091023666153	0.0000700182047332306	0.0000350091023666153
k__Bacteria | p__Acidobacteria | c__Acidobacteriia | o__Acidobacteriales	0.000105027307099846	0	0	0	0.000175045511833077	0	0	0	0.0000700182047332306	0	0	0.000105027307099846	0
k__Bacteria | p__Firmicutes | c__Clostridia | o__	0	0	0.000105027307099846	0.000105027307099846	0	0	0.000105027307099846	0	0.0000700182047332306	0	0	0	0
k__Bacteria | p__Bacteroidetes | c__Bacteroidia | o__Cytophagales	0.000175045511833077	0	0	0.0000700182047332306	0.0000700182047332306	0	0	0	0	0	0	0	0
k__Bacteria | p__Proteobacteria | c__Gammaproteobacteria | o__Xanthomonadales	0	0	0	0	0.000140036409466461	0	0.000140036409466461	0	0.0000350091023666153	0	0	0	0
k__Bacteria | p__Acidobacteria | c__Subgroup 6 | o__	0.0000350091023666153	0	0.000105027307099846	0	0	0	0.0000350091023666153	0	0.0000700182047332306	0	0	0	0
k__Archaea | p__Euryarchaeota | c__Thermoplasmata | o__Methanomassiliicoccales	0	0.0000350091023666153	0.0000350091023666153	0	0.000140036409466461	0	0	0	0	0	0	0	0
k__Bacteria | p__Actinobacteria | c__Actinobacteria | o__Streptomycetales	0.000105027307099846	0.0000350091023666153	0	0	0	0	0	0	0	0.0000700182047332306	0	0	0
k__Bacteria | p__Chloroflexi | c__Anaerolineae | o__SBR1031	0.000140036409466461	0	0	0	0	0	0.0000350091023666153	0	0.0000350091023666153	0	0	0	0
k__Bacteria | p__Proteobacteria | c__Deltaproteobacteria | o__Myxococcales	0.0000700182047332306	0	0	0	0.000105027307099846	0	0.0000350091023666153	0	0	0	0	0	0
k__Bacteria | p__Acidobacteria | c__Holophagae | o__Subgroup 7	0.0000700182047332306	0	0	0.0000700182047332306	0.0000350091023666153	0	0	0	0	0	0	0	0
k__Bacteria | p__Acidobacteria | c__Subgroup 22 | o__	0	0	0	0	0.000175045511833077	0	0	0	0	0	0	0	0
k__Bacteria | p__Acidobacteria | c__Subgroup 25 | o__	0	0	0	0	0	0	0.0000700182047332306	0.0000700182047332306	0	0	0	0	0
k__Bacteria | p__Dependentiae | c__Babeliae | o__Babeliales	0	0	0.000140036409466461	0	0	0	0	0	0	0	0	0	0
k__Bacteria | p__Proteobacteria | c__Gammaproteobacteria | o__Aeromonadales	0	0	0	0	0	0	0.0000350091023666153	0.000105027307099846	0	0	0	0	0
k__Bacteria | p__Bacteroidetes | c__Bacteroidia | o__Bacteroidetes VC2.1 Bac22	0	0	0	0	0	0	0.0000700182047332306	0.0000350091023666153	0	0	0	0	0
k__Bacteria | p__Chloroflexi | c__Anaerolineae | o__Anaerolineales	0	0	0	0	0	0.000105027307099846	0	0	0	0	0	0	0
k__Bacteria | p__Firmicutes | c__ | o__	0	0	0	0	0	0	0	0	0	0.000105027307099846	0	0	0
k__Bacteria | p__Proteobacteria | c__Alphaproteobacteria | o__Acetobacterales	0.0000350091023666153	0	0	0	0.0000700182047332306	0	0	0	0	0	0	0	0
k__Bacteria | p__Proteobacteria | c__Alphaproteobacteria | o__Reyranellales	0	0	0	0	0.000105027307099846	0	0	0	0	0	0	0	0
k__Bacteria | p__Rokubacteria | c__NC10 | o__Rokubacteriales	0	0	0	0	0.000105027307099846	0	0	0	0	0	0	0	0
k__Bacteria | p__Thermotogae | c__Thermotogae | o__Kosmotogales	0	0	0	0	0	0	0	0.0000700182047332306	0	0	0	0.0000350091023666153	0
k__Bacteria | p__Acidobacteria | c__Acidobacteriia | o__Solibacterales	0	0	0	0.0000350091023666153	0	0	0.0000350091023666153	0	0	0	0	0	0
k__Bacteria | p__Acidobacteria | c__Subgroup 17 | o__	0.0000700182047332306	0	0	0	0	0	0	0	0	0	0	0	0
k__Bacteria | p__Firmicutes | c__Clostridia | o__DTU014	0	0	0	0	0	0	0	0	0	0.0000700182047332306	0	0	0
k__Bacteria | p__Proteobacteria | c__Alphaproteobacteria | o__Sphingomonadales	0	0	0	0	0.0000700182047332306	0	0	0	0	0	0	0	0
k__Bacteria | p__Proteobacteria | c__Gammaproteobacteria | o__Cellvibrionales	0	0	0	0	0	0	0.0000350091023666153	0	0.0000350091023666153	0	0	0	0
k__Bacteria | p__Thermotogae | c__Thermotogae | o__Petrotogales	0	0	0	0	0	0.0000700182047332306	0	0	0	0	0	0	0
k__Bacteria | p__Acidobacteria | c__Holophagae | o__Holophagales	0	0	0	0	0	0	0	0	0	0	0	0.0000350091023666153	0
k__Bacteria | p__Actinobacteria | c__Actinobacteria | o__Micromonosporales	0	0	0	0	0	0	0	0.0000350091023666153	0	0	0	0	0
k__Bacteria | p__Actinobacteria | c__Actinobacteria | o__Pseudonocardiales	0	0	0	0	0	0	0	0	0	0.0000350091023666153	0	0	0
k__Bacteria | p__Actinobacteria | c__MB-A2-108 | o__	0.0000350091023666153	0	0	0	0	0	0	0	0	0	0	0	0
k__Bacteria | p__Actinobacteria | c__Thermoleophilia | o__Gaiellales	0	0	0	0	0.0000350091023666153	0	0	0	0	0	0	0	0
k__Bacteria | p__Gemmatimonadetes | c__Gemmatimonadetes | o__Gemmatimonadales	0.0000350091023666153	0	0	0	0	0	0	0	0	0	0	0	0
k__Bacteria | p__Proteobacteria | c__Deltaproteobacteria | o__Bdellovibrionales	0	0	0	0	0.0000350091023666153	0	0	0	0	0	0	0	0
k__Bacteria | p__Proteobacteria | c__Gammaproteobacteria | o__Diplorickettsiales	0	0	0	0	0	0	0	0	0	0	0	0	0.0000350091023666153
k__Bacteria | p__Verrucomicrobia | c__Verrucomicrobiae | o__Chthoniobacterales	0	0	0	0	0	0	0.0000350091023666153	0	0	0	0	0	0
