# Supplementary material for: Neuroprotective Effects of Oligosaccharides From Periplaneta Americana on Parkinson’s Disease Models In Vitro and In Vivo
Source: Front Pharmacol. 2022 Jul 18;13:936818. doi: 10.3389/fphar.2022.936818 (PMC9340460; doi:10.3389/fphar.2022.936818)
Supplement: Supplementary file 2 [file DataSheet1.zip › 16S rRNA/02.OTUAnalysis/Taxa_summary/Taxa_summary_Order_mean_abundance.csv]

	Mean_A	Mean_B	Mean_C	Mean_D	SD_A	SD_B	SD_C	SD_D
k__Bacteria | p__Bacteroidetes | c__Bacteroidia | o__Bacteroidales	0.5378565093591	0.48666153199832	0.592832469775475	0.609928581431172	0.0515863291105523	0.126770309057264	0.0348300338009891	0.034570857826565
k__Bacteria | p__Firmicutes | c__Clostridia | o__Clostridiales	0.215375997759417	0.103265182280726	0.153678289688652	0.0917501050273071	0.0328975302346202	0.0115728429195295	0.000902347870149985	0.0176155138414164
k__Bacteria | p__Firmicutes | c__Erysipelotrichia | o__Erysipelotrichales	0.171346216683004	0.092645754562853	0.176702609345096	0.0995571348550623	0.0854230156496675	0.156950367777352	0.0400829047367532	0.0709891852355988
k__Bacteria | p__Firmicutes | c__Bacilli | o__Lactobacillales	0.0481141763525183	0.181475516967745	0.0500280072818933	0.179412897353312	0.00801106897689392	0.0492273460786698	0.0116044481027305	0.098764884218718
k__Bacteria | p__Epsilonbacteraeota | c__Campylobacteria | o__Campylobacterales	0.00494795313448163	0.0467838304625869	0.000746860850487793	0.00224933482705503	0.00601569397039422	0.0799102246996578	0.000384037778833598	0.000663866498084466
k__Bacteria | p__Firmicutes | c__Bacilli | o__Bacillales	0.00101526396863184	0.0410773467768286	0.00231060075619661	0.0064066657330906	0.000333965551539331	0.048120712695819	0.000490127433132615	0.00501563685602771
k__Bacteria | p__Deferribacteres | c__Deferribacteres | o__Deferribacterales	0.000490127433132614	0.0278672454838258	0.0000233394015777435	0.0000962750315081921	0.000789065093795312	0.048206860213226	0.000040425029350905	0.0000721731134578081
k__Bacteria | p__Proteobacteria | c__Gammaproteobacteria | o__Betaproteobacteriales	0.00278905848854035	0.00304579190589553	0.00446949540213789	0.00260817812631284	0.000404250293509051	0.000676138072952947	0.00308643179759687	0.000939610219549114
k__Bacteria | p__Verrucomicrobia | c__Verrucomicrobiae | o__Verrucomicrobiales	0.0000466788031554871	0.000151706110255333	0.0105027307099846	0.00169794146478084	0.0000534772872024908	0.000262762690780883	0.00371344108382713	0.00130319786705392
k__Bacteria | p__Proteobacteria | c__Gammaproteobacteria | o__Enterobacteriales	0.00647668393782383	0.00164542781123092	0.00162208840965318	0.00134785044111469	0.00440043667029838	0.000610404557280587	0.000280801228014656	0.000277876135457001
k__Bacteria | p__Actinobacteria | c__Coriobacteriia | o__Coriobacteriales	0.00577650189049153	0.00147038229939784	0.00134201559072025	0.00122531858283154	0.00399579484413551	0.000455118330765999	0.000364386290342062	0.000398140365710498
k__Bacteria | p__Actinobacteria | c__Actinobacteria | o__Bifidobacteriales	0.000268403118144051	0.00727022359146712	0.00039676982682164	0.000376347850441115	0.000122947926910945	0.0122303753378077	0.000040425029350905	0.000112083815947221
k__Bacteria | p__Proteobacteria | c__Deltaproteobacteria | o__Desulfovibrionales	0.000991924567054101	0.00194884003174159	0.000945245763898614	0.000603907015824114	0.00100576303162093	0.00175232127570331	0.00027342983041264	0.000149558950870283
k__Bacteria | p__Proteobacteria | c__Gammaproteobacteria | o__Pasteurellales	0.000280072818932923	0.000513466834710358	0.00039676982682164	0.00059515474023246	0.0000606375440263576	0.000556119710472103	0.0000808500587018101	0.000562329449804264
k__Bacteria | p__Tenericutes | c__Mollicutes | o__Mollicutes RF39	0.000361760724455025	0.000571815338654717	0.000571815338654717	0.000122531858283154	0.000354151867280342	0.000811526800668147	0.000258056112443355	0.000105027307099846
k__Bacteria | p__Fusobacteria | c__Fusobacteriia | o__Fusobacteriales	0.000338421322877281	0.000431778929188256	0.000536806236288102	0.000306329645707884	0.000213909148809963	0.000398140365710498	0.000165446563025228	0.000192550063016384
k__Bacteria | p__Actinobacteria | c__Actinobacteria | o__Corynebacteriales	0.000385100126032769	0.000641833543387948	0.000233394015777435	0.000227559165383	0.0000926253784856669	0.000500438352294066	0.0000534772872024908	0.000157864786193212
k__Bacteria | p__Actinobacteria | c__Actinobacteria | o__Micrococcales	0.000291742519721794	0.000385100126032769	0.000466788031554871	0.000253815992157961	0.000271931573489498	0.0000350091023666153	0.0000881043088651304	0.000225756688164042
k__Bacteria | p__Firmicutes | c__Negativicutes | o__Selenomonadales	0.000163375811044205	0.000560145637865845	0.000163375811044205	0.000350091023666153	0.000106954574404982	0.000245063716566307	0.0000202125146754525	0.000117858200746418
k__Bacteria | p__Actinobacteria | c__Actinobacteria | o__Actinomycetales	0.000361760724455025	0.000221724314988564	0.00039676982682164	0.000245063716566307	0.0000202125146754525	0.0000881043088651304	0.000122947926910945	0.000211990642353836
k__Bacteria | p__Patescibacteria | c__Saccharimonadia | o__Saccharimonadales	0.000700182047332306	0.000268403118144051	0.000105027307099846	0.0000437613779582692	0.00118256166881771	0.000192815101081295	0.0000926253784856669	0.000066271161202916
k__Bacteria | p__Proteobacteria | c__Alphaproteobacteria | o__Rhizobiales	0.000210054614199692	0.000151706110255333	0.00052513653549923	0.000175045511833077	0.0000350091023666153	0.000172695801089352	0.000344799670977318	0.0000700182047332306
k__Bacteria | p__Proteobacteria | c__Alphaproteobacteria | o__Rhodospirillales	0.000431778929188256	0.0000583485039443589	0.0000116697007888718	0.0000350091023666153	0.000747863042991743	0.000101062573377263	0.0000202125146754525	0.0000495103473733754
k__Bacteria | p__Bacteroidetes | c__Bacteroidia | o__Chitinophagales	0.000175045511833077	0.0000583485039443589	0.00012836670867759	0.0000787704803248845	0	0.000101062573377263	0.0000808500587018101	0.000135212507891711
k__Bacteria | p__Bacteroidetes | c__Bacteroidia | o__Sphingobacteriales	0.00019838491341082	0.0000350091023666153	0.000116697007888718	0.0000437613779582692	0.000176208617730261	0.0000350091023666153	0.0000534772872024908	0.000052513653549923
k__Bacteria | p__Bacteroidetes | c__Bacteroidia | o__Flavobacteriales	0.0000466788031554871	0.0000350091023666153	0.000140036409466461	0.0000787704803248845	0.0000808500587018101	0.0000606375440263576	0.000160431861607472	0.000115671402240577
k__Bacteria | p__Spirochaetes | c__Spirochaetia | o__Spirochaetales	0.000116697007888718	0.0000583485039443589	0.0000350091023666153	0.0000175045511833077	0.000172695801089352	0.000101062573377263	0.0000350091023666153	0.0000202125146754525
k__Archaea | p__Euryarchaeota | c__Methanobacteria | o__Methanobacteriales	0	0.0000583485039443589	0.000116697007888718	0	0	0.0000728772580684124	0.0000534772872024908	0
k__Bacteria | p__Proteobacteria | c__Gammaproteobacteria | o__Pseudomonadales	0	0.0000700182047332306	0.0000350091023666153	0.0000437613779582692	0	0.0000606375440263576	0.0000350091023666153	0.0000175045511833077
k__Bacteria | p__Acidobacteria | c__Acidobacteriia | o__Acidobacteriales	0.0000350091023666153	0.0000583485039443589	0.0000233394015777435	0.0000262568267749615	0.0000606375440263576	0.000101062573377263	0.000040425029350905	0.000052513653549923
k__Bacteria | p__Firmicutes | c__Clostridia | o__	0.0000350091023666153	0.0000350091023666153	0.0000583485039443589	0	0.0000606375440263576	0.0000606375440263576	0.0000534772872024908	0
k__Bacteria | p__Bacteroidetes | c__Bacteroidia | o__Cytophagales	0.0000583485039443589	0.0000466788031554871	0	0	0.000101062573377263	0.000040425029350905	0	0
k__Bacteria | p__Proteobacteria | c__Gammaproteobacteria | o__Xanthomonadales	0	0.0000466788031554871	0.0000583485039443589	0	0	0.0000808500587018101	0.0000728772580684124	0
k__Bacteria | p__Acidobacteria | c__Subgroup 6 | o__	0.0000466788031554871	0	0.0000350091023666153	0	0.0000534772872024908	0	0.0000350091023666153	0
k__Archaea | p__Euryarchaeota | c__Thermoplasmata | o__Methanomassiliicoccales	0.0000233394015777435	0.0000466788031554871	0	0	0.0000202125146754525	0.0000808500587018101	0	0
k__Bacteria | p__Chloroflexi | c__Anaerolineae | o__SBR1031	0.0000466788031554871	0	0.0000233394015777435	0	0.0000808500587018101	0	0.0000202125146754525	0
k__Bacteria | p__Proteobacteria | c__Deltaproteobacteria | o__Myxococcales	0.0000233394015777435	0.0000350091023666153	0.0000116697007888718	0	0.000040425029350905	0.0000606375440263576	0.0000202125146754525	0
k__Bacteria | p__Actinobacteria | c__Actinobacteria | o__Streptomycetales	0.0000466788031554871	0	0	0.0000175045511833077	0.0000534772872024908	0	0	0.0000350091023666153
k__Bacteria | p__Acidobacteria | c__Holophagae | o__Subgroup 7	0.0000233394015777435	0.0000350091023666153	0	0	0.000040425029350905	0.0000350091023666153	0	0
k__Bacteria | p__Acidobacteria | c__Subgroup 22 | o__	0	0.0000583485039443589	0	0	0	0.000101062573377263	0	0
k__Bacteria | p__Acidobacteria | c__Subgroup 25 | o__	0	0	0.0000466788031554871	0	0	0	0.000040425029350905	0
k__Bacteria | p__Dependentiae | c__Babeliae | o__Babeliales	0.0000466788031554871	0	0	0	0.0000808500587018101	0	0	0
k__Bacteria | p__Proteobacteria | c__Gammaproteobacteria | o__Aeromonadales	0	0	0.0000466788031554871	0	0	0	0.0000534772872024908	0
k__Bacteria | p__Bacteroidetes | c__Bacteroidia | o__Bacteroidetes VC2.1 Bac22	0	0	0.0000350091023666153	0	0	0	0.0000350091023666153	0
k__Bacteria | p__Proteobacteria | c__Alphaproteobacteria | o__Acetobacterales	0.0000116697007888718	0.0000233394015777435	0	0	0.0000202125146754525	0.000040425029350905	0	0
k__Bacteria | p__Chloroflexi | c__Anaerolineae | o__Anaerolineales	0	0.0000350091023666153	0	0	0	0.0000606375440263576	0	0
k__Bacteria | p__Proteobacteria | c__Alphaproteobacteria | o__Reyranellales	0	0.0000350091023666153	0	0	0	0.0000606375440263576	0	0
k__Bacteria | p__Rokubacteria | c__NC10 | o__Rokubacteriales	0	0.0000350091023666153	0	0	0	0.0000606375440263576	0	0
k__Bacteria | p__Thermotogae | c__Thermotogae | o__Kosmotogales	0	0	0.0000233394015777435	0.00000875227559165383	0	0	0.000040425029350905	0.0000175045511833077
k__Bacteria | p__Firmicutes | c__ | o__	0	0	0	0.0000262568267749615	0	0	0	0.000052513653549923
k__Bacteria | p__Acidobacteria | c__Acidobacteriia | o__Solibacterales	0	0.0000116697007888718	0.0000116697007888718	0	0	0.0000202125146754525	0.0000202125146754525	0
k__Bacteria | p__Acidobacteria | c__Subgroup 17 | o__	0.0000233394015777435	0	0	0	0.000040425029350905	0	0	0
k__Bacteria | p__Proteobacteria | c__Alphaproteobacteria | o__Sphingomonadales	0	0.0000233394015777435	0	0	0	0.000040425029350905	0	0
k__Bacteria | p__Proteobacteria | c__Gammaproteobacteria | o__Cellvibrionales	0	0	0.0000233394015777435	0	0	0	0.0000202125146754525	0
k__Bacteria | p__Thermotogae | c__Thermotogae | o__Petrotogales	0	0.0000233394015777435	0	0	0	0.000040425029350905	0	0
k__Bacteria | p__Firmicutes | c__Clostridia | o__DTU014	0	0	0	0.0000175045511833077	0	0	0	0.0000350091023666153
k__Bacteria | p__Actinobacteria | c__Actinobacteria | o__Micromonosporales	0	0	0.0000116697007888718	0	0	0	0.0000202125146754525	0
k__Bacteria | p__Actinobacteria | c__MB-A2-108 | o__	0.0000116697007888718	0	0	0	0.0000202125146754525	0	0	0
k__Bacteria | p__Actinobacteria | c__Thermoleophilia | o__Gaiellales	0	0.0000116697007888718	0	0	0	0.0000202125146754525	0	0
k__Bacteria | p__Gemmatimonadetes | c__Gemmatimonadetes | o__Gemmatimonadales	0.0000116697007888718	0	0	0	0.0000202125146754525	0	0	0
k__Bacteria | p__Proteobacteria | c__Deltaproteobacteria | o__Bdellovibrionales	0	0.0000116697007888718	0	0	0	0.0000202125146754525	0	0
k__Bacteria | p__Verrucomicrobia | c__Verrucomicrobiae | o__Chthoniobacterales	0	0	0.0000116697007888718	0	0	0	0.0000202125146754525	0
k__Bacteria | p__Acidobacteria | c__Holophagae | o__Holophagales	0	0	0	0.00000875227559165383	0	0	0	0.0000175045511833077
k__Bacteria | p__Actinobacteria | c__Actinobacteria | o__Pseudonocardiales	0	0	0	0.00000875227559165383	0	0	0	0.0000175045511833077
k__Bacteria | p__Proteobacteria | c__Gammaproteobacteria | o__Diplorickettsiales	0	0	0	0.00000875227559165383	0	0	0	0.0000175045511833077
