# Supplementary material for: Neuroprotective Effects of Oligosaccharides From Periplaneta Americana on Parkinson’s Disease Models In Vitro and In Vivo
Source: Front Pharmacol. 2022 Jul 18;13:936818. doi: 10.3389/fphar.2022.936818 (PMC9340460; doi:10.3389/fphar.2022.936818)
Supplement: Supplementary file 2 [file DataSheet1.zip › 16S rRNA/02.OTUAnalysis/Taxa_summary/Taxa_summary_Phylum.csv]

	C_1	C_2	C_3	N_1	N_2	N_3	L_1	L_2	L_3	H_1	H_2	H_3	H_4
k__Bacteria | p__Bacteroidetes	0.480850021005461	0.579190589553284	0.554964290715586	0.357898053493908	0.611539000140036	0.491072678896513	0.60219156980815	0.55471922699902	0.622846940204453	0.584266909396443	0.631249124772441	0.647423330065817	0.57758017084442
k__Bacteria | p__Firmicutes	0.489707323904215	0.410201652429632	0.408241142697101	0.61129393642347	0.374072258787285	0.271810670774401	0.374002240582551	0.414857863044392	0.359963590533539	0.401519395042711	0.359858563226439	0.339728329365635	0.4089763338468
k__Bacteria | p__Epsilonbacteraeota	0.0025206553703963	0.00052513653549923	0.0117980674975494	0.000560145637865845	0.000735191149698922	0.139056154600196	0.00119030948046492	0.00052513653549923	0.00052513653549923	0.00245063716566307	0.00241562806329646	0.00283573729169584	0.00129533678756477
k__Bacteria | p__Proteobacteria	0.0117980674975494	0.00672174765439014	0.0151239322223778	0.00469121971712645	0.00903234841058675	0.00910236661531998	0.00756196611118891	0.01137795826915	0.00549642907155861	0.00602156560705783	0.00409606497689399	0.00553143817392522	0.00602156560705783
k__Bacteria | p__Deferribacteres	0.0000700182047332306	0	0.00140036409466461	0	0.0000700182047332306	0.0835317182467442	0.0000700182047332306	0	0	0.000105027307099846	0	0.000175045511833077	0.000105027307099846
k__Bacteria | p__Actinobacteria	0.010922839938384	0.002730709984596	0.0077720207253886	0.0239112169163983	0.00283573729169584	0.00325584652009522	0.00339588292956169	0.00234560985856323	0.00280072818932923	0.00301078280352892	0.00175045511833077	0.00234560985856323	0.00231060075619661
k__Bacteria | p__Verrucomicrobia	0	0.0000350091023666153	0.000105027307099846	0.000455118330765999	0	0	0.00980254866265229	0.0145287774821454	0.00721187508752276	0.00199551883489707	0.0000700182047332306	0.00150539140176446	0.00322083741772861
k__Bacteria | p__Fusobacteria	0.00052513653549923	0.000385100126032769	0.000105027307099846	0.000105027307099846	0.000875227559165383	0.000315081921299538	0.00059515474023246	0.000665172944965691	0.000350091023666153	0.000560145637865845	0.000350091023666153	0.000175045511833077	0.000140036409466461
k__Bacteria | p__Tenericutes	0.000770200252065537	0.000140036409466461	0.000175045511833077	0.000175045511833077	0.0000350091023666153	0.00150539140176446	0.000665172944965691	0.000770200252065537	0.000280072818932923	0.0000700182047332306	0.0000700182047332306	0.0000700182047332306	0.000280072818932923
k__Bacteria | p__Patescibacteria	0.0020655370396303	0	0.0000350091023666153	0.000490127433132614	0.000140036409466461	0.000175045511833077	0.000140036409466461	0	0.000175045511833077	0	0.000140036409466461	0	0.0000350091023666153
k__Bacteria | p__Acidobacteria	0.000280072818932923	0	0.000105027307099846	0.000105027307099846	0.000385100126032769	0	0.000140036409466461	0.0000700182047332306	0.000140036409466461	0	0	0.000140036409466461	0
k__Archaea | p__Euryarchaeota	0	0.0000350091023666153	0.0000350091023666153	0.000140036409466461	0.000175045511833077	0	0.000175045511833077	0.0000700182047332306	0.000105027307099846	0	0	0	0
k__Bacteria | p__Spirochaetes	0.000315081921299538	0.0000350091023666153	0	0.000175045511833077	0	0	0.0000350091023666153	0	0.0000700182047332306	0	0	0.0000350091023666153	0.0000350091023666153
k__Bacteria | p__Chloroflexi	0.000140036409466461	0	0	0	0	0.000105027307099846	0.0000350091023666153	0	0.0000350091023666153	0	0	0	0
k__Bacteria | p__Thermotogae	0	0	0	0	0	0.0000700182047332306	0	0.0000700182047332306	0	0	0	0.0000350091023666153	0
k__Bacteria | p__Dependentiae	0	0	0.000140036409466461	0	0	0	0	0	0	0	0	0	0
k__Bacteria | p__Rokubacteria	0	0	0	0	0.000105027307099846	0	0	0	0	0	0	0	0
k__Bacteria | p__Gemmatimonadetes	0.0000350091023666153	0	0	0	0	0	0	0	0	0	0	0	0
