# Supplementary material for: Neuroprotective Effects of Oligosaccharides From Periplaneta Americana on Parkinson’s Disease Models In Vitro and In Vivo
Source: Front Pharmacol. 2022 Jul 18;13:936818. doi: 10.3389/fphar.2022.936818 (PMC9340460; doi:10.3389/fphar.2022.936818)
Supplement: Supplementary file 2 [file DataSheet1.zip › 16S rRNA/02.OTUAnalysis/Taxa_summary/Taxa_summary_Phylum_mean_abundance.csv]

	Mean_A	Mean_B	Mean_C	Mean_D	SD_A	SD_B	SD_C	SD_D
k__Bacteria | p__Bacteroidetes	0.538334967091444	0.486836577510153	0.593252579003874	0.61012988376978	0.0512359020485107	0.126873523124814	0.0349324418570996	0.0344731815189872
k__Bacteria | p__Firmicutes	0.436050039676983	0.419058955328385	0.382941231386827	0.377520655370396	0.0464789093308389	0.174155315920014	0.0285179672500187	0.0331944203043334
k__Bacteria | p__Epsilonbacteraeota	0.00494795313448163	0.0467838304625869	0.000746860850487793	0.00224933482705503	0.00601569397039422	0.0799102246996578	0.000384037778833598	0.000663866498084466
k__Bacteria | p__Proteobacteria	0.0112145824581058	0.0076086449143444	0.0081454511506325	0.00541765859123372	0.00423137300082059	0.00252680687296638	0.00298386285190369	0.000910853600096117
k__Bacteria | p__Deferribacteres	0.000490127433132614	0.0278672454838258	0.0000233394015777435	0.0000962750315081921	0.000789065093795312	0.048206860213226	0.000040425029350905	0.0000721731134578081
k__Bacteria | p__Actinobacteria	0.00714185688278953	0.0100009335760631	0.00284740699248471	0.00235436213415488	0.00413226065808136	0.0120484899426132	0.000526690197283142	0.000515617248053853
k__Bacteria | p__Verrucomicrobia	0.0000466788031554871	0.000151706110255333	0.0105144004107735	0.00169794146478084	0.0000534772872024908	0.000262762690780883	0.00371002895495249	0.00130319786705392
k__Bacteria | p__Tenericutes	0.000361760724455025	0.000571815338654717	0.000571815338654717	0.000122531858283154	0.000354151867280342	0.000811526800668147	0.000258056112443355	0.000105027307099846
k__Bacteria | p__Fusobacteria	0.000338421322877281	0.000431778929188256	0.000536806236288102	0.000306329645707884	0.000213909148809963	0.000398140365710498	0.000165446563025228	0.000192550063016384
k__Bacteria | p__Patescibacteria	0.000700182047332306	0.000268403118144051	0.000105027307099846	0.0000437613779582692	0.00118256166881771	0.000192815101081295	0.0000926253784856669	0.000066271161202916
k__Bacteria | p__Acidobacteria	0.00012836670867759	0.000163375811044205	0.000116697007888718	0.0000350091023666153	0.000141487602728168	0.000199070182855249	0.000040425029350905	0.0000700182047332306
k__Archaea | p__Euryarchaeota	0.0000233394015777435	0.000105027307099846	0.000116697007888718	0	0.0000202125146754525	0.0000926253784856669	0.0000534772872024908	0
k__Bacteria | p__Spirochaetes	0.000116697007888718	0.0000583485039443589	0.0000350091023666153	0.0000175045511833077	0.000172695801089352	0.000101062573377263	0.0000350091023666153	0.0000202125146754525
k__Bacteria | p__Chloroflexi	0.0000466788031554871	0.0000350091023666153	0.0000233394015777435	0	0.0000808500587018101	0.0000606375440263576	0.0000202125146754525	0
k__Bacteria | p__Thermotogae	0	0.0000233394015777435	0.0000233394015777435	0.00000875227559165383	0	0.000040425029350905	0.000040425029350905	0.0000175045511833077
k__Bacteria | p__Dependentiae	0.0000466788031554871	0	0	0	0.0000808500587018101	0	0	0
k__Bacteria | p__Rokubacteria	0	0.0000350091023666153	0	0	0	0.0000606375440263576	0	0
k__Bacteria | p__Gemmatimonadetes	0.0000116697007888718	0	0	0	0.0000202125146754525	0	0	0
