# Supplementary material for: Neuroprotective Effects of Oligosaccharides From Periplaneta Americana on Parkinson’s Disease Models In Vitro and In Vivo
Source: Front Pharmacol. 2022 Jul 18;13:936818. doi: 10.3389/fphar.2022.936818 (PMC9340460; doi:10.3389/fphar.2022.936818)
Supplement: Supplementary file 2 [file DataSheet1.zip › 16S rRNA/02.OTUAnalysis/Taxa_summary/Taxa_summary_Species.csv]

	C_1	C_2	C_3	N_1	N_2	N_3	L_1	L_2	L_3	H_1	H_2	H_3	H_4
k__Bacteria | p__Bacteroidetes | c__Bacteroidia | o__Bacteroidales | f__Muribaculaceae | g__ | s__	0.384539980394903	0.461174905475424	0.414857863044392	0.321033468701863	0.327895252765719	0.324709424450357	0.531998319563086	0.491772860943845	0.550308080100826	0.53164822853942	0.5680576950007	0.577720207253886	0.505706483685758
k__Bacteria | p__Firmicutes | c__Clostridia | o__Clostridiales | f__Lachnospiraceae | g__Lachnospiraceae NK4A136 group | s__	0.101526396863184	0.149803949026747	0.137585772300798	0.0788755076319843	0.0828665453017785	0.0369696120991458	0.137025626662932	0.139511272930962	0.132964570788405	0.0833566727349111	0.0441464780843019	0.0945245763898614	0.0753395882929562
k__Bacteria | p__Firmicutes | c__Erysipelotrichia | o__Erysipelotrichales | f__Erysipelotrichaceae | g__Catenibacterium | s__	0.265684077860244	0.133174625402605	0.105937543761378	0.00812211174905475	0.000280072818932923	0.000910236661531998	0.14563786584512	0.195910936843579	0.126557905055314	0.0820263268449797	0.00213555524436353	0.00626662932362414	0.0073169023946226
k__Bacteria | p__Firmicutes | c__Bacilli | o__Lactobacillales | f__Lactobacillaceae | g__Lactobacillus | s__Lactobacillus gasseri	0.0183097605377398	0.0218806889791346	0.022300798207534	0.0755846520095225	0.11791065677076	0.0667623582131354	0.0101526396863184	0.00539140176445876	0.0124282313401484	0.0152289595294777	0.165207954068058	0.0298977734210895	0.13425990757597
k__Bacteria | p__Firmicutes | c__Erysipelotrichia | o__Erysipelotrichales | f__Erysipelotrichaceae | g__Allobaculum | s__Allobaculum stercoricanis DSM 13633	0.00164542781123092	0.001820473323064	0.00052513653549923	0.247304299117771	0.000560145637865845	0.00059515474023246	0.0164892872146758	0.0207253886010363	0.0138636045371797	0.0582201372356813	0.000630163842599076	0.139616300238062	0.0681277132054334
k__Bacteria | p__Firmicutes | c__Bacilli | o__Lactobacillales | f__Lactobacillaceae | g__Lactobacillus | s__Lactobacillus sp. KC38	0.00969752135555244	0.0112729309620501	0.0134434953087803	0.0327685198151519	0.057239882369416	0.0307029827755216	0.00423610138636045	0.00231060075619661	0.00546141996919199	0.00444615600056015	0.0733090603556925	0.0108528217336507	0.0394902674695421
k__Bacteria | p__Bacteroidetes | c__Bacteroidia | o__Bacteroidales | f__Rikenellaceae | g__Alistipes | s__Alistipes finegoldii	0.00332586472482846	0.0126732950567147	0.0110278672454838	0.00511132894552584	0.0702282593474303	0.0372496849180787	0.00546141996919199	0.00367595574849461	0.00665172944965691	0.0121131494188489	0.0120081221117491	0.0166643327265089	0.0164192690099426
k__Bacteria | p__Bacteroidetes | c__Bacteroidia | o__Bacteroidales | f__Marinifilaceae | g__Odoribacter | s__Culturomica massiliensis	0.000560145637865845	0.00101526396863184	0.00157540960649769	0.00766699341828875	0.0738341968911917	0.0724338327965271	0.00220557344909677	0.00154040050413107	0.00231060075619661	0.00336087382719507	0.00770200252065537	0.00437613779582692	0.00647668393782383
k__Bacteria | p__Firmicutes | c__Bacilli | o__Lactobacillales | f__Lactobacillaceae | g__Lactobacillus | s__Lactobacillus crispatus	0	0	0.000105027307099846	0.000245063716566307	0.0000700182047332306	0.000420109228399384	0.0226158801288335	0.0189749334827055	0.0257666993418289	0.109473463100406	0.0000700182047332306	0	0.000245063716566307
k__Bacteria | p__Bacteroidetes | c__Bacteroidia | o__Bacteroidales | f__Bacteroidaceae | g__Bacteroides | s__Bacteroides caecimuris	0.0210054614199692	0.0492928161321944	0.0230009802548663	0.00245063716566307	0.00175045511833077	0.00413107407926061	0.00504131074079261	0.00486626522895953	0.00658171124492368	0.00189049152779723	0.0025206553703963	0.00507631984315922	0.00332586472482846
k__Bacteria | p__Bacteroidetes | c__Bacteroidia | o__Bacteroidales | f__Prevotellaceae | g__Prevotellaceae UCG-001 | s__	0.00112029127573169	0.000630163842599076	0.0248214535779303	0.00353591933902815	0.0470872426830976	0.00196050973253046	0.00892732110348691	0.00787704803248845	0.00763198431592214	0.00567147458339168	0.00507631984315922	0.00514633804789245	0.00798207533958829
k__Bacteria | p__Firmicutes | c__Clostridia | o__Clostridiales | f__Lachnospiraceae | g__ | s__	0.0141786864584792	0.000455118330765999	0.0547542361013864	0.00101526396863184	0.00371096485086122	0.0336437473743173	0.00185548242543061	0.00129533678756477	0.00238061896092984	0.000700182047332306	0.00217056434673015	0.00108528217336507	0.000490127433132614
k__Bacteria | p__Bacteroidetes | c__Bacteroidia | o__Bacteroidales | f__Rikenellaceae | g__ | s__	0.00500630163842599	0.0057064836857583	0.00549642907155861	0.00455118330765999	0.0207954068057695	0.0155090323484106	0.012743313261448	0.00903234841058675	0.0116930401904495	0.00679176585912337	0.00588152919759137	0.00199551883489707	0.0114129673715166
k__Bacteria | p__Epsilonbacteraeota | c__Campylobacteria | o__Campylobacterales | f__Helicobacteraceae | g__Helicobacter | s__Helicobacter sp. MIT 03-1616	0.0000350091023666153	0.0000350091023666153	0.00210054614199692	0.000455118330765999	0.000280072818932923	0.0968001680436914	0.000245063716566307	0.000105027307099846	0.0000700182047332306	0.00189049152779723	0.00115530037809831	0.00168043691359754	0.00101526396863184
k__Bacteria | p__Firmicutes | c__Clostridia | o__Clostridiales | f__Ruminococcaceae | g__Ruminococcaceae UCG-014 | s__	0.0301428371376558	0.0187298697661392	0.0066167203472903	0.00514633804789245	0.00112029127573169	0.0029757737011623	0.00367595574849461	0.00266069177986276	0.00399103766979415	0.00462120151239322	0.0103977034028847	0.00476123792185968	0.00672174765439014
k__Bacteria | p__Firmicutes | c__Bacilli | o__Lactobacillales | f__Lactobacillaceae | g__Lactobacillus | s__Lactobacillus frumenti DSM 13145	0.00371096485086122	0.0038860103626943	0.00374597395322784	0.0162792326004761	0.0364094664612799	0.0107127853241843	0.00238061896092984	0.00108528217336507	0.00332586472482846	0.00276571908696261	0.00934743033188629	0.0038860103626943	0.00392101946506092
k__Bacteria | p__Bacteroidetes | c__Bacteroidia | o__Bacteroidales | f__Rikenellaceae | g__Rikenellaceae RC9 gut group | s__	0.00220557344909677	0.0150539140176446	0.00360593754376138	0.00192550063016384	0.018659851561406	0.00402604677216076	0.0115880128833497	0.0132334406945806	0.0120781403164823	0.00311581011062876	0.00147038229939784	0.00262568267749615	0.00308080100826215
k__Bacteria | p__Firmicutes | c__Bacilli | o__Bacillales | f__Staphylococcaceae | g__Staphylococcus | s__Staphylococcus succinus subsp. succinus	0.000175045511833077	0.000840218456798768	0.000245063716566307	0.0706483685758297	0.00374597395322784	0.000945245763898614	0.000910236661531998	0.000630163842599076	0.000700182047332306	0.00276571908696261	0.00119030948046492	0.00682677496148999	0.000840218456798768
k__Bacteria | p__Deferribacteres | c__Deferribacteres | o__Deferribacterales | f__Deferribacteraceae | g__Mucispirillum | s__Mucispirillum sp. 69	0	0	0.00140036409466461	0	0.0000350091023666153	0.0828315361994118	0	0	0	0	0	0.0000700182047332306	0.000105027307099846
k__Bacteria | p__Firmicutes | c__Bacilli | o__Lactobacillales | f__Lactobacillaceae | g__Lactobacillus | s__Lactobacillus apodemi DSM 16634 = JCM 16172	0.00220557344909677	0.00168043691359754	0.00350091023666153	0.00318582831536199	0.001365354992298	0.0202352611679037	0.00157540960649769	0.00122531858283154	0.00255566447276292	0.00175045511833077	0.0123232040330486	0.00413107407926061	0.0251715446015964
k__Bacteria | p__Firmicutes | c__Bacilli | o__Lactobacillales | f__Lactobacillaceae | g__Lactobacillus | s__Lactobacillus reuteri	0.00238061896092984	0.00210054614199692	0.00420109228399384	0.0132334406945806	0.0125682677496149	0.00847220277272091	0.00283573729169584	0.00325584652009522	0.002730709984596	0.00304579190589553	0.00836717546562106	0.00262568267749615	0.00311581011062876
k__Bacteria | p__Bacteroidetes | c__Bacteroidia | o__Bacteroidales | f__Rikenellaceae | g__Alistipes | s__Bacteroides sp. Smarlab 3302398	0.00112029127573169	0.000980254866265229	0.00115530037809831	0.00168043691359754	0.0166293236241423	0.0139336227419129	0.0020655370396303	0.00154040050413107	0.00259067357512953	0.00360593754376138	0.00906735751295337	0.0016104187088643	0.0106777762218177
k__Bacteria | p__Firmicutes | c__Erysipelotrichia | o__Erysipelotrichales | f__Erysipelotrichaceae | g__ | s__	0.000735191149698922	0.00112029127573169	0.00185548242543061	0.0178196331046072	0.000630163842599076	0.000140036409466461	0.00241562806329646	0.00329085562246184	0.00231060075619661	0.00588152919759137	0.0000350091023666153	0.0112379218596835	0.0105377398123512
k__Bacteria | p__Firmicutes | c__Clostridia | o__Clostridiales | f__Lachnospiraceae | g__[Eubacterium] fissicatena group | s__	0.00175045511833077	0.0292676095784904	0.00406105587452738	0.000140036409466461	0	0.000245063716566307	0.00493628343369276	0.00504131074079261	0.00556644727629184	0.000665172944965691	0.0000700182047332306	0.00234560985856323	0.000210054614199692
k__Bacteria | p__Firmicutes | c__Bacilli | o__Lactobacillales | f__Lactobacillaceae | g__Lactobacillus | s__Lactobacillus murinus	0.00164542781123092	0.000980254866265229	0.0034308920319283	0.00290575549642907	0.000770200252065537	0.015193950427111	0.00133034588993138	0.000665172944965691	0.00129533678756477	0.00119030948046492	0.00871726648928721	0.00220557344909677	0.0127083041590814
k__Bacteria | p__Epsilonbacteraeota | c__Campylobacteria | o__Campylobacterales | f__Helicobacteraceae | g__Helicobacter | s__Helicobacter ganmani	0.00199551883489707	0.000455118330765999	0.00889231200112029	0	0.000140036409466461	0.0378798487606778	0.000455118330765999	0.000280072818932923	0.000175045511833077	0.0000700182047332306	0.00052513653549923	0.00059515474023246	0.000175045511833077
k__Bacteria | p__Bacteroidetes | c__Bacteroidia | o__Bacteroidales | f__Prevotellaceae | g__Prevotellaceae NK3B31 group | s__	0.00672174765439014	0.00374597395322784	0.00626662932362414	0.00189049152779723	0.00115530037809831	0.000420109228399384	0.00672174765439014	0.00759697521355552	0.00756196611118891	0.000700182047332306	0.00112029127573169	0.00185548242543061	0.00157540960649769
k__Bacteria | p__Firmicutes | c__Clostridia | o__Clostridiales | f__Lachnospiraceae | g__Lachnospiraceae UCG-004 | s__	0.00217056434673015	0.0131634224898474	0.00437613779582692	0.00150539140176446	0.00336087382719507	0.00238061896092984	0.00129533678756477	0.000805209354432152	0.00171544601596415	0.00315081921299538	0.00574149278812491	0.00367595574849461	0.00360593754376138
k__Bacteria | p__Firmicutes | c__Bacilli | o__Bacillales | f__Staphylococcaceae | g__Staphylococcus | s__Staphylococcus sp. S07	0.000280072818932923	0.0000700182047332306	0.0000700182047332306	0.018379778742473	0.0114129673715166	0.00609158381179107	0.000805209354432152	0.000315081921299538	0.00059515474023246	0.00290575549642907	0.000910236661531998	0.00399103766979415	0.00052513653549923
k__Bacteria | p__Bacteroidetes | c__Bacteroidia | o__Bacteroidales | f__Prevotellaceae | g__Prevotellaceae Ga6A1 group | s__	0.0208654250105027	0.00458619241002661	0.0134785044111469	0.0000700182047332306	0.0000350091023666153	0.000140036409466461	0.000350091023666153	0.0000700182047332306	0.000140036409466461	0	0.00367595574849461	0	0
k__Bacteria | p__Bacteroidetes | c__Bacteroidia | o__Bacteroidales | f__Tannerellaceae | g__Parabacteroides | s__Monocercomonoides sp. PA203	0.00941744853661952	0.00560145637865845	0.00287074639406246	0.000805209354432152	0.0105377398123512	0.00154040050413107	0.00147038229939784	0.000805209354432152	0.0016104187088643	0.00171544601596415	0.00203052793726369	0.00290575549642907	0.00140036409466461
k__Bacteria | p__Verrucomicrobia | c__Verrucomicrobiae | o__Verrucomicrobiales | f__Akkermansiaceae | g__Akkermansia | s__Akkermansia glycaniphila	0	0.0000350091023666153	0.000105027307099846	0.000455118330765999	0	0	0.00973253045791906	0.0145287774821454	0.00710684778042291	0.00199551883489707	0.0000700182047332306	0.00150539140176446	0.00322083741772861
k__Bacteria | p__Proteobacteria | c__Gammaproteobacteria | o__Enterobacteriales | f__Enterobacteriaceae | g__Escherichia-Shigella | s__	0.00805209354432152	0.00126032768519815	0.00980254866265229	0.000980254866265229	0.00129533678756477	0.00203052793726369	0.00140036409466461	0.00112029127573169	0.00168043691359754	0.00119030948046492	0.00105027307099846	0.000805209354432152	0.00143537319703123
k__Bacteria | p__Firmicutes | c__Clostridia | o__Clostridiales | f__Ruminococcaceae | g__Ruminiclostridium 9 | s__	0.00952247584371937	0.000490127433132614	0.00679176585912337	0.000315081921299538	0.00283573729169584	0.00605657470942445	0.000560145637865845	0.000455118330765999	0.000770200252065537	0.000455118330765999	0.001365354992298	0.000700182047332306	0.000350091023666153
k__Bacteria | p__Bacteroidetes | c__Bacteroidia | o__Bacteroidales | f__Tannerellaceae | g__Parabacteroides | s__Parabacteroides distasonis	0.00192550063016384	0.001820473323064	0.00549642907155861	0.00059515474023246	0.000385100126032769	0.000210054614199692	0.00227559165383	0.00199551883489707	0.00241562806329646	0.000980254866265229	0.00108528217336507	0.00749194790645568	0.00101526396863184
k__Bacteria | p__Bacteroidetes | c__Bacteroidia | o__Bacteroidales | f__Bacteroidaceae | g__Bacteroides | s__Bacteroides acidifaciens	0.00245063716566307	0.00164542781123092	0.00378098305559445	0.00101526396863184	0.00269570088222938	0.00185548242543061	0.000875227559165383	0.00105027307099846	0.000700182047332306	0.00234560985856323	0.00150539140176446	0.00329085562246184	0.00171544601596415
k__Bacteria | p__Proteobacteria | c__Gammaproteobacteria | o__Betaproteobacteriales | f__Burkholderiaceae | g__Ralstonia | s__Ralstonia pickettii	0.001365354992298	0.00203052793726369	0.00154040050413107	0.00178546422069738	0.00203052793726369	0.00122531858283154	0.00217056434673015	0.00535639266209214	0.00108528217336507	0.00157540960649769	0.000770200252065537	0.00108528217336507	0.001820473323064
k__Bacteria | p__Actinobacteria | c__Actinobacteria | o__Bifidobacteriales | f__Bifidobacteriaceae | g__ | s__	0.0000700182047332306	0.000105027307099846	0.000105027307099846	0.0206903794986697	0	0.0000700182047332306	0.0000700182047332306	0.000245063716566307	0	0	0	0.000105027307099846	0.000280072818932923
k__Bacteria | p__Firmicutes | c__Clostridia | o__Clostridiales | f__Ruminococcaceae | g__ | s__	0.00329085562246184	0.00052513653549923	0.00542641086682537	0.001365354992298	0.00185548242543061	0.00514633804789245	0.000560145637865845	0.000140036409466461	0.000245063716566307	0.00140036409466461	0.00052513653549923	0.000315081921299538	0.000630163842599076
k__Bacteria | p__Bacteroidetes | c__Bacteroidia | o__Bacteroidales | f__Bacteroidaceae | g__Bacteroides | s__Bacteroides acidifaciens JCM 10556	0.00325584652009522	0.00185548242543061	0.0100476123792186	0.00059515474023246	0.00052513653549923	0.000245063716566307	0.000805209354432152	0.000665172944965691	0.00059515474023246	0.000350091023666153	0.000280072818932923	0.000175045511833077	0.000490127433132614
k__Bacteria | p__Firmicutes | c__Clostridia | o__Clostridiales | f__Lachnospiraceae | g__Lachnospiraceae UCG-006 | s__	0.00339588292956169	0	0.0114479764738832	0.000105027307099846	0.00294076459879569	0.000805209354432152	0.0000700182047332306	0.000280072818932923	0.000105027307099846	0.000385100126032769	0.0000700182047332306	0	0
k__Bacteria | p__Bacteroidetes | c__Bacteroidia | o__Bacteroidales | f__Bacteroidaceae | g__Bacteroides | s__Bacteroides massiliensis dnLKV3	0.00234560985856323	0.00154040050413107	0.00892732110348691	0.000140036409466461	0.00367595574849461	0.000175045511833077	0.000315081921299538	0.000385100126032769	0.00059515474023246	0.000455118330765999	0.000490127433132614	0.000210054614199692	0.000280072818932923
k__Bacteria | p__Bacteroidetes | c__Bacteroidia | o__Bacteroidales | f__Bacteroidaceae | g__Bacteroides | s__Bacteroides massiliensis B84634 = Timone 84634 = DSM 17679 = JCM 13223	0.00108528217336507	0.00476123792185968	0.00052513653549923	0	0.00101526396863184	0.00143537319703123	0.00059515474023246	0.000700182047332306	0.00059515474023246	0.00213555524436353	0.00248564626802969	0.00269570088222938	0.000385100126032769
k__Bacteria | p__Bacteroidetes | c__Bacteroidia | o__Bacteroidales | f__Rikenellaceae | g__Alistipes | s__Alistipes sp. AL-1	0.00455118330765999	0.0000350091023666153	0.0103276851981515	0	0.000210054614199692	0.0000700182047332306	0.0000700182047332306	0.000245063716566307	0.000105027307099846	0.000665172944965691	0	0.000140036409466461	0.0000700182047332306
k__Bacteria | p__Firmicutes | c__Clostridia | o__Clostridiales | f__Clostridiales vadinBB60 group | g__ | s__	0.000210054614199692	0.0000350091023666153	0.00108528217336507	0.000910236661531998	0.00857723007982075	0.00115530037809831	0.000140036409466461	0.0000700182047332306	0.000210054614199692	0.000315081921299538	0.000455118330765999	0.000350091023666153	0.000245063716566307
k__Bacteria | p__Bacteroidetes | c__Bacteroidia | o__Bacteroidales | f__Prevotellaceae | g__Prevotellaceae UCG-004 | s__	0.000455118330765999	0.000420109228399384	0.000875227559165383	0.000245063716566307	0.000210054614199692	0.000385100126032769	0.00059515474023246	0.000385100126032769	0.000420109228399384	0.000560145637865845	0.000945245763898614	0.00672174765439014	0.000385100126032769
k__Bacteria | p__Firmicutes | c__Clostridia | o__Clostridiales | f__Ruminococcaceae | g__Ruminococcaceae UCG-005 | s__	0.000245063716566307	0.0108878308360174	0	0	0.000385100126032769	0.000385100126032769	0.000140036409466461	0.000245063716566307	0.000315081921299538	0	0	0	0
k__Bacteria | p__Actinobacteria | c__Coriobacteriia | o__Coriobacteriales | f__Eggerthellaceae | g__Gordonibacter | s__Eggerthella sp. YY7918	0.00374597395322784	0.000420109228399384	0.00395602856742753	0.000245063716566307	0	0.000280072818932923	0.000700182047332306	0.000245063716566307	0.000315081921299538	0.000350091023666153	0	0.0000700182047332306	0.000315081921299538
k__Bacteria | p__Firmicutes | c__Bacilli | o__Lactobacillales | f__Enterococcaceae | g__Enterococcus | s__Enterococcus faecalis	0.0000350091023666153	0.00052513653549923	0.000350091023666153	0.000945245763898614	0.00143537319703123	0.000875227559165383	0.00115530037809831	0.00059515474023246	0.000980254866265229	0.00052513653549923	0.000840218456798768	0.00052513653549923	0.00112029127573169
k__Bacteria | p__Bacteroidetes | c__Bacteroidia | o__Bacteroidales | f__Muribaculaceae | g__Muribaculum | s__Parabacteroides sp. YL27	0.00217056434673015	0.000315081921299538	0.000735191149698922	0.000280072818932923	0.0000350091023666153	0.000140036409466461	0.000490127433132614	0.000875227559165383	0.00052513653549923	0.000665172944965691	0.00175045511833077	0.00126032768519815	0.000490127433132614
k__Bacteria | p__Bacteroidetes | c__Bacteroidia | o__Bacteroidales | f__Rikenellaceae | g__Millionella | s__Millionella massiliensis	0	0.000105027307099846	0	0.000210054614199692	0.00259067357512953	0.00556644727629184	0.0000700182047332306	0.0000350091023666153	0.000210054614199692	0.000280072818932923	0.000210054614199692	0.000280072818932923	0.000140036409466461
k__Bacteria | p__Firmicutes | c__Bacilli | o__Lactobacillales | f__Streptococcaceae | g__Streptococcus | s__Streptococcus salivarius subsp. thermophilus	0.000420109228399384	0.00126032768519815	0.000840218456798768	0.000490127433132614	0.00101526396863184	0.000490127433132614	0.000385100126032769	0.000700182047332306	0.00052513653549923	0.00101526396863184	0.000875227559165383	0.000630163842599076	0.000735191149698922
k__Bacteria | p__Firmicutes | c__Bacilli | o__Bacillales | f__Staphylococcaceae | g__Staphylococcus | s__Staphylococcus saprophyticus subsp. saprophyticus	0.000350091023666153	0.0000700182047332306	0.000175045511833077	0.00413107407926061	0.000490127433132614	0.000560145637865845	0.000245063716566307	0.000280072818932923	0.00052513653549923	0.000350091023666153	0.000280072818932923	0.0016104187088643	0.0000700182047332306
k__Bacteria | p__Proteobacteria | c__Deltaproteobacteria | o__Desulfovibrionales | f__Desulfovibrionaceae | g__ | s__	0.000140036409466461	0.0000350091023666153	0.000385100126032769	0.000245063716566307	0.00185548242543061	0.00175045511833077	0.000805209354432152	0.000560145637865845	0.000945245763898614	0.000420109228399384	0.000630163842599076	0.00059515474023246	0.000490127433132614
k__Bacteria | p__Firmicutes | c__Clostridia | o__Clostridiales | f__Clostridiaceae 1 | g__Clostridium sensu stricto 1 | s__	0.00059515474023246	0.000805209354432152	0.000665172944965691	0.000350091023666153	0.000945245763898614	0.000700182047332306	0.000840218456798768	0.000700182047332306	0.000455118330765999	0.00052513653549923	0.000490127433132614	0.000175045511833077	0.00052513653549923
k__Bacteria | p__Bacteroidetes | c__Bacteroidia | o__Bacteroidales | f__Marinifilaceae | g__Odoribacter | s__Odoribacter laneus YIT 12061	0	0	0.000210054614199692	0.000770200252065537	0.00290575549642907	0.00245063716566307	0.0000350091023666153	0.0000700182047332306	0	0.0000700182047332306	0.000455118330765999	0.000175045511833077	0.000420109228399384
k__Bacteria | p__Firmicutes | c__Bacilli | o__Lactobacillales | f__Lactobacillaceae | g__Lactobacillus | s__Lactobacillus acetotolerans DSM 20749 = JCM 3825	0.000175045511833077	0.000245063716566307	0.00245063716566307	0.000140036409466461	0	0.000560145637865845	0.000175045511833077	0.000210054614199692	0.000700182047332306	0.000840218456798768	0.000910236661531998	0.000140036409466461	0.000875227559165383
k__Bacteria | p__Firmicutes | c__Erysipelotrichia | o__Erysipelotrichales | f__Erysipelotrichaceae | g__Faecalibaculum | s__Faecalibaculum rodentium	0.0000700182047332306	0.000105027307099846	0	0.000315081921299538	0	0.000490127433132614	0.00052513653549923	0.000700182047332306	0.000560145637865845	0.000700182047332306	0.0000350091023666153	0.00115530037809831	0.00262568267749615
k__Bacteria | p__Firmicutes | c__Bacilli | o__Lactobacillales | f__Lactobacillaceae | g__Lactobacillus | s__Lactobacillus johnsonii	0.0000700182047332306	0.0000350091023666153	0.000210054614199692	0.000280072818932923	0.00381599215796107	0.0000350091023666153	0	0	0.000105027307099846	0	0.00105027307099846	0.000105027307099846	0.000385100126032769
k__Bacteria | p__Epsilonbacteraeota | c__Campylobacteria | o__Campylobacterales | f__Helicobacteraceae | g__Helicobacter | s__Helicobacter hepaticus	0.000175045511833077	0.0000350091023666153	0.000630163842599076	0	0.000315081921299538	0.00224058255146338	0.000245063716566307	0.0000350091023666153	0.000245063716566307	0.000350091023666153	0.000700182047332306	0.000490127433132614	0.000105027307099846
k__Bacteria | p__Actinobacteria | c__Coriobacteriia | o__Coriobacteriales | f__Eggerthellaceae | g__Enterorhabdus | s__Enterorhabdus mucosicola	0.001365354992298	0.000245063716566307	0.00129533678756477	0.000140036409466461	0	0.00052513653549923	0.000175045511833077	0.000210054614199692	0.000175045511833077	0.000315081921299538	0.000420109228399384	0.0000700182047332306	0.000210054614199692
k__Bacteria | p__Firmicutes | c__Clostridia | o__Clostridiales | f__Peptococcaceae | g__ | s__	0.000420109228399384	0.0000350091023666153	0.000735191149698922	0	0.000420109228399384	0.00259067357512953	0	0.000140036409466461	0.000140036409466461	0.000140036409466461	0.0000700182047332306	0.0000700182047332306	0.000245063716566307
k__Bacteria | p__Tenericutes | c__Mollicutes | o__Mollicutes RF39 | f__ | g__ | s__	0.000770200252065537	0.000140036409466461	0.000175045511833077	0.000175045511833077	0.0000350091023666153	0.00150539140176446	0.000665172944965691	0.000770200252065537	0.000280072818932923	0.0000700182047332306	0.0000700182047332306	0.0000700182047332306	0.000280072818932923
k__Bacteria | p__Actinobacteria | c__Coriobacteriia | o__Coriobacteriales | f__Atopobiaceae | g__Coriobacteriaceae UCG-002 | s__	0.0016104187088643	0	0.000980254866265229	0.000980254866265229	0.0000700182047332306	0.000105027307099846	0.000140036409466461	0.0000350091023666153	0.000175045511833077	0	0.0000350091023666153	0.000560145637865845	0.000210054614199692
k__Bacteria | p__Firmicutes | c__Clostridia | o__Clostridiales | f__Peptostreptococcaceae | g__ | s__	0.00052513653549923	0.000280072818932923	0.00052513653549923	0.000385100126032769	0.000350091023666153	0.000280072818932923	0.000350091023666153	0.000280072818932923	0.000385100126032769	0.000560145637865845	0.000210054614199692	0.000420109228399384	0.000350091023666153
k__Bacteria | p__Firmicutes | c__Clostridia | o__Clostridiales | f__Lachnospiraceae | g__Lachnospiraceae UCG-008 | s__	0.00129533678756477	0.0000350091023666153	0.00119030948046492	0.000245063716566307	0.000350091023666153	0.000980254866265229	0.0000700182047332306	0.0000350091023666153	0.000105027307099846	0.000140036409466461	0.0000700182047332306	0.000280072818932923	0.0000350091023666153
k__Bacteria | p__Firmicutes | c__Clostridia | o__Clostridiales | f__Ruminococcaceae | g__Ruminococcus 1 | s__	0.00171544601596415	0.0000700182047332306	0.000630163842599076	0.0000350091023666153	0.000385100126032769	0.00133034588993138	0.0000700182047332306	0	0.000315081921299538	0.000175045511833077	0.0000350091023666153	0	0
k__Bacteria | p__Firmicutes | c__Bacilli | o__Lactobacillales | f__Lactobacillaceae | g__Lactobacillus | s__Lactobacillus fermentum	0.000350091023666153	0.000175045511833077	0.000245063716566307	0.000350091023666153	0.000735191149698922	0.000175045511833077	0.000490127433132614	0.000315081921299538	0.000455118330765999	0.000315081921299538	0.000420109228399384	0.000175045511833077	0.00052513653549923
k__Bacteria | p__Actinobacteria | c__Actinobacteria | o__Corynebacteriales | f__Corynebacteriaceae | g__ | s__	0.000455118330765999	0.000420109228399384	0.000280072818932923	0.000210054614199692	0.00112029127573169	0.00052513653549923	0.000280072818932923	0.0000700182047332306	0.000245063716566307	0.000175045511833077	0.000140036409466461	0.000455118330765999	0.000105027307099846
k__Bacteria | p__Bacteroidetes | c__Bacteroidia | o__Bacteroidales | f__Porphyromonadaceae | g__Porphyromonas | s__Porphyromonas gingivalis TDC60	0.000280072818932923	0.000490127433132614	0.000210054614199692	0.000315081921299538	0.000105027307099846	0.000350091023666153	0.000630163842599076	0.000630163842599076	0.000350091023666153	0.000385100126032769	0.000420109228399384	0.000210054614199692	0.000105027307099846
k__Bacteria | p__Bacteroidetes | c__Bacteroidia | o__Bacteroidales | f__Rikenellaceae | g__Alistipes | s__Alistipes senegalensis JC50	0.000350091023666153	0.00150539140176446	0.000560145637865845	0.000280072818932923	0.000175045511833077	0.0000350091023666153	0.000490127433132614	0.0000700182047332306	0.000455118330765999	0.000385100126032769	0.0000350091023666153	0.000140036409466461	0
k__Bacteria | p__Firmicutes | c__Bacilli | o__Lactobacillales | f__Lactobacillaceae | g__Lactobacillus | s__Lactobacillus sp. C30An8	0.000700182047332306	0.000210054614199692	0.000560145637865845	0.000315081921299538	0.000560145637865845	0.000385100126032769	0.000210054614199692	0.000175045511833077	0	0.0000350091023666153	0.000630163842599076	0.0000700182047332306	0.000490127433132614
k__Bacteria | p__Bacteroidetes | c__Bacteroidia | o__Bacteroidales | f__Bacteroidaceae | g__Bacteroides | s__Bacteroides coprocola	0.000245063716566307	0.000700182047332306	0.000560145637865845	0.000245063716566307	0.000210054614199692	0.000350091023666153	0.000455118330765999	0.000420109228399384	0.000350091023666153	0.000245063716566307	0.000140036409466461	0.0000700182047332306	0.000105027307099846
k__Bacteria | p__Bacteroidetes | c__Bacteroidia | o__Bacteroidales | f__Prevotellaceae | g__Prevotella 7 | s__	0.000350091023666153	0.000245063716566307	0.0000350091023666153	0.0000350091023666153	0.000560145637865845	0.0000700182047332306	0.000385100126032769	0.000245063716566307	0.000630163842599076	0.000420109228399384	0.000315081921299538	0.000420109228399384	0.000385100126032769
k__Bacteria | p__Firmicutes | c__Bacilli | o__Lactobacillales | f__Lactobacillaceae | g__Lactobacillus | s__Lactobacillus acidophilus	0	0	0	0	0	0.0000350091023666153	0.000840218456798768	0.000350091023666153	0.00119030948046492	0.00168043691359754	0	0	0
k__Bacteria | p__Firmicutes | c__Erysipelotrichia | o__Erysipelotrichales | f__Erysipelotrichaceae | g__Turicibacter | s__Turicibacter sp. LA61	0.000315081921299538	0.000140036409466461	0.000385100126032769	0.000210054614199692	0.000315081921299538	0.000140036409466461	0.000175045511833077	0.000420109228399384	0.000175045511833077	0.000385100126032769	0.00052513653549923	0.000245063716566307	0.000455118330765999
k__Bacteria | p__Proteobacteria | c__Gammaproteobacteria | o__Betaproteobacteriales | f__Burkholderiaceae | g__Pelomonas | s__Pelomonas saccharophila	0.000315081921299538	0.000385100126032769	0.000385100126032769	0.000315081921299538	0.000770200252065537	0.000420109228399384	0.0000700182047332306	0.000175045511833077	0.0000700182047332306	0.000175045511833077	0.000175045511833077	0.000385100126032769	0.000245063716566307
k__Bacteria | p__Bacteroidetes | c__Bacteroidia | o__Bacteroidales | f__Rikenellaceae | g__Alistipes | s__Alistipes sp. CHKCI003	0.000105027307099846	0.0000350091023666153	0.000210054614199692	0.000560145637865845	0.00101526396863184	0.000140036409466461	0.000385100126032769	0.000245063716566307	0.000315081921299538	0.0000700182047332306	0.000105027307099846	0.000490127433132614	0.000175045511833077
k__Bacteria | p__Firmicutes | c__Bacilli | o__Lactobacillales | f__Aerococcaceae | g__Aerococcus | s__Pseudomonas putida MR3	0.000315081921299538	0.000315081921299538	0.000140036409466461	0.000490127433132614	0.000665172944965691	0.000245063716566307	0.000210054614199692	0.000140036409466461	0.000245063716566307	0.000245063716566307	0.000210054614199692	0.000350091023666153	0.000280072818932923
k__Bacteria | p__Firmicutes | c__Clostridia | o__Clostridiales | f__Ruminococcaceae | g__[Eubacterium] coprostanoligenes group | s__	0.0000350091023666153	0.0000700182047332306	0.000700182047332306	0.000105027307099846	0.0000350091023666153	0	0.000840218456798768	0.000665172944965691	0.000910236661531998	0	0.000175045511833077	0.0000350091023666153	0
k__Bacteria | p__Firmicutes | c__Bacilli | o__Bacillales | f__Bacillaceae XI | g__Gemella | s__	0.000245063716566307	0.000280072818932923	0.000175045511833077	0.000105027307099846	0.000175045511833077	0.000245063716566307	0.000350091023666153	0.000245063716566307	0.000350091023666153	0.000140036409466461	0.000385100126032769	0.000315081921299538	0.00052513653549923
k__Bacteria | p__Actinobacteria | c__Actinobacteria | o__Bifidobacteriales | f__Bifidobacteriaceae | g__Bifidobacterium | s__Tetragonula carbonaria	0.000210054614199692	0.000280072818932923	0.0000350091023666153	0.000665172944965691	0	0.000350091023666153	0.000350091023666153	0.000175045511833077	0.000280072818932923	0.000420109228399384	0.000210054614199692	0.000350091023666153	0.000140036409466461
k__Bacteria | p__Firmicutes | c__Bacilli | o__Lactobacillales | f__Streptococcaceae | g__Streptococcus | s__Streptococcus pseudopneumoniae	0.000245063716566307	0.000175045511833077	0.000140036409466461	0.0000700182047332306	0.000490127433132614	0.000140036409466461	0.000210054614199692	0.000420109228399384	0.000350091023666153	0.000140036409466461	0.000350091023666153	0.000175045511833077	0.00052513653549923
k__Bacteria | p__Firmicutes | c__Bacilli | o__Bacillales | f__Staphylococcaceae | g__Staphylococcus | s__Staphylococcus lentus	0	0	0	0.00140036409466461	0.001365354992298	0.0000700182047332306	0.0000350091023666153	0.0000350091023666153	0.0000700182047332306	0.000105027307099846	0.0000700182047332306	0.000210054614199692	0.0000350091023666153
k__Bacteria | p__Firmicutes | c__Bacilli | o__Lactobacillales | f__Lactobacillaceae | g__Lactobacillus | s__Lactobacillus gallinarum	0	0	0	0	0	0	0.000385100126032769	0.000280072818932923	0.000665172944965691	0.0020655370396303	0	0	0
k__Bacteria | p__Bacteroidetes | c__Bacteroidia | o__Bacteroidales | f__Tannerellaceae | g__Parabacteroides | s__Parabacteroides distasonis CL03T12C09	0.000280072818932923	0.000280072818932923	0.000140036409466461	0.000175045511833077	0.00059515474023246	0.0000700182047332306	0.000385100126032769	0.000245063716566307	0.000280072818932923	0.000175045511833077	0.000140036409466461	0.000385100126032769	0.000175045511833077
k__Bacteria | p__Patescibacteria | c__Saccharimonadia | o__Saccharimonadales | f__Saccharimonadaceae | g__Candidatus Saccharimonas | s__	0.0020655370396303	0	0.0000350091023666153	0.000490127433132614	0.000140036409466461	0.000175045511833077	0.0000700182047332306	0	0.000140036409466461	0	0.000140036409466461	0	0.0000350091023666153
k__Bacteria | p__Fusobacteria | c__Fusobacteriia | o__Fusobacteriales | f__Fusobacteriaceae | g__Fusobacterium | s__Filifactor alocis	0.000350091023666153	0.000210054614199692	0.0000350091023666153	0.000105027307099846	0.000420109228399384	0.000210054614199692	0.000385100126032769	0.000455118330765999	0.000245063716566307	0.000385100126032769	0.000245063716566307	0.0000700182047332306	0.000140036409466461
k__Bacteria | p__Firmicutes | c__Bacilli | o__Lactobacillales | f__Streptococcaceae | g__Streptococcus | s__Streptococcus oralis subsp. oralis	0	0.000105027307099846	0.0000700182047332306	0.000175045511833077	0.000105027307099846	0.000560145637865845	0.0000700182047332306	0.000560145637865845	0.000105027307099846	0.000700182047332306	0.0000350091023666153	0.000420109228399384	0.000280072818932923
k__Bacteria | p__Actinobacteria | c__Coriobacteriia | o__Coriobacteriales | f__Eggerthellaceae | g__Parvibacter | s__	0.000805209354432152	0.000210054614199692	0.0000700182047332306	0.0000700182047332306	0	0.000105027307099846	0.000280072818932923	0.000245063716566307	0.000315081921299538	0.000315081921299538	0.000140036409466461	0.000210054614199692	0.000350091023666153
k__Bacteria | p__Firmicutes | c__Clostridia | o__Clostridiales | f__Lachnospiraceae | g__[Ruminococcus] gauvreauii group | s__	0.000140036409466461	0.000175045511833077	0.000140036409466461	0	0.000350091023666153	0.000700182047332306	0.000105027307099846	0.000280072818932923	0.0000700182047332306	0.000140036409466461	0.000630163842599076	0.0000350091023666153	0.000105027307099846
k__Bacteria | p__Bacteroidetes | c__Bacteroidia | o__Bacteroidales | f__Dysgonomonadaceae | g__Proteiniphilum | s__	0	0.000140036409466461	0.000455118330765999	0.0000350091023666153	0.0000350091023666153	0.000140036409466461	0.000315081921299538	0.000175045511833077	0.000245063716566307	0.000455118330765999	0.000385100126032769	0.0000350091023666153	0.000420109228399384
k__Bacteria | p__Firmicutes | c__Clostridia | o__Clostridiales | f__Lachnospiraceae | g__[Ruminococcus] torques group | s__	0.000350091023666153	0.000280072818932923	0.000175045511833077	0.000105027307099846	0.000175045511833077	0.000385100126032769	0.000420109228399384	0.000175045511833077	0.000175045511833077	0.000315081921299538	0.000140036409466461	0	0.0000700182047332306
k__Bacteria | p__Firmicutes | c__Clostridia | o__Clostridiales | f__Ruminococcaceae | g__Ruminiclostridium 5 | s__	0.000105027307099846	0	0.000735191149698922	0.000140036409466461	0.000315081921299538	0.000875227559165383	0.000105027307099846	0.0000350091023666153	0.0000350091023666153	0	0.000175045511833077	0.0000700182047332306	0.000175045511833077
k__Bacteria | p__Bacteroidetes | c__Bacteroidia | o__Bacteroidales | f__Rikenellaceae | g__Alistipes | s__Alistipes sp. N15.MGS-157	0.000840218456798768	0.000140036409466461	0.00059515474023246	0.000350091023666153	0.000105027307099846	0	0.000140036409466461	0.0000700182047332306	0.000140036409466461	0.000105027307099846	0.000105027307099846	0.0000700182047332306	0.0000350091023666153
k__Bacteria | p__Bacteroidetes | c__Bacteroidia | o__Bacteroidales | f__Porphyromonadaceae | g__Porphyromonas | s__Porphyromonas sp. oral taxon 278 str. W7784	0.000140036409466461	0.000385100126032769	0.0000350091023666153	0	0.000105027307099846	0.000280072818932923	0.000385100126032769	0.000490127433132614	0.000280072818932923	0.000105027307099846	0.000245063716566307	0.000140036409466461	0.0000700182047332306
k__Bacteria | p__Proteobacteria | c__Gammaproteobacteria | o__Pasteurellales | f__Pasteurellaceae | g__Rodentibacter | s__Rodentibacter pneumotropicus	0	0	0	0	0.000980254866265229	0	0.0000700182047332306	0.0000700182047332306	0.000350091023666153	0.0000700182047332306	0	0.00105027307099846	0
k__Bacteria | p__Actinobacteria | c__Coriobacteriia | o__Coriobacteriales | f__Eggerthellaceae | g__DNF00809 | s__	0.000910236661531998	0.0000350091023666153	0.000315081921299538	0.0000700182047332306	0.0000700182047332306	0.000210054614199692	0.0000700182047332306	0.000140036409466461	0.000105027307099846	0.000245063716566307	0.0000700182047332306	0.0000350091023666153	0.000175045511833077
k__Bacteria | p__Proteobacteria | c__Deltaproteobacteria | o__Desulfovibrionales | f__Desulfovibrionaceae | g__Desulfovibrio | s__Desulfovibrio fairfieldensis	0	0.0000700182047332306	0.000665172944965691	0	0	0.00147038229939784	0.0000700182047332306	0	0	0.0000700182047332306	0.0000700182047332306	0.0000350091023666153	0
k__Bacteria | p__Bacteroidetes | c__Bacteroidia | o__Bacteroidales | f__Prevotellaceae | g__Prevotella 1 | s__	0.000315081921299538	0.0000350091023666153	0.0000350091023666153	0.0000700182047332306	0.000455118330765999	0	0.000280072818932923	0.000210054614199692	0.000350091023666153	0.0000700182047332306	0	0.0000700182047332306	0.000455118330765999
k__Bacteria | p__Firmicutes | c__Negativicutes | o__Selenomonadales | f__Veillonellaceae | g__Veillonella | s__Veillonella parvula	0	0.000140036409466461	0.000105027307099846	0.000105027307099846	0.000385100126032769	0.000280072818932923	0.0000700182047332306	0.000175045511833077	0.000105027307099846	0.000315081921299538	0.000105027307099846	0.000210054614199692	0.000315081921299538
k__Bacteria | p__Firmicutes | c__Clostridia | o__Clostridiales | f__Ruminococcaceae | g__Oscillibacter | s__Oscillibacter sp. 1-3	0.000630163842599076	0	0.000560145637865845	0	0.0000350091023666153	0.00059515474023246	0.000105027307099846	0	0.000280072818932923	0	0.0000350091023666153	0	0
k__Bacteria | p__Firmicutes | c__Clostridia | o__Clostridiales | f__Ruminococcaceae | g__Ruminococcaceae UCG-003 | s__	0.000490127433132614	0.0000350091023666153	0.000210054614199692	0.000105027307099846	0	0.000735191149698922	0.0000700182047332306	0.0000700182047332306	0.0000700182047332306	0.0000350091023666153	0.000175045511833077	0.000245063716566307	0
k__Bacteria | p__Proteobacteria | c__Gammaproteobacteria | o__Betaproteobacteriales | f__Neisseriaceae | g__Neisseria | s__Neisseria meningitidis	0	0.000140036409466461	0.0000700182047332306	0.000140036409466461	0.000175045511833077	0.000140036409466461	0.0000700182047332306	0.000385100126032769	0.000105027307099846	0.000210054614199692	0.000245063716566307	0.000175045511833077	0.000280072818932923
k__Bacteria | p__Epsilonbacteraeota | c__Campylobacteria | o__Campylobacterales | f__Helicobacteraceae | g__Helicobacter | s__Helicobacter sp. MIT 07-5167H	0	0	0.0000350091023666153	0	0	0.00203052793726369	0	0	0	0	0	0	0
k__Bacteria | p__Bacteroidetes | c__Bacteroidia | o__Bacteroidales | f__Marinifilaceae | g__Butyricimonas | s__Odoribacter sp. N54.MGS-14	0	0	0.000105027307099846	0.000280072818932923	0.00101526396863184	0.0000350091023666153	0.000105027307099846	0.0000700182047332306	0.000210054614199692	0.000105027307099846	0.000105027307099846	0	0
k__Bacteria | p__Bacteroidetes | c__Bacteroidia | o__Bacteroidales | f__Bacteroidaceae | g__Bacteroides | s__Bacteroides uniformis	0.0000350091023666153	0.0000700182047332306	0.000210054614199692	0.0000350091023666153	0.000385100126032769	0.0000700182047332306	0.000210054614199692	0.000105027307099846	0.000315081921299538	0.000105027307099846	0.000175045511833077	0.000105027307099846	0.000175045511833077
k__Bacteria | p__Actinobacteria | c__Actinobacteria | o__Micrococcales | f__Micrococcaceae | g__Rothia | s__Rothia dentocariosa	0.000315081921299538	0.000140036409466461	0	0.0000700182047332306	0.000210054614199692	0.000140036409466461	0.000245063716566307	0.000105027307099846	0.000245063716566307	0	0.000105027307099846	0.000350091023666153	0
k__Bacteria | p__Firmicutes | c__Clostridia | o__Clostridiales | f__Ruminococcaceae | g__Ruminococcaceae NK4A214 group | s__	0.000280072818932923	0.000105027307099846	0.0000700182047332306	0	0	0.000490127433132614	0.000140036409466461	0.0000700182047332306	0.000420109228399384	0.0000700182047332306	0.0000700182047332306	0.000210054614199692	0
k__Bacteria | p__Firmicutes | c__Clostridia | o__Clostridiales | f__Ruminococcaceae | g__Ruminococcaceae UCG-010 | s__	0.000665172944965691	0.0000350091023666153	0.000105027307099846	0.000140036409466461	0.000420109228399384	0	0.0000700182047332306	0	0.0000350091023666153	0.000105027307099846	0	0.000315081921299538	0
k__Bacteria | p__Bacteroidetes | c__Bacteroidia | o__Bacteroidales | f__Prevotellaceae | g__Prevotella 9 | s__	0.0000350091023666153	0	0.0000700182047332306	0.0000350091023666153	0.000280072818932923	0.0000700182047332306	0.000175045511833077	0.000630163842599076	0.000140036409466461	0.000175045511833077	0.0000350091023666153	0.000140036409466461	0.0000700182047332306
k__Bacteria | p__Firmicutes | c__Clostridia | o__Clostridiales | f__Lachnospiraceae | g__ASF356 | s__	0	0.0000700182047332306	0	0	0	0.00168043691359754	0	0	0	0	0.0000350091023666153	0.0000350091023666153	0
k__Bacteria | p__Firmicutes | c__Bacilli | o__Lactobacillales | f__Lactobacillaceae | g__Lactobacillus | s__Lactobacillus helveticus	0	0	0.000350091023666153	0	0	0.000245063716566307	0.000175045511833077	0.0000350091023666153	0	0.00052513653549923	0.0000700182047332306	0.000105027307099846	0.000210054614199692
k__Bacteria | p__Firmicutes | c__Bacilli | o__Lactobacillales | f__Lactobacillaceae | g__Lactobacillus | s__Lactobacillus kitasatonis	0	0	0	0	0	0	0.000385100126032769	0.000315081921299538	0.00052513653549923	0.000490127433132614	0	0	0
k__Bacteria | p__Proteobacteria | c__Alphaproteobacteria | o__Rhodospirillales | f__ | g__ | s__	0	0.00129533678756477	0	0	0.000175045511833077	0	0	0.0000350091023666153	0	0	0.000105027307099846	0	0.0000350091023666153
k__Bacteria | p__Proteobacteria | c__Gammaproteobacteria | o__Betaproteobacteriales | f__Burkholderiaceae | g__Ralstonia | s__Ralstonia sp. 14I	0	0.000175045511833077	0.000175045511833077	0.000280072818932923	0.0000700182047332306	0.000280072818932923	0	0.000245063716566307	0.0000700182047332306	0.000140036409466461	0	0	0.000210054614199692
k__Bacteria | p__Bacteroidetes | c__Bacteroidia | o__Bacteroidales | f__Porphyromonadaceae | g__Porphyromonas | s__Porphyromonas endodontalis	0.0000700182047332306	0.000140036409466461	0	0	0.0000350091023666153	0.0000700182047332306	0.000210054614199692	0.000105027307099846	0.000420109228399384	0.000175045511833077	0.000105027307099846	0.0000350091023666153	0.000210054614199692
k__Bacteria | p__Bacteroidetes | c__Bacteroidia | o__Bacteroidales | f__Tannerellaceae | g__Parabacteroides | s__Parabacteroides goldsteinii	0	0.000175045511833077	0.000175045511833077	0	0.000700182047332306	0	0	0.0000700182047332306	0.0000350091023666153	0	0.000385100126032769	0.0000350091023666153	0
k__Bacteria | p__Proteobacteria | c__Gammaproteobacteria | o__Pasteurellales | f__Pasteurellaceae | g__Aggregatibacter | s__Azospirillum sp. 51_20	0	0.0000700182047332306	0.000140036409466461	0.000175045511833077	0.000140036409466461	0.0000350091023666153	0.000245063716566307	0.000315081921299538	0	0.000210054614199692	0	0.000105027307099846	0.000105027307099846
k__Bacteria | p__Firmicutes | c__Bacilli | o__Bacillales | f__Staphylococcaceae | g__Staphylococcus | s__Staphylococcus sp. SV1	0	0.0000350091023666153	0	0.00059515474023246	0.000735191149698922	0	0	0	0	0.0000350091023666153	0	0.000105027307099846	0
k__Bacteria | p__Firmicutes | c__Bacilli | o__Lactobacillales | f__Streptococcaceae | g__Streptococcus | s__Streptococcus sp. 400_SSPC	0	0.000245063716566307	0.0000700182047332306	0.0000700182047332306	0.0000350091023666153	0.0000700182047332306	0.000105027307099846	0.000140036409466461	0.0000350091023666153	0	0.0000700182047332306	0.000420109228399384	0.000245063716566307
k__Bacteria | p__Proteobacteria | c__Deltaproteobacteria | o__Desulfovibrionales | f__Desulfovibrionaceae | g__Desulfovibrio | s__Desulfovibrio desulfuricans	0.000455118330765999	0.0000350091023666153	0.000315081921299538	0	0	0.000455118330765999	0.000105027307099846	0	0.0000350091023666153	0	0.000105027307099846	0	0
k__Bacteria | p__Proteobacteria | c__Gammaproteobacteria | o__Betaproteobacteriales | f__Burkholderiaceae | g__Rhizobacter | s__Austrofundulus limnaeus	0	0.0000350091023666153	0.000105027307099846	0	0	0.000105027307099846	0.000210054614199692	0.000490127433132614	0	0.000350091023666153	0.0000700182047332306	0	0.000140036409466461
k__Bacteria | p__Bacteroidetes | c__Bacteroidia | o__Bacteroidales | f__Rikenellaceae | g__Alistipes | s__Alistipes obesi	0.000490127433132614	0.000315081921299538	0.000140036409466461	0.0000350091023666153	0	0	0.0000350091023666153	0	0.000245063716566307	0.0000700182047332306	0	0.000140036409466461	0
k__Bacteria | p__Actinobacteria | c__Actinobacteria | o__Micrococcales | f__Micrococcaceae | g__Rothia | s__Rothia sp. THG-T10	0.000105027307099846	0.0000700182047332306	0.0000350091023666153	0.000140036409466461	0	0.000280072818932923	0.000245063716566307	0.000175045511833077	0.000105027307099846	0.0000350091023666153	0.000210054614199692	0	0.0000350091023666153
k__Bacteria | p__Firmicutes | c__Bacilli | o__Lactobacillales | f__Lactobacillaceae | g__Pediococcus | s__Pediococcus cellicola	0	0	0.0000700182047332306	0.0000350091023666153	0	0.000140036409466461	0	0	0	0.000175045511833077	0.000105027307099846	0.0000700182047332306	0.000840218456798768
k__Bacteria | p__Firmicutes | c__Clostridia | o__Clostridiales | f__Family XIII | g__[Eubacterium] brachy group | s__	0.000385100126032769	0	0.00059515474023246	0	0	0.0000700182047332306	0	0.000105027307099846	0.0000700182047332306	0	0.0000700182047332306	0	0.000140036409466461
k__Bacteria | p__Firmicutes | c__Clostridia | o__Clostridiales | f__Lachnospiraceae | g__[Eubacterium] xylanophilum group | s__	0.000350091023666153	0.0000350091023666153	0.0000700182047332306	0	0.000280072818932923	0.000140036409466461	0.0000700182047332306	0.0000350091023666153	0.000105027307099846	0.0000350091023666153	0	0	0.000315081921299538
k__Bacteria | p__Firmicutes | c__Clostridia | o__Clostridiales | f__Ruminococcaceae | g__Ruminococcaceae UCG-013 | s__	0.0000700182047332306	0	0	0.0000350091023666153	0.00059515474023246	0.000175045511833077	0.0000700182047332306	0	0.0000350091023666153	0.0000700182047332306	0.000350091023666153	0	0
k__Bacteria | p__Firmicutes | c__Bacilli | o__Lactobacillales | f__Enterococcaceae | g__Enterococcus | s__Enterococcus diestrammenae	0.0000350091023666153	0.0000350091023666153	0.0000700182047332306	0.0000700182047332306	0	0.000280072818932923	0	0	0	0.000315081921299538	0.000385100126032769	0	0.000210054614199692
k__Bacteria | p__Firmicutes | c__Clostridia | o__Clostridiales | f__Lachnospiraceae | g__GCA-900066575 | s__	0.00059515474023246	0	0.000385100126032769	0	0.000385100126032769	0.0000350091023666153	0	0	0	0	0	0	0
k__Bacteria | p__Bacteroidetes | c__Bacteroidia | o__Bacteroidales | f__Tannerellaceae | g__Parabacteroides | s__Parabacteroides faecis	0.000105027307099846	0.000455118330765999	0.000105027307099846	0	0	0.0000350091023666153	0.000105027307099846	0.0000700182047332306	0.000105027307099846	0.000280072818932923	0	0.000105027307099846	0
k__Bacteria | p__Bacteroidetes | c__Bacteroidia | o__Bacteroidales | f__Bacteroidaceae | g__Bacteroides | s__Bacteroides vulgatus	0	0.0000700182047332306	0	0	0.0000350091023666153	0.0000700182047332306	0.000140036409466461	0.0000350091023666153	0.000175045511833077	0	0	0.000665172944965691	0.0000700182047332306
k__Bacteria | p__Bacteroidetes | c__Bacteroidia | o__Bacteroidales | f__Tannerellaceae | g__Parabacteroides | s__Parabacteroides sp. DJF_B086	0.0000350091023666153	0.0000350091023666153	0.000210054614199692	0	0	0	0.000245063716566307	0.000245063716566307	0.000140036409466461	0.0000350091023666153	0	0.000280072818932923	0.0000350091023666153
k__Bacteria | p__Firmicutes | c__Bacilli | o__Lactobacillales | f__Carnobacteriaceae | g__Granulicatella | s__Granulicatella adiacens	0.000315081921299538	0.000140036409466461	0.000105027307099846	0.0000350091023666153	0	0.0000350091023666153	0.000315081921299538	0.0000350091023666153	0.000105027307099846	0.0000700182047332306	0	0.0000350091023666153	0.0000350091023666153
k__Bacteria | p__Proteobacteria | c__Gammaproteobacteria | o__Betaproteobacteriales | f__Neisseriaceae | g__Neisseria | s__Neisseria sp. 104(2012)	0.000210054614199692	0	0.000105027307099846	0	0	0.0000350091023666153	0.0000700182047332306	0.000280072818932923	0	0.000210054614199692	0	0.0000700182047332306	0.000245063716566307
k__Bacteria | p__Firmicutes | c__Clostridia | o__Clostridiales | f__Lachnospiraceae | g__A2 | s__	0.0000700182047332306	0.000105027307099846	0.000350091023666153	0.0000350091023666153	0.000140036409466461	0.000490127433132614	0	0	0	0	0	0	0
k__Bacteria | p__Proteobacteria | c__Alphaproteobacteria | o__Rhizobiales | f__Rhizobiaceae | g__Phyllobacterium | s__Rhizobium sp. CIAM2927	0	0	0.000140036409466461	0	0	0.0000700182047332306	0.000175045511833077	0.000385100126032769	0.000210054614199692	0	0.000175045511833077	0.0000350091023666153	0
k__Bacteria | p__Firmicutes | c__Bacilli | o__Lactobacillales | f__Lactobacillaceae | g__Lactobacillus | s__Lactobacillus sp. ls79	0	0	0.000105027307099846	0.0000350091023666153	0.0000350091023666153	0.000105027307099846	0.0000700182047332306	0.0000700182047332306	0.0000700182047332306	0.000105027307099846	0.000140036409466461	0.0000700182047332306	0.000350091023666153
k__Bacteria | p__Fusobacteria | c__Fusobacteriia | o__Fusobacteriales | f__Leptotrichiaceae | g__Leptotrichia | s__Leptotrichia wadei F0279	0.000105027307099846	0.000175045511833077	0.0000350091023666153	0	0.000455118330765999	0.0000350091023666153	0.0000350091023666153	0	0.0000700182047332306	0.000175045511833077	0	0.0000350091023666153	0
k__Bacteria | p__Deferribacteres | c__Deferribacteres | o__Deferribacterales | f__Deferribacteraceae | g__Mucispirillum | s__Mucispirillum schaedleri ASF457	0.0000700182047332306	0	0	0	0.0000350091023666153	0.000700182047332306	0.0000700182047332306	0	0	0.000105027307099846	0	0.000105027307099846	0
k__Bacteria | p__Proteobacteria | c__Gammaproteobacteria | o__Pasteurellales | f__Pasteurellaceae | g__Actinobacillus | s__Actinobacillus porcinus	0.000245063716566307	0.000105027307099846	0.000140036409466461	0.0000350091023666153	0.0000350091023666153	0.0000350091023666153	0	0.0000350091023666153	0	0	0.000140036409466461	0.0000350091023666153	0.000245063716566307
k__Bacteria | p__Firmicutes | c__Clostridia | o__Clostridiales | f__Christensenellaceae | g__Christensenellaceae R-7 group | s__	0.000175045511833077	0	0.0000700182047332306	0.0000700182047332306	0.000245063716566307	0.0000350091023666153	0.0000700182047332306	0	0.000105027307099846	0.000140036409466461	0	0	0.000105027307099846
k__Bacteria | p__Proteobacteria | c__Deltaproteobacteria | o__Desulfovibrionales | f__Desulfovibrionaceae | g__Bilophila | s__	0	0.000105027307099846	0.000770200252065537	0	0	0.0000350091023666153	0.0000350091023666153	0.0000700182047332306	0	0	0	0	0
k__Bacteria | p__Actinobacteria | c__Coriobacteriia | o__Coriobacteriales | f__Eggerthellaceae | g__Enterorhabdus | s__Enterorhabdus muris	0.000105027307099846	0.000175045511833077	0.0000350091023666153	0.0000350091023666153	0.000630163842599076	0	0	0	0	0	0	0	0
k__Bacteria | p__Bacteroidetes | c__Bacteroidia | o__Bacteroidales | f__Bacteroidaceae | g__Bacteroides | s__Bacteroides pyogenes DSM 20611 = JCM 6294	0.000175045511833077	0	0.000105027307099846	0	0	0.0000700182047332306	0.000210054614199692	0.000105027307099846	0.000245063716566307	0	0	0.0000350091023666153	0.0000350091023666153
k__Bacteria | p__Bacteroidetes | c__Bacteroidia | o__Chitinophagales | f__Chitinophagaceae | g__ | s__	0	0.000175045511833077	0.000175045511833077	0	0.000175045511833077	0	0.000175045511833077	0.000105027307099846	0.0000350091023666153	0.000105027307099846	0	0	0.0000350091023666153
k__Bacteria | p__Bacteroidetes | c__Bacteroidia | o__Bacteroidales | f__Prevotellaceae | g__Alloprevotella | s__Alloprevotella sp. feline oral taxon 167	0.000280072818932923	0	0.0000350091023666153	0.0000350091023666153	0	0.000105027307099846	0.000105027307099846	0.000105027307099846	0.000105027307099846	0	0	0.0000350091023666153	0.000140036409466461
k__Bacteria | p__Firmicutes | c__Bacilli | o__Lactobacillales | f__Streptococcaceae | g__Streptococcus | s__Streptococcus sp. F0442	0.000105027307099846	0.0000350091023666153	0.0000700182047332306	0.000105027307099846	0	0	0.000140036409466461	0.0000700182047332306	0	0	0.000140036409466461	0.000140036409466461	0.000140036409466461
k__Bacteria | p__Actinobacteria | c__Actinobacteria | o__Actinomycetales | f__Actinomycetaceae | g__Actinomyces | s__Actinomyces naeslundii	0	0.000245063716566307	0	0.000175045511833077	0.000105027307099846	0.0000350091023666153	0	0.0000700182047332306	0.000105027307099846	0	0.0000350091023666153	0.0000350091023666153	0.0000700182047332306
k__Bacteria | p__Actinobacteria | c__Actinobacteria | o__Actinomycetales | f__Actinomycetaceae | g__F0332 | s__	0.000105027307099846	0	0.000105027307099846	0	0	0	0.0000350091023666153	0.000105027307099846	0.000210054614199692	0.000245063716566307	0	0	0.0000700182047332306
k__Bacteria | p__Bacteroidetes | c__Bacteroidia | o__Bacteroidales | f__Bacteroidaceae | g__Bacteroides | s__Bacteroides finegoldii CL09T03C10	0	0	0	0.0000700182047332306	0.000665172944965691	0	0	0	0	0.000105027307099846	0	0.0000350091023666153	0
k__Bacteria | p__Firmicutes | c__Bacilli | o__Bacillales | f__Staphylococcaceae | g__Jeotgalicoccus | s__Jeotgalicoccus halotolerans	0	0	0	0.000175045511833077	0.000280072818932923	0.000385100126032769	0	0	0	0	0	0	0
k__Bacteria | p__Firmicutes | c__Bacilli | o__Bacillales | f__Staphylococcaceae | g__Staphylococcus | s__Staphylococcus stepanovicii	0	0	0	0.0000350091023666153	0.0000350091023666153	0	0	0	0.0000700182047332306	0.000350091023666153	0	0	0.000350091023666153
k__Bacteria | p__Firmicutes | c__Bacilli | o__Lactobacillales | f__Streptococcaceae | g__Streptococcus | s__Streptococcus sanguinis	0.0000700182047332306	0.0000700182047332306	0	0	0.000175045511833077	0.0000700182047332306	0.0000700182047332306	0.0000350091023666153	0	0.0000350091023666153	0.000210054614199692	0.000105027307099846	0
k__Bacteria | p__Firmicutes | c__Clostridia | o__Clostridiales | f__Lachnospiraceae | g__Lachnoanaerobaculum | s__Lachnoanaerobaculum cf. saburreum oral strain C27KA	0.000245063716566307	0	0.000105027307099846	0	0.000280072818932923	0.0000700182047332306	0.0000700182047332306	0	0.0000700182047332306	0	0	0	0
k__Bacteria | p__Firmicutes | c__Clostridia | o__Clostridiales | f__Lachnospiraceae | g__Lachnospiraceae UCG-001 | s__	0.000245063716566307	0	0.0000700182047332306	0	0.000210054614199692	0.0000350091023666153	0	0.000140036409466461	0	0	0.0000350091023666153	0.000105027307099846	0
k__Bacteria | p__Firmicutes | c__Clostridia | o__Clostridiales | f__Ruminococcaceae | g__Ruminococcaceae UCG-011 | s__	0	0	0	0.000210054614199692	0	0	0	0.000105027307099846	0	0.000350091023666153	0.0000350091023666153	0.000140036409466461	0
k__Bacteria | p__Bacteroidetes | c__Bacteroidia | o__Bacteroidales | f__Bacteroidaceae | g__Bacteroides | s__Bacteroides coprocola DSM 17136	0.000350091023666153	0.0000350091023666153	0.0000700182047332306	0	0.000140036409466461	0	0	0.000175045511833077	0	0.0000350091023666153	0	0	0
k__Bacteria | p__Firmicutes | c__Bacilli | o__Lactobacillales | f__Aerococcaceae | g__Aerococcus | s__Aerococcus viridans	0.000245063716566307	0	0.0000350091023666153	0.000140036409466461	0.000140036409466461	0.0000350091023666153	0	0.0000350091023666153	0	0.000140036409466461	0	0.0000350091023666153	0
k__Bacteria | p__Firmicutes | c__Bacilli | o__Lactobacillales | f__Carnobacteriaceae | g__Granulicatella | s__Granulicatella elegans ATCC 700633	0	0.0000350091023666153	0	0.000175045511833077	0	0.000245063716566307	0	0.000105027307099846	0.0000700182047332306	0	0.000105027307099846	0	0.0000700182047332306
k__Bacteria | p__Firmicutes | c__Bacilli | o__Lactobacillales | f__Streptococcaceae | g__Streptococcus | s__Streptococcus sp. GDLAMI-SD2	0	0	0.0000700182047332306	0	0.000630163842599076	0	0.0000350091023666153	0	0.0000350091023666153	0	0	0	0.0000350091023666153
k__Bacteria | p__Firmicutes | c__Negativicutes | o__Selenomonadales | f__Acidaminococcaceae | g__Phascolarctobacterium | s__Ruminococcus sp. N15.MGS-57	0.0000700182047332306	0	0	0.000105027307099846	0.000245063716566307	0.000175045511833077	0.0000350091023666153	0	0.0000350091023666153	0.0000350091023666153	0	0	0.000105027307099846
k__Bacteria | p__Proteobacteria | c__Gammaproteobacteria | o__Betaproteobacteriales | f__Burkholderiaceae | g__Ralstonia | s__Ralstonia sp. PH-S1	0	0.0000350091023666153	0.000105027307099846	0	0.000105027307099846	0	0.0000350091023666153	0.0000700182047332306	0.0000700182047332306	0.000105027307099846	0.000210054614199692	0.0000700182047332306	0
k__Bacteria | p__Bacteroidetes | c__Bacteroidia | o__Bacteroidales | f__Bacteroidaceae | g__Bacteroides | s__Bacteroides sp. Marseille-P3166	0	0.000105027307099846	0	0.000105027307099846	0	0	0.0000700182047332306	0.0000700182047332306	0.0000350091023666153	0.000140036409466461	0	0.000140036409466461	0.000105027307099846
k__Bacteria | p__Bacteroidetes | c__Bacteroidia | o__Bacteroidales | f__Prevotellaceae | g__Prevotella | s__Prevotella oris F0302	0	0	0.000210054614199692	0	0	0.0000350091023666153	0.000105027307099846	0.000140036409466461	0.0000350091023666153	0	0.0000700182047332306	0.000175045511833077	0
k__Bacteria | p__Firmicutes | c__Clostridia | o__Clostridiales | f__Family XIII | g__[Eubacterium] nodatum group | s__	0.000350091023666153	0	0	0	0.0000700182047332306	0	0.000105027307099846	0.0000700182047332306	0.000105027307099846	0	0.0000700182047332306	0	0
k__Bacteria | p__Firmicutes | c__Clostridia | o__Clostridiales | f__Ruminococcaceae | g__Ruminococcus 2 | s__	0.0000700182047332306	0.0000350091023666153	0.0000700182047332306	0.000105027307099846	0	0.0000700182047332306	0.000105027307099846	0	0.000105027307099846	0.0000350091023666153	0.0000350091023666153	0	0.000140036409466461
k__Bacteria | p__Proteobacteria | c__Gammaproteobacteria | o__Enterobacteriales | f__Enterobacteriaceae | g__Proteus | s__Proteus vulgaris	0	0.0000700182047332306	0.0000350091023666153	0	0	0.000175045511833077	0.0000700182047332306	0.0000700182047332306	0.000105027307099846	0.0000700182047332306	0	0	0.000175045511833077
k__Bacteria | p__Firmicutes | c__Bacilli | o__Lactobacillales | f__Lactobacillaceae | g__Lactobacillus | s__Lactobacillus panis	0	0	0.000140036409466461	0.000105027307099846	0.000385100126032769	0.000105027307099846	0	0	0	0	0.0000350091023666153	0	0
k__Bacteria | p__Proteobacteria | c__Gammaproteobacteria | o__Pasteurellales | f__Pasteurellaceae | g__Actinobacillus | s__Haemophilus parahaemolyticus	0	0.0000700182047332306	0.0000700182047332306	0	0	0.000105027307099846	0.0000350091023666153	0.0000700182047332306	0	0.0000700182047332306	0.000105027307099846	0.000245063716566307	0
k__Bacteria | p__Actinobacteria | c__Actinobacteria | o__Actinomycetales | f__Actinomycetaceae | g__Actinomyces | s__Actinomyces oris	0.0000350091023666153	0	0	0	0.000210054614199692	0	0.000140036409466461	0	0.000140036409466461	0.0000350091023666153	0.0000700182047332306	0	0.000105027307099846
k__Bacteria | p__Bacteroidetes | c__Bacteroidia | o__Bacteroidales | f__ | g__ | s__	0.0000700182047332306	0.0000700182047332306	0	0.0000350091023666153	0.0000700182047332306	0	0	0.0000350091023666153	0.0000350091023666153	0	0.0000700182047332306	0.000350091023666153	0
k__Bacteria | p__Firmicutes | c__Bacilli | o__Lactobacillales | f__Lactobacillaceae | g__Lactobacillus | s__Lactobacillus sp. Marseille-P3519	0.000175045511833077	0	0	0	0.000105027307099846	0	0	0.0000350091023666153	0	0	0.000350091023666153	0	0.0000700182047332306
k__Bacteria | p__Firmicutes | c__Clostridia | o__Clostridiales | f__Lachnospiraceae | g__[Eubacterium] ventriosum group | s__	0.00059515474023246	0.000105027307099846	0	0	0	0	0	0	0	0	0.0000350091023666153	0	0
k__Bacteria | p__Firmicutes | c__Bacilli | o__Bacillales | f__Staphylococcaceae | g__Staphylococcus | s__Staphylococcus equorum	0	0	0	0.00052513653549923	0.0000350091023666153	0	0	0	0	0.000140036409466461	0	0.0000350091023666153	0
k__Bacteria | p__Actinobacteria | c__Coriobacteriia | o__Coriobacteriales | f__Eggerthellaceae | g__Adlercreutzia | s__	0	0	0.000140036409466461	0.0000700182047332306	0	0.0000700182047332306	0.0000350091023666153	0.0000350091023666153	0.0000700182047332306	0.000210054614199692	0	0.0000350091023666153	0.0000350091023666153
k__Bacteria | p__Firmicutes | c__Clostridia | o__Clostridiales | f__Lachnospiraceae | g__Acetatifactor | s__	0.000105027307099846	0.0000350091023666153	0.000105027307099846	0	0.000280072818932923	0.0000350091023666153	0	0	0.0000700182047332306	0	0.0000700182047332306	0	0
k__Bacteria | p__Spirochaetes | c__Spirochaetia | o__Spirochaetales | f__Spirochaetaceae | g__Treponema 2 | s__	0.000315081921299538	0.0000350091023666153	0	0.000175045511833077	0	0	0.0000350091023666153	0	0.0000700182047332306	0	0	0.0000350091023666153	0.0000350091023666153
k__Bacteria | p__Bacteroidetes | c__Bacteroidia | o__Bacteroidales | f__Prevotellaceae | g__Alloprevotella | s__Alloprevotella tannerae	0.0000700182047332306	0	0.000245063716566307	0	0	0	0	0	0.0000700182047332306	0.000280072818932923	0.0000350091023666153	0	0
k__Bacteria | p__Firmicutes | c__Clostridia | o__Clostridiales | f__Family XIII | g__Mogibacterium | s__	0.0000700182047332306	0.0000350091023666153	0.0000350091023666153	0.0000350091023666153	0.000105027307099846	0	0.0000350091023666153	0.000105027307099846	0	0.000105027307099846	0.0000700182047332306	0.0000700182047332306	0.0000350091023666153
k__Bacteria | p__Epsilonbacteraeota | c__Campylobacteria | o__Campylobacterales | f__Campylobacteraceae | g__Campylobacter | s__Campylobacter gracilis	0.000175045511833077	0	0.0000700182047332306	0.0000350091023666153	0	0.0000700182047332306	0.000105027307099846	0	0.0000350091023666153	0.000140036409466461	0.0000350091023666153	0	0
k__Bacteria | p__Firmicutes | c__Bacilli | o__Lactobacillales | f__Streptococcaceae | g__Lactococcus | s__Lactococcus garvieae subsp. garvieae	0	0.000245063716566307	0.000105027307099846	0	0.0000700182047332306	0	0.0000700182047332306	0.0000350091023666153	0	0.0000350091023666153	0	0	0.000105027307099846
k__Bacteria | p__Actinobacteria | c__Coriobacteriia | o__Coriobacteriales | f__ | g__ | s__	0.000105027307099846	0.0000350091023666153	0.0000700182047332306	0.0000350091023666153	0	0.000210054614199692	0.0000700182047332306	0	0	0	0.000105027307099846	0	0
k__Bacteria | p__Bacteroidetes | c__Bacteroidia | o__Bacteroidales | f__Bacteroidaceae | g__Bacteroides | s__Bacteroides sp. R2F3-3-3	0	0.0000350091023666153	0.000315081921299538	0	0.000140036409466461	0	0.0000350091023666153	0	0.0000700182047332306	0	0	0	0
k__Bacteria | p__Actinobacteria | c__Coriobacteriia | o__Coriobacteriales | f__Coriobacteriaceae | g__Collinsella | s__Collinsella sp. Marseille-P3740	0.0000350091023666153	0	0.0000350091023666153	0.0000350091023666153	0.0000350091023666153	0.0000700182047332306	0.000105027307099846	0.0000350091023666153	0	0.000245063716566307	0	0	0
k__Bacteria | p__Bacteroidetes | c__Bacteroidia | o__Bacteroidales | f__Dysgonomonadaceae | g__Fermentimonas | s__Fermentimonas caenicola	0.0000350091023666153	0.000140036409466461	0.0000350091023666153	0.000105027307099846	0	0	0.0000350091023666153	0.0000350091023666153	0.0000700182047332306	0.000105027307099846	0	0.0000350091023666153	0
k__Bacteria | p__Firmicutes | c__Bacilli | o__Lactobacillales | f__Enterococcaceae | g__Enterococcus | s__Enterococcus raffinosus	0	0	0	0	0	0	0.0000700182047332306	0.000140036409466461	0.000175045511833077	0.0000350091023666153	0.000175045511833077	0	0
k__Bacteria | p__Firmicutes | c__Bacilli | o__Lactobacillales | f__Lactobacillaceae | g__Lactobacillus | s__Lactobacillus sp. KC45b	0	0	0	0.000105027307099846	0.000105027307099846	0.0000700182047332306	0	0	0	0	0.000105027307099846	0	0.000210054614199692
k__Bacteria | p__Firmicutes | c__Bacilli | o__Lactobacillales | f__P5D1-392 | g__ | s__	0	0	0	0.0000700182047332306	0.0000700182047332306	0.0000700182047332306	0	0	0	0	0.000210054614199692	0.000175045511833077	0
k__Bacteria | p__Firmicutes | c__Clostridia | o__Clostridiales | f__Clostridiaceae 1 | g__Clostridium sensu stricto 1 | s__Clostridium sp. CL-2	0	0.000140036409466461	0.0000350091023666153	0	0.000105027307099846	0.000140036409466461	0	0	0	0	0.000175045511833077	0	0
k__Bacteria | p__Proteobacteria | c__Gammaproteobacteria | o__Betaproteobacteriales | f__Burkholderiaceae | g__Ralstonia | s__Ralstonia mannitolilytica	0	0.000105027307099846	0	0.000105027307099846	0.0000700182047332306	0	0.0000700182047332306	0	0.0000350091023666153	0	0.0000350091023666153	0.000105027307099846	0.0000700182047332306
k__Bacteria | p__Actinobacteria | c__Coriobacteriia | o__Coriobacteriales | f__Eggerthellaceae | g__Paraeggerthella | s__Paraeggerthella sp. SNR40-432	0	0.0000700182047332306	0	0	0.000140036409466461	0.000175045511833077	0.0000350091023666153	0	0	0	0	0.0000700182047332306	0.0000700182047332306
k__Bacteria | p__Proteobacteria | c__Gammaproteobacteria | o__Betaproteobacteriales | f__Neisseriaceae | g__Kingella | s__Kingella oralis	0.000175045511833077	0	0	0	0.000140036409466461	0	0	0	0	0.000105027307099846	0	0	0.000140036409466461
k__Bacteria | p__Bacteroidetes | c__Bacteroidia | o__Bacteroidales | f__Prevotellaceae | g__Prevotella 7 | s__Prevotella sp. oral taxon 300	0	0.0000700182047332306	0	0	0	0	0	0.000245063716566307	0	0	0.000105027307099846	0.0000350091023666153	0.0000700182047332306
k__Bacteria | p__Bacteroidetes | c__Bacteroidia | o__Bacteroidales | f__p-251-o5 | g__ | s__	0.000210054614199692	0	0	0	0	0	0.0000350091023666153	0.000210054614199692	0	0.0000700182047332306	0	0	0
k__Bacteria | p__Firmicutes | c__Clostridia | o__Clostridiales | f__Family XIII | g__Family XIII AD3011 group | s__	0.000140036409466461	0	0	0	0.000210054614199692	0	0.000140036409466461	0	0.0000350091023666153	0	0	0	0
k__Bacteria | p__Firmicutes | c__Clostridia | o__Clostridiales | f__Ruminococcaceae | g__Ruminiclostridium 6 | s__	0.0000700182047332306	0	0.0000700182047332306	0	0	0.000105027307099846	0	0.0000350091023666153	0	0	0.0000700182047332306	0.000140036409466461	0.0000350091023666153
k__Bacteria | p__Bacteroidetes | c__Bacteroidia | o__Bacteroidales | f__Prevotellaceae | g__Alloprevotella | s__Prevotellamassilia timonensis	0.0000350091023666153	0	0	0	0.0000350091023666153	0	0.000105027307099846	0	0.000280072818932923	0.0000350091023666153	0	0	0
k__Bacteria | p__Bacteroidetes | c__Bacteroidia | o__Bacteroidales | f__Rs-E47 termite group | g__ | s__	0	0	0.0000700182047332306	0.0000700182047332306	0.0000350091023666153	0	0	0.0000350091023666153	0	0	0.0000700182047332306	0.0000350091023666153	0.000175045511833077
k__Bacteria | p__Epsilonbacteraeota | c__Campylobacteria | o__Campylobacterales | f__Campylobacteraceae | g__Campylobacter | s__Campylobacter concisus	0	0	0.0000700182047332306	0.0000700182047332306	0	0.0000350091023666153	0.000140036409466461	0.000105027307099846	0	0	0	0.0000700182047332306	0
k__Bacteria | p__Firmicutes | c__Bacilli | o__Lactobacillales | f__Streptococcaceae | g__Streptococcus | s__Streptococcus sp. 2010_Ileo_MS_XIVb	0	0	0	0	0	0	0.0000700182047332306	0	0.000280072818932923	0	0.000140036409466461	0	0
k__Bacteria | p__Actinobacteria | c__Actinobacteria | o__Actinomycetales | f__Actinomycetaceae | g__Actinomyces | s__Actinomyces sp. oral taxon 172 str. F0311	0	0	0.000175045511833077	0.0000350091023666153	0	0.0000700182047332306	0.0000700182047332306	0.0000350091023666153	0	0.000105027307099846	0	0	0
k__Bacteria | p__Bacteroidetes | c__Bacteroidia | o__Bacteroidales | f__Tannerellaceae | g__Parabacteroides | s__Parabacteroides johnsonii CL02T12C29	0.000140036409466461	0	0.000105027307099846	0	0	0	0	0.0000350091023666153	0	0	0	0.000105027307099846	0.000105027307099846
k__Bacteria | p__Firmicutes | c__Clostridia | o__Clostridiales | f__Lachnospiraceae | g__Lachnospiraceae FCS020 group | s__	0.000140036409466461	0	0.000245063716566307	0	0.0000700182047332306	0.0000350091023666153	0	0	0	0	0	0	0
k__Bacteria | p__Firmicutes | c__Clostridia | o__Clostridiales | f__Peptostreptococcaceae | g__Filifactor | s__Filifactor alocis ATCC 35896	0.0000700182047332306	0	0.0000350091023666153	0.0000350091023666153	0.000105027307099846	0	0.000140036409466461	0	0.000105027307099846	0	0	0	0
k__Bacteria | p__Proteobacteria | c__Gammaproteobacteria | o__Enterobacteriales | f__Enterobacteriaceae | g__Morganella | s__Morganella morganii subsp. morganii	0	0	0.0000350091023666153	0.000210054614199692	0.0000700182047332306	0	0	0	0	0	0.000105027307099846	0	0.0000700182047332306
k__Archaea | p__Euryarchaeota | c__Methanobacteria | o__Methanobacteriales | f__Methanobacteriaceae | g__Methanobacterium | s__	0	0	0	0.000140036409466461	0.0000350091023666153	0	0.000140036409466461	0.0000700182047332306	0.0000700182047332306	0	0	0	0
k__Bacteria | p__Actinobacteria | c__Actinobacteria | o__Micrococcales | f__Micrococcaceae | g__Rothia | s__Rothia dentocariosa ATCC 17931	0.000175045511833077	0	0	0	0	0	0	0.000105027307099846	0	0.0000700182047332306	0.000105027307099846	0	0
k__Bacteria | p__Bacteroidetes | c__Bacteroidia | o__Bacteroidales | f__p-2534-18B5 gut group | g__ | s__	0	0	0.0000350091023666153	0	0	0	0.0000700182047332306	0	0.0000350091023666153	0	0.0000350091023666153	0	0.000280072818932923
k__Bacteria | p__Firmicutes | c__Bacilli | o__Lactobacillales | f__P5D1-392 | g__Granulicatella sp. BB-11 | s__Granulicatella sp. BB-11	0	0	0	0.0000700182047332306	0.000280072818932923	0.0000350091023666153	0	0	0	0.0000700182047332306	0	0	0
k__Bacteria | p__Firmicutes | c__Bacilli | o__Lactobacillales | f__Streptococcaceae | g__Streptococcus | s__Streptococcus sp. oral taxon G59	0	0.0000350091023666153	0	0	0.000280072818932923	0	0	0	0.000105027307099846	0.0000350091023666153	0	0	0
k__Bacteria | p__Proteobacteria | c__Alphaproteobacteria | o__Rhizobiales | f__Beijerinckiaceae | g__ | s__	0	0.0000700182047332306	0	0	0.0000350091023666153	0	0	0	0	0.000105027307099846	0.0000350091023666153	0.000175045511833077	0.0000350091023666153
k__Bacteria | p__Proteobacteria | c__Gammaproteobacteria | o__Betaproteobacteriales | f__Burkholderiaceae | g__Delftia | s__Delftia sp. LZ-C	0.0000350091023666153	0	0	0.0000350091023666153	0	0	0.0000700182047332306	0.000280072818932923	0	0	0	0	0.0000350091023666153
k__Bacteria | p__Proteobacteria | c__Gammaproteobacteria | o__Betaproteobacteriales | f__Burkholderiaceae | g__Noviherbaspirillum | s__Noviherbaspirillum canariense	0	0	0	0	0	0	0.0000350091023666153	0.0000350091023666153	0.0000350091023666153	0.000350091023666153	0	0	0
k__Bacteria | p__Bacteroidetes | c__Bacteroidia | o__Flavobacteriales | f__Flavobacteriaceae | g__Capnocytophaga | s__Capnocytophaga sp. oral taxon 335 str. F0486	0.000105027307099846	0	0	0	0	0.0000350091023666153	0	0	0.000210054614199692	0	0	0.0000700182047332306	0
k__Bacteria | p__Firmicutes | c__Bacilli | o__Bacillales | f__Staphylococcaceae | g__Staphylococcus | s__Staphylococcus sp. 3s	0	0	0	0.000105027307099846	0	0.0000700182047332306	0	0	0	0.000175045511833077	0	0.0000700182047332306	0
k__Bacteria | p__Firmicutes | c__Clostridia | o__Clostridiales | f__Lachnospiraceae | g__Lachnospiraceae NC2004 group | s__	0.000105027307099846	0	0.000105027307099846	0	0	0.000140036409466461	0	0.0000700182047332306	0	0	0	0	0
k__Bacteria | p__Proteobacteria | c__Alphaproteobacteria | o__Rhizobiales | f__Rhizobiaceae | g__Mesorhizobium | s__Mesorhizobium sp. MC12s14	0	0	0.0000700182047332306	0.0000700182047332306	0	0.0000350091023666153	0.000105027307099846	0.0000700182047332306	0.0000350091023666153	0.0000350091023666153	0	0	0
k__Bacteria | p__Bacteroidetes | c__Bacteroidia | o__Bacteroidales | f__Prevotellaceae | g__Prevotella 2 | s__	0.0000700182047332306	0	0.0000350091023666153	0	0.000140036409466461	0	0	0	0.0000700182047332306	0	0.0000350091023666153	0	0.0000350091023666153
k__Bacteria | p__Firmicutes | c__Bacilli | o__Bacillales | f__Staphylococcaceae | g__ | s__	0	0	0	0	0.0000700182047332306	0	0.0000700182047332306	0.000105027307099846	0	0.0000700182047332306	0.0000350091023666153	0.0000350091023666153	0
k__Bacteria | p__Firmicutes | c__Clostridia | o__Clostridiales | f__Peptostreptococcaceae | g__Romboutsia | s__Clostridium sp. K39	0	0	0.0000350091023666153	0	0	0.0000350091023666153	0.0000350091023666153	0	0.0000350091023666153	0.000140036409466461	0.0000700182047332306	0.0000350091023666153	0
k__Bacteria | p__Firmicutes | c__Negativicutes | o__Selenomonadales | f__Veillonellaceae | g__Selenomonas | s__Selenomonas genomosp. P5	0	0	0.000175045511833077	0.000105027307099846	0	0	0	0	0	0	0.0000350091023666153	0.0000700182047332306	0
k__Bacteria | p__Proteobacteria | c__Gammaproteobacteria | o__Betaproteobacteriales | f__Burkholderiaceae | g__ | s__	0	0	0	0	0	0	0.000175045511833077	0.0000700182047332306	0.0000700182047332306	0	0.0000350091023666153	0.0000350091023666153	0
k__Bacteria | p__Proteobacteria | c__Gammaproteobacteria | o__Betaproteobacteriales | f__Burkholderiaceae | g__Parasutterella | s__Parasutterella secunda	0	0	0	0.000140036409466461	0.0000700182047332306	0	0.000105027307099846	0	0.0000700182047332306	0	0	0	0
k__Bacteria | p__Proteobacteria | c__Gammaproteobacteria | o__Betaproteobacteriales | f__Neisseriaceae | g__Neisseria | s__Neisseria lactamica	0.000280072818932923	0.0000700182047332306	0	0	0	0	0	0.0000350091023666153	0	0	0	0	0
k__Bacteria | p__Proteobacteria | c__Gammaproteobacteria | o__Enterobacteriales | f__Enterobacteriaceae | g__Proteus | s__Proteus sp. NC	0	0	0	0.0000350091023666153	0	0.0000700182047332306	0.0000350091023666153	0.0000700182047332306	0	0	0	0.000175045511833077	0
k__Bacteria | p__Firmicutes | c__Clostridia | o__ | f__ | g__ | s__	0	0	0.000105027307099846	0.000105027307099846	0	0	0.000105027307099846	0	0.0000700182047332306	0	0	0	0
k__Bacteria | p__Firmicutes | c__Clostridia | o__Clostridiales | f__Syntrophomonadaceae | g__Syntrophomonas | s__Syntrophomonas bryantii	0	0.000210054614199692	0	0	0.0000700182047332306	0	0	0.000105027307099846	0	0	0	0	0
k__Bacteria | p__Firmicutes | c__Erysipelotrichia | o__Erysipelotrichales | f__Erysipelotrichaceae | g__Coprobacillus | s__Coprobacillus sp. D6	0	0.000210054614199692	0.0000350091023666153	0.000105027307099846	0	0	0	0.0000350091023666153	0	0	0	0	0
k__Bacteria | p__Bacteroidetes | c__Bacteroidia | o__Bacteroidales | f__Paludibacteraceae | g__ | s__	0.0000700182047332306	0	0.0000700182047332306	0	0.0000350091023666153	0	0	0.0000350091023666153	0	0.0000350091023666153	0	0.0000350091023666153	0.0000700182047332306
k__Bacteria | p__Bacteroidetes | c__Bacteroidia | o__Bacteroidales | f__Prevotellaceae | g__Prevotellaceae UCG-003 | s__	0.0000700182047332306	0	0.0000700182047332306	0	0.0000700182047332306	0	0.0000700182047332306	0.0000350091023666153	0.0000350091023666153	0	0	0	0
k__Bacteria | p__Firmicutes | c__Bacilli | o__Lactobacillales | f__Aerococcaceae | g__Aerococcus | s__Aerococcus sp. GDLAMI-N1	0	0.0000700182047332306	0.0000350091023666153	0	0	0	0.0000700182047332306	0	0.0000700182047332306	0	0	0.000105027307099846	0
k__Bacteria | p__Proteobacteria | c__Gammaproteobacteria | o__Betaproteobacteriales | f__Burkholderiaceae | g__Delftia | s__Delftia sp. UIWRF1404	0.0000700182047332306	0.000140036409466461	0.0000700182047332306	0.0000350091023666153	0	0	0	0	0	0	0	0	0.0000350091023666153
k__Bacteria | p__Proteobacteria | c__Gammaproteobacteria | o__Betaproteobacteriales | f__Burkholderiaceae | g__Variovorax | s__Variovorax sp. UCM-2	0.0000350091023666153	0	0	0	0	0	0	0	0.000105027307099846	0	0	0.000140036409466461	0.0000700182047332306
k__Bacteria | p__Actinobacteria | c__Actinobacteria | o__Actinomycetales | f__Actinomycetaceae | g__Actinomyces | s__Actinomyces sp. oral taxon 414	0.000210054614199692	0.000105027307099846	0	0	0	0.0000350091023666153	0	0	0	0	0	0	0
k__Bacteria | p__Bacteroidetes | c__Bacteroidia | o__Flavobacteriales | f__Flavobacteriaceae | g__Capnocytophaga | s__Capnocytophaga ochracea	0	0	0	0	0	0	0.000105027307099846	0	0.000105027307099846	0.000140036409466461	0	0	0
k__Bacteria | p__Bacteroidetes | c__Bacteroidia | o__Sphingobacteriales | f__Lentimicrobiaceae | g__ | s__	0.0000700182047332306	0	0	0	0	0	0.0000700182047332306	0.000105027307099846	0.000105027307099846	0	0	0	0
k__Bacteria | p__Firmicutes | c__Clostridia | o__Clostridiales | f__Lachnospiraceae | g__Lachnoclostridium | s__Dorea sp. 5-2	0	0	0.000105027307099846	0	0.0000350091023666153	0.000210054614199692	0	0	0	0	0	0	0
k__Bacteria | p__Firmicutes | c__Clostridia | o__Clostridiales | f__Ruminococcaceae | g__Ruminiclostridium 1 | s__	0.0000700182047332306	0	0	0.000245063716566307	0	0	0	0	0	0	0	0	0.0000350091023666153
k__Bacteria | p__Actinobacteria | c__Actinobacteria | o__Actinomycetales | f__Actinomycetaceae | g__Actinomyces | s__Actinomyces sp. ChDC OS47	0.0000350091023666153	0	0.0000700182047332306	0	0	0	0.0000350091023666153	0	0.0000700182047332306	0	0	0	0.000105027307099846
k__Bacteria | p__Bacteroidetes | c__Bacteroidia | o__Bacteroidales | f__F082 | g__ | s__	0.0000700182047332306	0	0	0	0	0	0	0.0000350091023666153	0	0.000105027307099846	0.0000700182047332306	0	0.0000350091023666153
k__Bacteria | p__Bacteroidetes | c__Bacteroidia | o__Bacteroidales | f__Marinifilaceae | g__Butyricimonas | s__Butyricimonas synergistica	0.0000350091023666153	0	0	0	0	0.000175045511833077	0.0000350091023666153	0	0	0	0	0.0000700182047332306	0
k__Bacteria | p__Bacteroidetes | c__Bacteroidia | o__Bacteroidales | f__Prolixibacteraceae | g__BSV13 | s__	0	0	0	0	0.000105027307099846	0	0.0000700182047332306	0	0.0000700182047332306	0	0	0	0.0000700182047332306
k__Bacteria | p__Bacteroidetes | c__Bacteroidia | o__Bacteroidales | f__Tannerellaceae | g__Parabacteroides | s__Parabacteroides merdae	0.0000350091023666153	0	0	0.000175045511833077	0	0	0	0	0	0	0	0	0.000105027307099846
k__Bacteria | p__Bacteroidetes | c__Bacteroidia | o__Bacteroidales | f__Tannerellaceae | g__Parabacteroides | s__Parabacteroides sp. Marseille-P3668	0	0	0	0	0.000105027307099846	0	0.000140036409466461	0.0000700182047332306	0	0	0	0	0
k__Bacteria | p__Firmicutes | c__Bacilli | o__Lactobacillales | f__Lactobacillaceae | g__Lactobacillus | s__Lactobacillus sp. MbHmro5	0	0	0	0	0	0	0	0	0	0.000315081921299538	0	0	0
k__Bacteria | p__Firmicutes | c__Bacilli | o__Lactobacillales | f__Streptococcaceae | g__Streptococcus | s__Streptococcus uberis	0	0	0	0	0.000105027307099846	0	0.000105027307099846	0	0.000105027307099846	0	0	0	0
k__Bacteria | p__Firmicutes | c__Clostridia | o__Clostridiales | f__Lachnospiraceae | g__Tyzzerella | s__[Clostridium] lactatifermentans	0.000105027307099846	0	0.000105027307099846	0	0.000105027307099846	0	0	0	0	0	0	0	0
k__Bacteria | p__Bacteroidetes | c__Bacteroidia | o__Bacteroidales | f__Bacteroidales Incertae Sedis | g__Phocaeicola | s__Phocaeicola abscessus CCUG 55929	0	0	0	0	0.0000700182047332306	0	0.000105027307099846	0	0.0000700182047332306	0	0.0000350091023666153	0	0
k__Bacteria | p__Bacteroidetes | c__Bacteroidia | o__Bacteroidales | f__Prevotellaceae | g__Prevotella | s__Prevotella nigrescens CC14M	0	0.0000350091023666153	0	0	0.000175045511833077	0	0.0000700182047332306	0	0	0	0	0	0
k__Bacteria | p__Bacteroidetes | c__Bacteroidia | o__Bacteroidales | f__Prevotellaceae | g__Prevotella | s__Prevotella sp. oral taxon G60	0	0	0	0	0.000105027307099846	0	0	0	0	0.0000700182047332306	0	0.0000350091023666153	0.0000700182047332306
k__Bacteria | p__Bacteroidetes | c__Bacteroidia | o__Sphingobacteriales | f__Sphingobacteriaceae | g__Mucilaginibacter | s__Mucilaginibacter sp. QM49	0	0.0000350091023666153	0.000175045511833077	0	0	0	0	0	0	0.0000700182047332306	0	0	0
k__Bacteria | p__Proteobacteria | c__Gammaproteobacteria | o__Betaproteobacteriales | f__Burkholderiaceae | g__Ralstonia | s__Ralstonia sp. R8a	0	0	0	0	0	0	0.0000350091023666153	0.000140036409466461	0	0.000105027307099846	0	0	0
k__Bacteria | p__Proteobacteria | c__Gammaproteobacteria | o__Betaproteobacteriales | f__Neisseriaceae | g__Neisseria | s__Neisseria subflava	0	0.0000700182047332306	0	0	0	0.0000700182047332306	0	0	0	0.0000700182047332306	0	0.0000350091023666153	0.0000350091023666153
k__Bacteria | p__Proteobacteria | c__Gammaproteobacteria | o__Betaproteobacteriales | f__Nitrosomonadaceae | g__MND1 | s__	0	0.0000700182047332306	0	0.0000700182047332306	0.000105027307099846	0	0	0.0000350091023666153	0	0	0	0	0
k__Bacteria | p__Proteobacteria | c__Gammaproteobacteria | o__Enterobacteriales | f__Enterobacteriaceae | g__Kosakonia | s__Enterobacter cloacae S611	0	0	0	0	0	0.0000700182047332306	0	0.0000700182047332306	0	0.000140036409466461	0	0	0
k__Bacteria | p__Firmicutes | c__Bacilli | o__Lactobacillales | f__Lactobacillaceae | g__Pediococcus | s__Pediococcus ethanolidurans	0	0	0	0.000245063716566307	0	0	0	0	0.0000350091023666153	0	0	0	0
k__Bacteria | p__Bacteroidetes | c__Bacteroidia | o__Bacteroidales | f__Prevotellaceae | g__Prevotella | s__Prevotella sp. oral taxon 299 str. F0039	0	0.0000700182047332306	0	0	0	0	0.0000700182047332306	0.0000350091023666153	0	0	0.0000350091023666153	0.0000350091023666153	0
k__Bacteria | p__Firmicutes | c__Erysipelotrichia | o__Erysipelotrichales | f__Erysipelotrichaceae | g__Ileibacterium | s__	0.000140036409466461	0	0	0	0	0	0	0.0000350091023666153	0	0.0000700182047332306	0	0	0
k__Bacteria | p__Acidobacteria | c__Acidobacteriia | o__Acidobacteriales | f__ | g__ | s__	0	0	0	0	0.000175045511833077	0	0	0	0.0000700182047332306	0	0	0	0
k__Bacteria | p__Acidobacteria | c__Subgroup 6 | o__ | f__ | g__ | s__	0.0000350091023666153	0	0.000105027307099846	0	0	0	0.0000350091023666153	0	0.0000700182047332306	0	0	0	0
k__Bacteria | p__Bacteroidetes | c__Bacteroidia | o__Bacteroidales | f__Tannerellaceae | g__Tannerella | s__Tannerella forsythia	0.0000350091023666153	0	0	0	0	0	0	0	0.000105027307099846	0	0.0000700182047332306	0	0.0000350091023666153
k__Bacteria | p__Firmicutes | c__Bacilli | o__Bacillales | f__Staphylococcaceae | g__Staphylococcus | s__Staphylococcus aureus	0	0	0	0.000210054614199692	0	0	0	0	0	0	0.0000350091023666153	0	0
k__Bacteria | p__Firmicutes | c__Bacilli | o__Bacillales | f__Staphylococcaceae | g__Staphylococcus | s__Staphylococcus sp. CQ-6	0	0	0	0.0000350091023666153	0	0	0.0000700182047332306	0.000105027307099846	0.0000350091023666153	0	0	0	0
k__Bacteria | p__Firmicutes | c__Bacilli | o__Lactobacillales | f__Lactobacillaceae | g__Lactobacillus | s__Lactobacillus kalixensis DSM 16043	0	0	0	0	0	0	0.000105027307099846	0	0.000140036409466461	0	0	0	0
k__Bacteria | p__Firmicutes | c__Bacilli | o__Lactobacillales | f__Lactobacillaceae | g__Lactobacillus | s__Lactobacillus satsumensis DSM 16230 = JCM 12392	0	0	0	0	0	0	0.000105027307099846	0	0.000140036409466461	0	0	0	0
k__Bacteria | p__Firmicutes | c__Clostridia | o__Clostridiales | f__Lachnospiraceae | g__[Eubacterium] oxidoreducens group | s__	0.000175045511833077	0	0	0	0	0.0000700182047332306	0	0	0	0	0	0	0
k__Bacteria | p__Fusobacteria | c__Fusobacteriia | o__Fusobacteriales | f__Leptotrichiaceae | g__Leptotrichia | s__Leptotrichia trevisanii	0.0000350091023666153	0	0.0000350091023666153	0	0	0	0.000105027307099846	0	0	0	0.0000350091023666153	0.0000350091023666153	0
k__Bacteria | p__Proteobacteria | c__Deltaproteobacteria | o__Desulfovibrionales | f__Desulfovibrionaceae | g__Desulfovibrio | s__Desulfovibrio piger	0	0	0	0	0	0.0000350091023666153	0.000105027307099846	0	0.000105027307099846	0	0	0	0
k__Bacteria | p__Proteobacteria | c__Gammaproteobacteria | o__Betaproteobacteriales | f__Burkholderiaceae | g__Herbaspirillum | s__Herbaspirillum huttiense subsp. huttiense	0	0	0	0	0.000105027307099846	0	0	0.000105027307099846	0	0.0000350091023666153	0	0	0
k__Bacteria | p__Actinobacteria | c__Actinobacteria | o__Micrococcales | f__Micrococcaceae | g__Rothia | s__Rothia mucilaginosa	0	0	0	0	0	0	0.0000700182047332306	0	0.0000350091023666153	0	0.000105027307099846	0	0
k__Bacteria | p__Actinobacteria | c__Actinobacteria | o__Micrococcales | f__Micrococcaceae | g__Rothia | s__Rothia mucilaginosa M508	0	0	0.0000350091023666153	0.0000350091023666153	0.0000700182047332306	0	0	0	0.0000700182047332306	0	0	0	0
k__Bacteria | p__Actinobacteria | c__Actinobacteria | o__Streptomycetales | f__Streptomycetaceae | g__Streptomyces | s__Streptomyces canus	0.000105027307099846	0.0000350091023666153	0	0	0	0	0	0	0	0.0000700182047332306	0	0	0
k__Bacteria | p__Actinobacteria | c__Coriobacteriia | o__Coriobacteriales | f__Eggerthellaceae | g__ | s__	0	0	0.0000350091023666153	0	0	0	0.000105027307099846	0	0.0000350091023666153	0	0	0	0.0000350091023666153
k__Bacteria | p__Bacteroidetes | c__Bacteroidia | o__Bacteroidales | f__Bacteroidaceae | g__Bacteroides | s__Bacteroides faecichinchillae	0	0	0	0	0.000210054614199692	0	0	0	0	0	0	0	0
k__Bacteria | p__Bacteroidetes | c__Bacteroidia | o__Bacteroidales | f__Bacteroidaceae | g__Bacteroides | s__Bacteroides salyersiae CL02T12C01	0	0	0.0000700182047332306	0	0	0	0.0000350091023666153	0.0000700182047332306	0.0000350091023666153	0	0	0	0
k__Bacteria | p__Bacteroidetes | c__Bacteroidia | o__Bacteroidales | f__Prevotellaceae | g__Prevotella | s__Prevotella oris	0	0	0.0000350091023666153	0.0000700182047332306	0	0	0.0000350091023666153	0.0000700182047332306	0	0	0	0	0
k__Bacteria | p__Firmicutes | c__Bacilli | o__Lactobacillales | f__Enterococcaceae | g__Enterococcus | s__Enterococcus faecium	0	0	0	0	0	0	0.0000700182047332306	0	0.0000350091023666153	0	0	0	0.000105027307099846
k__Bacteria | p__Firmicutes | c__Bacilli | o__Lactobacillales | f__Enterococcaceae | g__Enterococcus | s__Enterococcus sp. BeC2	0	0	0.0000350091023666153	0	0.000105027307099846	0	0	0.0000700182047332306	0	0	0	0	0
k__Bacteria | p__Firmicutes | c__Clostridia | o__Clostridiales | f__Family XI | g__Parvimonas | s__Parvimonas micra	0	0.0000700182047332306	0	0	0.0000700182047332306	0	0	0	0	0	0.0000700182047332306	0	0
k__Bacteria | p__Firmicutes | c__Clostridia | o__Clostridiales | f__Family XI | g__Sedimentibacter | s__Sedimentibacter sp. JN18_V27_I	0	0	0	0	0.0000700182047332306	0	0.0000700182047332306	0.0000700182047332306	0	0	0	0	0
k__Bacteria | p__Fusobacteria | c__Fusobacteriia | o__Fusobacteriales | f__Leptotrichiaceae | g__Leptotrichia | s__Leptotrichia sp. Marseille-P3007	0	0	0	0	0	0.0000700182047332306	0.0000350091023666153	0	0.0000350091023666153	0	0.0000700182047332306	0	0
k__Bacteria | p__Proteobacteria | c__Alphaproteobacteria | o__Rhizobiales | f__Rhizobiaceae | g__Mesorhizobium | s__Mesorhizobium amorphae	0	0	0	0	0	0	0.0000700182047332306	0.000140036409466461	0	0	0	0	0
k__Bacteria | p__Proteobacteria | c__Gammaproteobacteria | o__Enterobacteriales | f__Enterobacteriaceae | g__Buttiauxella | s__Buttiauxella ferragutiae	0	0	0	0	0	0	0.0000350091023666153	0	0	0.0000700182047332306	0	0.000105027307099846	0
k__Bacteria | p__Proteobacteria | c__Gammaproteobacteria | o__Pseudomonadales | f__Pseudomonadaceae | g__Pseudomonas | s__Pseudomonas sp. KSH3	0	0	0	0	0.000140036409466461	0.0000350091023666153	0	0	0	0.0000350091023666153	0	0	0
k__Bacteria | p__Acidobacteria | c__Holophagae | o__Subgroup 7 | f__ | g__ | s__	0.0000700182047332306	0	0	0.0000700182047332306	0.0000350091023666153	0	0	0	0	0	0	0	0
k__Bacteria | p__Actinobacteria | c__Coriobacteriia | o__Coriobacteriales | f__Atopobiaceae | g__Olsenella | s__Olsenella sp. oral taxon 807	0	0	0	0.0000350091023666153	0	0	0.0000350091023666153	0.0000700182047332306	0.0000350091023666153	0	0	0	0
k__Bacteria | p__Actinobacteria | c__Coriobacteriia | o__Coriobacteriales | f__Eggerthellaceae | g__Paraeggerthella | s__Paraeggerthella hongkongensis	0	0.000140036409466461	0	0	0	0	0	0.0000350091023666153	0	0	0	0	0
k__Bacteria | p__Bacteroidetes | c__Bacteroidia | o__Bacteroidales | f__Bacteroidaceae | g__Bacteroides | s__Bacteroides heparinolyticus ATCC 35895	0	0	0	0	0	0	0	0.0000350091023666153	0	0	0	0.000140036409466461	0
k__Bacteria | p__Bacteroidetes | c__Bacteroidia | o__Bacteroidales | f__Dysgonomonadaceae | g__Proteiniphilum | s__Inostemma sp. AD-2014	0	0	0	0	0	0.0000700182047332306	0.0000700182047332306	0	0.0000350091023666153	0	0	0	0
k__Bacteria | p__Bacteroidetes | c__Bacteroidia | o__Bacteroidales | f__Prevotellaceae | g__Prevotella 7 | s__Prevotella dentalis DSM 3688	0	0	0	0	0.0000350091023666153	0.0000700182047332306	0.0000700182047332306	0	0	0	0	0	0
k__Bacteria | p__Bacteroidetes | c__Bacteroidia | o__Bacteroidales | f__Tannerellaceae | g__Tannerella | s__Tannerella sp. oral taxon BU063 isolate Cell 2	0.0000700182047332306	0	0	0	0	0.0000350091023666153	0	0	0	0	0.0000350091023666153	0	0.0000350091023666153
k__Bacteria | p__Firmicutes | c__Bacilli | o__Lactobacillales | f__Streptococcaceae | g__Streptococcus | s__Streptococcus agalactiae	0	0	0	0.0000350091023666153	0	0	0	0	0.0000700182047332306	0	0	0	0.0000700182047332306
k__Bacteria | p__Firmicutes | c__Clostridia | o__Clostridiales | f__Lachnospiraceae | g__Lachnoclostridium | s__[Clostridium] scindens	0.000140036409466461	0	0.0000350091023666153	0	0	0	0	0	0	0	0	0	0
k__Bacteria | p__Firmicutes | c__Negativicutes | o__Selenomonadales | f__Veillonellaceae | g__Veillonella | s__Veillonella atypica	0	0	0	0	0.0000700182047332306	0	0	0	0	0.0000350091023666153	0.0000700182047332306	0	0
k__Bacteria | p__Acidobacteria | c__Subgroup 22 | o__ | f__ | g__ | s__	0	0	0	0	0.000175045511833077	0	0	0	0	0	0	0	0
k__Bacteria | p__Actinobacteria | c__Actinobacteria | o__Actinomycetales | f__Actinomycetaceae | g__Actinomyces | s__Actinomyces sp. oral taxon 448 str. F0400	0	0	0	0	0	0	0.0000700182047332306	0	0	0.000105027307099846	0	0	0
k__Bacteria | p__Bacteroidetes | c__Bacteroidia | o__Bacteroidales | f__Marinifilaceae | g__Butyricimonas | s__Butyricimonas sp. AT11	0.000105027307099846	0	0	0.0000700182047332306	0	0	0	0	0	0	0	0	0
k__Bacteria | p__Bacteroidetes | c__Bacteroidia | o__Bacteroidales | f__Prevotellaceae | g__Prevotella 6 | s__	0	0	0.0000700182047332306	0	0	0	0	0	0	0	0	0	0.000105027307099846
k__Bacteria | p__Bacteroidetes | c__Bacteroidia | o__Bacteroidales | f__Rikenellaceae | g__Alistipes | s__Alistipes timonensis JC136	0	0	0	0	0	0	0.0000700182047332306	0	0	0.000105027307099846	0	0	0
k__Bacteria | p__Bacteroidetes | c__Bacteroidia | o__Chitinophagales | f__Chitinophagaceae | g__Taibaiella | s__Taibaiella soli	0	0	0	0	0	0	0	0	0	0.000175045511833077	0	0	0
k__Bacteria | p__Bacteroidetes | c__Bacteroidia | o__Cytophagales | f__Cytophagaceae | g__Cytophaga | s__Cytophaga hutchinsonii ATCC 33406	0.000105027307099846	0	0	0	0.0000700182047332306	0	0	0	0	0	0	0	0
k__Bacteria | p__Bacteroidetes | c__Bacteroidia | o__Sphingobacteriales | f__Sphingobacteriaceae | g__Pedobacter | s__Pedobacter zeae	0.000175045511833077	0	0	0	0	0	0	0	0	0	0	0	0
k__Bacteria | p__Chloroflexi | c__Anaerolineae | o__SBR1031 | f__ | g__ | s__	0.000105027307099846	0	0	0	0	0	0.0000350091023666153	0	0.0000350091023666153	0	0	0	0
k__Bacteria | p__Firmicutes | c__Bacilli | o__Lactobacillales | f__Lactobacillaceae | g__Lactobacillus | s__Lactobacillus vaginalis	0	0	0	0	0	0	0.0000350091023666153	0.0000350091023666153	0	0.000105027307099846	0	0	0
k__Bacteria | p__Firmicutes | c__Clostridia | o__Clostridiales | f__Family XIII | g__[Eubacterium] saphenum group | s__	0	0	0	0	0	0	0	0	0.0000700182047332306	0	0	0.000105027307099846	0
k__Bacteria | p__Firmicutes | c__Clostridia | o__Clostridiales | f__Peptostreptococcaceae | g__Peptostreptococcus | s__Peptostreptococcus sp. canine oral taxon 227	0	0.0000700182047332306	0.000105027307099846	0	0	0	0	0	0	0	0	0	0
k__Bacteria | p__Fusobacteria | c__Fusobacteriia | o__Fusobacteriales | f__Leptotrichiaceae | g__Leptotrichia | s__Leptotrichia sp. oral taxon 212	0	0	0	0	0	0	0	0.000175045511833077	0	0	0	0	0
k__Bacteria | p__Proteobacteria | c__Alphaproteobacteria | o__Rhizobiales | f__Beijerinckiaceae | g__Bosea | s__Afipia sp. sptzw29	0.000105027307099846	0	0	0	0	0	0	0.0000700182047332306	0	0	0	0	0
k__Bacteria | p__Proteobacteria | c__Alphaproteobacteria | o__Rhizobiales | f__Rhizobiaceae | g__Phyllobacterium | s__Rhizobium sp. A8	0	0	0	0	0	0.000175045511833077	0	0	0	0	0	0	0
k__Bacteria | p__Proteobacteria | c__Gammaproteobacteria | o__Betaproteobacteriales | f__Neisseriaceae | g__Neisseria | s__Neisseria canis	0	0	0	0	0	0.000175045511833077	0	0	0	0	0	0	0
k__Bacteria | p__Proteobacteria | c__Gammaproteobacteria | o__Enterobacteriales | f__Enterobacteriaceae | g__Enterobacter | s__Enterobacter sp. M6	0	0.000175045511833077	0	0	0	0	0	0	0	0	0	0	0
k__Bacteria | p__Proteobacteria | c__Gammaproteobacteria | o__Enterobacteriales | f__Enterobacteriaceae | g__Enterobacter | s__Enterobacter sp. NRRU-N20	0	0	0	0	0	0	0.000105027307099846	0	0.0000700182047332306	0	0	0	0
k__Archaea | p__Euryarchaeota | c__Thermoplasmata | o__Methanomassiliicoccales | f__Methanomassiliicoccaceae | g__Methanomassiliicoccus | s__Methanomicrobia archaeon DTU008	0	0	0	0	0.000140036409466461	0	0	0	0	0	0	0	0
k__Bacteria | p__Acidobacteria | c__Subgroup 25 | o__ | f__ | g__ | s__	0	0	0	0	0	0	0.0000700182047332306	0.0000700182047332306	0	0	0	0	0
k__Bacteria | p__Actinobacteria | c__Actinobacteria | o__Micrococcales | f__Micrococcaceae | g__Micrococcus | s__Micrococcus luteus	0	0	0	0.000140036409466461	0	0	0	0	0	0	0	0	0
k__Bacteria | p__Actinobacteria | c__Coriobacteriia | o__Coriobacteriales | f__Atopobiaceae | g__ | s__	0.000140036409466461	0	0	0	0	0	0	0	0	0	0	0	0
k__Bacteria | p__Actinobacteria | c__Coriobacteriia | o__Coriobacteriales | f__Eggerthellaceae | g__Enterorhabdus | s__Enterorhabdus caecimuris B7	0.000140036409466461	0	0	0	0	0	0	0	0	0	0	0	0
k__Bacteria | p__Bacteroidetes | c__Bacteroidia | o__Bacteroidales | f__Porphyromonadaceae | g__Porphyromonas | s__Porphyromonas sp. 2007b	0	0	0	0	0	0	0	0.000140036409466461	0	0	0	0	0
k__Bacteria | p__Bacteroidetes | c__Bacteroidia | o__Bacteroidales | f__Prevotellaceae | g__Prevotella | s__Prevotella intermedia	0.0000700182047332306	0	0	0	0.0000700182047332306	0	0	0	0	0	0	0	0
k__Bacteria | p__Bacteroidetes | c__Bacteroidia | o__Bacteroidales | f__Prolixibacteraceae | g__ | s__	0	0	0.0000350091023666153	0	0	0	0.0000350091023666153	0	0.0000350091023666153	0	0	0	0.0000350091023666153
k__Bacteria | p__Bacteroidetes | c__Bacteroidia | o__Bacteroidales | f__Tannerellaceae | g__Macellibacteroides | s__Bacteroides sp. strain Z4	0	0	0	0	0.000140036409466461	0	0	0	0	0	0	0	0
k__Bacteria | p__Dependentiae | c__Babeliae | o__Babeliales | f__Vermiphilaceae | g__ | s__	0	0	0.000140036409466461	0	0	0	0	0	0	0	0	0	0
k__Bacteria | p__Epsilonbacteraeota | c__Campylobacteria | o__Campylobacterales | f__Helicobacteraceae | g__Helicobacter | s__Syphacia muris	0.000140036409466461	0	0	0	0	0	0	0	0	0	0	0	0
k__Bacteria | p__Firmicutes | c__Bacilli | o__Bacillales | f__Bacillaceae | g__Bacillus | s__Bacillus cytotoxicus	0	0	0	0	0	0	0	0	0	0.000140036409466461	0	0	0
k__Bacteria | p__Firmicutes | c__Bacilli | o__Lactobacillales | f__Enterococcaceae | g__Enterococcus | s__Enterococcus sp. C6I11	0	0	0	0	0.000140036409466461	0	0	0	0	0	0	0	0
k__Bacteria | p__Firmicutes | c__Bacilli | o__Lactobacillales | f__Lactobacillaceae | g__Lactobacillus | s__Lactobacillus perolens	0	0	0	0	0	0	0	0	0	0	0	0	0.000140036409466461
k__Bacteria | p__Firmicutes | c__Bacilli | o__Lactobacillales | f__Lactobacillaceae | g__Lactobacillus | s__Lactobacillus salivarius	0	0	0	0	0	0	0	0	0	0	0	0	0.000140036409466461
k__Bacteria | p__Firmicutes | c__Clostridia | o__Clostridiales | f__Family XIII | g__ | s__	0.0000700182047332306	0	0	0	0.0000700182047332306	0	0	0	0	0	0	0	0
k__Bacteria | p__Firmicutes | c__Clostridia | o__Clostridiales | f__Ruminococcaceae | g__Harryflintia | s__	0	0	0	0	0	0	0	0	0	0.000140036409466461	0	0	0
k__Bacteria | p__Firmicutes | c__Erysipelotrichia | o__Erysipelotrichales | f__Erysipelotrichaceae | g__Candidatus Stoquefichus | s__	0	0.0000700182047332306	0	0	0	0	0	0.0000700182047332306	0	0	0	0	0
k__Bacteria | p__Firmicutes | c__Negativicutes | o__Selenomonadales | f__Veillonellaceae | g__Selenomonas 3 | s__Selenomonas sp. oral taxon 140	0	0	0	0	0	0.0000700182047332306	0	0	0	0	0	0.0000350091023666153	0.0000350091023666153
k__Bacteria | p__Proteobacteria | c__Alphaproteobacteria | o__Rhizobiales | f__Rhizobiaceae | g__Aquamicrobium | s__Mesorhizobium sp. 4FB11	0	0	0	0	0	0	0	0.000140036409466461	0	0	0	0	0
k__Bacteria | p__Proteobacteria | c__Alphaproteobacteria | o__Rhizobiales | f__Xanthobacteraceae | g__Bradyrhizobium | s__Bradyrhizobium sp. SEMIA 6186	0	0	0	0	0	0	0.0000700182047332306	0.0000700182047332306	0	0	0	0	0
k__Bacteria | p__Proteobacteria | c__Gammaproteobacteria | o__Betaproteobacteriales | f__Burkholderiaceae | g__Delftia | s__Delftia sp. 142	0	0	0	0	0	0	0.000140036409466461	0	0	0	0	0	0
k__Bacteria | p__Proteobacteria | c__Gammaproteobacteria | o__Betaproteobacteriales | f__Burkholderiaceae | g__Ramlibacter | s__	0	0	0	0	0.000140036409466461	0	0	0	0	0	0	0	0
k__Bacteria | p__Proteobacteria | c__Gammaproteobacteria | o__Betaproteobacteriales | f__Neisseriaceae | g__Eikenella | s__Eikenella sp. NML130454	0.0000700182047332306	0	0	0	0	0	0	0.0000350091023666153	0	0.0000350091023666153	0	0	0
k__Bacteria | p__Proteobacteria | c__Gammaproteobacteria | o__Xanthomonadales | f__Xanthomonadaceae | g__Lysobacter | s__Lysobacter sp. YJ15	0	0	0	0	0.000140036409466461	0	0	0	0	0	0	0	0
k__Bacteria | p__Actinobacteria | c__Actinobacteria | o__Corynebacteriales | f__Nocardiaceae | g__Rhodococcus | s__Rhodococcus erythropolis	0	0	0	0	0	0	0	0.000105027307099846	0	0.0000350091023666153	0	0	0
k__Bacteria | p__Bacteroidetes | c__Bacteroidia | o__Bacteroidales | f__Bacteroidaceae | g__Bacteroides | s__Bacteroides plebeius	0	0.000105027307099846	0	0	0	0	0.0000350091023666153	0	0	0	0	0	0
k__Bacteria | p__Bacteroidetes | c__Bacteroidia | o__Bacteroidales | f__Marinifilaceae | g__ | s__	0	0	0	0	0.000105027307099846	0.0000350091023666153	0	0	0	0	0	0	0
k__Bacteria | p__Bacteroidetes | c__Bacteroidia | o__Bacteroidales | f__Paludibacteraceae | g__F0058 | s__	0	0	0	0	0	0	0.0000350091023666153	0	0.000105027307099846	0	0	0	0
k__Bacteria | p__Firmicutes | c__Clostridia | o__Clostridiales | f__Lachnospiraceae | g__Oribacterium | s__Porphyromonas sp. oral taxon 278 str. W7784	0	0.000105027307099846	0	0	0	0	0.0000350091023666153	0	0	0	0	0	0
k__Bacteria | p__Firmicutes | c__Negativicutes | o__Selenomonadales | f__Veillonellaceae | g__Anaeroglobus | s__Colibacter massiliensis	0	0	0	0	0.000105027307099846	0	0	0	0	0	0	0	0.0000350091023666153
k__Bacteria | p__Proteobacteria | c__Alphaproteobacteria | o__Rhizobiales | f__Xanthobacteraceae | g__Bradyrhizobium | s__Bradyrhizobium japonicum	0.000105027307099846	0	0	0	0	0	0	0.0000350091023666153	0	0	0	0	0
k__Bacteria | p__Proteobacteria | c__Gammaproteobacteria | o__Aeromonadales | f__Succinivibrionaceae | g__ | s__	0	0	0	0	0	0	0.0000350091023666153	0.000105027307099846	0	0	0	0	0
k__Bacteria | p__Proteobacteria | c__Gammaproteobacteria | o__Betaproteobacteriales | f__Aquaspirillaceae | g__Aquaspirillum | s__Aquaspirillum sp. canine oral taxon 091	0	0	0	0	0	0	0.000105027307099846	0.0000350091023666153	0	0	0	0	0
k__Bacteria | p__Verrucomicrobia | c__Verrucomicrobiae | o__Verrucomicrobiales | f__DEV007 | g__ | s__	0	0	0	0	0	0	0.0000350091023666153	0	0.000105027307099846	0	0	0	0
k__Bacteria | p__Acidobacteria | c__Acidobacteriia | o__Acidobacteriales | f__Acidobacteriaceae (Subgroup 1) | g__Terriglobus | s__Terriglobus sp. TAA 43	0	0	0	0	0	0	0	0	0	0	0	0.000105027307099846	0
k__Bacteria | p__Acidobacteria | c__Acidobacteriia | o__Acidobacteriales | f__Koribacteraceae | g__Candidatus Koribacter | s__	0.000105027307099846	0	0	0	0	0	0	0	0	0	0	0	0
k__Bacteria | p__Actinobacteria | c__Coriobacteriia | o__Coriobacteriales | f__Eggerthellaceae | g__Senegalimassilia | s__	0.000105027307099846	0	0	0	0	0	0	0	0	0	0	0	0
k__Bacteria | p__Bacteroidetes | c__Bacteroidia | o__Bacteroidales | f__Bacteroidaceae | g__Bacteroides | s__Bacteroides paurosaccharolyticus JCM 15092	0	0	0	0	0	0	0.0000700182047332306	0	0.0000350091023666153	0	0	0	0
k__Bacteria | p__Bacteroidetes | c__Bacteroidia | o__Bacteroidales | f__Bacteroidaceae | g__Bacteroides | s__Bacteroides sp. SB5	0	0	0	0	0	0	0.0000700182047332306	0	0.0000350091023666153	0	0	0	0
k__Bacteria | p__Bacteroidetes | c__Bacteroidia | o__Bacteroidales | f__Prevotellaceae | g__Paraprevotella | s__Paraprevotella clara	0.0000350091023666153	0	0.0000700182047332306	0	0	0	0	0	0	0	0	0	0
k__Bacteria | p__Bacteroidetes | c__Bacteroidia | o__Bacteroidales | f__Rikenellaceae | g__hoa5-07d05 gut group | s__	0	0	0	0	0	0	0.0000700182047332306	0	0.0000350091023666153	0	0	0	0
k__Bacteria | p__Bacteroidetes | c__Bacteroidia | o__Bacteroidales | f__Tannerellaceae | g__Parabacteroides | s__Parabacteroides distasonis str. 3999B T(B) 6	0	0	0	0	0	0	0	0.0000350091023666153	0	0	0.0000700182047332306	0	0
k__Bacteria | p__Bacteroidetes | c__Bacteroidia | o__Bacteroidales | f__Tannerellaceae | g__Parabacteroides | s__Parabacteroides goldsteinii CL02T12C30	0	0.000105027307099846	0	0	0	0	0	0	0	0	0	0	0
k__Bacteria | p__Bacteroidetes | c__Bacteroidia | o__Bacteroidales | f__Tannerellaceae | g__Parabacteroides | s__Parabacteroides sp. PF5-2	0.0000350091023666153	0	0	0.0000350091023666153	0	0	0	0	0	0.0000350091023666153	0	0	0
k__Bacteria | p__Bacteroidetes | c__Bacteroidia | o__Bacteroidetes VC2.1 Bac22 | f__ | g__ | s__	0	0	0	0	0	0	0.0000700182047332306	0.0000350091023666153	0	0	0	0	0
k__Bacteria | p__Bacteroidetes | c__Bacteroidia | o__Chitinophagales | f__Chitinophagaceae | g__Terrimonas | s__Terrimonas lutea	0.000105027307099846	0	0	0	0	0	0	0	0	0	0	0	0
k__Bacteria | p__Bacteroidetes | c__Bacteroidia | o__Flavobacteriales | f__Flavobacteriaceae | g__Capnocytophaga | s__Capnocytophaga sp. oral taxon 326 str. F0382	0	0	0	0	0	0.0000700182047332306	0	0	0	0.0000350091023666153	0	0	0
k__Bacteria | p__Bacteroidetes | c__Bacteroidia | o__Sphingobacteriales | f__env.OPS 17 | g__ | s__	0	0	0	0	0	0	0	0	0	0	0	0.000105027307099846	0
k__Bacteria | p__Chloroflexi | c__Anaerolineae | o__Anaerolineales | f__Anaerolineaceae | g__Flexilinea | s__Flexilinea flocculi	0	0	0	0	0	0.000105027307099846	0	0	0	0	0	0	0
k__Bacteria | p__Firmicutes | c__ | o__ | f__ | g__ | s__	0	0	0	0	0	0	0	0	0	0.000105027307099846	0	0	0
k__Bacteria | p__Firmicutes | c__Bacilli | o__Bacillales | f__Bacillaceae | g__Bacillus | s__Bacillus sp. XA8	0	0	0	0	0	0.000105027307099846	0	0	0	0	0	0	0
k__Bacteria | p__Firmicutes | c__Bacilli | o__Bacillales | f__Planococcaceae | g__Chungangia | s__Bacillus sp. BAB-4122	0	0	0	0	0	0	0	0	0.000105027307099846	0	0	0	0
k__Bacteria | p__Firmicutes | c__Bacilli | o__Bacillales | f__Staphylococcaceae | g__Staphylococcus | s__Staphylococcus sp. NR7	0	0	0	0	0	0	0.0000700182047332306	0.0000350091023666153	0	0	0	0	0
k__Bacteria | p__Firmicutes | c__Bacilli | o__Lactobacillales | f__Carnobacteriaceae | g__ | s__	0	0	0	0	0	0	0	0	0	0.000105027307099846	0	0	0
k__Bacteria | p__Firmicutes | c__Bacilli | o__Lactobacillales | f__Enterococcaceae | g__Enterococcus | s__Enterococcus rivorum	0.0000700182047332306	0	0	0	0	0	0.0000350091023666153	0	0	0	0	0	0
k__Bacteria | p__Firmicutes | c__Bacilli | o__Lactobacillales | f__Lactobacillaceae | g__Lactobacillus | s__Lactobacillus hamsteri DSM 5661 = JCM 6256	0	0	0	0	0	0	0	0	0	0.000105027307099846	0	0	0
k__Bacteria | p__Firmicutes | c__Bacilli | o__Lactobacillales | f__Lactobacillaceae | g__Lactobacillus | s__Lactobacillus sakei subsp. sakei	0.0000700182047332306	0	0	0	0.0000350091023666153	0	0	0	0	0	0	0	0
k__Bacteria | p__Firmicutes | c__Bacilli | o__Lactobacillales | f__Lactobacillaceae | g__Lactobacillus | s__Lactobacillus sp. M20	0.000105027307099846	0	0	0	0	0	0	0	0	0	0	0	0
k__Bacteria | p__Firmicutes | c__Bacilli | o__Lactobacillales | f__Streptococcaceae | g__Streptococcus | s__Streptococcus mutans	0	0	0	0	0.000105027307099846	0	0	0	0	0	0	0	0
k__Bacteria | p__Firmicutes | c__Clostridia | o__Clostridiales | f__Lachnospiraceae | g__Lachnoclostridium | s__Clostridium fusiformis	0.000105027307099846	0	0	0	0	0	0	0	0	0	0	0	0
k__Bacteria | p__Firmicutes | c__Clostridia | o__Clostridiales | f__Lachnospiraceae | g__[Eubacterium] eligens group | s__	0	0	0	0	0	0	0.0000350091023666153	0	0.0000700182047332306	0	0	0	0
k__Bacteria | p__Firmicutes | c__Clostridia | o__Clostridiales | f__Lachnospiraceae | g__[Eubacterium] hallii group | s__	0	0	0	0	0	0	0.0000700182047332306	0	0.0000350091023666153	0	0	0	0
k__Bacteria | p__Firmicutes | c__Negativicutes | o__Selenomonadales | f__Veillonellaceae | g__Selenomonas 3 | s__	0	0	0	0	0	0.0000350091023666153	0.0000700182047332306	0	0	0	0	0	0
k__Bacteria | p__Patescibacteria | c__Saccharimonadia | o__Saccharimonadales | f__Saccharimonadaceae | g__ | s__	0	0	0	0	0	0	0.0000700182047332306	0	0.0000350091023666153	0	0	0	0
k__Bacteria | p__Proteobacteria | c__Alphaproteobacteria | o__Rhizobiales | f__Beijerinckiaceae | g__Microvirga | s__Mesorhizobium sp. CCNWQLS7	0	0.000105027307099846	0	0	0	0	0	0	0	0	0	0	0
k__Bacteria | p__Proteobacteria | c__Deltaproteobacteria | o__Myxococcales | f__Archangiaceae | g__Anaeromyxobacter | s__Anaeromyxobacter sp. Fw109-5	0	0	0	0	0.000105027307099846	0	0	0	0	0	0	0	0
k__Bacteria | p__Proteobacteria | c__Gammaproteobacteria | o__Betaproteobacteriales | f__Nitrosomonadaceae | g__GOUTA6 | s__	0	0	0	0	0	0	0.0000700182047332306	0	0.0000350091023666153	0	0	0	0
k__Bacteria | p__Proteobacteria | c__Gammaproteobacteria | o__Betaproteobacteriales | f__Nitrosomonadaceae | g__mle1-7 | s__	0	0	0	0	0	0	0.000105027307099846	0	0	0	0	0	0
k__Bacteria | p__Proteobacteria | c__Gammaproteobacteria | o__Pseudomonadales | f__Pseudomonadaceae | g__Pseudomonas | s__Pseudomonas sp. SGb385	0	0	0	0.0000350091023666153	0	0	0	0	0	0	0	0.0000700182047332306	0
k__Bacteria | p__Rokubacteria | c__NC10 | o__Rokubacteriales | f__ | g__ | s__	0	0	0	0	0.000105027307099846	0	0	0	0	0	0	0	0
k__Bacteria | p__Thermotogae | c__Thermotogae | o__Kosmotogales | f__Kosmotogaceae | g__Mesotoga | s__Mesotoga infera	0	0	0	0	0	0	0	0.0000700182047332306	0	0	0	0.0000350091023666153	0
k__Archaea | p__Euryarchaeota | c__Methanobacteria | o__Methanobacteriales | f__Methanobacteriaceae | g__Methanobrevibacter | s__Methanobrevibacter millerae	0	0	0	0	0	0	0.0000350091023666153	0	0.0000350091023666153	0	0	0	0
k__Bacteria | p__Acidobacteria | c__Acidobacteriia | o__Solibacterales | f__Solibacteraceae (Subgroup 3) | g__Candidatus Solibacter | s__	0	0	0	0.0000350091023666153	0	0	0.0000350091023666153	0	0	0	0	0	0
k__Bacteria | p__Acidobacteria | c__Subgroup 17 | o__ | f__ | g__ | s__	0.0000700182047332306	0	0	0	0	0	0	0	0	0	0	0	0
k__Bacteria | p__Actinobacteria | c__Actinobacteria | o__Actinomycetales | f__Actinomycetaceae | g__Actinomyces | s__Actinomyces sp. oral strain Hal-1065	0	0	0	0	0	0	0.0000350091023666153	0.0000350091023666153	0	0	0	0	0
k__Bacteria | p__Actinobacteria | c__Actinobacteria | o__Bifidobacteriales | f__Bifidobacteriaceae | g__Gardnerella | s__Gardnerella vaginalis 1400E	0	0	0	0	0	0	0	0	0.0000700182047332306	0	0	0	0
k__Bacteria | p__Actinobacteria | c__Actinobacteria | o__Corynebacteriales | f__Mycobacteriaceae | g__Mycobacterium | s__Micromonospora sp. NEAU-JG13	0	0	0	0	0.0000700182047332306	0	0	0	0	0	0	0	0
k__Bacteria | p__Actinobacteria | c__Actinobacteria | o__Micrococcales | f__Microbacteriaceae | g__Agromyces | s__Agromyces sp. Leaf222	0	0	0	0	0.0000700182047332306	0	0	0	0	0	0	0	0
k__Bacteria | p__Bacteroidetes | c__Bacteroidia | o__Bacteroidales | f__Bacteroidaceae | g__Bacteroides | s__Bacteroides nordii	0.0000700182047332306	0	0	0	0	0	0	0	0	0	0	0	0
k__Bacteria | p__Bacteroidetes | c__Bacteroidia | o__Bacteroidales | f__Bacteroidaceae | g__Bacteroides | s__Bacteroides vulgatus PC510	0	0	0	0	0	0	0	0	0	0.0000700182047332306	0	0	0
k__Bacteria | p__Bacteroidetes | c__Bacteroidia | o__Bacteroidales | f__Prevotellaceae | g__Prevotella 7 | s__Prevotella genomosp. P8 oral clone MB3_P13	0	0	0	0	0	0	0	0	0	0	0	0	0.0000700182047332306
k__Bacteria | p__Bacteroidetes | c__Bacteroidia | o__Bacteroidales | f__Rikenellaceae | g__Alistipes | s__Alistipes sp. Marseille-P2431	0	0	0	0	0.0000700182047332306	0	0	0	0	0	0	0	0
k__Bacteria | p__Bacteroidetes | c__Bacteroidia | o__Bacteroidales | f__Rikenellaceae | g__Rikenella | s__Rikenella microfusus DSM 15922	0	0	0	0	0	0	0.0000350091023666153	0.0000350091023666153	0	0	0	0	0
k__Bacteria | p__Bacteroidetes | c__Bacteroidia | o__Chitinophagales | f__Chitinophagaceae | g__Ferruginibacter | s__Hypsibius dujardini	0.0000700182047332306	0	0	0	0	0	0	0	0	0	0	0	0
k__Bacteria | p__Bacteroidetes | c__Bacteroidia | o__Chitinophagales | f__Chitinophagaceae | g__Flavisolibacter | s__Flavisolibacter ginsengiterrae	0	0	0	0	0	0	0	0.0000700182047332306	0	0	0	0	0
k__Bacteria | p__Bacteroidetes | c__Bacteroidia | o__Cytophagales | f__Microscillaceae | g__ | s__	0.0000700182047332306	0	0	0	0	0	0	0	0	0	0	0	0
k__Bacteria | p__Bacteroidetes | c__Bacteroidia | o__Cytophagales | f__Spirosomaceae | g__Spirosoma | s__Spirosoma soli	0	0	0	0.0000700182047332306	0	0	0	0	0	0	0	0	0
k__Bacteria | p__Bacteroidetes | c__Bacteroidia | o__Flavobacteriales | f__Flavobacteriaceae | g__Flavobacterium | s__[Flexibacter] sp. ATCC 35103	0	0	0	0	0	0	0	0	0	0.0000700182047332306	0	0	0
k__Bacteria | p__Bacteroidetes | c__Bacteroidia | o__Sphingobacteriales | f__Sphingobacteriaceae | g__Mucilaginibacter | s__Mucilaginibacter sp. IMCC12823	0	0	0	0	0.0000700182047332306	0	0	0	0	0	0	0	0
k__Bacteria | p__Bacteroidetes | c__Bacteroidia | o__Sphingobacteriales | f__Sphingobacteriaceae | g__Mucilaginibacter | s__Mucilaginibacter sp. R20-71	0.0000700182047332306	0	0	0	0	0	0	0	0	0	0	0	0
k__Bacteria | p__Firmicutes | c__Bacilli | o__Bacillales | f__Bacillaceae | g__ | s__	0	0	0	0	0	0	0.0000350091023666153	0	0.0000350091023666153	0	0	0	0
k__Bacteria | p__Firmicutes | c__Bacilli | o__Bacillales | f__Staphylococcaceae | g__Jeotgalicoccus | s__Jeotgalicoccus sp. ChroAq 89	0	0	0	0	0	0	0.0000700182047332306	0	0	0	0	0	0
k__Bacteria | p__Firmicutes | c__Bacilli | o__Bacillales | f__Staphylococcaceae | g__Staphylococcus | s__Staphylococcus sp. LAB1	0	0	0	0	0.0000700182047332306	0	0	0	0	0	0	0	0
k__Bacteria | p__Firmicutes | c__Bacilli | o__Lactobacillales | f__Lactobacillaceae | g__Lactobacillus | s__Lactobacillus amylotrophicus	0	0	0	0	0.0000700182047332306	0	0	0	0	0	0	0	0
k__Bacteria | p__Firmicutes | c__Bacilli | o__Lactobacillales | f__Lactobacillaceae | g__Lactobacillus | s__Lactobacillus delbrueckii subsp. bulgaricus	0	0	0	0	0	0	0	0	0	0	0	0	0.0000700182047332306
k__Bacteria | p__Firmicutes | c__Bacilli | o__Lactobacillales | f__Lactobacillaceae | g__Lactobacillus | s__Lactobacillus homohiochii	0	0.0000350091023666153	0.0000350091023666153	0	0	0	0	0	0	0	0	0	0
k__Bacteria | p__Firmicutes | c__Bacilli | o__Lactobacillales | f__Lactobacillaceae | g__Lactobacillus | s__Lactobacillus mobilis	0.0000700182047332306	0	0	0	0	0	0	0	0	0	0	0	0
k__Bacteria | p__Firmicutes | c__Bacilli | o__Lactobacillales | f__Lactobacillaceae | g__Lactobacillus | s__Lactobacillus sp. NBRC 3914	0	0	0	0	0	0	0	0	0.0000700182047332306	0	0	0	0
k__Bacteria | p__Firmicutes | c__Bacilli | o__Lactobacillales | f__Leuconostocaceae | g__Weissella | s__Weissella paramesenteroides	0	0	0	0.0000700182047332306	0	0	0	0	0	0	0	0	0
k__Bacteria | p__Firmicutes | c__Clostridia | o__Clostridiales | f__Clostridiaceae 1 | g__Candidatus Arthromitus | s__	0	0	0	0	0	0	0	0	0	0	0.0000700182047332306	0	0
k__Bacteria | p__Firmicutes | c__Clostridia | o__Clostridiales | f__Defluviitaleaceae | g__Defluviitaleaceae UCG-011 | s__	0.0000700182047332306	0	0	0	0	0	0	0	0	0	0	0	0
k__Bacteria | p__Firmicutes | c__Clostridia | o__Clostridiales | f__Family XI | g__Sporanaerobacter | s__Sporanaerobacter acetigenes	0	0	0	0	0	0	0	0	0	0.0000700182047332306	0	0	0
k__Bacteria | p__Firmicutes | c__Clostridia | o__Clostridiales | f__Lachnospiraceae | g__Blautia | s__Blautia coccoides	0	0	0.0000700182047332306	0	0	0	0	0	0	0	0	0	0
k__Bacteria | p__Firmicutes | c__Clostridia | o__Clostridiales | f__Ruminococcaceae | g__Candidatus Soleaferrea | s__	0.0000700182047332306	0	0	0	0	0	0	0	0	0	0	0	0
k__Bacteria | p__Firmicutes | c__Clostridia | o__Clostridiales | f__Ruminococcaceae | g__Ruminococcaceae UCG-008 | s__	0	0	0	0.0000700182047332306	0	0	0	0	0	0	0	0	0
k__Bacteria | p__Firmicutes | c__Clostridia | o__DTU014 | f__ | g__ | s__	0	0	0	0	0	0	0	0	0	0.0000700182047332306	0	0	0
k__Bacteria | p__Firmicutes | c__Erysipelotrichia | o__Erysipelotrichales | f__Erysipelotrichaceae | g__Erysipelothrix | s__Erysipelothrix rhusiopathiae	0	0	0	0	0	0	0	0	0.0000700182047332306	0	0	0	0
k__Bacteria | p__Firmicutes | c__Erysipelotrichia | o__Erysipelotrichales | f__Erysipelotrichaceae | g__Solobacterium | s__	0	0	0	0	0	0	0	0.0000700182047332306	0	0	0	0	0
k__Bacteria | p__Fusobacteria | c__Fusobacteriia | o__Fusobacteriales | f__Leptotrichiaceae | g__Leptotrichia | s__Leptotrichia hofstadii F0254	0	0	0	0	0	0	0.0000350091023666153	0.0000350091023666153	0	0	0	0	0
k__Bacteria | p__Proteobacteria | c__Alphaproteobacteria | o__Acetobacterales | f__Acetobacteraceae | g__ | s__	0	0	0	0	0.0000700182047332306	0	0	0	0	0	0	0	0
k__Bacteria | p__Proteobacteria | c__Alphaproteobacteria | o__Reyranellales | f__Reyranellaceae | g__Reyranella | s__Reyranella massiliensis 521	0	0	0	0	0.0000700182047332306	0	0	0	0	0	0	0	0
k__Bacteria | p__Proteobacteria | c__Alphaproteobacteria | o__Rhizobiales | f__Beijerinckiaceae | g__Microvirga | s__Microvirga aerilata	0	0	0	0	0	0.0000700182047332306	0	0	0	0	0	0	0
k__Bacteria | p__Proteobacteria | c__Alphaproteobacteria | o__Rhizobiales | f__Xanthobacteraceae | g__Bradyrhizobium | s__Bradyrhizobium sp. 136CASAPT	0	0	0	0	0	0	0	0	0	0.0000700182047332306	0	0	0
k__Bacteria | p__Proteobacteria | c__Alphaproteobacteria | o__Sphingomonadales | f__Sphingomonadaceae | g__Sphingomonas | s__Caulobacter sp. HWE-A10	0	0	0	0	0.0000700182047332306	0	0	0	0	0	0	0	0
k__Bacteria | p__Proteobacteria | c__Deltaproteobacteria | o__Myxococcales | f__P3OB-42 | g__ | s__	0.0000700182047332306	0	0	0	0	0	0	0	0	0	0	0	0
k__Bacteria | p__Proteobacteria | c__Gammaproteobacteria | o__Betaproteobacteriales | f__Burkholderiaceae | g__Delftia | s__Delftia sp. JDC-3	0	0	0	0	0	0	0.0000700182047332306	0	0	0	0	0	0
k__Bacteria | p__Proteobacteria | c__Gammaproteobacteria | o__Betaproteobacteriales | f__Burkholderiaceae | g__Ralstonia | s__Ralstonia sp. ZHLX-1	0	0	0	0	0	0	0	0.0000700182047332306	0	0	0	0	0
k__Bacteria | p__Proteobacteria | c__Gammaproteobacteria | o__Betaproteobacteriales | f__Neisseriaceae | g__Neisseria | s__Neisseria flavescens SK114	0	0	0	0	0	0	0.0000350091023666153	0	0.0000350091023666153	0	0	0	0
k__Bacteria | p__Proteobacteria | c__Gammaproteobacteria | o__Betaproteobacteriales | f__TRA3-20 | g__ | s__	0	0	0	0	0	0	0.0000700182047332306	0	0	0	0	0	0
k__Bacteria | p__Proteobacteria | c__Gammaproteobacteria | o__Cellvibrionales | f__Spongiibacteraceae | g__BD1-7 clade | s__	0	0	0	0	0	0	0.0000350091023666153	0	0.0000350091023666153	0	0	0	0
k__Bacteria | p__Proteobacteria | c__Gammaproteobacteria | o__Pseudomonadales | f__Moraxellaceae | g__Enhydrobacter | s__Petunia integrifolia	0	0	0	0	0	0	0	0	0.0000700182047332306	0	0	0	0
k__Bacteria | p__Proteobacteria | c__Gammaproteobacteria | o__Pseudomonadales | f__Pseudomonadaceae | g__Pseudomonas | s__Pseudomonas syringae pv. tomato	0	0	0	0	0	0	0	0.0000350091023666153	0	0	0.0000350091023666153	0	0
k__Bacteria | p__Proteobacteria | c__Gammaproteobacteria | o__Xanthomonadales | f__Rhodanobacteraceae | g__Luteibacter | s__Luteibacter sp. AR20-92	0	0	0	0	0	0	0.0000700182047332306	0	0	0	0	0	0
k__Bacteria | p__Proteobacteria | c__Gammaproteobacteria | o__Xanthomonadales | f__Xanthomonadaceae | g__Arenimonas | s__Arenimonas composti TR7-09 = DSM 18010	0	0	0	0	0	0	0.0000700182047332306	0	0	0	0	0	0
k__Bacteria | p__Thermotogae | c__Thermotogae | o__Petrotogales | f__Petrotogaceae | g__Defluviitoga | s__	0	0	0	0	0	0.0000700182047332306	0	0	0	0	0	0	0
k__Archaea | p__Euryarchaeota | c__Thermoplasmata | o__Methanomassiliicoccales | f__Methanomassiliicoccaceae | g__ | s__	0	0	0.0000350091023666153	0	0	0	0	0	0	0	0	0	0
k__Archaea | p__Euryarchaeota | c__Thermoplasmata | o__Methanomassiliicoccales | f__Methanomethylophilaceae | g__RumEn M2 | s__	0	0.0000350091023666153	0	0	0	0	0	0	0	0	0	0	0
k__Bacteria | p__Acidobacteria | c__Holophagae | o__Holophagales | f__Holophagaceae | g__Holophaga | s__	0	0	0	0	0	0	0	0	0	0	0	0.0000350091023666153	0
k__Bacteria | p__Actinobacteria | c__Actinobacteria | o__Actinomycetales | f__Actinomycetaceae | g__Actinomyces | s__Actinomyces slackii	0	0	0	0	0	0	0	0.0000350091023666153	0	0	0	0	0
k__Bacteria | p__Actinobacteria | c__Actinobacteria | o__Bifidobacteriales | f__Bifidobacteriaceae | g__Scardovia | s__Scardovia wiggsiae F0424	0	0	0	0.0000350091023666153	0	0	0	0	0	0	0	0	0
k__Bacteria | p__Actinobacteria | c__Actinobacteria | o__Micromonosporales | f__Micromonosporaceae | g__Actinoplanes | s__Actinoplanes consettensis	0	0	0	0	0	0	0	0.0000350091023666153	0	0	0	0	0
k__Bacteria | p__Actinobacteria | c__Actinobacteria | o__Pseudonocardiales | f__Pseudonocardiaceae | g__Pseudonocardia | s__Pseudonocardia yunnanensis	0	0	0	0	0	0	0	0	0	0.0000350091023666153	0	0	0
k__Bacteria | p__Actinobacteria | c__MB-A2-108 | o__ | f__ | g__ | s__	0.0000350091023666153	0	0	0	0	0	0	0	0	0	0	0	0
k__Bacteria | p__Actinobacteria | c__Thermoleophilia | o__Gaiellales | f__ | g__ | s__	0	0	0	0	0.0000350091023666153	0	0	0	0	0	0	0	0
k__Bacteria | p__Bacteroidetes | c__Bacteroidia | o__Bacteroidales | f__Bacteroidaceae | g__Bacteroides | s__Bacteroides ovatus CL02T12C04	0	0.0000350091023666153	0	0	0	0	0	0	0	0	0	0	0
k__Bacteria | p__Bacteroidetes | c__Bacteroidia | o__Bacteroidales | f__Bacteroidaceae | g__Bacteroides | s__Bacteroides rodentium JCM 16496	0	0	0	0	0.0000350091023666153	0	0	0	0	0	0	0	0
k__Bacteria | p__Bacteroidetes | c__Bacteroidia | o__Bacteroidales | f__Bacteroidales RF16 group | g__ | s__	0	0	0	0	0	0	0	0.0000350091023666153	0	0	0	0	0
k__Bacteria | p__Bacteroidetes | c__Bacteroidia | o__Bacteroidales | f__Bacteroidetes vadinHA17 | g__ | s__	0	0	0	0	0	0	0	0	0.0000350091023666153	0	0	0	0
k__Bacteria | p__Bacteroidetes | c__Bacteroidia | o__Bacteroidales | f__Marinifilaceae | g__Odoribacter | s__Odoribacter denticanis	0	0	0	0	0	0	0	0	0.0000350091023666153	0	0	0	0
k__Bacteria | p__Bacteroidetes | c__Bacteroidia | o__Bacteroidales | f__Prevotellaceae | g__ | s__	0	0	0	0	0	0	0	0	0.0000350091023666153	0	0	0	0
k__Bacteria | p__Bacteroidetes | c__Bacteroidia | o__Bacteroidales | f__Prevotellaceae | g__Prevotella 7 | s__Prevotella sp. oral clone AH125	0	0	0	0	0	0	0	0	0	0	0	0	0.0000350091023666153
k__Bacteria | p__Bacteroidetes | c__Bacteroidia | o__Bacteroidales | f__Prevotellaceae | g__Prevotella | s__Prevotella aurantiaca JCM 15754	0	0	0	0	0	0	0.0000350091023666153	0	0	0	0	0	0
k__Bacteria | p__Bacteroidetes | c__Bacteroidia | o__Bacteroidales | f__Prolixibacteraceae | g__WCHB1-32 | s__	0.0000350091023666153	0	0	0	0	0	0	0	0	0	0	0	0
k__Bacteria | p__Bacteroidetes | c__Bacteroidia | o__Bacteroidales | f__Rikenellaceae | g__Alistipes | s__Alistipes indistinctus YIT 12060	0	0	0	0	0	0	0	0	0.0000350091023666153	0	0	0	0
k__Bacteria | p__Bacteroidetes | c__Bacteroidia | o__Bacteroidales | f__Rikenellaceae | g__dgA-11 gut group | s__	0	0	0	0	0	0	0	0.0000350091023666153	0	0	0	0	0
k__Bacteria | p__Bacteroidetes | c__Bacteroidia | o__Bacteroidales | f__Tannerellaceae | g__Tannerella | s__Tannerella forsythia 3313	0	0	0	0	0	0	0	0	0.0000350091023666153	0	0	0	0
k__Bacteria | p__Bacteroidetes | c__Bacteroidia | o__Flavobacteriales | f__Flavobacteriaceae | g__Capnocytophaga | s__Capnocytophaga granulosa ATCC 51502	0.0000350091023666153	0	0	0	0	0	0	0	0	0	0	0	0
k__Bacteria | p__Bacteroidetes | c__Bacteroidia | o__Sphingobacteriales | f__FFCH9454 | g__ | s__	0	0	0	0	0	0	0	0	0.0000350091023666153	0	0	0	0
k__Bacteria | p__Bacteroidetes | c__Bacteroidia | o__Sphingobacteriales | f__Sphingobacteriaceae | g__Mucilaginibacter | s__Mucilaginibacter sp. UR 6-09	0.0000350091023666153	0	0	0	0	0	0	0	0	0	0	0	0
k__Bacteria | p__Bacteroidetes | c__Bacteroidia | o__Sphingobacteriales | f__Sphingobacteriaceae | g__Pedobacter | s__Pedobacter nyackensis	0	0	0	0.0000350091023666153	0	0	0	0	0	0	0	0	0
k__Bacteria | p__Bacteroidetes | c__Bacteroidia | o__Sphingobacteriales | f__Sphingobacteriaceae | g__Pedobacter | s__Pedobacter sp. Leaf176	0.0000350091023666153	0	0	0	0	0	0	0	0	0	0	0	0
k__Bacteria | p__Bacteroidetes | c__Bacteroidia | o__Sphingobacteriales | f__Sphingobacteriaceae | g__Pedobacter | s__Pedobacter sp. MSCB-14	0	0	0	0	0	0	0	0	0.0000350091023666153	0	0	0	0
k__Bacteria | p__Chloroflexi | c__Anaerolineae | o__SBR1031 | f__A4b | g__ | s__	0.0000350091023666153	0	0	0	0	0	0	0	0	0	0	0	0
k__Bacteria | p__Firmicutes | c__Bacilli | o__Bacillales | f__Bacillaceae | g__Bacillus | s__Bacillus sp. OM13	0	0	0	0	0	0	0	0	0.0000350091023666153	0	0	0	0
k__Bacteria | p__Firmicutes | c__Bacilli | o__Bacillales | f__Bacillaceae | g__Bacillus | s__Bacillus sp. m2(2006)	0	0.0000350091023666153	0	0	0	0	0	0	0	0	0	0	0
k__Bacteria | p__Firmicutes | c__Bacilli | o__Lactobacillales | f__Lactobacillaceae | g__Lactobacillus | s__Lactobacillus colini	0	0	0	0	0.0000350091023666153	0	0	0	0	0	0	0	0
k__Bacteria | p__Firmicutes | c__Bacilli | o__Lactobacillales | f__Lactobacillaceae | g__Lactobacillus | s__Lactobacillus sp. ASK87	0	0	0	0	0.0000350091023666153	0	0	0	0	0	0	0	0
k__Bacteria | p__Firmicutes | c__Bacilli | o__Lactobacillales | f__Streptococcaceae | g__Streptococcus | s__Streptococcus anginosus subsp. anginosus	0	0	0	0	0	0	0	0.0000350091023666153	0	0	0	0	0
k__Bacteria | p__Firmicutes | c__Clostridia | o__Clostridiales | f__Clostridiaceae 1 | g__Clostridium sensu stricto 12 | s__	0	0	0	0	0	0	0	0	0	0.0000350091023666153	0	0	0
k__Bacteria | p__Firmicutes | c__Clostridia | o__Clostridiales | f__Clostridiaceae 1 | g__Clostridium sensu stricto 13 | s__Clostridium punense	0	0	0	0	0.0000350091023666153	0	0	0	0	0	0	0	0
k__Bacteria | p__Firmicutes | c__Clostridia | o__Clostridiales | f__Clostridiaceae 4 | g__Crassaminicella | s__Geosporobacter sp. 19PAM4-ana5-2	0	0	0	0	0	0	0	0	0.0000350091023666153	0	0	0	0
k__Bacteria | p__Firmicutes | c__Clostridia | o__Clostridiales | f__Lachnospiraceae | g__Anaerostipes | s__Anaerostipes hadrus	0.0000350091023666153	0	0	0	0	0	0	0	0	0	0	0	0
k__Bacteria | p__Firmicutes | c__Clostridia | o__Clostridiales | f__Lachnospiraceae | g__Blautia | s__Blautia marasmi	0	0	0	0	0	0	0	0.0000350091023666153	0	0	0	0	0
k__Bacteria | p__Firmicutes | c__Clostridia | o__Clostridiales | f__Lachnospiraceae | g__Catonella | s__Catonella morbi ATCC 51271	0.0000350091023666153	0	0	0	0	0	0	0	0	0	0	0	0
k__Bacteria | p__Firmicutes | c__Clostridia | o__Clostridiales | f__Ruminococcaceae | g__Ruminococcaceae UCG-009 | s__	0	0	0.0000350091023666153	0	0	0	0	0	0	0	0	0	0
k__Bacteria | p__Firmicutes | c__Erysipelotrichia | o__Erysipelotrichales | f__Erysipelotrichaceae | g__Eggerthia | s__Eggerthia catenaformis	0.0000350091023666153	0	0	0	0	0	0	0	0	0	0	0	0
k__Bacteria | p__Firmicutes | c__Erysipelotrichia | o__Erysipelotrichales | f__Erysipelotrichaceae | g__Erysipelatoclostridium | s__[Clostridium] cocleatum	0.0000350091023666153	0	0	0	0	0	0	0	0	0	0	0	0
k__Bacteria | p__Firmicutes | c__Erysipelotrichia | o__Erysipelotrichales | f__Erysipelotrichaceae | g__Erysipelotrichaceae UCG-004 | s__	0	0	0	0	0	0	0.0000350091023666153	0	0	0	0	0	0
k__Bacteria | p__Firmicutes | c__Erysipelotrichia | o__Erysipelotrichales | f__Erysipelotrichaceae | g__[Clostridium] innocuum group | s__	0	0	0	0	0	0	0	0	0.0000350091023666153	0	0	0	0
k__Bacteria | p__Fusobacteria | c__Fusobacteriia | o__Fusobacteriales | f__Leptotrichiaceae | g__Leptotrichia | s__Leptotrichia goodfellowii	0	0	0	0	0	0	0	0	0	0	0	0.0000350091023666153	0
k__Bacteria | p__Fusobacteria | c__Fusobacteriia | o__Fusobacteriales | f__Leptotrichiaceae | g__Leptotrichia | s__Leptotrichia sp. oral taxon 847	0.0000350091023666153	0	0	0	0	0	0	0	0	0	0	0	0
k__Bacteria | p__Gemmatimonadetes | c__Gemmatimonadetes | o__Gemmatimonadales | f__Gemmatimonadaceae | g__Gemmatimonas | s__Gemmatimonas aurantiaca T-27	0.0000350091023666153	0	0	0	0	0	0	0	0	0	0	0	0
k__Bacteria | p__Proteobacteria | c__Alphaproteobacteria | o__Acetobacterales | f__Acetobacteraceae | g__Craurococcus | s__Craurococcus sp. HM28-1	0.0000350091023666153	0	0	0	0	0	0	0	0	0	0	0	0
k__Bacteria | p__Proteobacteria | c__Alphaproteobacteria | o__Reyranellales | f__Reyranellaceae | g__Reyranella | s__	0	0	0	0	0.0000350091023666153	0	0	0	0	0	0	0	0
k__Bacteria | p__Proteobacteria | c__Alphaproteobacteria | o__Rhizobiales | f__Rhizobiaceae | g__Aminobacter | s__Aminobacter sp. H1	0.0000350091023666153	0	0	0	0	0	0	0	0	0	0	0	0
k__Bacteria | p__Proteobacteria | c__Alphaproteobacteria | o__Rhizobiales | f__Xanthobacteraceae | g__ | s__	0	0	0	0	0	0	0	0	0	0	0	0	0.0000350091023666153
k__Bacteria | p__Proteobacteria | c__Deltaproteobacteria | o__Bdellovibrionales | f__Bdellovibrionaceae | g__Bdellovibrio | s__Bdellovibrio sp. SKB1291214	0	0	0	0	0.0000350091023666153	0	0	0	0	0	0	0	0
k__Bacteria | p__Proteobacteria | c__Deltaproteobacteria | o__Myxococcales | f__BIrii41 | g__ | s__	0	0	0	0	0	0	0.0000350091023666153	0	0	0	0	0	0
k__Bacteria | p__Proteobacteria | c__Gammaproteobacteria | o__Betaproteobacteriales | f__Burkholderiaceae | g__Sphaerotilus | s__	0	0	0	0	0	0	0.0000350091023666153	0	0	0	0	0	0
k__Bacteria | p__Proteobacteria | c__Gammaproteobacteria | o__Betaproteobacteriales | f__SC-I-84 | g__ | s__	0	0	0	0	0	0	0.0000350091023666153	0	0	0	0	0	0
k__Bacteria | p__Proteobacteria | c__Gammaproteobacteria | o__Diplorickettsiales | f__Diplorickettsiaceae | g__Aquicella | s__Aquicella siphonis	0	0	0	0	0	0	0	0	0	0	0	0	0.0000350091023666153
k__Bacteria | p__Proteobacteria | c__Gammaproteobacteria | o__Enterobacteriales | f__Enterobacteriaceae | g__Proteus | s__Proteus mirabilis	0	0	0	0	0	0	0	0	0.0000350091023666153	0	0	0	0
k__Bacteria | p__Proteobacteria | c__Gammaproteobacteria | o__Pseudomonadales | f__Moraxellaceae | g__Moraxella | s__Moraxella bovis	0	0	0	0	0	0	0	0	0	0	0	0	0.0000350091023666153
k__Bacteria | p__Proteobacteria | c__Gammaproteobacteria | o__Xanthomonadales | f__Rhodanobacteraceae | g__Dokdonella | s__Dokdonella fugitiva	0	0	0	0	0	0	0	0	0.0000350091023666153	0	0	0	0
k__Bacteria | p__Verrucomicrobia | c__Verrucomicrobiae | o__Chthoniobacterales | f__Chthoniobacteraceae | g__Candidatus Udaeobacter | s__	0	0	0	0	0	0	0.0000350091023666153	0	0	0	0	0	0
