# Supplementary material for: Neuroprotective Effects of Oligosaccharides From Periplaneta Americana on Parkinson’s Disease Models In Vitro and In Vivo
Source: Front Pharmacol. 2022 Jul 18;13:936818. doi: 10.3389/fphar.2022.936818 (PMC9340460; doi:10.3389/fphar.2022.936818)
Supplement: Supplementary file 2 [file DataSheet1.zip › 16S rRNA/02.OTUAnalysis/Taxa_summary/Taxa_summary_Species_mean_abundance.csv]

	Mean_A	Mean_B	Mean_C	Mean_D	SD_A	SD_B	SD_C	SD_D
k__Bacteria | p__Bacteroidetes | c__Bacteroidia | o__Bacteroidales | f__Muribaculaceae | g__ | s__	0.420190916304906	0.324546048639313	0.524693086869253	0.545783153619941	0.0385948057170117	0.00343380821777728	0.0299435767564971	0.0332769498230932
k__Bacteria | p__Firmicutes | c__Clostridia | o__Clostridiales | f__Lachnospiraceae | g__Lachnospiraceae NK4A136 group | s__	0.129638706063577	0.0662372216776362	0.136500490127433	0.0743418288755076	0.0251007451495064	0.0254249252358711	0.00330479250808994	0.0216130010279049
k__Bacteria | p__Firmicutes | c__Erysipelotrichia | o__Erysipelotrichales | f__Erysipelotrichaceae | g__Catenibacterium | s__	0.168265415674742	0.00310414040983989	0.156035569248004	0.0244363534518975	0.0854591215762973	0.00435709810401558	0.0358265953112599	0.0384583979364241
k__Bacteria | p__Firmicutes | c__Bacilli | o__Lactobacillales | f__Lactobacillaceae | g__Lactobacillus | s__Lactobacillus gasseri	0.0208304159081361	0.0867525556644728	0.00932409093030855	0.0861486486486486	0.00219303455585574	0.0273418848174312	0.00359083728399651	0.0747413992322805
k__Bacteria | p__Firmicutes | c__Erysipelotrichia | o__Erysipelotrichales | f__Erysipelotrichaceae | g__Allobaculum | s__Allobaculum stercoricanis DSM 13633	0.00133034588993138	0.082819866498623	0.0170260934509639	0.0666485786304439	0.000702802825230525	0.142447698250767	0.00346224505721901	0.057026151752632
k__Bacteria | p__Firmicutes | c__Bacilli | o__Lactobacillales | f__Lactobacillaceae | g__Lactobacillus | s__Lactobacillus sp. KC38	0.011471315875461	0.0402371283200299	0.00400270737058302	0.0320245763898614	0.00188085024522611	0.0147609906430246	0.00158832301601272	0.031458743490557
k__Bacteria | p__Bacteroidetes | c__Bacteroidia | o__Bacteroidales | f__Rikenellaceae | g__Alistipes | s__Alistipes finegoldii	0.00900900900900901	0.0375297577370116	0.00526303505578117	0.0143012183167624	0.00499003555965322	0.0325593686491238	0.00149777325070722	0.00258949056507875
k__Bacteria | p__Bacteroidetes | c__Bacteroidia | o__Bacteroidales | f__Marinifilaceae | g__Odoribacter | s__Culturomica massiliensis	0.00105027307099846	0.0513116743686692	0.00201885823647482	0.0054789245203753	0.000508536586134083	0.0378038871856425	0.000417670965041621	0.00196976114873165
k__Bacteria | p__Firmicutes | c__Bacilli | o__Lactobacillales | f__Lactobacillaceae | g__Lactobacillus | s__Lactobacillus crispatus	0.0000350091023666153	0.000245063716566307	0.0224525043177893	0.0274471362554264	0.0000606375440263576	0.000175045511833077	0.00339882915325472	0.0546843150195568
k__Bacteria | p__Bacteroidetes | c__Bacteroidia | o__Bacteroidales | f__Bacteroidaceae | g__Bacteroides | s__Bacteroides caecimuris	0.0310997526023433	0.00277738878775148	0.00549642907155861	0.0032033328665453	0.0157872161670766	0.00122348339841116	0.000943948239932276	0.00137993903432166
k__Bacteria | p__Bacteroidetes | c__Bacteroidia | o__Bacteroidales | f__Prevotellaceae | g__Prevotellaceae UCG-001 | s__	0.00885730289875368	0.0175278905848854	0.0081454511506325	0.00596905195350791	0.0138275318262432	0.0256112660992506	0.000688116649759864	0.00136804534957148
k__Bacteria | p__Firmicutes | c__Clostridia | o__Clostridiales | f__Lachnospiraceae | g__ | s__	0.0231293469635439	0.0127899920646035	0.00184381272464174	0.00111153900014004	0.0282344521865507	0.0181101086054081	0.000542735189013373	0.000747794754351415
k__Bacteria | p__Bacteroidetes | c__Bacteroidia | o__Bacteroidales | f__Rikenellaceae | g__ | s__	0.00540307146524763	0.0136185408206134	0.0111562339541614	0.0065204453157821	0.000359305520196533	0.00828547934199574	0.00191283447599896	0.0038684002019175
k__Bacteria | p__Epsilonbacteraeota | c__Campylobacteria | o__Campylobacterales | f__Helicobacteraceae | g__Helicobacter | s__Helicobacter sp. MIT 03-1616	0.00072352144891005	0.0325117863977968	0.000140036409466461	0.00143537319703123	0.0011925383658517	0.0556754404672199	0.0000926253784856669	0.00041718160229005
k__Bacteria | p__Firmicutes | c__Bacilli | o__Lactobacillales | f__Lactobacillaceae | g__Lactobacillus | s__Lactobacillus frumenti DSM 13145	0.00378098305559445	0.0211338281286468	0.00226392195304112	0.00498004481165103	0.0000926253784856668	0.0135186973733416	0.00112484051590355	0.00296061596955779
k__Bacteria | p__Firmicutes | c__Clostridia | o__Clostridiales | f__Ruminococcaceae | g__Ruminococcaceae UCG-014 | s__	0.0184964757503618	0.00308080100826215	0.00344256173271717	0.00662547262288195	0.011764794829636	0.00201507722043946	0.00069520473363238	0.00269143503507749
k__Bacteria | p__Bacteroidetes | c__Bacteroidia | o__Bacteroidales | f__Rikenellaceae | g__Rikenellaceae RC9 gut group | s__	0.00695514167016758	0.00820379965457686	0.0122998646314709	0.00257316902394623	0.00704860553950923	0.00911591134403977	0.000844825085083241	0.000768341465778907
k__Bacteria | p__Firmicutes | c__Bacilli | o__Bacillales | f__Staphylococcaceae | g__Staphylococcus | s__Staphylococcus succinus subsp. succinus	0.000420109228399384	0.0251131960976521	0.000746860850487793	0.00290575549642907	0.00036550575930929	0.039459472488373	0.000145754516136825	0.00274488628405227
k__Bacteria | p__Deferribacteres | c__Deferribacteres | o__Deferribacterales | f__Deferribacteraceae | g__Mucispirillum | s__Mucispirillum sp. 69	0.000466788031554871	0.0276221817672595	0	0.0000437613779582692	0.000808500587018101	0.0478127066690496	0	0.000052513653549923
k__Bacteria | p__Firmicutes | c__Bacilli | o__Lactobacillales | f__Lactobacillaceae | g__Lactobacillus | s__Lactobacillus apodemi DSM 16634 = JCM 16172	0.00246230686645194	0.00826214815852122	0.00178546422069738	0.0108440694580591	0.000936997767172937	0.010408895576937	0.000689599341954635	0.0105707538645562
k__Bacteria | p__Firmicutes | c__Bacilli | o__Lactobacillales | f__Lactobacillaceae | g__Lactobacillus | s__Lactobacillus reuteri	0.0028940857956402	0.0114246370723055	0.00294076459879569	0.00428861503991038	0.00114053043204692	0.00257842296408117	0.000277876135457001	0.00272764122351942
k__Bacteria | p__Bacteroidetes | c__Bacteroidia | o__Bacteroidales | f__Rikenellaceae | g__Alistipes | s__Bacteroides sp. Smarlab 3302398	0.00108528217336508	0.0107477944265509	0.0020655370396303	0.00624037249684918	0.000092625378485667	0.00796739794490002	0.00052513653549923	0.00432277363508539
k__Bacteria | p__Firmicutes | c__Clostridia | o__Clostridiales | f__Lachnospiraceae | g__[Eubacterium] fissicatena group | s__	0.0116930401904495	0.000128366708677589	0.00518134715025907	0.00082271390561546	0.0152638080387868	0.000122947926910945	0.00033761555667949	0.00104657114159714
k__Bacteria | p__Epsilonbacteraeota | c__Campylobacteria | o__Campylobacterales | f__Helicobacteraceae | g__Helicobacter | s__Helicobacter ganmani	0.00378098305559445	0.0126732950567147	0.000303412220510666	0.000341338748074499	0.00449304697508378	0.0218296281409481	0.000141487602728168	0.00025785814071307
k__Bacteria | p__Firmicutes | c__Erysipelotrichia | o__Erysipelotrichales | f__Erysipelotrichaceae | g__ | s__	0.00123698828362041	0.00619661111889091	0.00267236148065164	0.00692304999299818	0.000569189581209784	0.0100688150387973	0.000538199717948009	0.00517087918360519
k__Bacteria | p__Firmicutes | c__Bacilli | o__Lactobacillales | f__Lactobacillaceae | g__Lactobacillus | s__Lactobacillus murinus	0.00201885823647482	0.00628996872520189	0.00109695187415395	0.00620536339448257	0.00126727792583382	0.00778465263588441	0.000374341010417435	0.00546952103671741
k__Bacteria | p__Bacteroidetes | c__Bacteroidia | o__Bacteroidales | f__Prevotellaceae | g__Prevotellaceae NK3B31 group | s__	0.00557811697708071	0.00115530037809831	0.00729356299304486	0.00131284133874807	0.00160291740855209	0.000735191149698922	0.000495515888194047	0.000508536586134083
k__Bacteria | p__Firmicutes | c__Bacilli | o__Bacillales | f__Staphylococcaceae | g__Staphylococcus | s__Staphylococcus sp. S07	0.000140036409466461	0.0119614433085936	0.000571815338654717	0.00208304159081361	0.000121275088052715	0.00616243077476526	0.000245895853821891	0.00164517950098862
k__Bacteria | p__Firmicutes | c__Clostridia | o__Clostridiales | f__Lachnospiraceae | g__Lachnospiraceae UCG-004 | s__	0.00657004154413481	0.00241562806329646	0.00127199738598702	0.00404355132334407	0.00581555180368159	0.000928236492337407	0.000455566944310861	0.00115565395129039
k__Bacteria | p__Bacteroidetes | c__Bacteroidia | o__Bacteroidales | f__Prevotellaceae | g__Prevotellaceae Ga6A1 group | s__	0.0129767072772254	0.0000816879055221024	0.000186715212621948	0.000918988937123652	0.00815120873170415	0.0000534772872024908	0.000145754516136825	0.0018379778742473
k__Bacteria | p__Bacteroidetes | c__Bacteroidia | o__Bacteroidales | f__Tannerellaceae | g__Parabacteroides | s__Monocercomonoides sp. PA203	0.00596321710311348	0.00429444989030481	0.00129533678756477	0.00201302338608038	0.00328830964967702	0.00541932913695907	0.000430199052214133	0.000648377649399668
k__Bacteria | p__Verrucomicrobia | c__Verrucomicrobiae | o__Verrucomicrobiales | f__Akkermansiaceae | g__Akkermansia | s__Akkermansia glycaniphila	0.0000466788031554871	0.000151706110255333	0.0104560519068291	0.00169794146478084	0.0000534772872024908	0.000262762690780883	0.00376349207380621	0.00130319786705392
k__Bacteria | p__Proteobacteria | c__Gammaproteobacteria | o__Enterobacteriales | f__Enterobacteriaceae | g__Escherichia-Shigella | s__	0.00637165663072399	0.00143537319703123	0.00140036409466461	0.00112029127573169	0.00451223735771405	0.000538958280294799	0.000280072818932922	0.000263538948574808
k__Bacteria | p__Firmicutes | c__Clostridia | o__Clostridiales | f__Ruminococcaceae | g__Ruminiclostridium 9 | s__	0.00560145637865845	0.00306913130747328	0.00059515474023246	0.000717686598515614	0.00463232737908503	0.00287785326831879	0.000160431861607472	0.000456015116523828
k__Bacteria | p__Bacteroidetes | c__Bacteroidia | o__Bacteroidales | f__Tannerellaceae | g__Parabacteroides | s__Parabacteroides distasonis	0.00308080100826215	0.00039676982682164	0.00222891285067451	0.00264318722867946	0.00209265426885289	0.000192815101081295	0.000213909148809963	0.00323280200725272
k__Bacteria | p__Bacteroidetes | c__Bacteroidia | o__Bacteroidales | f__Bacteroidaceae | g__Bacteroides | s__Bacteroides acidifaciens	0.00262568267749615	0.00185548242543061	0.000875227559165383	0.00221432572468842	0.00107848493213481	0.000840218456798768	0.000175045511833077	0.000801586132324276
k__Bacteria | p__Proteobacteria | c__Gammaproteobacteria | o__Betaproteobacteriales | f__Burkholderiaceae | g__Ralstonia | s__Ralstonia pickettii	0.00164542781123092	0.00168043691359754	0.00287074639406246	0.00131284133874807	0.000344799670977318	0.000412751229609004	0.00221997463415316	0.000473594358579635
k__Bacteria | p__Actinobacteria | c__Actinobacteria | o__Bifidobacteriales | f__Bifidobacteriaceae | g__ | s__	0.0000933576063109742	0.00692013256780096	0.000105027307099846	0.0000962750315081921	0.0000202125146754525	0.0119254350461554	0.000126227113690799	0.000132156463297696
k__Bacteria | p__Firmicutes | c__Clostridia | o__Clostridiales | f__Ruminococcaceae | g__ | s__	0.00308080100826215	0.00278905848854035	0.000315081921299538	0.000717686598515614	0.00245737964576886	0.00205612047698614	0.000218631774205237	0.000473594358579635
k__Bacteria | p__Bacteroidetes | c__Bacteroidia | o__Bacteroidales | f__Bacteroidaceae | g__Bacteroides | s__Bacteroides acidifaciens JCM 10556	0.00505298044158148	0.000455118330765999	0.000688512346543435	0.000323834196891192	0.00438178229077564	0.000185250756971334	0.000106954574404982	0.000132156463297696
k__Bacteria | p__Firmicutes | c__Clostridia | o__Clostridiales | f__Lachnospiraceae | g__Lachnospiraceae UCG-006 | s__	0.00494795313448163	0.0012836670867759	0.000151706110255333	0.0001137795826915	0.00587968815307377	0.00147717393969304	0.000112538518893163	0.000183867236808439
k__Bacteria | p__Bacteroidetes | c__Bacteroidia | o__Bacteroidales | f__Bacteroidaceae | g__Bacteroides | s__Bacteroides massiliensis dnLKV3	0.00427111048872707	0.00133034588993138	0.000431778929188256	0.000358843299257807	0.00405244537197825	0.00203143314331382	0.000145754516136825	0.000135212507891711
k__Bacteria | p__Bacteroidetes | c__Bacteroidia | o__Bacteroidales | f__Bacteroidaceae | g__Bacteroides | s__Bacteroides massiliensis B84634 = Timone 84634 = DSM 17679 = JCM 13223	0.00212388554357466	0.000816879055221024	0.000630163842599076	0.00192550063016384	0.00230112178281361	0.000737964419257918	0.0000606375440263575	0.00105260442363625
k__Bacteria | p__Bacteroidetes | c__Bacteroidia | o__Bacteroidales | f__Rikenellaceae | g__Alistipes | s__Alistipes sp. AL-1	0.00497129253605938	0.0000933576063109742	0.000140036409466461	0.000218806889791346	0.00515918250559381	0.000106954574404982	0.0000926253784856669	0.000303019235695252
k__Bacteria | p__Firmicutes | c__Clostridia | o__Clostridiales | f__Clostridiales vadinBB60 group | g__ | s__	0.000443448629977127	0.00354758903981702	0.000140036409466461	0.000341338748074499	0.000562692594465817	0.0043575200286128	0.0000700182047332306	0.0000875227559165383
k__Bacteria | p__Firmicutes | c__Clostridia | o__Clostridiales | f__Ruminococcaceae | g__Ruminococcaceae UCG-005 | s__	0.00371096485086122	0.000256733417355179	0.000233394015777435	0	0.00621655596636616	0.000222337661429978	0.0000881043088651303	0
k__Bacteria | p__Actinobacteria | c__Coriobacteriia | o__Coriobacteriales | f__Eggerthellaceae | g__Gordonibacter | s__Eggerthella sp. YY7918	0.00270737058301825	0.000175045511833077	0.000420109228399384	0.00018379778742473	0.00198360886101226	0.000152601139320147	0.000245063716566307	0.000174753525788544
k__Bacteria | p__Bacteroidetes | c__Bacteroidia | o__Bacteroidales | f__Prevotellaceae | g__Prevotellaceae UCG-004 | s__	0.000583485039443589	0.000280072818932923	0.000466788031554871	0.00215305979554684	0.000253262082974031	0.0000926253784856669	0.000112538518893163	0.00305476569714478
k__Bacteria | p__Bacteroidetes | c__Bacteroidia | o__Bacteroidales | f__Rikenellaceae | g__Millionella | s__Millionella massiliensis	0.0000350091023666153	0.00278905848854035	0.000105027307099846	0.000227559165383	0.0000606375440263576	0.0026837013652846	0.0000926253784856669	0.0000670373272480282
k__Bacteria | p__Firmicutes | c__Bacilli | o__Lactobacillales | f__Enterococcaceae | g__Enterococcus | s__Enterococcus faecalis	0.000303412220510666	0.00108528217336507	0.000910236661531998	0.000752695700882229	0.000248375538600952	0.000305202278640294	0.000286561853097341	0.000286561853097341
k__Bacteria | p__Bacteroidetes | c__Bacteroidia | o__Bacteroidales | f__Muribaculaceae | g__Muribaculum | s__Parabacteroides sp. YL27	0.0010736124725762	0.000151706110255333	0.000630163842599076	0.00104152079540681	0.0009729339656955	0.000122947926910945	0.000212952056095022	0.000576233943733359
k__Bacteria | p__Firmicutes | c__Bacilli | o__Lactobacillales | f__Streptococcaceae | g__Streptococcus | s__Streptococcus salivarius subsp. thermophilus	0.000840218456798768	0.000665172944965691	0.000536806236288102	0.000813961630023806	0.000420109228399384	0.000303187720131788	0.000157864786193212	0.00016759331812007
k__Bacteria | p__Firmicutes | c__Bacilli | o__Bacillales | f__Staphylococcaceae | g__Staphylococcus | s__Staphylococcus saprophyticus subsp. saprophyticus	0.00019838491341082	0.00172711571675302	0.000350091023666153	0.000577650189049153	0.000141487602728168	0.00208218334777491	0.000152601139320147	0.00069872181206753
k__Bacteria | p__Proteobacteria | c__Deltaproteobacteria | o__Desulfovibrionales | f__Desulfovibrionaceae | g__ | s__	0.000186715212621948	0.0012836670867759	0.000770200252065537	0.000533888811090884	0.000179652760098266	0.000900988570553033	0.000194922432531509	0.0000964075505406474
k__Bacteria | p__Firmicutes | c__Clostridia | o__Clostridiales | f__Clostridiaceae 1 | g__Clostridium sensu stricto 1 | s__	0.000688512346543435	0.000665172944965691	0.000665172944965691	0.000428861503991038	0.000106954574404982	0.000299117901740566	0.000194922432531509	0.000170013563510403
k__Bacteria | p__Bacteroidetes | c__Bacteroidia | o__Bacteroidales | f__Marinifilaceae | g__Odoribacter | s__Odoribacter laneus YIT 12061	0.0000700182047332306	0.00204219763805256	0.0000350091023666153	0.000280072818932923	0.000121275088052715	0.00112484051590355	0.0000350091023666153	0.000187443149934755
k__Bacteria | p__Firmicutes | c__Bacilli | o__Lactobacillales | f__Lactobacillaceae | g__Lactobacillus | s__Lactobacillus acetotolerans DSM 20749 = JCM 3825	0.000956915464687485	0.000233394015777435	0.000361760724455025	0.000691429771740653	0.00129407458333072	0.00029150903227365	0.000293603734897286	0.000368705299864155
k__Bacteria | p__Firmicutes | c__Erysipelotrichia | o__Erysipelotrichales | f__Erysipelotrichaceae | g__Faecalibaculum | s__Faecalibaculum rodentium	0.0000583485039443589	0.000268403118144051	0.00059515474023246	0.00112904355132334	0.0000534772872024908	0.000248375538600952	0.000092625378485667	0.00109870403355546
k__Bacteria | p__Firmicutes | c__Bacilli | o__Lactobacillales | f__Lactobacillaceae | g__Lactobacillus | s__Lactobacillus johnsonii	0.000105027307099846	0.00137702469308687	0.0000350091023666153	0.000385100126032769	0.0000926253784856669	0.00211575891285621	0.0000606375440263576	0.000472298612352333
k__Bacteria | p__Epsilonbacteraeota | c__Campylobacteria | o__Campylobacterales | f__Helicobacteraceae | g__Helicobacter | s__Helicobacter hepaticus	0.000280072818932923	0.00085188815758764	0.000175045511833077	0.00041135695280773	0.00031116770821018	0.00121291930645401	0.000121275088052715	0.000249810654770663
k__Bacteria | p__Actinobacteria | c__Coriobacteriia | o__Coriobacteriales | f__Eggerthellaceae | g__Enterorhabdus | s__Enterorhabdus mucosicola	0.000968585165476357	0.000221724314988564	0.000186715212621948	0.000253815992157961	0.000627565217744889	0.000271931573489498	0.0000202125146754525	0.000149558950870283
k__Bacteria | p__Tenericutes | c__Mollicutes | o__Mollicutes RF39 | f__ | g__ | s__	0.000361760724455025	0.000571815338654717	0.000571815338654717	0.000122531858283154	0.000354151867280342	0.000811526800668147	0.000258056112443355	0.000105027307099846
k__Bacteria | p__Firmicutes | c__Clostridia | o__Clostridiales | f__Peptococcaceae | g__ | s__	0.00039676982682164	0.00100359426784297	0.0000933576063109742	0.000131284133874807	0.000350674023276775	0.00139040946726476	0.0000808500587018101	0.0000827232815126139
k__Bacteria | p__Firmicutes | c__Clostridia | o__Clostridiales | f__Ruminococcaceae | g__Ruminococcus 1 | s__	0.000805209354432152	0.000583485039443589	0.00012836670867759	0.000052513653549923	0.00083656372674335	0.000670068488071493	0.000165446563025228	0.0000833383329662378
k__Bacteria | p__Actinobacteria | c__Coriobacteriia | o__Coriobacteriales | f__Atopobiaceae | g__Coriobacteriaceae UCG-002 | s__	0.000863557858376511	0.000385100126032769	0.000116697007888718	0.000201302338608038	0.000811526800668147	0.000515716281426139	0.0000728772580684124	0.000256268861223892
k__Bacteria | p__Firmicutes | c__Clostridia | o__Clostridiales | f__Lachnospiraceae | g__Lachnospiraceae UCG-008 | s__	0.000840218456798768	0.00052513653549923	0.0000700182047332306	0.000131284133874807	0.000699306272071075	0.000397626967217496	0.0000350091023666153	0.000108377535948552
k__Bacteria | p__Firmicutes | c__Clostridia | o__Clostridiales | f__Peptostreptococcaceae | g__ | s__	0.000443448629977127	0.000338421322877281	0.000338421322877281	0.000385100126032769	0.000141487602728168	0.0000534772872024908	0.0000534772872024908	0.000145754516136825
k__Bacteria | p__Firmicutes | c__Bacilli | o__Lactobacillales | f__Lactobacillaceae | g__Lactobacillus | s__Lactobacillus fermentum	0.000256733417355179	0.000420109228399384	0.000420109228399384	0.000358843299257807	0.0000881043088651304	0.000286561853097341	0.0000926253784856669	0.000149558950870283
k__Bacteria | p__Bacteroidetes | c__Bacteroidia | o__Bacteroidales | f__Rikenellaceae | g__Alistipes | s__Alistipes senegalensis JC50	0.000805209354432152	0.000163375811044205	0.000338421322877281	0.000140036409466461	0.000615403859097008	0.000122947926910945	0.000233102090690358	0.000173874625703115
k__Bacteria | p__Actinobacteria | c__Actinobacteria | o__Corynebacteriales | f__Corynebacteriaceae | g__ | s__	0.000385100126032769	0.000618494141810204	0.00019838491341082	0.000218806889791346	0.0000926253784856669	0.000462243904222993	0.000112538518893163	0.000160113228002757
k__Bacteria | p__Bacteroidetes | c__Bacteroidia | o__Bacteroidales | f__Porphyromonadaceae | g__Porphyromonas | s__Porphyromonas gingivalis TDC60	0.00032675162208841	0.000256733417355179	0.000536806236288102	0.000280072818932923	0.000145754516136825	0.000132542322405832	0.00016170011740362	0.000148531042120126
k__Bacteria | p__Firmicutes | c__Bacilli | o__Lactobacillales | f__Lactobacillaceae | g__Lactobacillus | s__Lactobacillus sp. C30An8	0.000490127433132615	0.000420109228399384	0.000128366708677589	0.000306329645707884	0.000252454227381598	0.000126227113690799	0.000112538518893163	0.000298947123592622
k__Bacteria | p__Bacteroidetes | c__Bacteroidia | o__Bacteroidales | f__Bacteroidaceae | g__Bacteroides | s__Bacteroides coprocola	0.000501797133921486	0.000268403118144051	0.000408439527610512	0.000140036409466461	0.000233102090690358	0.0000728772580684124	0.0000534772872024908	0.0000756283048406836
k__Bacteria | p__Bacteroidetes | c__Bacteroidia | o__Bacteroidales | f__Prevotellaceae | g__Prevotella 7 | s__	0.000210054614199692	0.000221724314988564	0.000420109228399384	0.000385100126032769	0.000160431861607472	0.000293603734897286	0.000194922432531509	0.0000495103473733754
k__Bacteria | p__Firmicutes | c__Bacilli | o__Lactobacillales | f__Lactobacillaceae | g__Lactobacillus | s__Lactobacillus acidophilus	0	0.0000116697007888718	0.000793539653643281	0.000420109228399384	0	0.0000202125146754525	0.000422049697055154	0.000840218456798768
k__Bacteria | p__Bacteroidetes | c__Bacteroidia | o__Bacteroidales | f__Rikenellaceae | g__Alistipes | s__Alistipes sp. CHKCI003	0.000116697007888718	0.000571815338654717	0.000315081921299538	0.000210054614199692	0.0000881043088651303	0.000437730461035127	0.0000700182047332306	0.000191752750842027
k__Bacteria | p__Proteobacteria | c__Gammaproteobacteria | o__Betaproteobacteriales | f__Burkholderiaceae | g__Pelomonas | s__Pelomonas saccharophila	0.000361760724455025	0.000501797133921486	0.000105027307099846	0.000245063716566307	0.000040425029350905	0.000238302033523108	0.0000606375440263576	0.0000990206947467508
k__Bacteria | p__Firmicutes | c__Bacilli | o__Lactobacillales | f__Aerococcaceae | g__Aerococcus | s__Pseudomonas putida MR3	0.000256733417355179	0.000466788031554871	0.00019838491341082	0.000271320543341269	0.000101062573377263	0.000211024848527577	0.0000534772872024908	0.0000597894247185245
k__Bacteria | p__Firmicutes | c__Clostridia | o__Clostridiales | f__Ruminococcaceae | g__[Eubacterium] coprostanoligenes group | s__	0.000268403118144051	0.0000466788031554871	0.000805209354432152	0.000052513653549923	0.000374341010417435	0.0000534772872024908	0.000126227113690799	0.0000833383329662378
k__Bacteria | p__Firmicutes | c__Erysipelotrichia | o__Erysipelotrichales | f__Erysipelotrichaceae | g__Turicibacter | s__Turicibacter sp. LA61	0.000280072818932923	0.000221724314988564	0.000256733417355179	0.000402604677216076	0.000126227113690799	0.0000881043088651304	0.000141487602728168	0.000119578849437049
k__Bacteria | p__Firmicutes | c__Bacilli | o__Bacillales | f__Staphylococcaceae | g__Staphylococcus | s__Staphylococcus lentus	0	0.000945245763898614	0.0000466788031554871	0.000105027307099846	0	0.000758171398533389	0.0000202125146754525	0.0000756283048406836
k__Bacteria | p__Patescibacteria | c__Saccharimonadia | o__Saccharimonadales | f__Saccharimonadaceae | g__Candidatus Saccharimonas | s__	0.000700182047332306	0.000268403118144051	0.0000700182047332306	0.0000437613779582692	0.00118256166881771	0.000192815101081295	0.0000700182047332306	0.000066271161202916
k__Bacteria | p__Firmicutes | c__Bacilli | o__Bacillales | f__Bacillaceae XI | g__Gemella | s__	0.000233394015777435	0.000175045511833077	0.000315081921299538	0.000341338748074499	0.0000534772872024908	0.0000700182047332306	0.0000606375440263576	0.000160113228002757
k__Bacteria | p__Actinobacteria | c__Actinobacteria | o__Bifidobacteriales | f__Bifidobacteriaceae | g__Bifidobacterium | s__Tetragonula carbonaria	0.000175045511833077	0.000338421322877281	0.000268403118144051	0.000280072818932923	0.000126227113690799	0.000332739985748571	0.0000881043088651304	0.000127835167228018
k__Bacteria | p__Firmicutes | c__Bacilli | o__Lactobacillales | f__Streptococcaceae | g__Streptococcus | s__Streptococcus pseudopneumoniae	0.000186715212621948	0.000233394015777435	0.00032675162208841	0.00029757737011623	0.0000534772872024908	0.000225077037786327	0.000106954574404982	0.000177364096456736
k__Bacteria | p__Bacteroidetes | c__Bacteroidia | o__Bacteroidales | f__Tannerellaceae | g__Parabacteroides | s__Parabacteroides distasonis CL03T12C09	0.000233394015777435	0.000280072818932923	0.000303412220510666	0.000218806889791346	0.0000808500587018101	0.000277876135457001	0.0000728772580684124	0.000112083815947221
k__Bacteria | p__Fusobacteria | c__Fusobacteriia | o__Fusobacteriales | f__Fusobacteriaceae | g__Fusobacterium | s__Filifactor alocis	0.00019838491341082	0.000245063716566307	0.000361760724455025	0.000210054614199692	0.000157864786193212	0.000160431861607472	0.000106954574404982	0.000137087944317681
k__Bacteria | p__Firmicutes | c__Bacilli | o__Lactobacillales | f__Lactobacillaceae | g__Lactobacillus | s__Lactobacillus gallinarum	0	0	0.000443448629977127	0.000516384259907576	0	0	0.000199070182855249	0.00103276851981515
k__Bacteria | p__Actinobacteria | c__Coriobacteriia | o__Coriobacteriales | f__Eggerthellaceae | g__Parvibacter | s__	0.000361760724455025	0.0000583485039443589	0.000280072818932923	0.000253815992157961	0.000390368498428739	0.0000534772872024908	0.0000350091023666153	0.0000964075505406473
k__Bacteria | p__Firmicutes | c__Bacilli | o__Lactobacillales | f__Streptococcaceae | g__Streptococcus | s__Streptococcus oralis subsp. oralis	0.0000583485039443589	0.000280072818932923	0.000245063716566307	0.000358843299257807	0.0000534772872024908	0.000245063716566307	0.00027342983041264	0.000277692294129926
k__Bacteria | p__Firmicutes | c__Clostridia | o__Clostridiales | f__Ruminococcaceae | g__Ruminiclostridium 5 | s__	0.000280072818932923	0.000443448629977127	0.0000583485039443589	0.000105027307099846	0.000397626967217496	0.000384037778833598	0.000040425029350905	0.0000857544371510705
k__Bacteria | p__Firmicutes | c__Clostridia | o__Clostridiales | f__Lachnospiraceae | g__[Ruminococcus] gauvreauii group | s__	0.000151706110255333	0.000350091023666153	0.000151706110255333	0.000227559165383	0.0000202125146754525	0.000350091023666153	0.000112538518893163	0.000271931573489498
k__Bacteria | p__Firmicutes | c__Clostridia | o__Clostridiales | f__Lachnospiraceae | g__[Ruminococcus] torques group | s__	0.000268403118144051	0.000221724314988564	0.000256733417355179	0.000131284133874807	0.0000881043088651304	0.000145754516136825	0.000141487602728168	0.000135212507891711
k__Bacteria | p__Bacteroidetes | c__Bacteroidia | o__Bacteroidales | f__Rikenellaceae | g__Alistipes | s__Alistipes sp. N15.MGS-157	0.00052513653549923	0.000151706110255333	0.000116697007888718	0.0000787704803248845	0.000355303583709992	0.000179652760098266	0.000040425029350905	0.0000335186636240141
k__Bacteria | p__Bacteroidetes | c__Bacteroidia | o__Bacteroidales | f__Porphyromonadaceae | g__Porphyromonas | s__Porphyromonas sp. oral taxon 278 str. W7784	0.000186715212621948	0.00012836670867759	0.000385100126032769	0.000140036409466461	0.000179652760098266	0.000141487602728168	0.000105027307099846	0.0000756283048406836
k__Bacteria | p__Bacteroidetes | c__Bacteroidia | o__Bacteroidales | f__Dysgonomonadaceae | g__Proteiniphilum | s__	0.00019838491341082	0.0000700182047332306	0.000245063716566307	0.000323834196891192	0.000233102090690358	0.0000606375440263576	0.0000700182047332306	0.000194660263707374
k__Bacteria | p__Proteobacteria | c__Deltaproteobacteria | o__Desulfovibrionales | f__Desulfovibrionaceae | g__Desulfovibrio | s__Desulfovibrio fairfieldensis	0.000245063716566307	0.000490127433132614	0.0000233394015777435	0.0000437613779582692	0.00036550575930929	0.000848925616369006	0.000040425029350905	0.0000335186636240141
k__Bacteria | p__Actinobacteria | c__Coriobacteriia | o__Coriobacteriales | f__Eggerthellaceae | g__DNF00809 | s__	0.000420109228399384	0.000116697007888718	0.000105027307099846	0.000131284133874807	0.000446966297955598	0.0000808500587018101	0.0000350091023666153	0.0000964075505406473
k__Bacteria | p__Proteobacteria | c__Gammaproteobacteria | o__Pasteurellales | f__Pasteurellaceae | g__Rodentibacter | s__Rodentibacter pneumotropicus	0	0.00032675162208841	0.000163375811044205	0.000280072818932923	0	0.00056595041091267	0.00016170011740362	0.000514526622906423
k__Bacteria | p__Firmicutes | c__Clostridia | o__Clostridiales | f__Ruminococcaceae | g__Oscillibacter | s__Oscillibacter sp. 1-3	0.00039676982682164	0.000210054614199692	0.00012836670867759	0.00000875227559165383	0.000345391602178704	0.000333965551539331	0.000141487602728168	0.0000175045511833077
k__Bacteria | p__Bacteroidetes | c__Bacteroidia | o__Bacteroidales | f__Prevotellaceae | g__Prevotella 1 | s__	0.00012836670867759	0.000175045511833077	0.000280072818932923	0.000148788685058115	0.00016170011740362	0.000245063716566307	0.0000700182047332306	0.000206869928362459
k__Bacteria | p__Firmicutes | c__Clostridia | o__Clostridiales | f__Ruminococcaceae | g__Ruminococcaceae UCG-003 | s__	0.000245063716566307	0.000280072818932923	0.0000700182047332306	0.0001137795826915	0.000229570036560076	0.000397626967217496	0	0.000115671402240577
k__Bacteria | p__Firmicutes | c__Negativicutes | o__Selenomonadales | f__Veillonellaceae | g__Veillonella | s__Veillonella parvula	0.0000816879055221024	0.000256733417355179	0.000116697007888718	0.000236311440974653	0.0000728772580684124	0.000141487602728168	0.0000534772872024908	0.000100555990872042
k__Bacteria | p__Epsilonbacteraeota | c__Campylobacteria | o__Campylobacterales | f__Helicobacteraceae | g__Helicobacter | s__Helicobacter sp. MIT 07-5167H	0.0000116697007888718	0.000676842645754563	0	0	0.0000202125146754525	0.00117232585117625	0	0
k__Bacteria | p__Bacteroidetes | c__Bacteroidia | o__Bacteroidales | f__Marinifilaceae | g__Butyricimonas | s__Odoribacter sp. N54.MGS-14	0.0000350091023666153	0.000443448629977127	0.000128366708677589	0.000052513653549923	0.0000606375440263576	0.000510140806478887	0.0000728772580684124	0.0000606375440263576
k__Bacteria | p__Proteobacteria | c__Gammaproteobacteria | o__Betaproteobacteriales | f__Neisseriaceae | g__Neisseria | s__Neisseria meningitidis	0.0000700182047332306	0.000151706110255333	0.000186715212621948	0.000227559165383	0.0000700182047332306	0.0000202125146754525	0.000172695801089352	0.0000451965568105239
k__Bacteria | p__Bacteroidetes | c__Bacteroidia | o__Bacteroidales | f__Bacteroidaceae | g__Bacteroides | s__Bacteroides uniformis	0.000105027307099846	0.000163375811044205	0.000210054614199692	0.000140036409466461	0.0000926253784856669	0.000192815101081295	0.000105027307099846	0.000040425029350905
k__Bacteria | p__Firmicutes | c__Clostridia | o__Clostridiales | f__Ruminococcaceae | g__Ruminococcaceae NK4A214 group | s__	0.000151706110255333	0.000163375811044205	0.000210054614199692	0.0000875227559165383	0.000112538518893163	0.000282975205456335	0.000185250756971334	0.0000881043088651303
k__Bacteria | p__Actinobacteria | c__Actinobacteria | o__Micrococcales | f__Micrococcaceae | g__Rothia | s__Rothia dentocariosa	0.000151706110255333	0.000140036409466461	0.00019838491341082	0.0001137795826915	0.000157864786193212	0.0000700182047332306	0.0000808500587018101	0.000165137605588444
k__Bacteria | p__Firmicutes | c__Clostridia | o__Clostridiales | f__Lachnospiraceae | g__ASF356 | s__	0.0000233394015777435	0.000560145637865845	0	0.0000175045511833077	0.000040425029350905	0.000970200704421721	0	0.0000202125146754525
k__Bacteria | p__Firmicutes | c__Clostridia | o__Clostridiales | f__Ruminococcaceae | g__Ruminococcaceae UCG-010 | s__	0.000268403118144051	0.000186715212621948	0.0000350091023666153	0.000105027307099846	0.000345391602178704	0.000213909148809963	0.0000350091023666153	0.000148531042120126
k__Bacteria | p__Bacteroidetes | c__Bacteroidia | o__Bacteroidales | f__Prevotellaceae | g__Prevotella 9 | s__	0.0000350091023666153	0.00012836670867759	0.000315081921299538	0.000105027307099846	0.0000350091023666153	0.000132542322405832	0.00027342983041264	0.000063917583614009
k__Bacteria | p__Proteobacteria | c__Alphaproteobacteria | o__Rhodospirillales | f__ | g__ | s__	0.000431778929188256	0.0000583485039443589	0.0000116697007888718	0.0000350091023666153	0.000747863042991743	0.000101062573377263	0.0000202125146754525	0.0000495103473733754
k__Bacteria | p__Firmicutes | c__Bacilli | o__Lactobacillales | f__Lactobacillaceae | g__Lactobacillus | s__Lactobacillus kitasatonis	0	0	0.000408439527610512	0.000122531858283154	0	0	0.000106954574404982	0.000245063716566307
k__Bacteria | p__Proteobacteria | c__Gammaproteobacteria | o__Betaproteobacteriales | f__Burkholderiaceae | g__Ralstonia | s__Ralstonia sp. 14I	0.000116697007888718	0.000210054614199692	0.000105027307099846	0.0000875227559165383	0.000101062573377263	0.000121275088052715	0.000126227113690799	0.000105027307099846
k__Bacteria | p__Firmicutes | c__Bacilli | o__Lactobacillales | f__Lactobacillaceae | g__Lactobacillus | s__Lactobacillus helveticus	0.000116697007888718	0.0000816879055221024	0.0000700182047332306	0.000227559165383	0.000202125146754525	0.000141487602728168	0.0000926253784856669	0.000207116642735598
k__Bacteria | p__Proteobacteria | c__Deltaproteobacteria | o__Desulfovibrionales | f__Desulfovibrionaceae | g__Desulfovibrio | s__Desulfovibrio desulfuricans	0.000268403118144051	0.000151706110255333	0.0000466788031554871	0.0000262568267749615	0.000213909148809963	0.000262762690780883	0.0000534772872024908	0.000052513653549923
k__Bacteria | p__Bacteroidetes | c__Bacteroidia | o__Bacteroidales | f__Tannerellaceae | g__Parabacteroides | s__Parabacteroides goldsteinii	0.000116697007888718	0.000233394015777435	0.0000350091023666153	0.000105027307099846	0.000101062573377263	0.00040425029350905	0.0000350091023666153	0.000187443149934755
k__Bacteria | p__Firmicutes | c__Bacilli | o__Bacillales | f__Staphylococcaceae | g__Staphylococcus | s__Staphylococcus sp. SV1	0.0000116697007888718	0.000443448629977127	0	0.0000350091023666153	0.0000202125146754525	0.000390368498428739	0	0.0000495103473733754
k__Bacteria | p__Bacteroidetes | c__Bacteroidia | o__Bacteroidales | f__Porphyromonadaceae | g__Porphyromonas | s__Porphyromonas endodontalis	0.0000700182047332306	0.0000350091023666153	0.000245063716566307	0.000131284133874807	0.0000700182047332306	0.0000350091023666153	0.000160431861607472	0.000077627635576542
k__Bacteria | p__Proteobacteria | c__Gammaproteobacteria | o__Pasteurellales | f__Pasteurellaceae | g__Aggregatibacter | s__Azospirillum sp. 51_20	0.0000700182047332306	0.000116697007888718	0.000186715212621948	0.000105027307099846	0.0000700182047332306	0.0000728772580684124	0.000165446563025228	0.0000857544371510705
k__Bacteria | p__Bacteroidetes | c__Bacteroidia | o__Bacteroidales | f__Rikenellaceae | g__Alistipes | s__Alistipes obesi	0.000315081921299538	0.0000116697007888718	0.0000933576063109742	0.000052513653549923	0.000175045511833077	0.0000202125146754525	0.000132542322405832	0.0000670373272480282
k__Bacteria | p__Firmicutes | c__Clostridia | o__Clostridiales | f__Lachnospiraceae | g__GCA-900066575 | s__	0.00032675162208841	0.000140036409466461	0	0	0.000301837211323754	0.000212952056095022	0	0
k__Bacteria | p__Firmicutes | c__Clostridia | o__Clostridiales | f__Family XIII | g__[Eubacterium] brachy group | s__	0.00032675162208841	0.0000233394015777435	0.0000583485039443589	0.000052513653549923	0.000301837211323754	0.000040425029350905	0.0000534772872024908	0.0000670373272480282
k__Bacteria | p__Actinobacteria | c__Actinobacteria | o__Micrococcales | f__Micrococcaceae | g__Rothia | s__Rothia sp. THG-T10	0.0000700182047332306	0.000140036409466461	0.000175045511833077	0.0000700182047332306	0.0000350091023666153	0.000140036409466461	0.0000700182047332306	0.0000948050973794048
k__Bacteria | p__Proteobacteria | c__Gammaproteobacteria | o__Betaproteobacteriales | f__Burkholderiaceae | g__Rhizobacter | s__Austrofundulus limnaeus	0.0000466788031554871	0.0000350091023666153	0.000233394015777435	0.000140036409466461	0.0000534772872024908	0.0000606375440263576	0.000245895853821891	0.000151256609681367
k__Bacteria | p__Firmicutes | c__Clostridia | o__Clostridiales | f__Lachnospiraceae | g__[Eubacterium] xylanophilum group | s__	0.000151706110255333	0.000140036409466461	0.0000700182047332306	0.0000875227559165383	0.000172695801089352	0.000140036409466461	0.0000350091023666153	0.000152601139320147
k__Bacteria | p__Firmicutes | c__Bacilli | o__Lactobacillales | f__Streptococcaceae | g__Streptococcus | s__Streptococcus sp. 400_SSPC	0.000105027307099846	0.0000583485039443589	0.0000933576063109742	0.00018379778742473	0.000126227113690799	0.0000202125146754525	0.0000534772872024908	0.00018825871498975
k__Bacteria | p__Firmicutes | c__Clostridia | o__Clostridiales | f__Ruminococcaceae | g__Ruminococcaceae UCG-013 | s__	0.0000233394015777435	0.000268403118144051	0.0000350091023666153	0.000105027307099846	0.000040425029350905	0.00029150903227365	0.0000350091023666153	0.000166676665932476
k__Bacteria | p__Bacteroidetes | c__Bacteroidia | o__Bacteroidales | f__Tannerellaceae | g__Parabacteroides | s__Parabacteroides faecis	0.000221724314988564	0.0000116697007888718	0.0000933576063109742	0.0000962750315081921	0.000202125146754525	0.0000202125146754525	0.0000202125146754525	0.000132156463297696
k__Bacteria | p__Firmicutes | c__Bacilli | o__Lactobacillales | f__Carnobacteriaceae | g__Granulicatella | s__Granulicatella adiacens	0.000186715212621948	0.0000233394015777435	0.000151706110255333	0.0000350091023666153	0.000112538518893163	0.0000202125146754525	0.000145754516136825	0.0000285848123836902
k__Bacteria | p__Firmicutes | c__Clostridia | o__Clostridiales | f__Lachnospiraceae | g__A2 | s__	0.000175045511833077	0.000221724314988564	0	0	0.000152601139320147	0.000238302033523108	0	0
k__Bacteria | p__Bacteroidetes | c__Bacteroidia | o__Bacteroidales | f__Tannerellaceae | g__Parabacteroides | s__Parabacteroides sp. DJF_B086	0.0000933576063109742	0	0.000210054614199692	0.0000875227559165383	0.000101062573377263	0	0.0000606375440263575	0.000129423242617857
k__Bacteria | p__Firmicutes | c__Bacilli | o__Lactobacillales | f__Enterococcaceae | g__Enterococcus | s__Enterococcus diestrammenae	0.0000466788031554871	0.000116697007888718	0	0.000227559165383	0.0000202125146754525	0.000145754516136825	0	0.000167897756732696
k__Bacteria | p__Firmicutes | c__Bacilli | o__Lactobacillales | f__Lactobacillaceae | g__Pediococcus | s__Pediococcus cellicola	0.0000233394015777435	0.0000583485039443589	0	0.00029757737011623	0.000040425029350905	0.0000728772580684124	0	0.000364386290342062
k__Bacteria | p__Proteobacteria | c__Alphaproteobacteria | o__Rhizobiales | f__Rhizobiaceae | g__Phyllobacterium | s__Rhizobium sp. CIAM2927	0.0000466788031554871	0.0000233394015777435	0.000256733417355179	0.000052513653549923	0.0000808500587018101	0.000040425029350905	0.000112538518893163	0.0000833383329662378
k__Bacteria | p__Proteobacteria | c__Gammaproteobacteria | o__Betaproteobacteriales | f__Neisseriaceae | g__Neisseria | s__Neisseria sp. 104(2012)	0.000105027307099846	0.0000116697007888718	0.000116697007888718	0.000131284133874807	0.000105027307099846	0.0000202125146754525	0.000145754516136825	0.000115671402240577
k__Bacteria | p__Bacteroidetes | c__Bacteroidia | o__Bacteroidales | f__Bacteroidaceae | g__Bacteroides | s__Bacteroides vulgatus	0.0000233394015777435	0.0000350091023666153	0.000116697007888718	0.00018379778742473	0.000040425029350905	0.0000350091023666153	0.0000728772580684124	0.000322609717284673
k__Bacteria | p__Fusobacteria | c__Fusobacteriia | o__Fusobacteriales | f__Leptotrichiaceae | g__Leptotrichia | s__Leptotrichia wadei F0279	0.000105027307099846	0.000163375811044205	0.0000350091023666153	0.000052513653549923	0.0000700182047332306	0.000253262082974031	0.0000350091023666153	0.0000833383329662378
k__Bacteria | p__Deferribacteres | c__Deferribacteres | o__Deferribacterales | f__Deferribacteraceae | g__Mucispirillum | s__Mucispirillum schaedleri ASF457	0.0000233394015777435	0.000245063716566307	0.0000233394015777435	0.000052513653549923	0.000040425029350905	0.000394532546897656	0.000040425029350905	0.0000606375440263576
k__Bacteria | p__Proteobacteria | c__Deltaproteobacteria | o__Desulfovibrionales | f__Desulfovibrionaceae | g__Bilophila | s__	0.000291742519721794	0.0000116697007888718	0.0000350091023666153	0	0.000417670965041621	0.0000202125146754525	0.0000350091023666153	0
k__Bacteria | p__Firmicutes | c__Bacilli | o__Lactobacillales | f__Lactobacillaceae | g__Lactobacillus | s__Lactobacillus sp. ls79	0.0000350091023666153	0.0000583485039443589	0.0000700182047332306	0.000166293236241423	0.0000606375440263576	0.000040425029350905	0	0.000125821889166129
k__Bacteria | p__Actinobacteria | c__Coriobacteriia | o__Coriobacteriales | f__Eggerthellaceae | g__Enterorhabdus | s__Enterorhabdus muris	0.000105027307099846	0.000221724314988564	0	0	0.0000700182047332306	0.000354151867280342	0	0
k__Bacteria | p__Bacteroidetes | c__Bacteroidia | o__Bacteroidales | f__Bacteroidaceae | g__Bacteroides | s__Bacteroides pyogenes DSM 20611 = JCM 6294	0.0000933576063109742	0.0000233394015777435	0.000186715212621948	0.0000175045511833077	0.0000881043088651304	0.000040425029350905	0.0000728772580684124	0.0000202125146754525
k__Bacteria | p__Firmicutes | c__Clostridia | o__Clostridiales | f__Christensenellaceae | g__Christensenellaceae R-7 group | s__	0.0000816879055221024	0.000116697007888718	0.0000583485039443589	0.0000612659291415768	0.0000881043088651304	0.000112538518893163	0.0000534772872024908	0.0000721731134578081
k__Bacteria | p__Bacteroidetes | c__Bacteroidia | o__Chitinophagales | f__Chitinophagaceae | g__ | s__	0.000116697007888718	0.0000583485039443589	0.000105027307099846	0.0000350091023666153	0.000101062573377263	0.000101062573377263	0.0000700182047332306	0.0000495103473733754
k__Bacteria | p__Proteobacteria | c__Gammaproteobacteria | o__Pasteurellales | f__Pasteurellaceae | g__Actinobacillus | s__Actinobacillus porcinus	0.000163375811044205	0.0000350091023666153	0.0000116697007888718	0.000105027307099846	0.0000728772580684124	0	0.0000202125146754525	0.000110708502316496
k__Bacteria | p__Bacteroidetes | c__Bacteroidia | o__Bacteroidales | f__Prevotellaceae | g__Alloprevotella | s__Alloprevotella sp. feline oral taxon 167	0.000105027307099846	0.0000466788031554871	0.000105027307099846	0.0000437613779582692	0.000152601139320147	0.0000534772872024908	0	0.000066271161202916
k__Bacteria | p__Bacteroidetes | c__Bacteroidia | o__Bacteroidales | f__Bacteroidaceae | g__Bacteroides | s__Bacteroides finegoldii CL09T03C10	0	0.000245063716566307	0	0.0000350091023666153	0	0.00036550575930929	0	0.0000495103473733754
k__Bacteria | p__Firmicutes | c__Bacilli | o__Bacillales | f__Staphylococcaceae | g__Jeotgalicoccus | s__Jeotgalicoccus halotolerans	0	0.000280072818932923	0	0	0	0.000105027307099846	0	0
k__Bacteria | p__Firmicutes | c__Bacilli | o__Lactobacillales | f__Streptococcaceae | g__Streptococcus | s__Streptococcus sp. F0442	0.0000700182047332306	0.0000350091023666153	0.0000700182047332306	0.000105027307099846	0.0000350091023666153	0.0000606375440263576	0.0000700182047332306	0.0000700182047332306
k__Bacteria | p__Firmicutes | c__Clostridia | o__Clostridiales | f__Lachnospiraceae | g__Lachnoanaerobaculum | s__Lachnoanaerobaculum cf. saburreum oral strain C27KA	0.000116697007888718	0.000116697007888718	0.0000466788031554871	0	0.000122947926910945	0.000145754516136825	0.000040425029350905	0
k__Bacteria | p__Actinobacteria | c__Actinobacteria | o__Actinomycetales | f__Actinomycetaceae | g__Actinomyces | s__Actinomyces naeslundii	0.0000816879055221024	0.000105027307099846	0.0000583485039443589	0.0000350091023666153	0.000141487602728168	0.0000700182047332306	0.0000534772872024908	0.0000285848123836902
k__Bacteria | p__Firmicutes | c__Clostridia | o__Clostridiales | f__Lachnospiraceae | g__Lachnospiraceae UCG-001 | s__	0.000105027307099846	0.0000816879055221024	0.0000466788031554871	0.0000350091023666153	0.000126227113690799	0.000112538518893163	0.0000808500587018101	0.0000495103473733754
k__Bacteria | p__Bacteroidetes | c__Bacteroidia | o__Bacteroidales | f__Bacteroidaceae | g__Bacteroides | s__Bacteroides coprocola DSM 17136	0.000151706110255333	0.0000466788031554871	0.0000583485039443589	0.00000875227559165383	0.000172695801089352	0.0000808500587018101	0.000101062573377263	0.0000175045511833077
k__Bacteria | p__Firmicutes | c__Bacilli | o__Lactobacillales | f__Streptococcaceae | g__Streptococcus | s__Streptococcus sp. GDLAMI-SD2	0.0000233394015777435	0.000210054614199692	0.0000233394015777435	0.00000875227559165383	0.000040425029350905	0.000363825264158145	0.0000202125146754525	0.0000175045511833077
k__Bacteria | p__Actinobacteria | c__Actinobacteria | o__Actinomycetales | f__Actinomycetaceae | g__F0332 | s__	0.0000700182047332306	0	0.000116697007888718	0.0000787704803248845	0.0000606375440263576	0	0.0000881043088651303	0.000115671402240577
k__Bacteria | p__Firmicutes | c__Negativicutes | o__Selenomonadales | f__Acidaminococcaceae | g__Phascolarctobacterium | s__Ruminococcus sp. N15.MGS-57	0.0000233394015777435	0.000175045511833077	0.0000233394015777435	0.0000350091023666153	0.000040425029350905	0.0000700182047332306	0.0000202125146754525	0.0000495103473733754
k__Bacteria | p__Firmicutes | c__Bacilli | o__Lactobacillales | f__Aerococcaceae | g__Aerococcus | s__Aerococcus viridans	0.0000933576063109742	0.000105027307099846	0.0000116697007888718	0.0000437613779582692	0.000132542322405832	0.0000606375440263576	0.0000202125146754525	0.000066271161202916
k__Bacteria | p__Firmicutes | c__Bacilli | o__Lactobacillales | f__Carnobacteriaceae | g__Granulicatella | s__Granulicatella elegans ATCC 700633	0.0000116697007888718	0.000140036409466461	0.0000583485039443589	0.0000437613779582692	0.0000202125146754525	0.000126227113690799	0.0000534772872024908	0.000052513653549923
k__Bacteria | p__Firmicutes | c__Bacilli | o__Lactobacillales | f__Lactobacillaceae | g__Lactobacillus | s__Lactobacillus panis	0.0000466788031554871	0.00019838491341082	0	0.00000875227559165383	0.0000808500587018101	0.00016170011740362	0	0.0000175045511833077
k__Bacteria | p__Firmicutes | c__Bacilli | o__Lactobacillales | f__Streptococcaceae | g__Streptococcus | s__Streptococcus sanguinis	0.0000466788031554871	0.0000816879055221024	0.0000350091023666153	0.0000875227559165383	0.000040425029350905	0.0000881043088651304	0.0000350091023666153	0.0000926253784856669
k__Bacteria | p__Firmicutes | c__Clostridia | o__Clostridiales | f__Family XIII | g__[Eubacterium] nodatum group | s__	0.000116697007888718	0.0000233394015777435	0.0000933576063109742	0.0000175045511833077	0.000202125146754525	0.000040425029350905	0.0000202125146754525	0.0000350091023666153
k__Bacteria | p__Firmicutes | c__Clostridia | o__Clostridiales | f__Lachnospiraceae | g__[Eubacterium] ventriosum group | s__	0.000233394015777435	0	0	0.00000875227559165383	0.000317664603202544	0	0	0.0000175045511833077
k__Bacteria | p__Firmicutes | c__Clostridia | o__Clostridiales | f__Ruminococcaceae | g__Ruminococcus 2 | s__	0.0000583485039443589	0.0000583485039443589	0.0000700182047332306	0.000052513653549923	0.0000202125146754525	0.0000534772872024908	0.0000606375440263576	0.0000606375440263576
k__Bacteria | p__Bacteroidetes | c__Bacteroidia | o__Bacteroidales | f__Prevotellaceae | g__Prevotella | s__Prevotella oris F0302	0.0000700182047332306	0.0000116697007888718	0.0000933576063109742	0.0000612659291415768	0.000121275088052715	0.0000202125146754525	0.0000534772872024908	0.0000827232815126139
k__Bacteria | p__Firmicutes | c__Clostridia | o__Clostridiales | f__Ruminococcaceae | g__Ruminococcaceae UCG-011 | s__	0	0.0000700182047332306	0.0000350091023666153	0.000131284133874807	0	0.000121275088052715	0.0000606375440263576	0.000157540960649769
k__Bacteria | p__Proteobacteria | c__Gammaproteobacteria | o__Enterobacteriales | f__Enterobacteriaceae | g__Proteus | s__Proteus vulgaris	0.0000350091023666153	0.0000583485039443589	0.0000816879055221024	0.0000612659291415768	0.0000350091023666153	0.000101062573377263	0.0000202125146754525	0.0000827232815126139
k__Bacteria | p__Proteobacteria | c__Gammaproteobacteria | o__Betaproteobacteriales | f__Burkholderiaceae | g__Ralstonia | s__Ralstonia sp. PH-S1	0.0000466788031554871	0.0000350091023666153	0.0000583485039443589	0.0000962750315081921	0.0000534772872024908	0.0000606375440263576	0.0000202125146754525	0.0000875227559165383
k__Bacteria | p__Firmicutes | c__Bacilli | o__Bacillales | f__Staphylococcaceae | g__Staphylococcus | s__Staphylococcus equorum	0	0.000186715212621948	0	0.0000437613779582692	0	0.000293603734897286	0	0.000066271161202916
k__Bacteria | p__Actinobacteria | c__Actinobacteria | o__Actinomycetales | f__Actinomycetaceae | g__Actinomyces | s__Actinomyces oris	0.0000116697007888718	0.0000700182047332306	0.0000933576063109742	0.000052513653549923	0.0000202125146754525	0.000121275088052715	0.0000808500587018101	0.0000451965568105239
k__Bacteria | p__Firmicutes | c__Clostridia | o__Clostridiales | f__Lachnospiraceae | g__Acetatifactor | s__	0.0000816879055221024	0.000105027307099846	0.0000233394015777435	0.0000175045511833077	0.000040425029350905	0.000152601139320147	0.000040425029350905	0.0000350091023666153
k__Bacteria | p__Spirochaetes | c__Spirochaetia | o__Spirochaetales | f__Spirochaetaceae | g__Treponema 2 | s__	0.000116697007888718	0.0000583485039443589	0.0000350091023666153	0.0000175045511833077	0.000172695801089352	0.000101062573377263	0.0000350091023666153	0.0000202125146754525
k__Bacteria | p__Bacteroidetes | c__Bacteroidia | o__Bacteroidales | f__Bacteroidaceae | g__Bacteroides | s__Bacteroides sp. Marseille-P3166	0.0000350091023666153	0.0000350091023666153	0.0000583485039443589	0.0000962750315081921	0.0000606375440263576	0.0000606375440263576	0.0000202125146754525	0.000066271161202916
k__Bacteria | p__Firmicutes | c__Bacilli | o__Bacillales | f__Staphylococcaceae | g__Staphylococcus | s__Staphylococcus stepanovicii	0	0.0000233394015777435	0.0000233394015777435	0.000175045511833077	0	0.0000202125146754525	0.000040425029350905	0.000202125146754525
k__Bacteria | p__Proteobacteria | c__Gammaproteobacteria | o__Pasteurellales | f__Pasteurellaceae | g__Actinobacillus | s__Haemophilus parahaemolyticus	0.0000466788031554871	0.0000350091023666153	0.0000350091023666153	0.000105027307099846	0.000040425029350905	0.0000606375440263576	0.0000350091023666153	0.000103064006748913
k__Bacteria | p__Actinobacteria | c__Coriobacteriia | o__Coriobacteriales | f__Eggerthellaceae | g__Adlercreutzia | s__	0.0000466788031554871	0.0000466788031554871	0.0000466788031554871	0.0000700182047332306	0.0000808500587018101	0.000040425029350905	0.0000202125146754525	0.0000948050973794048
k__Bacteria | p__Bacteroidetes | c__Bacteroidia | o__Bacteroidales | f__ | g__ | s__	0.0000466788031554871	0.0000350091023666153	0.0000233394015777435	0.000105027307099846	0.000040425029350905	0.0000350091023666153	0.0000202125146754525	0.000166676665932476
k__Bacteria | p__Firmicutes | c__Clostridia | o__Clostridiales | f__Family XIII | g__Mogibacterium | s__	0.0000466788031554871	0.0000466788031554871	0.0000466788031554871	0.0000700182047332306	0.0000202125146754525	0.0000534772872024908	0.0000534772872024908	0.0000285848123836902
k__Bacteria | p__Firmicutes | c__Bacilli | o__Lactobacillales | f__Lactobacillaceae | g__Lactobacillus | s__Lactobacillus sp. Marseille-P3519	0.0000583485039443589	0.0000350091023666153	0.0000116697007888718	0.000105027307099846	0.000101062573377263	0.0000606375440263576	0.0000202125146754525	0.000166676665932476
k__Bacteria | p__Firmicutes | c__Bacilli | o__Lactobacillales | f__Streptococcaceae | g__Lactococcus | s__Lactococcus garvieae subsp. garvieae	0.000116697007888718	0.0000233394015777435	0.0000350091023666153	0.0000350091023666153	0.000122947926910945	0.000040425029350905	0.0000350091023666153	0.0000495103473733754
k__Bacteria | p__Bacteroidetes | c__Bacteroidia | o__Bacteroidales | f__Prevotellaceae | g__Alloprevotella | s__Alloprevotella tannerae	0.000105027307099846	0	0.0000233394015777435	0.0000787704803248845	0.000126227113690799	0	0.000040425029350905	0.000135212507891711
k__Bacteria | p__Epsilonbacteraeota | c__Campylobacteria | o__Campylobacterales | f__Campylobacteraceae | g__Campylobacter | s__Campylobacter gracilis	0.0000816879055221024	0.0000350091023666153	0.0000466788031554871	0.0000437613779582692	0.0000881043088651304	0.0000350091023666153	0.0000534772872024908	0.000066271161202916
k__Bacteria | p__Actinobacteria | c__Coriobacteriia | o__Coriobacteriales | f__ | g__ | s__	0.0000700182047332306	0.0000816879055221024	0.0000233394015777435	0.0000262568267749615	0.0000350091023666153	0.000112538518893163	0.000040425029350905	0.000052513653549923
k__Bacteria | p__Bacteroidetes | c__Bacteroidia | o__Bacteroidales | f__Bacteroidaceae | g__Bacteroides | s__Bacteroides sp. R2F3-3-3	0.000116697007888718	0.0000466788031554871	0.0000350091023666153	0	0.000172695801089352	0.0000808500587018101	0.0000350091023666153	0
k__Bacteria | p__Bacteroidetes | c__Bacteroidia | o__Bacteroidales | f__Dysgonomonadaceae | g__Fermentimonas | s__Fermentimonas caenicola	0.0000700182047332306	0.0000350091023666153	0.0000466788031554871	0.0000350091023666153	0.0000606375440263576	0.0000606375440263576	0.0000202125146754525	0.0000495103473733754
k__Bacteria | p__Firmicutes | c__Clostridia | o__Clostridiales | f__Clostridiaceae 1 | g__Clostridium sensu stricto 1 | s__Clostridium sp. CL-2	0.0000583485039443589	0.0000816879055221024	0	0.0000437613779582692	0.0000728772580684124	0.0000728772580684124	0	0.0000875227559165383
k__Bacteria | p__Firmicutes | c__Bacilli | o__Lactobacillales | f__Enterococcaceae | g__Enterococcus | s__Enterococcus raffinosus	0	0	0.00012836670867759	0.000052513653549923	0	0	0.0000534772872024908	0.0000833383329662378
k__Bacteria | p__Proteobacteria | c__Gammaproteobacteria | o__Betaproteobacteriales | f__Burkholderiaceae | g__Ralstonia | s__Ralstonia mannitolilytica	0.0000350091023666153	0.0000583485039443589	0.0000350091023666153	0.000052513653549923	0.0000606375440263576	0.0000534772872024908	0.0000350091023666153	0.0000451965568105239
k__Bacteria | p__Actinobacteria | c__Coriobacteriia | o__Coriobacteriales | f__Coriobacteriaceae | g__Collinsella | s__Collinsella sp. Marseille-P3740	0.0000233394015777435	0.0000466788031554871	0.0000466788031554871	0.0000612659291415768	0.0000202125146754525	0.0000202125146754525	0.0000534772872024908	0.000122531858283154
k__Bacteria | p__Actinobacteria | c__Coriobacteriia | o__Coriobacteriales | f__Eggerthellaceae | g__Paraeggerthella | s__Paraeggerthella sp. SNR40-432	0.0000233394015777435	0.000105027307099846	0.0000116697007888718	0.0000350091023666153	0.000040425029350905	0.0000926253784856669	0.0000202125146754525	0.000040425029350905
k__Bacteria | p__Firmicutes | c__Clostridia | o__Clostridiales | f__Family XIII | g__Family XIII AD3011 group | s__	0.0000466788031554871	0.0000700182047332306	0.0000583485039443589	0	0.0000808500587018101	0.000121275088052715	0.0000728772580684124	0
k__Bacteria | p__Firmicutes | c__Bacilli | o__Lactobacillales | f__Lactobacillaceae | g__Lactobacillus | s__Lactobacillus sp. KC45b	0	0.0000933576063109742	0	0.0000787704803248845	0	0.0000202125146754525	0	0.000100555990872042
k__Bacteria | p__Bacteroidetes | c__Bacteroidia | o__Bacteroidales | f__p-251-o5 | g__ | s__	0.0000700182047332306	0	0.0000816879055221024	0.0000175045511833077	0.000121275088052715	0	0.000112538518893163	0.0000350091023666153
k__Bacteria | p__Firmicutes | c__Bacilli | o__Lactobacillales | f__P5D1-392 | g__ | s__	0	0.0000700182047332306	0	0.0000962750315081921	0	0	0	0.000112083815947221
k__Bacteria | p__Proteobacteria | c__Gammaproteobacteria | o__Betaproteobacteriales | f__Neisseriaceae | g__Kingella | s__Kingella oralis	0.0000583485039443589	0.0000466788031554871	0	0.0000612659291415768	0.000101062573377263	0.0000808500587018101	0	0.0000721731134578081
k__Bacteria | p__Firmicutes | c__Clostridia | o__Clostridiales | f__Lachnospiraceae | g__Lachnospiraceae FCS020 group | s__	0.000128366708677589	0.0000350091023666153	0	0	0.000122947926910945	0.0000350091023666153	0	0
k__Bacteria | p__Firmicutes | c__Clostridia | o__Clostridiales | f__Peptostreptococcaceae | g__Filifactor | s__Filifactor alocis ATCC 35896	0.0000350091023666153	0.0000466788031554871	0.0000816879055221024	0	0.0000350091023666153	0.0000534772872024908	0.0000728772580684124	0
k__Bacteria | p__Bacteroidetes | c__Bacteroidia | o__Bacteroidales | f__Prevotellaceae | g__Alloprevotella | s__Prevotellamassilia timonensis	0.0000116697007888718	0.0000116697007888718	0.00012836670867759	0.00000875227559165383	0.0000202125146754525	0.0000202125146754525	0.000141487602728168	0.0000175045511833077
k__Bacteria | p__Epsilonbacteraeota | c__Campylobacteria | o__Campylobacterales | f__Campylobacteraceae | g__Campylobacter | s__Campylobacter concisus	0.0000233394015777435	0.0000350091023666153	0.0000816879055221024	0.0000175045511833077	0.000040425029350905	0.0000350091023666153	0.0000728772580684124	0.0000350091023666153
k__Bacteria | p__Bacteroidetes | c__Bacteroidia | o__Bacteroidales | f__Prevotellaceae | g__Prevotella 7 | s__Prevotella sp. oral taxon 300	0.0000233394015777435	0	0.0000816879055221024	0.000052513653549923	0.000040425029350905	0	0.000141487602728168	0.0000451965568105239
k__Bacteria | p__Actinobacteria | c__Actinobacteria | o__Actinomycetales | f__Actinomycetaceae | g__Actinomyces | s__Actinomyces sp. oral taxon 172 str. F0311	0.0000583485039443589	0.0000350091023666153	0.0000350091023666153	0.0000262568267749615	0.000101062573377263	0.0000350091023666153	0.0000350091023666153	0.000052513653549923
k__Bacteria | p__Firmicutes | c__Clostridia | o__Clostridiales | f__Ruminococcaceae | g__Ruminiclostridium 6 | s__	0.0000466788031554871	0.0000350091023666153	0.0000116697007888718	0.0000612659291415768	0.000040425029350905	0.0000606375440263576	0.0000202125146754525	0.0000597894247185245
k__Archaea | p__Euryarchaeota | c__Methanobacteria | o__Methanobacteriales | f__Methanobacteriaceae | g__Methanobacterium | s__	0	0.0000583485039443589	0.0000933576063109742	0	0	0.0000728772580684124	0.000040425029350905	0
k__Bacteria | p__Firmicutes | c__Bacilli | o__Lactobacillales | f__Streptococcaceae | g__Streptococcus | s__Streptococcus sp. 2010_Ileo_MS_XIVb	0	0	0.000116697007888718	0.0000350091023666153	0	0	0.000145754516136825	0.0000700182047332306
k__Bacteria | p__Firmicutes | c__Bacilli | o__Lactobacillales | f__Streptococcaceae | g__Streptococcus | s__Streptococcus sp. oral taxon G59	0.0000116697007888718	0.0000933576063109742	0.0000350091023666153	0.00000875227559165383	0.0000202125146754525	0.00016170011740362	0.0000606375440263576	0.0000175045511833077
k__Bacteria | p__Proteobacteria | c__Gammaproteobacteria | o__Betaproteobacteriales | f__Burkholderiaceae | g__Delftia | s__Delftia sp. LZ-C	0.0000116697007888718	0.0000116697007888718	0.000116697007888718	0.00000875227559165383	0.0000202125146754525	0.0000202125146754525	0.000145754516136825	0.0000175045511833077
k__Bacteria | p__Proteobacteria | c__Gammaproteobacteria | o__Enterobacteriales | f__Enterobacteriaceae | g__Morganella | s__Morganella morganii subsp. morganii	0.0000116697007888718	0.0000933576063109742	0	0.0000437613779582692	0.0000202125146754525	0.000106954574404982	0	0.000052513653549923
k__Bacteria | p__Bacteroidetes | c__Bacteroidia | o__Bacteroidales | f__Tannerellaceae | g__Parabacteroides | s__Parabacteroides johnsonii CL02T12C29	0.0000816879055221024	0	0.0000116697007888718	0.000052513653549923	0.0000728772580684124	0	0.0000202125146754525	0.0000606375440263576
k__Bacteria | p__Firmicutes | c__Bacilli | o__Lactobacillales | f__P5D1-392 | g__Granulicatella sp. BB-11 | s__Granulicatella sp. BB-11	0	0.00012836670867759	0	0.0000175045511833077	0	0.000132542322405832	0	0.0000350091023666153
k__Bacteria | p__Bacteroidetes | c__Bacteroidia | o__Bacteroidales | f__Rs-E47 termite group | g__ | s__	0.0000233394015777435	0.0000350091023666153	0.0000116697007888718	0.0000700182047332306	0.000040425029350905	0.0000350091023666153	0.0000202125146754525	0.0000756283048406836
k__Bacteria | p__Firmicutes | c__Clostridia | o__Clostridiales | f__Lachnospiraceae | g__Lachnospiraceae NC2004 group | s__	0.0000700182047332306	0.0000466788031554871	0.0000233394015777435	0	0.0000606375440263576	0.0000808500587018101	0.000040425029350905	0
k__Bacteria | p__Actinobacteria | c__Actinobacteria | o__Micrococcales | f__Micrococcaceae | g__Rothia | s__Rothia dentocariosa ATCC 17931	0.0000583485039443589	0	0.0000350091023666153	0.0000437613779582692	0.000101062573377263	0	0.0000606375440263576	0.000052513653549923
k__Bacteria | p__Proteobacteria | c__Alphaproteobacteria | o__Rhizobiales | f__Rhizobiaceae | g__Mesorhizobium | s__Mesorhizobium sp. MC12s14	0.0000233394015777435	0.0000350091023666153	0.0000700182047332306	0.00000875227559165383	0.000040425029350905	0.0000350091023666153	0.0000350091023666153	0.0000175045511833077
k__Bacteria | p__Bacteroidetes | c__Bacteroidia | o__Flavobacteriales | f__Flavobacteriaceae | g__Capnocytophaga | s__Capnocytophaga sp. oral taxon 335 str. F0486	0.0000350091023666153	0.0000116697007888718	0.0000700182047332306	0.0000175045511833077	0.0000606375440263576	0.0000202125146754525	0.000121275088052715	0.0000350091023666153
k__Bacteria | p__Proteobacteria | c__Gammaproteobacteria | o__Betaproteobacteriales | f__Burkholderiaceae | g__Parasutterella | s__Parasutterella secunda	0	0.0000700182047332306	0.0000583485039443589	0	0	0.0000700182047332306	0.0000534772872024908	0
k__Bacteria | p__Proteobacteria | c__Gammaproteobacteria | o__Betaproteobacteriales | f__Neisseriaceae | g__Neisseria | s__Neisseria lactamica	0.000116697007888718	0	0.0000116697007888718	0	0.000145754516136825	0	0.0000202125146754525	0
k__Bacteria | p__Firmicutes | c__Clostridia | o__ | f__ | g__ | s__	0.0000350091023666153	0.0000350091023666153	0.0000583485039443589	0	0.0000606375440263576	0.0000606375440263576	0.0000534772872024908	0
k__Bacteria | p__Firmicutes | c__Clostridia | o__Clostridiales | f__Syntrophomonadaceae | g__Syntrophomonas | s__Syntrophomonas bryantii	0.0000700182047332306	0.0000233394015777435	0.0000350091023666153	0	0.000121275088052715	0.000040425029350905	0.0000606375440263576	0
k__Bacteria | p__Firmicutes | c__Erysipelotrichia | o__Erysipelotrichales | f__Erysipelotrichaceae | g__Coprobacillus | s__Coprobacillus sp. D6	0.0000816879055221024	0.0000350091023666153	0.0000116697007888718	0	0.000112538518893163	0.0000606375440263576	0.0000202125146754525	0
k__Bacteria | p__Bacteroidetes | c__Bacteroidia | o__Bacteroidales | f__p-2534-18B5 gut group | g__ | s__	0.0000116697007888718	0	0.0000350091023666153	0.0000787704803248845	0.0000202125146754525	0	0.0000350091023666153	0.000135212507891711
k__Bacteria | p__Bacteroidetes | c__Bacteroidia | o__Bacteroidales | f__Prevotellaceae | g__Prevotella 2 | s__	0.0000350091023666153	0.0000466788031554871	0.0000233394015777435	0.0000175045511833077	0.0000350091023666153	0.0000808500587018101	0.000040425029350905	0.0000202125146754525
k__Bacteria | p__Proteobacteria | c__Alphaproteobacteria | o__Rhizobiales | f__Beijerinckiaceae | g__ | s__	0.0000233394015777435	0.0000116697007888718	0	0.0000875227559165383	0.000040425029350905	0.0000202125146754525	0	0.0000670373272480282
k__Bacteria | p__Proteobacteria | c__Gammaproteobacteria | o__Betaproteobacteriales | f__Burkholderiaceae | g__ | s__	0	0	0.000105027307099846	0.0000175045511833077	0	0	0.0000606375440263576	0.0000202125146754525
k__Bacteria | p__Proteobacteria | c__Gammaproteobacteria | o__Betaproteobacteriales | f__Burkholderiaceae | g__Noviherbaspirillum | s__Noviherbaspirillum canariense	0	0	0.0000350091023666153	0.0000875227559165383	0	0	0	0.000175045511833077
k__Bacteria | p__Firmicutes | c__Bacilli | o__Bacillales | f__Staphylococcaceae | g__Staphylococcus | s__Staphylococcus sp. 3s	0	0.0000583485039443589	0	0.0000612659291415768	0	0.0000534772872024908	0	0.0000827232815126139
k__Bacteria | p__Firmicutes | c__Negativicutes | o__Selenomonadales | f__Veillonellaceae | g__Selenomonas | s__Selenomonas genomosp. P5	0.0000583485039443589	0.0000350091023666153	0	0.0000262568267749615	0.000101062573377263	0.0000606375440263576	0	0.0000335186636240141
k__Bacteria | p__Bacteroidetes | c__Bacteroidia | o__Bacteroidales | f__Prevotellaceae | g__Prevotellaceae UCG-003 | s__	0.0000466788031554871	0.0000233394015777435	0.0000466788031554871	0	0.000040425029350905	0.000040425029350905	0.0000202125146754525	0
k__Bacteria | p__Bacteroidetes | c__Bacteroidia | o__Sphingobacteriales | f__Lentimicrobiaceae | g__ | s__	0.0000233394015777435	0	0.0000933576063109742	0	0.000040425029350905	0	0.0000202125146754525	0
k__Bacteria | p__Firmicutes | c__Bacilli | o__Bacillales | f__Staphylococcaceae | g__ | s__	0	0.0000233394015777435	0.0000583485039443589	0.0000350091023666153	0	0.000040425029350905	0.0000534772872024908	0.0000285848123836902
k__Bacteria | p__Actinobacteria | c__Actinobacteria | o__Actinomycetales | f__Actinomycetaceae | g__Actinomyces | s__Actinomyces sp. oral taxon 414	0.000105027307099846	0.0000116697007888718	0	0	0.000105027307099846	0.0000202125146754525	0	0
k__Bacteria | p__Firmicutes | c__Clostridia | o__Clostridiales | f__Lachnospiraceae | g__Lachnoclostridium | s__Dorea sp. 5-2	0.0000350091023666153	0.0000816879055221024	0	0	0.0000606375440263576	0.000112538518893163	0	0
k__Bacteria | p__Proteobacteria | c__Gammaproteobacteria | o__Betaproteobacteriales | f__Burkholderiaceae | g__Delftia | s__Delftia sp. UIWRF1404	0.0000933576063109742	0.0000116697007888718	0	0.00000875227559165383	0.000040425029350905	0.0000202125146754525	0	0.0000175045511833077
k__Bacteria | p__Proteobacteria | c__Gammaproteobacteria | o__Enterobacteriales | f__Enterobacteriaceae | g__Proteus | s__Proteus sp. NC	0	0.0000350091023666153	0.0000350091023666153	0.0000437613779582692	0	0.0000350091023666153	0.0000350091023666153	0.0000875227559165383
k__Bacteria | p__Firmicutes | c__Clostridia | o__Clostridiales | f__Ruminococcaceae | g__Ruminiclostridium 1 | s__	0.0000233394015777435	0.0000816879055221024	0	0.00000875227559165383	0.000040425029350905	0.000141487602728168	0	0.0000175045511833077
k__Bacteria | p__Firmicutes | c__Clostridia | o__Clostridiales | f__Peptostreptococcaceae | g__Romboutsia | s__Clostridium sp. K39	0.0000116697007888718	0.0000116697007888718	0.0000233394015777435	0.0000612659291415768	0.0000202125146754525	0.0000202125146754525	0.0000202125146754525	0.0000597894247185245
k__Bacteria | p__Firmicutes | c__Bacilli | o__Lactobacillales | f__Aerococcaceae | g__Aerococcus | s__Aerococcus sp. GDLAMI-N1	0.0000350091023666153	0	0.0000466788031554871	0.0000262568267749615	0.0000350091023666153	0	0.000040425029350905	0.000052513653549923
k__Bacteria | p__Bacteroidetes | c__Bacteroidia | o__Bacteroidales | f__Paludibacteraceae | g__ | s__	0.0000466788031554871	0.0000116697007888718	0.0000116697007888718	0.0000350091023666153	0.000040425029350905	0.0000202125146754525	0.0000202125146754525	0.0000285848123836902
k__Bacteria | p__Bacteroidetes | c__Bacteroidia | o__Bacteroidales | f__Tannerellaceae | g__Parabacteroides | s__Parabacteroides sp. Marseille-P3668	0	0.0000350091023666153	0.0000700182047332306	0	0	0.0000606375440263576	0.0000700182047332306	0
k__Bacteria | p__Bacteroidetes | c__Bacteroidia | o__Flavobacteriales | f__Flavobacteriaceae | g__Capnocytophaga | s__Capnocytophaga ochracea	0	0	0.0000700182047332306	0.0000350091023666153	0	0	0.0000606375440263576	0.0000700182047332306
k__Bacteria | p__Firmicutes | c__Bacilli | o__Lactobacillales | f__Streptococcaceae | g__Streptococcus | s__Streptococcus uberis	0	0.0000350091023666153	0.0000700182047332306	0	0	0.0000606375440263576	0.0000606375440263576	0
k__Bacteria | p__Firmicutes | c__Clostridia | o__Clostridiales | f__Lachnospiraceae | g__Tyzzerella | s__[Clostridium] lactatifermentans	0.0000700182047332306	0.0000350091023666153	0	0	0.0000606375440263576	0.0000606375440263576	0	0
k__Bacteria | p__Bacteroidetes | c__Bacteroidia | o__Bacteroidales | f__Marinifilaceae | g__Butyricimonas | s__Butyricimonas synergistica	0.0000116697007888718	0.0000583485039443589	0.0000116697007888718	0.0000175045511833077	0.0000202125146754525	0.000101062573377263	0.0000202125146754525	0.0000350091023666153
k__Bacteria | p__Bacteroidetes | c__Bacteroidia | o__Bacteroidales | f__Prolixibacteraceae | g__BSV13 | s__	0	0.0000350091023666153	0.0000466788031554871	0.0000175045511833077	0	0.0000606375440263576	0.000040425029350905	0.0000350091023666153
k__Bacteria | p__Proteobacteria | c__Gammaproteobacteria | o__Betaproteobacteriales | f__Burkholderiaceae | g__Variovorax | s__Variovorax sp. UCM-2	0.0000116697007888718	0	0.0000350091023666153	0.000052513653549923	0.0000202125146754525	0	0.0000606375440263576	0.0000670373272480282
k__Bacteria | p__Actinobacteria | c__Actinobacteria | o__Actinomycetales | f__Actinomycetaceae | g__Actinomyces | s__Actinomyces sp. ChDC OS47	0.0000350091023666153	0	0.0000350091023666153	0.0000262568267749615	0.0000350091023666153	0	0.0000350091023666153	0.000052513653549923
k__Bacteria | p__Bacteroidetes | c__Bacteroidia | o__Bacteroidales | f__Tannerellaceae | g__Parabacteroides | s__Parabacteroides merdae	0.0000116697007888718	0.0000583485039443589	0	0.0000262568267749615	0.0000202125146754525	0.000101062573377263	0	0.000052513653549923
k__Bacteria | p__Bacteroidetes | c__Bacteroidia | o__Bacteroidales | f__Prevotellaceae | g__Prevotella | s__Prevotella nigrescens CC14M	0.0000116697007888718	0.0000583485039443589	0.0000233394015777435	0	0.0000202125146754525	0.000101062573377263	0.000040425029350905	0
k__Bacteria | p__Proteobacteria | c__Gammaproteobacteria | o__Betaproteobacteriales | f__Nitrosomonadaceae | g__MND1 | s__	0.0000233394015777435	0.0000583485039443589	0.0000116697007888718	0	0.000040425029350905	0.0000534772872024908	0.0000202125146754525	0
k__Bacteria | p__Firmicutes | c__Bacilli | o__Lactobacillales | f__Lactobacillaceae | g__Pediococcus | s__Pediococcus ethanolidurans	0	0.0000816879055221024	0.0000116697007888718	0	0	0.000141487602728168	0.0000202125146754525	0
k__Bacteria | p__Bacteroidetes | c__Bacteroidia | o__Bacteroidales | f__Bacteroidales Incertae Sedis | g__Phocaeicola | s__Phocaeicola abscessus CCUG 55929	0	0.0000233394015777435	0.0000583485039443589	0.00000875227559165383	0	0.000040425029350905	0.0000534772872024908	0.0000175045511833077
k__Bacteria | p__Bacteroidetes | c__Bacteroidia | o__Bacteroidales | f__F082 | g__ | s__	0.0000233394015777435	0	0.0000116697007888718	0.000052513653549923	0.000040425029350905	0	0.0000202125146754525	0.0000451965568105239
k__Bacteria | p__Bacteroidetes | c__Bacteroidia | o__Sphingobacteriales | f__Sphingobacteriaceae | g__Mucilaginibacter | s__Mucilaginibacter sp. QM49	0.0000700182047332306	0	0	0.0000175045511833077	0.0000926253784856669	0	0	0.0000350091023666153
k__Bacteria | p__Proteobacteria | c__Gammaproteobacteria | o__Betaproteobacteriales | f__Burkholderiaceae | g__Ralstonia | s__Ralstonia sp. R8a	0	0	0.0000583485039443589	0.0000262568267749615	0	0	0.0000728772580684124	0.000052513653549923
k__Bacteria | p__Acidobacteria | c__Acidobacteriia | o__Acidobacteriales | f__ | g__ | s__	0	0.0000583485039443589	0.0000233394015777435	0	0	0.000101062573377263	0.000040425029350905	0
k__Bacteria | p__Acidobacteria | c__Subgroup 6 | o__ | f__ | g__ | s__	0.0000466788031554871	0	0.0000350091023666153	0	0.0000534772872024908	0	0.0000350091023666153	0
k__Bacteria | p__Firmicutes | c__Bacilli | o__Bacillales | f__Staphylococcaceae | g__Staphylococcus | s__Staphylococcus sp. CQ-6	0	0.0000116697007888718	0.0000700182047332306	0	0	0.0000202125146754525	0.0000350091023666153	0
k__Bacteria | p__Firmicutes | c__Bacilli | o__Lactobacillales | f__Lactobacillaceae | g__Lactobacillus | s__Lactobacillus kalixensis DSM 16043	0	0	0.0000816879055221024	0	0	0	0.0000728772580684124	0
k__Bacteria | p__Firmicutes | c__Bacilli | o__Lactobacillales | f__Lactobacillaceae | g__Lactobacillus | s__Lactobacillus satsumensis DSM 16230 = JCM 12392	0	0	0.0000816879055221024	0	0	0	0.0000728772580684124	0
k__Bacteria | p__Firmicutes | c__Clostridia | o__Clostridiales | f__Lachnospiraceae | g__[Eubacterium] oxidoreducens group | s__	0.0000583485039443589	0.0000233394015777435	0	0	0.000101062573377263	0.000040425029350905	0	0
k__Bacteria | p__Proteobacteria | c__Gammaproteobacteria | o__Betaproteobacteriales | f__Neisseriaceae | g__Neisseria | s__Neisseria subflava	0.0000233394015777435	0.0000233394015777435	0	0.0000350091023666153	0.000040425029350905	0.000040425029350905	0	0.0000285848123836902
k__Bacteria | p__Proteobacteria | c__Gammaproteobacteria | o__Enterobacteriales | f__Enterobacteriaceae | g__Kosakonia | s__Enterobacter cloacae S611	0	0.0000233394015777435	0.0000233394015777435	0.0000350091023666153	0	0.000040425029350905	0.000040425029350905	0.0000700182047332306
k__Bacteria | p__Proteobacteria | c__Deltaproteobacteria | o__Desulfovibrionales | f__Desulfovibrionaceae | g__Desulfovibrio | s__Desulfovibrio piger	0	0.0000116697007888718	0.0000700182047332306	0	0	0.0000202125146754525	0.0000606375440263576	0
k__Bacteria | p__Bacteroidetes | c__Bacteroidia | o__Bacteroidales | f__Prevotellaceae | g__Prevotella | s__Prevotella sp. oral taxon G60	0	0.0000350091023666153	0	0.0000437613779582692	0	0.0000606375440263576	0	0.0000335186636240141
k__Bacteria | p__Firmicutes | c__Bacilli | o__Lactobacillales | f__Lactobacillaceae | g__Lactobacillus | s__Lactobacillus sp. MbHmro5	0	0	0	0.0000787704803248845	0	0	0	0.000157540960649769
k__Bacteria | p__Firmicutes | c__Bacilli | o__Bacillales | f__Staphylococcaceae | g__Staphylococcus | s__Staphylococcus aureus	0	0.0000700182047332306	0	0.00000875227559165383	0	0.000121275088052715	0	0.0000175045511833077
k__Bacteria | p__Proteobacteria | c__Gammaproteobacteria | o__Betaproteobacteriales | f__Burkholderiaceae | g__Herbaspirillum | s__Herbaspirillum huttiense subsp. huttiense	0	0.0000350091023666153	0.0000350091023666153	0.00000875227559165383	0	0.0000606375440263576	0.0000606375440263576	0.0000175045511833077
k__Bacteria | p__Bacteroidetes | c__Bacteroidia | o__Bacteroidales | f__Prevotellaceae | g__Prevotella | s__Prevotella sp. oral taxon 299 str. F0039	0.0000233394015777435	0	0.0000350091023666153	0.0000175045511833077	0.000040425029350905	0	0.0000350091023666153	0.0000202125146754525
k__Bacteria | p__Firmicutes | c__Erysipelotrichia | o__Erysipelotrichales | f__Erysipelotrichaceae | g__Ileibacterium | s__	0.0000466788031554871	0	0.0000116697007888718	0.0000175045511833077	0.0000808500587018101	0	0.0000202125146754525	0.0000350091023666153
k__Bacteria | p__Fusobacteria | c__Fusobacteriia | o__Fusobacteriales | f__Leptotrichiaceae | g__Leptotrichia | s__Leptotrichia trevisanii	0.0000233394015777435	0	0.0000350091023666153	0.0000175045511833077	0.0000202125146754525	0	0.0000606375440263576	0.0000202125146754525
k__Bacteria | p__Bacteroidetes | c__Bacteroidia | o__Bacteroidales | f__Tannerellaceae | g__Tannerella | s__Tannerella forsythia	0.0000116697007888718	0	0.0000350091023666153	0.0000262568267749615	0.0000202125146754525	0	0.0000606375440263576	0.0000335186636240141
k__Bacteria | p__Actinobacteria | c__Actinobacteria | o__Micrococcales | f__Micrococcaceae | g__Rothia | s__Rothia mucilaginosa M508	0.0000116697007888718	0.0000350091023666153	0.0000233394015777435	0	0.0000202125146754525	0.0000350091023666153	0.000040425029350905	0
k__Bacteria | p__Bacteroidetes | c__Bacteroidia | o__Bacteroidales | f__Bacteroidaceae | g__Bacteroides | s__Bacteroides salyersiae CL02T12C01	0.0000233394015777435	0	0.0000466788031554871	0	0.000040425029350905	0	0.0000202125146754525	0
k__Bacteria | p__Bacteroidetes | c__Bacteroidia | o__Bacteroidales | f__Prevotellaceae | g__Prevotella | s__Prevotella oris	0.0000116697007888718	0.0000233394015777435	0.0000350091023666153	0	0.0000202125146754525	0.000040425029350905	0.0000350091023666153	0
k__Bacteria | p__Firmicutes | c__Bacilli | o__Lactobacillales | f__Enterococcaceae | g__Enterococcus | s__Enterococcus sp. BeC2	0.0000116697007888718	0.0000350091023666153	0.0000233394015777435	0	0.0000202125146754525	0.0000606375440263576	0.000040425029350905	0
k__Bacteria | p__Firmicutes | c__Clostridia | o__Clostridiales | f__Family XI | g__Sedimentibacter | s__Sedimentibacter sp. JN18_V27_I	0	0.0000233394015777435	0.0000466788031554871	0	0	0.000040425029350905	0.000040425029350905	0
k__Bacteria | p__Proteobacteria | c__Alphaproteobacteria | o__Rhizobiales | f__Rhizobiaceae | g__Mesorhizobium | s__Mesorhizobium amorphae	0	0	0.0000700182047332306	0	0	0	0.0000700182047332306	0
k__Bacteria | p__Bacteroidetes | c__Bacteroidia | o__Bacteroidales | f__Bacteroidaceae | g__Bacteroides | s__Bacteroides faecichinchillae	0	0.0000700182047332306	0	0	0	0.000121275088052715	0	0
k__Bacteria | p__Actinobacteria | c__Coriobacteriia | o__Coriobacteriales | f__Eggerthellaceae | g__ | s__	0.0000116697007888718	0	0.0000466788031554871	0.00000875227559165383	0.0000202125146754525	0	0.0000534772872024908	0.0000175045511833077
k__Bacteria | p__Proteobacteria | c__Gammaproteobacteria | o__Pseudomonadales | f__Pseudomonadaceae | g__Pseudomonas | s__Pseudomonas sp. KSH3	0	0.0000583485039443589	0	0.00000875227559165383	0	0.0000728772580684124	0	0.0000175045511833077
k__Bacteria | p__Actinobacteria | c__Actinobacteria | o__Streptomycetales | f__Streptomycetaceae | g__Streptomyces | s__Streptomyces canus	0.0000466788031554871	0	0	0.0000175045511833077	0.0000534772872024908	0	0	0.0000350091023666153
k__Bacteria | p__Firmicutes | c__Clostridia | o__Clostridiales | f__Family XI | g__Parvimonas | s__Parvimonas micra	0.0000233394015777435	0.0000233394015777435	0	0.0000175045511833077	0.000040425029350905	0.000040425029350905	0	0.0000350091023666153
k__Bacteria | p__Fusobacteria | c__Fusobacteriia | o__Fusobacteriales | f__Leptotrichiaceae | g__Leptotrichia | s__Leptotrichia sp. Marseille-P3007	0	0.0000233394015777435	0.0000233394015777435	0.0000175045511833077	0	0.000040425029350905	0.0000202125146754525	0.0000350091023666153
k__Bacteria | p__Actinobacteria | c__Actinobacteria | o__Micrococcales | f__Micrococcaceae | g__Rothia | s__Rothia mucilaginosa	0	0	0.0000350091023666153	0.0000262568267749615	0	0	0.0000350091023666153	0.000052513653549923
k__Bacteria | p__Firmicutes | c__Bacilli | o__Lactobacillales | f__Enterococcaceae | g__Enterococcus | s__Enterococcus faecium	0	0	0.0000350091023666153	0.0000262568267749615	0	0	0.0000350091023666153	0.000052513653549923
k__Bacteria | p__Acidobacteria | c__Holophagae | o__Subgroup 7 | f__ | g__ | s__	0.0000233394015777435	0.0000350091023666153	0	0	0.000040425029350905	0.0000350091023666153	0	0
k__Bacteria | p__Actinobacteria | c__Coriobacteriia | o__Coriobacteriales | f__Atopobiaceae | g__Olsenella | s__Olsenella sp. oral taxon 807	0	0.0000116697007888718	0.0000466788031554871	0	0	0.0000202125146754525	0.0000202125146754525	0
k__Bacteria | p__Actinobacteria | c__Coriobacteriia | o__Coriobacteriales | f__Eggerthellaceae | g__Paraeggerthella | s__Paraeggerthella hongkongensis	0.0000466788031554871	0	0.0000116697007888718	0	0.0000808500587018101	0	0.0000202125146754525	0
k__Bacteria | p__Bacteroidetes | c__Bacteroidia | o__Bacteroidales | f__Dysgonomonadaceae | g__Proteiniphilum | s__Inostemma sp. AD-2014	0	0.0000233394015777435	0.0000350091023666153	0	0	0.000040425029350905	0.0000350091023666153	0
k__Bacteria | p__Bacteroidetes | c__Bacteroidia | o__Bacteroidales | f__Prevotellaceae | g__Prevotella 7 | s__Prevotella dentalis DSM 3688	0	0.0000350091023666153	0.0000233394015777435	0	0	0.0000350091023666153	0.000040425029350905	0
k__Bacteria | p__Acidobacteria | c__Subgroup 22 | o__ | f__ | g__ | s__	0	0.0000583485039443589	0	0	0	0.000101062573377263	0	0
k__Bacteria | p__Bacteroidetes | c__Bacteroidia | o__Sphingobacteriales | f__Sphingobacteriaceae | g__Pedobacter | s__Pedobacter zeae	0.0000583485039443589	0	0	0	0.000101062573377263	0	0	0
k__Bacteria | p__Firmicutes | c__Clostridia | o__Clostridiales | f__Lachnospiraceae | g__Lachnoclostridium | s__[Clostridium] scindens	0.0000583485039443589	0	0	0	0.0000728772580684124	0	0	0
k__Bacteria | p__Firmicutes | c__Clostridia | o__Clostridiales | f__Peptostreptococcaceae | g__Peptostreptococcus | s__Peptostreptococcus sp. canine oral taxon 227	0.0000583485039443589	0	0	0	0.0000534772872024908	0	0	0
k__Bacteria | p__Fusobacteria | c__Fusobacteriia | o__Fusobacteriales | f__Leptotrichiaceae | g__Leptotrichia | s__Leptotrichia sp. oral taxon 212	0	0	0.0000583485039443589	0	0	0	0.000101062573377263	0
k__Bacteria | p__Proteobacteria | c__Alphaproteobacteria | o__Rhizobiales | f__Rhizobiaceae | g__Phyllobacterium | s__Rhizobium sp. A8	0	0.0000583485039443589	0	0	0	0.000101062573377263	0	0
k__Bacteria | p__Proteobacteria | c__Gammaproteobacteria | o__Betaproteobacteriales | f__Neisseriaceae | g__Neisseria | s__Neisseria canis	0	0.0000583485039443589	0	0	0	0.000101062573377263	0	0
k__Bacteria | p__Proteobacteria | c__Gammaproteobacteria | o__Enterobacteriales | f__Enterobacteriaceae | g__Enterobacter | s__Enterobacter sp. M6	0.0000583485039443589	0	0	0	0.000101062573377263	0	0	0
k__Bacteria | p__Proteobacteria | c__Gammaproteobacteria | o__Enterobacteriales | f__Enterobacteriaceae | g__Enterobacter | s__Enterobacter sp. NRRU-N20	0	0	0.0000583485039443589	0	0	0	0.0000534772872024908	0
k__Bacteria | p__Bacteroidetes | c__Bacteroidia | o__Bacteroidales | f__Marinifilaceae | g__Butyricimonas | s__Butyricimonas sp. AT11	0.0000350091023666153	0.0000233394015777435	0	0	0.0000606375440263576	0.000040425029350905	0	0
k__Bacteria | p__Bacteroidetes | c__Bacteroidia | o__Cytophagales | f__Cytophagaceae | g__Cytophaga | s__Cytophaga hutchinsonii ATCC 33406	0.0000350091023666153	0.0000233394015777435	0	0	0.0000606375440263576	0.000040425029350905	0	0
k__Bacteria | p__Chloroflexi | c__Anaerolineae | o__SBR1031 | f__ | g__ | s__	0.0000350091023666153	0	0.0000233394015777435	0	0.0000606375440263576	0	0.0000202125146754525	0
k__Bacteria | p__Proteobacteria | c__Alphaproteobacteria | o__Rhizobiales | f__Beijerinckiaceae | g__Bosea | s__Afipia sp. sptzw29	0.0000350091023666153	0	0.0000233394015777435	0	0.0000606375440263576	0	0.000040425029350905	0
k__Bacteria | p__Proteobacteria | c__Gammaproteobacteria | o__Enterobacteriales | f__Enterobacteriaceae | g__Buttiauxella | s__Buttiauxella ferragutiae	0	0	0.0000116697007888718	0.0000437613779582692	0	0	0.0000202125146754525	0.000052513653549923
k__Bacteria | p__Bacteroidetes | c__Bacteroidia | o__Bacteroidales | f__Tannerellaceae | g__Tannerella | s__Tannerella sp. oral taxon BU063 isolate Cell 2	0.0000233394015777435	0.0000116697007888718	0	0.0000175045511833077	0.000040425029350905	0.0000202125146754525	0	0.0000202125146754525
k__Bacteria | p__Firmicutes | c__Bacilli | o__Lactobacillales | f__Streptococcaceae | g__Streptococcus | s__Streptococcus agalactiae	0	0.0000116697007888718	0.0000233394015777435	0.0000175045511833077	0	0.0000202125146754525	0.000040425029350905	0.0000350091023666153
k__Bacteria | p__Firmicutes | c__Negativicutes | o__Selenomonadales | f__Veillonellaceae | g__Veillonella | s__Veillonella atypica	0	0.0000233394015777435	0	0.0000262568267749615	0	0.000040425029350905	0	0.0000335186636240141
k__Bacteria | p__Actinobacteria | c__Actinobacteria | o__Actinomycetales | f__Actinomycetaceae | g__Actinomyces | s__Actinomyces sp. oral taxon 448 str. F0400	0	0	0.0000233394015777435	0.0000262568267749615	0	0	0.000040425029350905	0.000052513653549923
k__Bacteria | p__Bacteroidetes | c__Bacteroidia | o__Bacteroidales | f__Prevotellaceae | g__Prevotella 6 | s__	0.0000233394015777435	0	0	0.0000262568267749615	0.000040425029350905	0	0	0.000052513653549923
k__Bacteria | p__Bacteroidetes | c__Bacteroidia | o__Bacteroidales | f__Rikenellaceae | g__Alistipes | s__Alistipes timonensis JC136	0	0	0.0000233394015777435	0.0000262568267749615	0	0	0.000040425029350905	0.000052513653549923
k__Bacteria | p__Firmicutes | c__Bacilli | o__Lactobacillales | f__Lactobacillaceae | g__Lactobacillus | s__Lactobacillus vaginalis	0	0	0.0000233394015777435	0.0000262568267749615	0	0	0.0000202125146754525	0.000052513653549923
k__Bacteria | p__Firmicutes | c__Clostridia | o__Clostridiales | f__Family XIII | g__[Eubacterium] saphenum group | s__	0	0	0.0000233394015777435	0.0000262568267749615	0	0	0.000040425029350905	0.000052513653549923
k__Archaea | p__Euryarchaeota | c__Thermoplasmata | o__Methanomassiliicoccales | f__Methanomassiliicoccaceae | g__Methanomassiliicoccus | s__Methanomicrobia archaeon DTU008	0	0.0000466788031554871	0	0	0	0.0000808500587018101	0	0
k__Bacteria | p__Acidobacteria | c__Subgroup 25 | o__ | f__ | g__ | s__	0	0	0.0000466788031554871	0	0	0	0.000040425029350905	0
k__Bacteria | p__Actinobacteria | c__Actinobacteria | o__Micrococcales | f__Micrococcaceae | g__Micrococcus | s__Micrococcus luteus	0	0.0000466788031554871	0	0	0	0.0000808500587018101	0	0
k__Bacteria | p__Actinobacteria | c__Coriobacteriia | o__Coriobacteriales | f__Atopobiaceae | g__ | s__	0.0000466788031554871	0	0	0	0.0000808500587018101	0	0	0
k__Bacteria | p__Actinobacteria | c__Coriobacteriia | o__Coriobacteriales | f__Eggerthellaceae | g__Enterorhabdus | s__Enterorhabdus caecimuris B7	0.0000466788031554871	0	0	0	0.0000808500587018101	0	0	0
k__Bacteria | p__Bacteroidetes | c__Bacteroidia | o__Bacteroidales | f__Bacteroidaceae | g__Bacteroides | s__Bacteroides heparinolyticus ATCC 35895	0	0	0.0000116697007888718	0.0000350091023666153	0	0	0.0000202125146754525	0.0000700182047332306
k__Bacteria | p__Bacteroidetes | c__Bacteroidia | o__Bacteroidales | f__Porphyromonadaceae | g__Porphyromonas | s__Porphyromonas sp. 2007b	0	0	0.0000466788031554871	0	0	0	0.0000808500587018101	0
k__Bacteria | p__Bacteroidetes | c__Bacteroidia | o__Bacteroidales | f__Prevotellaceae | g__Prevotella | s__Prevotella intermedia	0.0000233394015777435	0.0000233394015777435	0	0	0.000040425029350905	0.000040425029350905	0	0
k__Bacteria | p__Bacteroidetes | c__Bacteroidia | o__Bacteroidales | f__Tannerellaceae | g__Macellibacteroides | s__Bacteroides sp. strain Z4	0	0.0000466788031554871	0	0	0	0.0000808500587018101	0	0
k__Bacteria | p__Dependentiae | c__Babeliae | o__Babeliales | f__Vermiphilaceae | g__ | s__	0.0000466788031554871	0	0	0	0.0000808500587018101	0	0	0
k__Bacteria | p__Epsilonbacteraeota | c__Campylobacteria | o__Campylobacterales | f__Helicobacteraceae | g__Helicobacter | s__Syphacia muris	0.0000466788031554871	0	0	0	0.0000808500587018101	0	0	0
k__Bacteria | p__Firmicutes | c__Bacilli | o__Lactobacillales | f__Enterococcaceae | g__Enterococcus | s__Enterococcus sp. C6I11	0	0.0000466788031554871	0	0	0	0.0000808500587018101	0	0
k__Bacteria | p__Firmicutes | c__Clostridia | o__Clostridiales | f__Family XIII | g__ | s__	0.0000233394015777435	0.0000233394015777435	0	0	0.000040425029350905	0.000040425029350905	0	0
k__Bacteria | p__Firmicutes | c__Erysipelotrichia | o__Erysipelotrichales | f__Erysipelotrichaceae | g__Candidatus Stoquefichus | s__	0.0000233394015777435	0	0.0000233394015777435	0	0.000040425029350905	0	0.000040425029350905	0
k__Bacteria | p__Proteobacteria | c__Alphaproteobacteria | o__Rhizobiales | f__Rhizobiaceae | g__Aquamicrobium | s__Mesorhizobium sp. 4FB11	0	0	0.0000466788031554871	0	0	0	0.0000808500587018101	0
k__Bacteria | p__Proteobacteria | c__Alphaproteobacteria | o__Rhizobiales | f__Xanthobacteraceae | g__Bradyrhizobium | s__Bradyrhizobium sp. SEMIA 6186	0	0	0.0000466788031554871	0	0	0	0.000040425029350905	0
k__Bacteria | p__Proteobacteria | c__Gammaproteobacteria | o__Betaproteobacteriales | f__Burkholderiaceae | g__Delftia | s__Delftia sp. 142	0	0	0.0000466788031554871	0	0	0	0.0000808500587018101	0
k__Bacteria | p__Proteobacteria | c__Gammaproteobacteria | o__Betaproteobacteriales | f__Burkholderiaceae | g__Ramlibacter | s__	0	0.0000466788031554871	0	0	0	0.0000808500587018101	0	0
k__Bacteria | p__Proteobacteria | c__Gammaproteobacteria | o__Xanthomonadales | f__Xanthomonadaceae | g__Lysobacter | s__Lysobacter sp. YJ15	0	0.0000466788031554871	0	0	0	0.0000808500587018101	0	0
k__Bacteria | p__Bacteroidetes | c__Bacteroidia | o__Bacteroidales | f__Bacteroidaceae | g__Bacteroides | s__Bacteroides plebeius	0.0000350091023666153	0	0.0000116697007888718	0	0.0000606375440263576	0	0.0000202125146754525	0
k__Bacteria | p__Bacteroidetes | c__Bacteroidia | o__Bacteroidales | f__Marinifilaceae | g__ | s__	0	0.0000466788031554871	0	0	0	0.0000534772872024908	0	0
k__Bacteria | p__Bacteroidetes | c__Bacteroidia | o__Bacteroidales | f__Paludibacteraceae | g__F0058 | s__	0	0	0.0000466788031554871	0	0	0	0.0000534772872024908	0
k__Bacteria | p__Firmicutes | c__Clostridia | o__Clostridiales | f__Lachnospiraceae | g__Oribacterium | s__Porphyromonas sp. oral taxon 278 str. W7784	0.0000350091023666153	0	0.0000116697007888718	0	0.0000606375440263576	0	0.0000202125146754525	0
k__Bacteria | p__Proteobacteria | c__Alphaproteobacteria | o__Rhizobiales | f__Xanthobacteraceae | g__Bradyrhizobium | s__Bradyrhizobium japonicum	0.0000350091023666153	0	0.0000116697007888718	0	0.0000606375440263576	0	0.0000202125146754525	0
k__Bacteria | p__Proteobacteria | c__Gammaproteobacteria | o__Aeromonadales | f__Succinivibrionaceae | g__ | s__	0	0	0.0000466788031554871	0	0	0	0.0000534772872024908	0
k__Bacteria | p__Proteobacteria | c__Gammaproteobacteria | o__Betaproteobacteriales | f__Aquaspirillaceae | g__Aquaspirillum | s__Aquaspirillum sp. canine oral taxon 091	0	0	0.0000466788031554871	0	0	0	0.0000534772872024908	0
k__Bacteria | p__Verrucomicrobia | c__Verrucomicrobiae | o__Verrucomicrobiales | f__DEV007 | g__ | s__	0	0	0.0000466788031554871	0	0	0	0.0000534772872024908	0
k__Bacteria | p__Bacteroidetes | c__Bacteroidia | o__Bacteroidales | f__Prolixibacteraceae | g__ | s__	0.0000116697007888718	0	0.0000233394015777435	0.00000875227559165383	0.0000202125146754525	0	0.0000202125146754525	0.0000175045511833077
k__Bacteria | p__Proteobacteria | c__Gammaproteobacteria | o__Betaproteobacteriales | f__Neisseriaceae | g__Eikenella | s__Eikenella sp. NML130454	0.0000233394015777435	0	0.0000116697007888718	0.00000875227559165383	0.000040425029350905	0	0.0000202125146754525	0.0000175045511833077
k__Bacteria | p__Actinobacteria | c__Actinobacteria | o__Corynebacteriales | f__Nocardiaceae | g__Rhodococcus | s__Rhodococcus erythropolis	0	0	0.0000350091023666153	0.00000875227559165383	0	0	0.0000606375440263576	0.0000175045511833077
k__Bacteria | p__Bacteroidetes | c__Bacteroidia | o__Chitinophagales | f__Chitinophagaceae | g__Taibaiella | s__Taibaiella soli	0	0	0	0.0000437613779582692	0	0	0	0.0000875227559165383
k__Bacteria | p__Firmicutes | c__Negativicutes | o__Selenomonadales | f__Veillonellaceae | g__Anaeroglobus | s__Colibacter massiliensis	0	0.0000350091023666153	0	0.00000875227559165383	0	0.0000606375440263576	0	0.0000175045511833077
k__Bacteria | p__Firmicutes | c__Negativicutes | o__Selenomonadales | f__Veillonellaceae | g__Selenomonas 3 | s__Selenomonas sp. oral taxon 140	0	0.0000233394015777435	0	0.0000175045511833077	0	0.000040425029350905	0	0.0000202125146754525
k__Bacteria | p__Bacteroidetes | c__Bacteroidia | o__Bacteroidales | f__Bacteroidaceae | g__Bacteroides | s__Bacteroides paurosaccharolyticus JCM 15092	0	0	0.0000350091023666153	0	0	0	0.0000350091023666153	0
k__Bacteria | p__Bacteroidetes | c__Bacteroidia | o__Bacteroidales | f__Bacteroidaceae | g__Bacteroides | s__Bacteroides sp. SB5	0	0	0.0000350091023666153	0	0	0	0.0000350091023666153	0
k__Bacteria | p__Bacteroidetes | c__Bacteroidia | o__Bacteroidales | f__Prevotellaceae | g__Paraprevotella | s__Paraprevotella clara	0.0000350091023666153	0	0	0	0.0000350091023666153	0	0	0
k__Bacteria | p__Bacteroidetes | c__Bacteroidia | o__Bacteroidales | f__Rikenellaceae | g__hoa5-07d05 gut group | s__	0	0	0.0000350091023666153	0	0	0	0.0000350091023666153	0
k__Bacteria | p__Bacteroidetes | c__Bacteroidia | o__Bacteroidetes VC2.1 Bac22 | f__ | g__ | s__	0	0	0.0000350091023666153	0	0	0	0.0000350091023666153	0
k__Bacteria | p__Firmicutes | c__Bacilli | o__Bacillales | f__Bacillaceae | g__Bacillus | s__Bacillus cytotoxicus	0	0	0	0.0000350091023666153	0	0	0	0.0000700182047332306
k__Bacteria | p__Firmicutes | c__Bacilli | o__Bacillales | f__Staphylococcaceae | g__Staphylococcus | s__Staphylococcus sp. NR7	0	0	0.0000350091023666153	0	0	0	0.0000350091023666153	0
k__Bacteria | p__Firmicutes | c__Bacilli | o__Lactobacillales | f__Enterococcaceae | g__Enterococcus | s__Enterococcus rivorum	0.0000233394015777435	0	0.0000116697007888718	0	0.000040425029350905	0	0.0000202125146754525	0
k__Bacteria | p__Firmicutes | c__Bacilli | o__Lactobacillales | f__Lactobacillaceae | g__Lactobacillus | s__Lactobacillus perolens	0	0	0	0.0000350091023666153	0	0	0	0.0000700182047332306
k__Bacteria | p__Firmicutes | c__Bacilli | o__Lactobacillales | f__Lactobacillaceae | g__Lactobacillus | s__Lactobacillus sakei subsp. sakei	0.0000233394015777435	0.0000116697007888718	0	0	0.000040425029350905	0.0000202125146754525	0	0
k__Bacteria | p__Firmicutes | c__Bacilli | o__Lactobacillales | f__Lactobacillaceae | g__Lactobacillus | s__Lactobacillus salivarius	0	0	0	0.0000350091023666153	0	0	0	0.0000700182047332306
k__Bacteria | p__Firmicutes | c__Clostridia | o__Clostridiales | f__Lachnospiraceae | g__[Eubacterium] eligens group | s__	0	0	0.0000350091023666153	0	0	0	0.0000350091023666153	0
k__Bacteria | p__Firmicutes | c__Clostridia | o__Clostridiales | f__Lachnospiraceae | g__[Eubacterium] hallii group | s__	0	0	0.0000350091023666153	0	0	0	0.0000350091023666153	0
k__Bacteria | p__Firmicutes | c__Clostridia | o__Clostridiales | f__Ruminococcaceae | g__Harryflintia | s__	0	0	0	0.0000350091023666153	0	0	0	0.0000700182047332306
k__Bacteria | p__Firmicutes | c__Negativicutes | o__Selenomonadales | f__Veillonellaceae | g__Selenomonas 3 | s__	0	0.0000116697007888718	0.0000233394015777435	0	0	0.0000202125146754525	0.000040425029350905	0
k__Bacteria | p__Patescibacteria | c__Saccharimonadia | o__Saccharimonadales | f__Saccharimonadaceae | g__ | s__	0	0	0.0000350091023666153	0	0	0	0.0000350091023666153	0
k__Bacteria | p__Proteobacteria | c__Gammaproteobacteria | o__Betaproteobacteriales | f__Nitrosomonadaceae | g__GOUTA6 | s__	0	0	0.0000350091023666153	0	0	0	0.0000350091023666153	0
k__Bacteria | p__Acidobacteria | c__Acidobacteriia | o__Acidobacteriales | f__Koribacteraceae | g__Candidatus Koribacter | s__	0.0000350091023666153	0	0	0	0.0000606375440263576	0	0	0
k__Bacteria | p__Actinobacteria | c__Coriobacteriia | o__Coriobacteriales | f__Eggerthellaceae | g__Senegalimassilia | s__	0.0000350091023666153	0	0	0	0.0000606375440263576	0	0	0
k__Bacteria | p__Bacteroidetes | c__Bacteroidia | o__Bacteroidales | f__Tannerellaceae | g__Parabacteroides | s__Parabacteroides goldsteinii CL02T12C30	0.0000350091023666153	0	0	0	0.0000606375440263576	0	0	0
k__Bacteria | p__Bacteroidetes | c__Bacteroidia | o__Chitinophagales | f__Chitinophagaceae | g__Terrimonas | s__Terrimonas lutea	0.0000350091023666153	0	0	0	0.0000606375440263576	0	0	0
k__Bacteria | p__Chloroflexi | c__Anaerolineae | o__Anaerolineales | f__Anaerolineaceae | g__Flexilinea | s__Flexilinea flocculi	0	0.0000350091023666153	0	0	0	0.0000606375440263576	0	0
k__Bacteria | p__Firmicutes | c__Bacilli | o__Bacillales | f__Bacillaceae | g__Bacillus | s__Bacillus sp. XA8	0	0.0000350091023666153	0	0	0	0.0000606375440263576	0	0
k__Bacteria | p__Firmicutes | c__Bacilli | o__Bacillales | f__Planococcaceae | g__Chungangia | s__Bacillus sp. BAB-4122	0	0	0.0000350091023666153	0	0	0	0.0000606375440263576	0
k__Bacteria | p__Firmicutes | c__Bacilli | o__Lactobacillales | f__Lactobacillaceae | g__Lactobacillus | s__Lactobacillus sp. M20	0.0000350091023666153	0	0	0	0.0000606375440263576	0	0	0
k__Bacteria | p__Firmicutes | c__Bacilli | o__Lactobacillales | f__Streptococcaceae | g__Streptococcus | s__Streptococcus mutans	0	0.0000350091023666153	0	0	0	0.0000606375440263576	0	0
k__Bacteria | p__Firmicutes | c__Clostridia | o__Clostridiales | f__Lachnospiraceae | g__Lachnoclostridium | s__Clostridium fusiformis	0.0000350091023666153	0	0	0	0.0000606375440263576	0	0	0
k__Bacteria | p__Proteobacteria | c__Alphaproteobacteria | o__Rhizobiales | f__Beijerinckiaceae | g__Microvirga | s__Mesorhizobium sp. CCNWQLS7	0.0000350091023666153	0	0	0	0.0000606375440263576	0	0	0
k__Bacteria | p__Proteobacteria | c__Deltaproteobacteria | o__Myxococcales | f__Archangiaceae | g__Anaeromyxobacter | s__Anaeromyxobacter sp. Fw109-5	0	0.0000350091023666153	0	0	0	0.0000606375440263576	0	0
k__Bacteria | p__Proteobacteria | c__Gammaproteobacteria | o__Betaproteobacteriales | f__Nitrosomonadaceae | g__mle1-7 | s__	0	0	0.0000350091023666153	0	0	0	0.0000606375440263576	0
k__Bacteria | p__Rokubacteria | c__NC10 | o__Rokubacteriales | f__ | g__ | s__	0	0.0000350091023666153	0	0	0	0.0000606375440263576	0	0
k__Bacteria | p__Bacteroidetes | c__Bacteroidia | o__Bacteroidales | f__Tannerellaceae | g__Parabacteroides | s__Parabacteroides sp. PF5-2	0.0000116697007888718	0.0000116697007888718	0	0.00000875227559165383	0.0000202125146754525	0.0000202125146754525	0	0.0000175045511833077
k__Bacteria | p__Bacteroidetes | c__Bacteroidia | o__Flavobacteriales | f__Flavobacteriaceae | g__Capnocytophaga | s__Capnocytophaga sp. oral taxon 326 str. F0382	0	0.0000233394015777435	0	0.00000875227559165383	0	0.000040425029350905	0	0.0000175045511833077
k__Bacteria | p__Thermotogae | c__Thermotogae | o__Kosmotogales | f__Kosmotogaceae | g__Mesotoga | s__Mesotoga infera	0	0	0.0000233394015777435	0.00000875227559165383	0	0	0.000040425029350905	0.0000175045511833077
k__Bacteria | p__Bacteroidetes | c__Bacteroidia | o__Bacteroidales | f__Tannerellaceae | g__Parabacteroides | s__Parabacteroides distasonis str. 3999B T(B) 6	0	0	0.0000116697007888718	0.0000175045511833077	0	0	0.0000202125146754525	0.0000350091023666153
k__Bacteria | p__Proteobacteria | c__Gammaproteobacteria | o__Pseudomonadales | f__Pseudomonadaceae | g__Pseudomonas | s__Pseudomonas sp. SGb385	0	0.0000116697007888718	0	0.0000175045511833077	0	0.0000202125146754525	0	0.0000350091023666153
k__Bacteria | p__Acidobacteria | c__Acidobacteriia | o__Acidobacteriales | f__Acidobacteriaceae (Subgroup 1) | g__Terriglobus | s__Terriglobus sp. TAA 43	0	0	0	0.0000262568267749615	0	0	0	0.000052513653549923
k__Bacteria | p__Bacteroidetes | c__Bacteroidia | o__Sphingobacteriales | f__env.OPS 17 | g__ | s__	0	0	0	0.0000262568267749615	0	0	0	0.000052513653549923
k__Bacteria | p__Firmicutes | c__ | o__ | f__ | g__ | s__	0	0	0	0.0000262568267749615	0	0	0	0.000052513653549923
k__Bacteria | p__Firmicutes | c__Bacilli | o__Lactobacillales | f__Carnobacteriaceae | g__ | s__	0	0	0	0.0000262568267749615	0	0	0	0.000052513653549923
k__Bacteria | p__Firmicutes | c__Bacilli | o__Lactobacillales | f__Lactobacillaceae | g__Lactobacillus | s__Lactobacillus hamsteri DSM 5661 = JCM 6256	0	0	0	0.0000262568267749615	0	0	0	0.000052513653549923
k__Archaea | p__Euryarchaeota | c__Methanobacteria | o__Methanobacteriales | f__Methanobacteriaceae | g__Methanobrevibacter | s__Methanobrevibacter millerae	0	0	0.0000233394015777435	0	0	0	0.0000202125146754525	0
k__Bacteria | p__Acidobacteria | c__Acidobacteriia | o__Solibacterales | f__Solibacteraceae (Subgroup 3) | g__Candidatus Solibacter | s__	0	0.0000116697007888718	0.0000116697007888718	0	0	0.0000202125146754525	0.0000202125146754525	0
k__Bacteria | p__Acidobacteria | c__Subgroup 17 | o__ | f__ | g__ | s__	0.0000233394015777435	0	0	0	0.000040425029350905	0	0	0
k__Bacteria | p__Actinobacteria | c__Actinobacteria | o__Actinomycetales | f__Actinomycetaceae | g__Actinomyces | s__Actinomyces sp. oral strain Hal-1065	0	0	0.0000233394015777435	0	0	0	0.0000202125146754525	0
k__Bacteria | p__Actinobacteria | c__Actinobacteria | o__Bifidobacteriales | f__Bifidobacteriaceae | g__Gardnerella | s__Gardnerella vaginalis 1400E	0	0	0.0000233394015777435	0	0	0	0.000040425029350905	0
k__Bacteria | p__Actinobacteria | c__Actinobacteria | o__Corynebacteriales | f__Mycobacteriaceae | g__Mycobacterium | s__Micromonospora sp. NEAU-JG13	0	0.0000233394015777435	0	0	0	0.000040425029350905	0	0
k__Bacteria | p__Actinobacteria | c__Actinobacteria | o__Micrococcales | f__Microbacteriaceae | g__Agromyces | s__Agromyces sp. Leaf222	0	0.0000233394015777435	0	0	0	0.000040425029350905	0	0
k__Bacteria | p__Bacteroidetes | c__Bacteroidia | o__Bacteroidales | f__Bacteroidaceae | g__Bacteroides | s__Bacteroides nordii	0.0000233394015777435	0	0	0	0.000040425029350905	0	0	0
k__Bacteria | p__Bacteroidetes | c__Bacteroidia | o__Bacteroidales | f__Rikenellaceae | g__Alistipes | s__Alistipes sp. Marseille-P2431	0	0.0000233394015777435	0	0	0	0.000040425029350905	0	0
k__Bacteria | p__Bacteroidetes | c__Bacteroidia | o__Bacteroidales | f__Rikenellaceae | g__Rikenella | s__Rikenella microfusus DSM 15922	0	0	0.0000233394015777435	0	0	0	0.0000202125146754525	0
k__Bacteria | p__Bacteroidetes | c__Bacteroidia | o__Chitinophagales | f__Chitinophagaceae | g__Ferruginibacter | s__Hypsibius dujardini	0.0000233394015777435	0	0	0	0.000040425029350905	0	0	0
k__Bacteria | p__Bacteroidetes | c__Bacteroidia | o__Chitinophagales | f__Chitinophagaceae | g__Flavisolibacter | s__Flavisolibacter ginsengiterrae	0	0	0.0000233394015777435	0	0	0	0.000040425029350905	0
k__Bacteria | p__Bacteroidetes | c__Bacteroidia | o__Cytophagales | f__Microscillaceae | g__ | s__	0.0000233394015777435	0	0	0	0.000040425029350905	0	0	0
k__Bacteria | p__Bacteroidetes | c__Bacteroidia | o__Cytophagales | f__Spirosomaceae | g__Spirosoma | s__Spirosoma soli	0	0.0000233394015777435	0	0	0	0.000040425029350905	0	0
k__Bacteria | p__Bacteroidetes | c__Bacteroidia | o__Sphingobacteriales | f__Sphingobacteriaceae | g__Mucilaginibacter | s__Mucilaginibacter sp. IMCC12823	0	0.0000233394015777435	0	0	0	0.000040425029350905	0	0
k__Bacteria | p__Bacteroidetes | c__Bacteroidia | o__Sphingobacteriales | f__Sphingobacteriaceae | g__Mucilaginibacter | s__Mucilaginibacter sp. R20-71	0.0000233394015777435	0	0	0	0.000040425029350905	0	0	0
k__Bacteria | p__Firmicutes | c__Bacilli | o__Bacillales | f__Bacillaceae | g__ | s__	0	0	0.0000233394015777435	0	0	0	0.0000202125146754525	0
k__Bacteria | p__Firmicutes | c__Bacilli | o__Bacillales | f__Staphylococcaceae | g__Jeotgalicoccus | s__Jeotgalicoccus sp. ChroAq 89	0	0	0.0000233394015777435	0	0	0	0.000040425029350905	0
k__Bacteria | p__Firmicutes | c__Bacilli | o__Bacillales | f__Staphylococcaceae | g__Staphylococcus | s__Staphylococcus sp. LAB1	0	0.0000233394015777435	0	0	0	0.000040425029350905	0	0
k__Bacteria | p__Firmicutes | c__Bacilli | o__Lactobacillales | f__Lactobacillaceae | g__Lactobacillus | s__Lactobacillus amylotrophicus	0	0.0000233394015777435	0	0	0	0.000040425029350905	0	0
k__Bacteria | p__Firmicutes | c__Bacilli | o__Lactobacillales | f__Lactobacillaceae | g__Lactobacillus | s__Lactobacillus homohiochii	0.0000233394015777435	0	0	0	0.0000202125146754525	0	0	0
k__Bacteria | p__Firmicutes | c__Bacilli | o__Lactobacillales | f__Lactobacillaceae | g__Lactobacillus | s__Lactobacillus mobilis	0.0000233394015777435	0	0	0	0.000040425029350905	0	0	0
k__Bacteria | p__Firmicutes | c__Bacilli | o__Lactobacillales | f__Lactobacillaceae | g__Lactobacillus | s__Lactobacillus sp. NBRC 3914	0	0	0.0000233394015777435	0	0	0	0.000040425029350905	0
k__Bacteria | p__Firmicutes | c__Bacilli | o__Lactobacillales | f__Leuconostocaceae | g__Weissella | s__Weissella paramesenteroides	0	0.0000233394015777435	0	0	0	0.000040425029350905	0	0
k__Bacteria | p__Firmicutes | c__Clostridia | o__Clostridiales | f__Defluviitaleaceae | g__Defluviitaleaceae UCG-011 | s__	0.0000233394015777435	0	0	0	0.000040425029350905	0	0	0
k__Bacteria | p__Firmicutes | c__Clostridia | o__Clostridiales | f__Lachnospiraceae | g__Blautia | s__Blautia coccoides	0.0000233394015777435	0	0	0	0.000040425029350905	0	0	0
k__Bacteria | p__Firmicutes | c__Clostridia | o__Clostridiales | f__Ruminococcaceae | g__Candidatus Soleaferrea | s__	0.0000233394015777435	0	0	0	0.000040425029350905	0	0	0
k__Bacteria | p__Firmicutes | c__Clostridia | o__Clostridiales | f__Ruminococcaceae | g__Ruminococcaceae UCG-008 | s__	0	0.0000233394015777435	0	0	0	0.000040425029350905	0	0
k__Bacteria | p__Firmicutes | c__Erysipelotrichia | o__Erysipelotrichales | f__Erysipelotrichaceae | g__Erysipelothrix | s__Erysipelothrix rhusiopathiae	0	0	0.0000233394015777435	0	0	0	0.000040425029350905	0
k__Bacteria | p__Firmicutes | c__Erysipelotrichia | o__Erysipelotrichales | f__Erysipelotrichaceae | g__Solobacterium | s__	0	0	0.0000233394015777435	0	0	0	0.000040425029350905	0
k__Bacteria | p__Fusobacteria | c__Fusobacteriia | o__Fusobacteriales | f__Leptotrichiaceae | g__Leptotrichia | s__Leptotrichia hofstadii F0254	0	0	0.0000233394015777435	0	0	0	0.0000202125146754525	0
k__Bacteria | p__Proteobacteria | c__Alphaproteobacteria | o__Acetobacterales | f__Acetobacteraceae | g__ | s__	0	0.0000233394015777435	0	0	0	0.000040425029350905	0	0
k__Bacteria | p__Proteobacteria | c__Alphaproteobacteria | o__Reyranellales | f__Reyranellaceae | g__Reyranella | s__Reyranella massiliensis 521	0	0.0000233394015777435	0	0	0	0.000040425029350905	0	0
k__Bacteria | p__Proteobacteria | c__Alphaproteobacteria | o__Rhizobiales | f__Beijerinckiaceae | g__Microvirga | s__Microvirga aerilata	0	0.0000233394015777435	0	0	0	0.000040425029350905	0	0
k__Bacteria | p__Proteobacteria | c__Alphaproteobacteria | o__Sphingomonadales | f__Sphingomonadaceae | g__Sphingomonas | s__Caulobacter sp. HWE-A10	0	0.0000233394015777435	0	0	0	0.000040425029350905	0	0
k__Bacteria | p__Proteobacteria | c__Deltaproteobacteria | o__Myxococcales | f__P3OB-42 | g__ | s__	0.0000233394015777435	0	0	0	0.000040425029350905	0	0	0
k__Bacteria | p__Proteobacteria | c__Gammaproteobacteria | o__Betaproteobacteriales | f__Burkholderiaceae | g__Delftia | s__Delftia sp. JDC-3	0	0	0.0000233394015777435	0	0	0	0.000040425029350905	0
k__Bacteria | p__Proteobacteria | c__Gammaproteobacteria | o__Betaproteobacteriales | f__Burkholderiaceae | g__Ralstonia | s__Ralstonia sp. ZHLX-1	0	0	0.0000233394015777435	0	0	0	0.000040425029350905	0
k__Bacteria | p__Proteobacteria | c__Gammaproteobacteria | o__Betaproteobacteriales | f__Neisseriaceae | g__Neisseria | s__Neisseria flavescens SK114	0	0	0.0000233394015777435	0	0	0	0.0000202125146754525	0
k__Bacteria | p__Proteobacteria | c__Gammaproteobacteria | o__Betaproteobacteriales | f__TRA3-20 | g__ | s__	0	0	0.0000233394015777435	0	0	0	0.000040425029350905	0
k__Bacteria | p__Proteobacteria | c__Gammaproteobacteria | o__Cellvibrionales | f__Spongiibacteraceae | g__BD1-7 clade | s__	0	0	0.0000233394015777435	0	0	0	0.0000202125146754525	0
k__Bacteria | p__Proteobacteria | c__Gammaproteobacteria | o__Pseudomonadales | f__Moraxellaceae | g__Enhydrobacter | s__Petunia integrifolia	0	0	0.0000233394015777435	0	0	0	0.000040425029350905	0
k__Bacteria | p__Proteobacteria | c__Gammaproteobacteria | o__Xanthomonadales | f__Rhodanobacteraceae | g__Luteibacter | s__Luteibacter sp. AR20-92	0	0	0.0000233394015777435	0	0	0	0.000040425029350905	0
k__Bacteria | p__Proteobacteria | c__Gammaproteobacteria | o__Xanthomonadales | f__Xanthomonadaceae | g__Arenimonas | s__Arenimonas composti TR7-09 = DSM 18010	0	0	0.0000233394015777435	0	0	0	0.000040425029350905	0
k__Bacteria | p__Thermotogae | c__Thermotogae | o__Petrotogales | f__Petrotogaceae | g__Defluviitoga | s__	0	0.0000233394015777435	0	0	0	0.000040425029350905	0	0
k__Bacteria | p__Proteobacteria | c__Gammaproteobacteria | o__Pseudomonadales | f__Pseudomonadaceae | g__Pseudomonas | s__Pseudomonas syringae pv. tomato	0	0	0.0000116697007888718	0.00000875227559165383	0	0	0.0000202125146754525	0.0000175045511833077
k__Bacteria | p__Bacteroidetes | c__Bacteroidia | o__Bacteroidales | f__Bacteroidaceae | g__Bacteroides | s__Bacteroides vulgatus PC510	0	0	0	0.0000175045511833077	0	0	0	0.0000350091023666153
k__Bacteria | p__Bacteroidetes | c__Bacteroidia | o__Bacteroidales | f__Prevotellaceae | g__Prevotella 7 | s__Prevotella genomosp. P8 oral clone MB3_P13	0	0	0	0.0000175045511833077	0	0	0	0.0000350091023666153
k__Bacteria | p__Bacteroidetes | c__Bacteroidia | o__Flavobacteriales | f__Flavobacteriaceae | g__Flavobacterium | s__[Flexibacter] sp. ATCC 35103	0	0	0	0.0000175045511833077	0	0	0	0.0000350091023666153
k__Bacteria | p__Firmicutes | c__Bacilli | o__Lactobacillales | f__Lactobacillaceae | g__Lactobacillus | s__Lactobacillus delbrueckii subsp. bulgaricus	0	0	0	0.0000175045511833077	0	0	0	0.0000350091023666153
k__Bacteria | p__Firmicutes | c__Clostridia | o__Clostridiales | f__Clostridiaceae 1 | g__Candidatus Arthromitus | s__	0	0	0	0.0000175045511833077	0	0	0	0.0000350091023666153
k__Bacteria | p__Firmicutes | c__Clostridia | o__Clostridiales | f__Family XI | g__Sporanaerobacter | s__Sporanaerobacter acetigenes	0	0	0	0.0000175045511833077	0	0	0	0.0000350091023666153
k__Bacteria | p__Firmicutes | c__Clostridia | o__DTU014 | f__ | g__ | s__	0	0	0	0.0000175045511833077	0	0	0	0.0000350091023666153
k__Bacteria | p__Proteobacteria | c__Alphaproteobacteria | o__Rhizobiales | f__Xanthobacteraceae | g__Bradyrhizobium | s__Bradyrhizobium sp. 136CASAPT	0	0	0	0.0000175045511833077	0	0	0	0.0000350091023666153
k__Archaea | p__Euryarchaeota | c__Thermoplasmata | o__Methanomassiliicoccales | f__Methanomassiliicoccaceae | g__ | s__	0.0000116697007888718	0	0	0	0.0000202125146754525	0	0	0
k__Archaea | p__Euryarchaeota | c__Thermoplasmata | o__Methanomassiliicoccales | f__Methanomethylophilaceae | g__RumEn M2 | s__	0.0000116697007888718	0	0	0	0.0000202125146754525	0	0	0
k__Bacteria | p__Actinobacteria | c__Actinobacteria | o__Actinomycetales | f__Actinomycetaceae | g__Actinomyces | s__Actinomyces slackii	0	0	0.0000116697007888718	0	0	0	0.0000202125146754525	0
k__Bacteria | p__Actinobacteria | c__Actinobacteria | o__Bifidobacteriales | f__Bifidobacteriaceae | g__Scardovia | s__Scardovia wiggsiae F0424	0	0.0000116697007888718	0	0	0	0.0000202125146754525	0	0
k__Bacteria | p__Actinobacteria | c__Actinobacteria | o__Micromonosporales | f__Micromonosporaceae | g__Actinoplanes | s__Actinoplanes consettensis	0	0	0.0000116697007888718	0	0	0	0.0000202125146754525	0
k__Bacteria | p__Actinobacteria | c__MB-A2-108 | o__ | f__ | g__ | s__	0.0000116697007888718	0	0	0	0.0000202125146754525	0	0	0
k__Bacteria | p__Actinobacteria | c__Thermoleophilia | o__Gaiellales | f__ | g__ | s__	0	0.0000116697007888718	0	0	0	0.0000202125146754525	0	0
k__Bacteria | p__Bacteroidetes | c__Bacteroidia | o__Bacteroidales | f__Bacteroidaceae | g__Bacteroides | s__Bacteroides ovatus CL02T12C04	0.0000116697007888718	0	0	0	0.0000202125146754525	0	0	0
k__Bacteria | p__Bacteroidetes | c__Bacteroidia | o__Bacteroidales | f__Bacteroidaceae | g__Bacteroides | s__Bacteroides rodentium JCM 16496	0	0.0000116697007888718	0	0	0	0.0000202125146754525	0	0
k__Bacteria | p__Bacteroidetes | c__Bacteroidia | o__Bacteroidales | f__Bacteroidales RF16 group | g__ | s__	0	0	0.0000116697007888718	0	0	0	0.0000202125146754525	0
k__Bacteria | p__Bacteroidetes | c__Bacteroidia | o__Bacteroidales | f__Bacteroidetes vadinHA17 | g__ | s__	0	0	0.0000116697007888718	0	0	0	0.0000202125146754525	0
k__Bacteria | p__Bacteroidetes | c__Bacteroidia | o__Bacteroidales | f__Marinifilaceae | g__Odoribacter | s__Odoribacter denticanis	0	0	0.0000116697007888718	0	0	0	0.0000202125146754525	0
k__Bacteria | p__Bacteroidetes | c__Bacteroidia | o__Bacteroidales | f__Prevotellaceae | g__ | s__	0	0	0.0000116697007888718	0	0	0	0.0000202125146754525	0
k__Bacteria | p__Bacteroidetes | c__Bacteroidia | o__Bacteroidales | f__Prevotellaceae | g__Prevotella | s__Prevotella aurantiaca JCM 15754	0	0	0.0000116697007888718	0	0	0	0.0000202125146754525	0
k__Bacteria | p__Bacteroidetes | c__Bacteroidia | o__Bacteroidales | f__Prolixibacteraceae | g__WCHB1-32 | s__	0.0000116697007888718	0	0	0	0.0000202125146754525	0	0	0
k__Bacteria | p__Bacteroidetes | c__Bacteroidia | o__Bacteroidales | f__Rikenellaceae | g__Alistipes | s__Alistipes indistinctus YIT 12060	0	0	0.0000116697007888718	0	0	0	0.0000202125146754525	0
k__Bacteria | p__Bacteroidetes | c__Bacteroidia | o__Bacteroidales | f__Rikenellaceae | g__dgA-11 gut group | s__	0	0	0.0000116697007888718	0	0	0	0.0000202125146754525	0
k__Bacteria | p__Bacteroidetes | c__Bacteroidia | o__Bacteroidales | f__Tannerellaceae | g__Tannerella | s__Tannerella forsythia 3313	0	0	0.0000116697007888718	0	0	0	0.0000202125146754525	0
k__Bacteria | p__Bacteroidetes | c__Bacteroidia | o__Flavobacteriales | f__Flavobacteriaceae | g__Capnocytophaga | s__Capnocytophaga granulosa ATCC 51502	0.0000116697007888718	0	0	0	0.0000202125146754525	0	0	0
k__Bacteria | p__Bacteroidetes | c__Bacteroidia | o__Sphingobacteriales | f__FFCH9454 | g__ | s__	0	0	0.0000116697007888718	0	0	0	0.0000202125146754525	0
k__Bacteria | p__Bacteroidetes | c__Bacteroidia | o__Sphingobacteriales | f__Sphingobacteriaceae | g__Mucilaginibacter | s__Mucilaginibacter sp. UR 6-09	0.0000116697007888718	0	0	0	0.0000202125146754525	0	0	0
k__Bacteria | p__Bacteroidetes | c__Bacteroidia | o__Sphingobacteriales | f__Sphingobacteriaceae | g__Pedobacter | s__Pedobacter nyackensis	0	0.0000116697007888718	0	0	0	0.0000202125146754525	0	0
k__Bacteria | p__Bacteroidetes | c__Bacteroidia | o__Sphingobacteriales | f__Sphingobacteriaceae | g__Pedobacter | s__Pedobacter sp. Leaf176	0.0000116697007888718	0	0	0	0.0000202125146754525	0	0	0
k__Bacteria | p__Bacteroidetes | c__Bacteroidia | o__Sphingobacteriales | f__Sphingobacteriaceae | g__Pedobacter | s__Pedobacter sp. MSCB-14	0	0	0.0000116697007888718	0	0	0	0.0000202125146754525	0
k__Bacteria | p__Chloroflexi | c__Anaerolineae | o__SBR1031 | f__A4b | g__ | s__	0.0000116697007888718	0	0	0	0.0000202125146754525	0	0	0
k__Bacteria | p__Firmicutes | c__Bacilli | o__Bacillales | f__Bacillaceae | g__Bacillus | s__Bacillus sp. OM13	0	0	0.0000116697007888718	0	0	0	0.0000202125146754525	0
k__Bacteria | p__Firmicutes | c__Bacilli | o__Bacillales | f__Bacillaceae | g__Bacillus | s__Bacillus sp. m2(2006)	0.0000116697007888718	0	0	0	0.0000202125146754525	0	0	0
k__Bacteria | p__Firmicutes | c__Bacilli | o__Lactobacillales | f__Lactobacillaceae | g__Lactobacillus | s__Lactobacillus colini	0	0.0000116697007888718	0	0	0	0.0000202125146754525	0	0
k__Bacteria | p__Firmicutes | c__Bacilli | o__Lactobacillales | f__Lactobacillaceae | g__Lactobacillus | s__Lactobacillus sp. ASK87	0	0.0000116697007888718	0	0	0	0.0000202125146754525	0	0
k__Bacteria | p__Firmicutes | c__Bacilli | o__Lactobacillales | f__Streptococcaceae | g__Streptococcus | s__Streptococcus anginosus subsp. anginosus	0	0	0.0000116697007888718	0	0	0	0.0000202125146754525	0
k__Bacteria | p__Firmicutes | c__Clostridia | o__Clostridiales | f__Clostridiaceae 1 | g__Clostridium sensu stricto 13 | s__Clostridium punense	0	0.0000116697007888718	0	0	0	0.0000202125146754525	0	0
k__Bacteria | p__Firmicutes | c__Clostridia | o__Clostridiales | f__Clostridiaceae 4 | g__Crassaminicella | s__Geosporobacter sp. 19PAM4-ana5-2	0	0	0.0000116697007888718	0	0	0	0.0000202125146754525	0
k__Bacteria | p__Firmicutes | c__Clostridia | o__Clostridiales | f__Lachnospiraceae | g__Anaerostipes | s__Anaerostipes hadrus	0.0000116697007888718	0	0	0	0.0000202125146754525	0	0	0
k__Bacteria | p__Firmicutes | c__Clostridia | o__Clostridiales | f__Lachnospiraceae | g__Blautia | s__Blautia marasmi	0	0	0.0000116697007888718	0	0	0	0.0000202125146754525	0
k__Bacteria | p__Firmicutes | c__Clostridia | o__Clostridiales | f__Lachnospiraceae | g__Catonella | s__Catonella morbi ATCC 51271	0.0000116697007888718	0	0	0	0.0000202125146754525	0	0	0
k__Bacteria | p__Firmicutes | c__Clostridia | o__Clostridiales | f__Ruminococcaceae | g__Ruminococcaceae UCG-009 | s__	0.0000116697007888718	0	0	0	0.0000202125146754525	0	0	0
k__Bacteria | p__Firmicutes | c__Erysipelotrichia | o__Erysipelotrichales | f__Erysipelotrichaceae | g__Eggerthia | s__Eggerthia catenaformis	0.0000116697007888718	0	0	0	0.0000202125146754525	0	0	0
k__Bacteria | p__Firmicutes | c__Erysipelotrichia | o__Erysipelotrichales | f__Erysipelotrichaceae | g__Erysipelatoclostridium | s__[Clostridium] cocleatum	0.0000116697007888718	0	0	0	0.0000202125146754525	0	0	0
k__Bacteria | p__Firmicutes | c__Erysipelotrichia | o__Erysipelotrichales | f__Erysipelotrichaceae | g__Erysipelotrichaceae UCG-004 | s__	0	0	0.0000116697007888718	0	0	0	0.0000202125146754525	0
k__Bacteria | p__Firmicutes | c__Erysipelotrichia | o__Erysipelotrichales | f__Erysipelotrichaceae | g__[Clostridium] innocuum group | s__	0	0	0.0000116697007888718	0	0	0	0.0000202125146754525	0
k__Bacteria | p__Fusobacteria | c__Fusobacteriia | o__Fusobacteriales | f__Leptotrichiaceae | g__Leptotrichia | s__Leptotrichia sp. oral taxon 847	0.0000116697007888718	0	0	0	0.0000202125146754525	0	0	0
k__Bacteria | p__Gemmatimonadetes | c__Gemmatimonadetes | o__Gemmatimonadales | f__Gemmatimonadaceae | g__Gemmatimonas | s__Gemmatimonas aurantiaca T-27	0.0000116697007888718	0	0	0	0.0000202125146754525	0	0	0
k__Bacteria | p__Proteobacteria | c__Alphaproteobacteria | o__Acetobacterales | f__Acetobacteraceae | g__Craurococcus | s__Craurococcus sp. HM28-1	0.0000116697007888718	0	0	0	0.0000202125146754525	0	0	0
k__Bacteria | p__Proteobacteria | c__Alphaproteobacteria | o__Reyranellales | f__Reyranellaceae | g__Reyranella | s__	0	0.0000116697007888718	0	0	0	0.0000202125146754525	0	0
k__Bacteria | p__Proteobacteria | c__Alphaproteobacteria | o__Rhizobiales | f__Rhizobiaceae | g__Aminobacter | s__Aminobacter sp. H1	0.0000116697007888718	0	0	0	0.0000202125146754525	0	0	0
k__Bacteria | p__Proteobacteria | c__Deltaproteobacteria | o__Bdellovibrionales | f__Bdellovibrionaceae | g__Bdellovibrio | s__Bdellovibrio sp. SKB1291214	0	0.0000116697007888718	0	0	0	0.0000202125146754525	0	0
k__Bacteria | p__Proteobacteria | c__Deltaproteobacteria | o__Myxococcales | f__BIrii41 | g__ | s__	0	0	0.0000116697007888718	0	0	0	0.0000202125146754525	0
k__Bacteria | p__Proteobacteria | c__Gammaproteobacteria | o__Betaproteobacteriales | f__Burkholderiaceae | g__Sphaerotilus | s__	0	0	0.0000116697007888718	0	0	0	0.0000202125146754525	0
k__Bacteria | p__Proteobacteria | c__Gammaproteobacteria | o__Betaproteobacteriales | f__SC-I-84 | g__ | s__	0	0	0.0000116697007888718	0	0	0	0.0000202125146754525	0
k__Bacteria | p__Proteobacteria | c__Gammaproteobacteria | o__Enterobacteriales | f__Enterobacteriaceae | g__Proteus | s__Proteus mirabilis	0	0	0.0000116697007888718	0	0	0	0.0000202125146754525	0
k__Bacteria | p__Proteobacteria | c__Gammaproteobacteria | o__Xanthomonadales | f__Rhodanobacteraceae | g__Dokdonella | s__Dokdonella fugitiva	0	0	0.0000116697007888718	0	0	0	0.0000202125146754525	0
k__Bacteria | p__Verrucomicrobia | c__Verrucomicrobiae | o__Chthoniobacterales | f__Chthoniobacteraceae | g__Candidatus Udaeobacter | s__	0	0	0.0000116697007888718	0	0	0	0.0000202125146754525	0
k__Bacteria | p__Acidobacteria | c__Holophagae | o__Holophagales | f__Holophagaceae | g__Holophaga | s__	0	0	0	0.00000875227559165383	0	0	0	0.0000175045511833077
k__Bacteria | p__Actinobacteria | c__Actinobacteria | o__Pseudonocardiales | f__Pseudonocardiaceae | g__Pseudonocardia | s__Pseudonocardia yunnanensis	0	0	0	0.00000875227559165383	0	0	0	0.0000175045511833077
k__Bacteria | p__Bacteroidetes | c__Bacteroidia | o__Bacteroidales | f__Prevotellaceae | g__Prevotella 7 | s__Prevotella sp. oral clone AH125	0	0	0	0.00000875227559165383	0	0	0	0.0000175045511833077
k__Bacteria | p__Firmicutes | c__Clostridia | o__Clostridiales | f__Clostridiaceae 1 | g__Clostridium sensu stricto 12 | s__	0	0	0	0.00000875227559165383	0	0	0	0.0000175045511833077
k__Bacteria | p__Fusobacteria | c__Fusobacteriia | o__Fusobacteriales | f__Leptotrichiaceae | g__Leptotrichia | s__Leptotrichia goodfellowii	0	0	0	0.00000875227559165383	0	0	0	0.0000175045511833077
k__Bacteria | p__Proteobacteria | c__Alphaproteobacteria | o__Rhizobiales | f__Xanthobacteraceae | g__ | s__	0	0	0	0.00000875227559165383	0	0	0	0.0000175045511833077
k__Bacteria | p__Proteobacteria | c__Gammaproteobacteria | o__Diplorickettsiales | f__Diplorickettsiaceae | g__Aquicella | s__Aquicella siphonis	0	0	0	0.00000875227559165383	0	0	0	0.0000175045511833077
k__Bacteria | p__Proteobacteria | c__Gammaproteobacteria | o__Pseudomonadales | f__Moraxellaceae | g__Moraxella | s__Moraxella bovis	0	0	0	0.00000875227559165383	0	0	0	0.0000175045511833077
