# Supplementary material for: Neuroprotective Effects of Oligosaccharides From Periplaneta Americana on Parkinson’s Disease Models In Vitro and In Vivo
Source: Front Pharmacol. 2022 Jul 18;13:936818. doi: 10.3389/fphar.2022.936818 (PMC9340460; doi:10.3389/fphar.2022.936818)
Supplement: Supplementary file 2 [file DataSheet1.zip › 16S rRNA/02.OTUAnalysis/Venn_Diagram/Venn_counts_abundance.csv]

	Counts	Abundance
A	723	0.7%
B	628	0.6%
C	1363	1.07%
D	516	0.51%
A-B	148	0.59%
A-C	152	0.41%
A-D	172	0.42%
B-C	99	0.17%
B-D	264	0.7%
C-D	481	1.33%
A-B-C	69	0.5%
A-B-D	179	2.69%
A-C-D	275	1.65%
B-C-D	259	1.99%
A-B-C-D	723	86.68%
