# Supplementary material for: Neuroprotective Effects of Oligosaccharides From Periplaneta Americana on Parkinson’s Disease Models In Vitro and In Vivo
Source: Front Pharmacol. 2022 Jul 18;13:936818. doi: 10.3389/fphar.2022.936818 (PMC9340460; doi:10.3389/fphar.2022.936818)
Supplement: Supplementary file 2 [file DataSheet1.zip › 16S rRNA/02.OTUAnalysis/Venn_Diagram/Venn_overlap_table.csv]

	A	B	C	D	A-B	A-C	A-D	B-C	B-D	C-D	A-B-C	A-B-D	A-C-D	B-C-D	A-B-C-D
1	OTU_2927	OTU_1422	OTU_5424	OTU_2812	OTU_608	OTU_1956	OTU_7351	OTU_4549	OTU_6497	OTU_5576	OTU_5030	OTU_1027	OTU_2919	OTU_1313	OTU_116
2	OTU_2345	OTU_657	OTU_4324	OTU_4439	OTU_676	OTU_2892	OTU_1931	OTU_4706	OTU_705	OTU_4603	OTU_3684	OTU_6615	OTU_870	OTU_7153	OTU_195
3	OTU_2492	OTU_7176	OTU_4484	OTU_335	OTU_6624	OTU_549	OTU_2562	OTU_5224	OTU_1472	OTU_2027	OTU_4103	OTU_1088	OTU_2671	OTU_1536	OTU_5327
4	OTU_1894	OTU_6945	OTU_4586	OTU_2327	OTU_7741	OTU_3397	OTU_852	OTU_5994	OTU_7188	OTU_6163	OTU_7030	OTU_1420	OTU_772	OTU_4876	OTU_1815
5	OTU_2943	OTU_6869	OTU_5203	OTU_3309	OTU_1679	OTU_7822	OTU_1023	OTU_5274	OTU_1562	OTU_5299	OTU_7060	OTU_6350	OTU_4991	OTU_2571	OTU_893
6	OTU_1879	OTU_6803	OTU_5050	OTU_3523	OTU_3930	OTU_827	OTU_1700	OTU_5001	OTU_6455	OTU_6025	OTU_5699	OTU_2629	OTU_3874	OTU_4129	OTU_3543
7	OTU_2024	OTU_6868	OTU_5293	OTU_2599	OTU_5801	OTU_3138	OTU_2787	OTU_1430	OTU_2619	OTU_136	OTU_707	OTU_613	OTU_3915	OTU_445	OTU_3509
8	OTU_2785	OTU_6418	OTU_4411	OTU_3425	OTU_257	OTU_4730	OTU_6658	OTU_4263	OTU_6324	OTU_1171	OTU_5429	OTU_7265	OTU_1051	OTU_1291	OTU_6569
9	OTU_365	OTU_7127	OTU_3999	OTU_3395	OTU_7246	OTU_2756	OTU_3601	OTU_5374	OTU_2994	OTU_6064	OTU_491	OTU_248	OTU_3224	OTU_3080	OTU_5346
10	OTU_2054	OTU_7137	OTU_4070	OTU_2360	OTU_2762	OTU_3185	OTU_6493	OTU_6429	OTU_6436	OTU_227	OTU_6725	OTU_7308	OTU_4666	OTU_2009	OTU_3064
11	OTU_7406	OTU_1534	OTU_4356	OTU_2226	OTU_3129	OTU_930	OTU_3559	OTU_578	OTU_7385	OTU_5111	OTU_93	OTU_2887	OTU_6103	OTU_3540	OTU_4987
12	OTU_7729	OTU_3855	OTU_4392	OTU_2893	OTU_7325	OTU_971	OTU_3553	OTU_4871	OTU_2665	OTU_3818	OTU_6067	OTU_6525	OTU_1066	OTU_865	OTU_52
13	OTU_993	OTU_7405	OTU_4301	OTU_3265	OTU_770	OTU_1914	OTU_7833	OTU_2137	OTU_6349	OTU_771	OTU_5145	OTU_7553	OTU_3398	OTU_4713	OTU_6676
14	OTU_750	OTU_7043	OTU_5015	OTU_2922	OTU_7418	OTU_6464	OTU_2434	OTU_4839	OTU_6874	OTU_2186	OTU_1782	OTU_733	OTU_4877	OTU_5035	OTU_6951
15	OTU_1668	OTU_697	OTU_4118	OTU_5112	OTU_1524	OTU_7698	OTU_3409	OTU_5205	OTU_952	OTU_2888	OTU_6094	OTU_1449	OTU_5073	OTU_912	OTU_3
16	OTU_2733	OTU_148	OTU_5685	OTU_3492	OTU_1541	OTU_7693	OTU_6583	OTU_1485	OTU_2869	OTU_5136	OTU_1899	OTU_6736	OTU_5907	OTU_1325	OTU_6555
17	OTU_3218	OTU_6727	OTU_6200	OTU_3464	OTU_179	OTU_5656	OTU_3099	OTU_1498	OTU_2844	OTU_787	OTU_4255	OTU_700	OTU_2044	OTU_6143	OTU_7511
18	OTU_7836	OTU_7025	OTU_5991	OTU_1811	OTU_1535	OTU_96	OTU_7649	OTU_4739	OTU_604	OTU_1688	OTU_524	OTU_3066	OTU_2301	OTU_3389	OTU_4932
19	OTU_1713	OTU_1525	OTU_4110	OTU_3890	OTU_3300	OTU_1677	OTU_1046	OTU_5072	OTU_6574	OTU_3399	OTU_515	OTU_6661	OTU_4078	OTU_1283	OTU_853
20	OTU_1770	OTU_1482	OTU_4521	OTU_3407	OTU_628	OTU_4067	OTU_2463	OTU_685	OTU_2808	OTU_4033	OTU_270	OTU_1599	OTU_2925	OTU_3909	OTU_877
21	OTU_7334	OTU_7172	OTU_5935	OTU_4490	OTU_7778	OTU_4764	OTU_3812	OTU_1215	OTU_1465	OTU_1823	OTU_5263	OTU_2406	OTU_3586	OTU_7109	OTU_1068
22	OTU_4309	OTU_692	OTU_2181	OTU_3795	OTU_2936	OTU_1662	OTU_2595	OTU_4010	OTU_7220	OTU_5375	OTU_741	OTU_1399	OTU_7569	OTU_4626	OTU_652
23	OTU_1880	OTU_672	OTU_5331	OTU_2026	OTU_1763	OTU_3223	OTU_2433	OTU_4633	OTU_7245	OTU_2608	OTU_6467	OTU_2498	OTU_2915	OTU_7303	OTU_393
24	OTU_2557	OTU_6920	OTU_5097	OTU_3536	OTU_386	OTU_1631	OTU_2525	OTU_4578	OTU_6952	OTU_903	OTU_4954	OTU_1392	OTU_5584	OTU_694	OTU_3384
25	OTU_2979	OTU_6319	OTU_4651	OTU_2661	OTU_380	OTU_6251	OTU_2760	OTU_748	OTU_6461	OTU_2590	OTU_1210	OTU_7344	OTU_4340	OTU_875	OTU_889
26	OTU_3266	OTU_7252	OTU_5712	OTU_2594	OTU_1564	OTU_366	OTU_1925	OTU_4848	OTU_6443	OTU_4958	OTU_5899	OTU_1445	OTU_1043	OTU_4562	OTU_4637
27	OTU_3146	OTU_7189	OTU_1308	OTU_6528	OTU_1673	OTU_1323	OTU_1442	OTU_4692	OTU_7478	OTU_4664	OTU_4981	OTU_3211	OTU_4399	OTU_4647	OTU_4088
28	OTU_7547	OTU_6997	OTU_4569	OTU_2549	OTU_1527	OTU_5766	OTU_1909	OTU_4043	OTU_947	OTU_170	OTU_1940	OTU_7327	OTU_288	OTU_2510	OTU_1002
29	OTU_7767	OTU_1607	OTU_5772	OTU_3001	OTU_1800	OTU_6100	OTU_175	OTU_1070	OTU_6356	OTU_2253	OTU_6475	OTU_34	OTU_2123	OTU_4697	OTU_1328
30	OTU_7446	OTU_7330	OTU_6088	OTU_2942	OTU_2703	OTU_2825	OTU_1720	OTU_617	OTU_1466	OTU_4971	OTU_4389	OTU_6375	OTU_5105	OTU_689	OTU_2747
31	OTU_2116	OTU_7333	OTU_6006	OTU_3484	OTU_7672	OTU_2201	OTU_7780	OTU_488	OTU_6127	OTU_958	OTU_6326	OTU_6385	OTU_3032	OTU_6451	OTU_3631
32	OTU_2784	OTU_7031	OTU_4241	OTU_2273	OTU_1735	OTU_2570	OTU_822	OTU_1556	OTU_6681	OTU_6020	OTU_4717	OTU_1737	OTU_3258	OTU_121	OTU_113
33	OTU_7563	OTU_7340	OTU_5008	OTU_3360	OTU_1641	OTU_2428	OTU_1812	OTU_4631	OTU_764	OTU_1033	OTU_4737	OTU_259	OTU_5865	OTU_4236	OTU_196
34	OTU_2996	OTU_7534	OTU_5338	OTU_2638	OTU_3191	OTU_4408	OTU_3488	OTU_5088	OTU_3305	OTU_4125	OTU_4192	OTU_1716	OTU_6511	OTU_4359	OTU_7427
35	OTU_1850	OTU_1586	OTU_4074	OTU_2274	OTU_247	OTU_5564	OTU_2005	OTU_4655	OTU_824	OTU_565	OTU_5182	OTU_7104	OTU_851	OTU_3798	OTU_805
36	OTU_7486	OTU_6837	OTU_4496	OTU_2592	OTU_7378	OTU_2068	OTU_2539	OTU_206	OTU_7372	OTU_404	OTU_1320	OTU_6314	OTU_119	OTU_2227	OTU_1253
37	OTU_6526	OTU_7173	OTU_5934	OTU_5575	OTU_1703	OTU_3135	OTU_2749	OTU_4805	OTU_7217	OTU_3889	OTU_2232	OTU_6535	OTU_417	OTU_5879	OTU_80
38	OTU_1062	OTU_6912	OTU_5944	OTU_2517	OTU_7771	OTU_6279	OTU_272	OTU_3650	OTU_1501	OTU_4413	OTU_7558	OTU_7237	OTU_1318	OTU_1004	OTU_190
39	OTU_2056	OTU_6793	OTU_4652	OTU_2670	OTU_7314	OTU_5887	OTU_3371	OTU_5166	OTU_3466	OTU_4729	OTU_1546	OTU_7395	OTU_181	OTU_4156	OTU_6481
40	OTU_2563	OTU_7281	OTU_5672	OTU_909	OTU_6819	OTU_1238	OTU_3483	OTU_4823	OTU_3454	OTU_1355	OTU_1175	OTU_156	OTU_2020	OTU_2013	OTU_58
41	OTU_2047	OTU_6987	OTU_1319	OTU_2239	OTU_6962	OTU_5495	OTU_2912	OTU_4404	OTU_3431	OTU_5939	OTU_349	OTU_6307	OTU_2643	OTU_2008	OTU_7469
42	OTU_3789	OTU_1484	OTU_5562	OTU_986	OTU_1601	OTU_1774	OTU_3184	OTU_4390	OTU_7286	OTU_4238	OTU_7256	OTU_620	OTU_5740	OTU_7479	OTU_10
43	OTU_6494	OTU_7194	OTU_5828	OTU_3479	OTU_1910	OTU_331	OTU_3793	OTU_4467	OTU_3681	OTU_4675	OTU_3011	OTU_7459	OTU_5595	OTU_1822	OTU_521
44	OTU_2003	OTU_6744	OTU_5773	OTU_4497	OTU_3067	OTU_4844	OTU_3902	OTU_311	OTU_3215	OTU_5520	OTU_655	OTU_1581	OTU_1939	OTU_61	OTU_1270
45	OTU_1691	OTU_6905	OTU_5277	OTU_2394	OTU_2030	OTU_4344	OTU_1711	OTU_144	OTU_2566	OTU_2731	OTU_5728	OTU_356	OTU_5438	OTU_4001	OTU_5883
46	OTU_1974	OTU_7086	OTU_5489	OTU_4629	OTU_761	OTU_1185	OTU_584	OTU_7055	OTU_1590	OTU_1203	OTU_766	OTU_7520	OTU_4951	OTU_291	OTU_1765
47	OTU_3320	OTU_7185	OTU_6173	OTU_928	OTU_3090	OTU_1618	OTU_3379	OTU_5426	OTU_861	OTU_1180	OTU_6465	OTU_6779	OTU_3846	OTU_4446	OTU_3040
48	OTU_3096	OTU_6799	OTU_4473	OTU_2783	OTU_7347	OTU_92	OTU_2975	OTU_4513	OTU_7442	OTU_2338	OTU_6690	OTU_1865	OTU_4589	OTU_202	OTU_758
49	OTU_7814	OTU_7192	OTU_4591	OTU_2337	OTU_7445	OTU_2461	OTU_3470	OTU_6049	OTU_7525	OTU_5809	OTU_5334	OTU_1579	OTU_737	OTU_2795	OTU_6460
50	OTU_790	OTU_6718	OTU_1344	OTU_3207	OTU_263	OTU_2533	OTU_7294	OTU_1190	OTU_1518	OTU_5900	OTU_7825	OTU_7339	OTU_5362	OTU_1285	OTU_3443
51	OTU_729	OTU_6797	OTU_4990	OTU_2454	OTU_7391	OTU_7802	OTU_7683	OTU_4748	OTU_6537	OTU_4296	OTU_640	OTU_698	OTU_5975	OTU_6835	OTU_3685
52	OTU_7777	OTU_7161	OTU_4535	OTU_3250	OTU_7704	OTU_1705	OTU_7849	OTU_4282	OTU_6309	OTU_4106	OTU_2105	OTU_268	OTU_857	OTU_5158	OTU_7085
53	OTU_7664	OTU_6767	OTU_4402	OTU_2768	OTU_3261	OTU_4630	OTU_3519	OTU_6204	OTU_1509	OTU_395	OTU_5269	OTU_1390	OTU_158	OTU_426	OTU_3768
54	OTU_2321	OTU_6954	OTU_1240	OTU_371	OTU_7260	OTU_4507	OTU_2876	OTU_5686	OTU_2215	OTU_4321	OTU_2332	OTU_7343	OTU_489	OTU_2501	OTU_44
55	OTU_3241	OTU_7191	OTU_5120	OTU_2495	OTU_3269	OTU_4663	OTU_1585	OTU_5251	OTU_2057	OTU_5363	OTU_4858	OTU_624	OTU_3743	OTU_3609	OTU_322
56	OTU_2193	OTU_6680	OTU_5472	OTU_4529	OTU_6420	OTU_3997	OTU_7637	OTU_4913	OTU_6411	OTU_576	OTU_3068	OTU_283	OTU_165	OTU_4003	OTU_471
57	OTU_719	OTU_6862	OTU_5720	OTU_7432	OTU_7396	OTU_6672	OTU_1057	OTU_6232	OTU_1502	OTU_1804	OTU_7292	OTU_368	OTU_2941	OTU_4235	OTU_369
58	OTU_2458	OTU_7190	OTU_5833	OTU_2316	OTU_367	OTU_1969	OTU_6360	OTU_5968	OTU_6852	OTU_4115	OTU_990	OTU_1627	OTU_942	OTU_6292	OTU_7183
59	OTU_1731	OTU_6376	OTU_4348	OTU_3414	OTU_7717	OTU_3075	OTU_374	OTU_5135	OTU_6957	OTU_5234	OTU_6277	OTU_6778	OTU_4333	OTU_3183	OTU_362
60	OTU_7832	OTU_7012	OTU_4974	OTU_2393	OTU_7082	OTU_1637	OTU_2836	OTU_5408	OTU_1580	OTU_5181	OTU_1831	OTU_3940	OTU_2896	OTU_2017	OTU_3263
61	OTU_7554	OTU_6858	OTU_5947	OTU_6035	OTU_6276	OTU_1304	OTU_3024	OTU_618	OTU_301	OTU_4738	OTU_5219	OTU_1681	OTU_3370	OTU_3450	OTU_1013
62	OTU_7755	OTU_6708	OTU_4370	OTU_3493	OTU_6770	OTU_1665	OTU_6479	OTU_1214	OTU_713	OTU_5348	OTU_5800	OTU_2174	OTU_918	OTU_2581	OTU_3816
63	OTU_1806	OTU_6972	OTU_3980	OTU_3239	OTU_6813	OTU_2061	OTU_7742	OTU_6096	OTU_888	OTU_4952	OTU_215	OTU_2701	OTU_2039	OTU_1367	OTU_2
64	OTU_2330	OTU_7223	OTU_4956	OTU_3623	OTU_1570	OTU_826	OTU_3190	OTU_5642	OTU_6605	OTU_1237	OTU_290	OTU_265	OTU_1821	OTU_5400	OTU_6548
65	OTU_2898	OTU_7180	OTU_5831	OTU_1106	OTU_635	OTU_5054	OTU_3517	OTU_3693	OTU_6737	OTU_2431	OTU_6766	OTU_1685	OTU_2964	OTU_2117	OTU_610
66	OTU_3094	OTU_7143	OTU_4083	OTU_2509	OTU_1718	OTU_5659	OTU_7815	OTU_1252	OTU_7353	OTU_6024	OTU_7824	OTU_7136	OTU_1341	OTU_2146	OTU_15
67	OTU_3044	OTU_7144	OTU_4602	OTU_2840	OTU_7135	OTU_552	OTU_7680	OTU_5525	OTU_1591	OTU_5847	OTU_85	OTU_1019	OTU_3124	OTU_4153	OTU_3172
68	OTU_7552	OTU_6389	OTU_4514	OTU_871	OTU_3134	OTU_2662	OTU_3197	OTU_6805	OTU_2125	OTU_4280	OTU_312	OTU_6332	OTU_6055	OTU_6406	OTU_3461
69	OTU_6486	OTU_7248	OTU_1224	OTU_3563	OTU_2152	OTU_2173	OTU_189	OTU_4112	OTU_7111	OTU_5309	OTU_1251	OTU_3256	OTU_499	OTU_4358	OTU_644
70	OTU_7862	OTU_6377	OTU_4368	OTU_2633	OTU_1017	OTU_5802	OTU_1714	OTU_7304	OTU_1749	OTU_842		OTU_1646	OTU_5457	OTU_5668	OTU_7472
71	OTU_6531	OTU_1490	OTU_5356	OTU_2575	OTU_730	OTU_4519	OTU_7747	OTU_6310	OTU_3872	OTU_4193		OTU_2172	OTU_847	OTU_230	OTU_124
72	OTU_598	OTU_623	OTU_4584	OTU_3108	OTU_1587	OTU_2704	OTU_3295	OTU_3928	OTU_6740	OTU_4722		OTU_3423	OTU_2738	OTU_2588	OTU_7
73	OTU_1928	OTU_1538	OTU_4522	OTU_3131	OTU_1724	OTU_3562	OTU_3106	OTU_455	OTU_1454	OTU_4523		OTU_3869	OTU_138	OTU_2522	OTU_70
74	OTU_7614	OTU_7350	OTU_4308	OTU_908	OTU_7426	OTU_4410	OTU_3278	OTU_3884	OTU_1574	OTU_1268		OTU_7581	OTU_2684	OTU_4056	OTU_19
75	OTU_3026	OTU_6381	OTU_6152	OTU_3296	OTU_292	OTU_5553	OTU_2910	OTU_4715	OTU_7335	OTU_6116		OTU_1523	OTU_4466	OTU_4694	OTU_1577
76	OTU_3220	OTU_7201	OTU_573	OTU_2450	OTU_193	OTU_2176	OTU_353	OTU_6940	OTU_6346	OTU_5860		OTU_1569	OTU_194	OTU_2382	OTU_101
77	OTU_6284	OTU_239	OTU_5437	OTU_3515	OTU_2095	OTU_7095	OTU_873	OTU_6792	OTU_849	OTU_5154		OTU_3308	OTU_3361	OTU_6355	OTU_140
78	OTU_7619	OTU_1398	OTU_4292	OTU_3555	OTU_7409	OTU_5047	OTU_3782	OTU_7064	OTU_3421	OTU_1134		OTU_3439	OTU_886	OTU_468	OTU_2668
79	OTU_3123	OTU_7218	OTU_6001	OTU_3110	OTU_7753	OTU_4973	OTU_1868	OTU_122	OTU_3579	OTU_1342		OTU_3072	OTU_3624	OTU_400	OTU_724
80	OTU_6214	OTU_7270	OTU_4494	OTU_2950	OTU_117	OTU_7587	OTU_1660	OTU_4911	OTU_3182	OTU_2635		OTU_1109	OTU_1980	OTU_1352	OTU_6522
81	OTU_1785	OTU_5473	OTU_5906	OTU_2824	OTU_262	OTU_2302	OTU_6552	OTU_2776	OTU_6391	OTU_4571		OTU_6979	OTU_5076	OTU_4323	OTU_295
82	OTU_2212	OTU_6473	OTU_5780	OTU_2066	OTU_7754	OTU_1219	OTU_3247	OTU_5455	OTU_3193	OTU_5536		OTU_923	OTU_800	OTU_5688	OTU_209
83	OTU_1950	OTU_6964	OTU_4319	OTU_1005	OTU_2991	OTU_4903	OTU_3103	OTU_535	OTU_381	OTU_2225		OTU_2740	OTU_2090	OTU_547	OTU_6499
84	OTU_3160	OTU_6338	OTU_5026	OTU_2256	OTU_7518	OTU_3082	OTU_207	OTU_3972	OTU_2292	OTU_4929		OTU_2815	OTU_2380	OTU_3602	OTU_7078
85	OTU_334	OTU_1517	OTU_480	OTU_742	OTU_7386	OTU_4964	OTU_1888	OTU_3628	OTU_6331	OTU_5971		OTU_7593	OTU_2618	OTU_427	OTU_687
86	OTU_2113	OTU_6871	OTU_505	OTU_2605	OTU_6991	OTU_3086	OTU_3210	OTU_473	OTU_1417	OTU_411		OTU_1097	OTU_2702	OTU_279	OTU_674
87	OTU_935	OTU_1424	OTU_4949	OTU_2484	OTU_7324	OTU_3088	OTU_2500	OTU_7004	OTU_3626	OTU_4783		OTU_7066	OTU_7669	OTU_5103	OTU_602
88	OTU_1000	OTU_642	OTU_435	OTU_2497	OTU_680	OTU_4814	OTU_3583	OTU_5671	OTU_7110	OTU_1172		OTU_3350	OTU_7331	OTU_463	OTU_1259
89	OTU_2712	OTU_4691	OTU_3995	OTU_1921	OTU_7539	OTU_1414	OTU_1684	OTU_7305	OTU_880	OTU_1993		OTU_7496	OTU_3703	OTU_5231	OTU_12
90	OTU_6219	OTU_1413	OTU_5736	OTU_2542	OTU_1732	OTU_3965	OTU_3078	OTU_4097	OTU_2693	OTU_1855		OTU_1597	OTU_1613	OTU_4252	OTU_1431
91	OTU_7279	OTU_2200	OTU_5696	OTU_2600	OTU_187	OTU_3019	OTU_3359	OTU_6051	OTU_7272	OTU_558		OTU_2698	OTU_2924	OTU_1944	OTU_6115
92	OTU_7703	OTU_7481	OTU_4431	OTU_3344	OTU_3136	OTU_963	OTU_2973	OTU_6423	OTU_2895	OTU_4864		OTU_783	OTU_989	OTU_1521	OTU_51
93	OTU_162	OTU_7480	OTU_4322	OTU_2204	OTU_7769	OTU_5376	OTU_901	OTU_6398	OTU_6559	OTU_4530		OTU_2049	OTU_2904	OTU_2710	OTU_128
94	OTU_3170	OTU_3700	OTU_4047	OTU_821	OTU_7866	OTU_773	OTU_1418	OTU_5832	OTU_6512	OTU_5107		OTU_1643	OTU_172	OTU_3284	OTU_6553
95	OTU_328	OTU_1073	OTU_4220	OTU_1903	OTU_6590	OTU_4688	OTU_1683	OTU_6743	OTU_1034	OTU_5771		OTU_3494	OTU_1249	OTU_3619	OTU_3752
96	OTU_319	OTU_6969	OTU_4853	OTU_3015	OTU_3705	OTU_2002	OTU_6652	OTU_5997	OTU_1121	OTU_4830		OTU_3538	OTU_1223	OTU_2587	OTU_77
97	OTU_2917	OTU_7541	OTU_4035	OTU_3375	OTU_1453	OTU_185	OTU_3127	OTU_4669	OTU_6308	OTU_6541		OTU_3671	OTU_1228	OTU_1296	OTU_6822
98	OTU_6286	OTU_7264	OTU_4188	OTU_3336	OTU_1384	OTU_2841	OTU_7599	OTU_6154	OTU_625	OTU_6242		OTU_2726	OTU_3317	OTU_5698	OTU_373
99	OTU_3052	OTU_7179	OTU_5125	OTU_2923	OTU_1726	OTU_3121	OTU_3457	OTU_4755	OTU_6396	OTU_5999		OTU_6668	OTU_6021	OTU_3552	OTU_4480
100	OTU_7786	OTU_7320	OTU_5977	OTU_2781	OTU_7635	OTU_1155	OTU_3022		OTU_3089	OTU_3959		OTU_4400	OTU_6113	OTU_5423	OTU_1335
101	OTU_1803	OTU_1547	OTU_5753	OTU_3593	OTU_3276	OTU_5290	OTU_3686		OTU_6886	OTU_3895		OTU_7002	OTU_6613	OTU_5574	OTU_184
102	OTU_2069	OTU_7208	OTU_5488	OTU_860	OTU_6712	OTU_7737	OTU_1440		OTU_1934	OTU_983		OTU_2518	OTU_3433	OTU_5870	OTU_1722
103	OTU_6546	OTU_7081	OTU_5700	OTU_2644	OTU_7074	OTU_1890	OTU_3571		OTU_3426	OTU_5714		OTU_2615	OTU_841	OTU_7184	OTU_252
104	OTU_2091	OTU_7259	OTU_4038	OTU_3100	OTU_6808	OTU_6239	OTU_7584		OTU_835	OTU_1269		OTU_6596	OTU_407	OTU_605	OTU_142
105	OTU_782	OTU_6833	OTU_5300	OTU_2339	OTU_3092	OTU_186	OTU_3566		OTU_6917	OTU_1383		OTU_6446	OTU_4508	OTU_3259	OTU_363
106	OTU_7860	OTU_7021	OTU_4545	OTU_3456	OTU_1409	OTU_4678	OTU_2033		OTU_7437	OTU_4053		OTU_975	OTU_6631	OTU_2233	OTU_5304
107	OTU_4267	OTU_7535	OTU_5089	OTU_2862	OTU_4774	OTU_7585	OTU_7728		OTU_6866	OTU_4152		OTU_2075	OTU_2295	OTU_2336	OTU_474
108	OTU_943	OTU_6899	OTU_5240	OTU_2508	OTU_3060	OTU_6145	OTU_6971		OTU_3200	OTU_5387		OTU_6774	OTU_1895	OTU_1035	OTU_9
109	OTU_2931	OTU_6859	OTU_6098	OTU_3797	OTU_2016	OTU_4939	OTU_351		OTU_6368	OTU_5764		OTU_5165	OTU_5458	OTU_639	OTU_123
110	OTU_7662	OTU_7087	OTU_5737	OTU_2493	OTU_6900	OTU_177	OTU_3385		OTU_7098	OTU_5585		OTU_3366	OTU_7842	OTU_2139	OTU_35
111	OTU_7740	OTU_7284	OTU_5745	OTU_2874	OTU_7726	OTU_4132	OTU_2962		OTU_1122	OTU_5060		OTU_3815	OTU_2631	OTU_3835	OTU_5920
112	OTU_6306	OTU_7543	OTU_4314	OTU_2993	OTU_2485	OTU_5770	OTU_2685		OTU_3500	OTU_5811		OTU_6303	OTU_3424	OTU_330	OTU_3111
113	OTU_1391	OTU_7336	OTU_5294	OTU_2127	OTU_2268	OTU_4219	OTU_7812		OTU_905	OTU_1274		OTU_3663	OTU_2325	OTU_5606	OTU_3091
114	OTU_7636	OTU_6697	OTU_4373	OTU_2724	OTU_3076	OTU_4998	OTU_3480		OTU_6660	OTU_2279		OTU_7254	OTU_1655	OTU_7455	OTU_6780
115	OTU_786	OTU_1491	OTU_4721	OTU_1221	OTU_7148	OTU_714	OTU_7596		OTU_611	OTU_5891		OTU_675	OTU_4838	OTU_3653	OTU_211
116	OTU_1018	OTU_6333	OTU_5082	OTU_1773	OTU_7059	OTU_5829	OTU_3718		OTU_661	OTU_4634		OTU_6357	OTU_5622	OTU_2759	OTU_3355
117	OTU_1881	OTU_6341	OTU_4160	OTU_2687	OTU_3203	OTU_1633	OTU_3537		OTU_2297	OTU_5081		OTU_3510	OTU_508	OTU_3749	OTU_3529
118	OTU_7642	OTU_146	OTU_4141	OTU_2764	OTU_6787	OTU_3860	OTU_6540		OTU_6769	OTU_2335		OTU_2752	OTU_1156	OTU_3936	OTU_6599
119	OTU_1755	OTU_7129	OTU_5002	OTU_2166	OTU_690	OTU_6095	OTU_3117		OTU_3449	OTU_5608		OTU_1588	OTU_300	OTU_1595	OTU_5986
120	OTU_2264	OTU_1476	OTU_5255	OTU_6669	OTU_6463	OTU_5816	OTU_2774		OTU_3432	OTU_954		OTU_3830	OTU_5603	OTU_3036	OTU_1610
121	OTU_348	OTU_7198	OTU_4317	OTU_6490	OTU_3158	OTU_390	OTU_1973		OTU_7014	OTU_6162		OTU_1805	OTU_1239	OTU_5669	OTU_192
122	OTU_2248	OTU_684	OTU_5174	OTU_3512	OTU_626	OTU_3030	OTU_3465		OTU_1098	OTU_559		OTU_6841	OTU_2511	OTU_896	OTU_261
123	OTU_7752	OTU_6875	OTU_4194	OTU_2793	OTU_2447	OTU_2110	OTU_2103		OTU_3569	OTU_863		OTU_2536	OTU_1682	OTU_2314	OTU_594
124	OTU_1816	OTU_7171	OTU_5007	OTU_2741	OTU_810	OTU_4167	OTU_7775		OTU_6488	OTU_3273		OTU_7268	OTU_5570	OTU_1578	OTU_7627
125	OTU_3167	OTU_7093	OTU_476	OTU_3369	OTU_6281	OTU_7761	OTU_4955		OTU_6336	OTU_6121		OTU_294	OTU_3468	OTU_3522	OTU_1262
126	OTU_1854	OTU_1550	OTU_5529	OTU_4579	OTU_2187	OTU_4328	OTU_3031		OTU_3676	OTU_4076		OTU_7594	OTU_4438	OTU_3998	OTU_5254
127	OTU_3187	OTU_6315	OTU_3978	OTU_3356	OTU_7773	OTU_5559	OTU_2130		OTU_3758	OTU_538		OTU_6994	OTU_5523	OTU_2802	OTU_569
128	OTU_6836	OTU_240	OTU_4918	OTU_1038	OTU_6524	OTU_6282	OTU_924		OTU_592	OTU_5372		OTU_1114	OTU_836	OTU_3171	OTU_2322
129	OTU_7363	OTU_6916	OTU_4369	OTU_2689	OTU_3208	OTU_4619	OTU_2179		OTU_6579	OTU_550		OTU_3081	OTU_1967	OTU_1053	OTU_4936
130	OTU_3148	OTU_6901	OTU_4190	OTU_3257	OTU_7096	OTU_5861	OTU_3633		OTU_2309	OTU_428		OTU_6564	OTU_1314	OTU_2299	OTU_7435
131	OTU_7646	OTU_6362	OTU_4638	OTU_926	OTU_7542	OTU_346	OTU_722		OTU_6343	OTU_4566		OTU_1436	OTU_1930	OTU_3547	OTU_4928
132	OTU_917	OTU_1416	OTU_5853	OTU_2807	OTU_6637	OTU_7640	OTU_2906		OTU_3636	OTU_5635		OTU_3012	OTU_3472	OTU_1029	OTU_1136
133	OTU_1761	OTU_6825	OTU_6129	OTU_3453	OTU_7210	OTU_2890	OTU_2349		OTU_7434	OTU_2255		OTU_7312	OTU_5288	OTU_843	OTU_6322
134	OTU_1694	OTU_647	OTU_460	OTU_2696	OTU_2448	OTU_4354	OTU_3050		OTU_2304	OTU_6148		OTU_1032	OTU_3051	OTU_4926	OTU_1629
135	OTU_287	OTU_679	OTU_4412	OTU_5419	OTU_6374	OTU_5496	OTU_422		OTU_2954	OTU_2223		OTU_2128	OTU_3496	OTU_1166	OTU_615
136	OTU_7807	OTU_6800	OTU_1267	OTU_2767	OTU_1528	OTU_2656	OTU_3504		OTU_7249	OTU_4005		OTU_7856	OTU_5798	OTU_3683	OTU_6567
137	OTU_7679	OTU_7300	OTU_1336	OTU_3584	OTU_7199	OTU_1028	OTU_1945		OTU_198	OTU_4061		OTU_2792	OTU_159	OTU_3819	OTU_6351
138	OTU_7857	OTU_7056	OTU_4653	OTU_3333	OTU_6959	OTU_6092	OTU_3132		OTU_6483	OTU_2318		OTU_260	OTU_494	OTU_109	OTU_1767
139	OTU_1710	OTU_7415	OTU_4365	OTU_961	OTU_7557	OTU_1374	OTU_1123		OTU_6500	OTU_5500		OTU_1559	OTU_4027	OTU_3853	OTU_1630
140	OTU_3294	OTU_6724	OTU_5044	OTU_3346	OTU_2397	OTU_2429	OTU_3603		OTU_1011	OTU_5846		OTU_3477	OTU_5385	OTU_7247	OTU_1901
141	OTU_6527	OTU_7384	OTU_5819	OTU_2560	OTU_1904	OTU_433	OTU_1987		OTU_6750	OTU_539		OTU_253	OTU_3836	OTU_567	OTU_267
142	OTU_7718	OTU_6907	OTU_4635	OTU_3063	OTU_7359	OTU_1686	OTU_2658		OTU_2133	OTU_5799		OTU_1649	OTU_3722	OTU_1128	OTU_1654
143	OTU_998	OTU_830	OTU_4454	OTU_2436	OTU_1488	OTU_7804	OTU_6083		OTU_2076	OTU_5350		OTU_2344	OTU_2464	OTU_1748	OTU_669
144	OTU_2676	OTU_6442	OTU_5320	OTU_3298	OTU_6507	OTU_4019	OTU_3212		OTU_2967	OTU_5604		OTU_2829	OTU_3293	OTU_2480	OTU_299
145	OTU_1670	OTU_7116	OTU_4384	OTU_3437	OTU_1533	OTU_5988	OTU_2606		OTU_1905	OTU_5967		OTU_233	OTU_4310	OTU_1583	OTU_1406
146	OTU_1623	OTU_7490	OTU_5723	OTU_3544	OTU_2285	OTU_2926	OTU_3342		OTU_696	OTU_2565		OTU_587	OTU_3396	OTU_811	OTU_1001
147	OTU_3058	OTU_7235	OTU_492	OTU_854	OTU_7731	OTU_1503	OTU_828		OTU_6427	OTU_3627		OTU_815	OTU_5885	OTU_1165	OTU_7454
148	OTU_813	OTU_7537	OTU_5482	OTU_1992	OTU_740	OTU_6293	OTU_7549		OTU_7149	OTU_2408		OTU_1813	OTU_3122	OTU_2598	OTU_74
149	OTU_7749	OTU_7440	OTU_430	OTU_2938		OTU_4420	OTU_2804		OTU_323	OTU_5653		OTU_143	OTU_2955	OTU_1444	OTU_1539
150	OTU_3154	OTU_708	OTU_6029	OTU_2313		OTU_115	OTU_3202		OTU_7182	OTU_4100		OTU_6453	OTU_4945	OTU_2663	OTU_1963
151	OTU_3209	OTU_7421	OTU_5557	OTU_4092		OTU_5980	OTU_3598		OTU_2978	OTU_2213		OTU_6790	OTU_3678	OTU_7271	OTU_4170
152	OTU_3277	OTU_7071	OTU_3975	OTU_2885		OTU_4520	OTU_6196		OTU_2960	OTU_4948		OTU_1860	OTU_1110	OTU_2758	OTU_752
153	OTU_7586	OTU_7450	OTU_5446	OTU_2582			OTU_1052		OTU_3670	OTU_1278		OTU_6457	OTU_1346	OTU_310	OTU_324
154	OTU_7604	OTU_2188	OTU_1796	OTU_2612			OTU_1049		OTU_703	OTU_2224		OTU_7615	OTU_3229	OTU_6881	OTU_4205
155	OTU_977	OTU_7402	OTU_6229	OTU_3476			OTU_6659		OTU_2884	OTU_5662		OTU_3591	OTU_5498	OTU_6720	OTU_154
156	OTU_6280	OTU_7118	OTU_5486	OTU_1990			OTU_339		OTU_7016	OTU_6228		OTU_599	OTU_6635	OTU_1764	OTU_401
157	OTU_2523	OTU_1115	OTU_5222	OTU_2250			OTU_7735		OTU_7150	OTU_2147		OTU_6786	OTU_6269	OTU_1576	OTU_31
158	OTU_2620	OTU_7477	OTU_4223	OTU_3481			OTU_7838		OTU_6691	OTU_4417		OTU_1989	OTU_1233	OTU_2773	OTU_238
159	OTU_1621	OTU_1486	OTU_4225	OTU_2715			OTU_3107		OTU_2842	OTU_4618		OTU_1932	OTU_1626	OTU_619	OTU_6975
160	OTU_7724	OTU_7461	OTU_5162	OTU_3415			OTU_1039		OTU_6686	OTU_5813		OTU_6474	OTU_4435	OTU_6498	OTU_517
161	OTU_7655	OTU_7452	OTU_4640	OTU_3438			OTU_784		OTU_6764	OTU_5317		OTU_6413	OTU_1289	OTU_2439	OTU_86
162	OTU_7821	OTU_6452	OTU_4261	OTU_3933			OTU_3304		OTU_6738	OTU_6236		OTU_6854	OTU_4357	OTU_959	OTU_1582
163	OTU_2228	OTU_6887	OTU_5276	OTU_3771			OTU_1386		OTU_3303	OTU_6156		OTU_7328	OTU_5962	OTU_470	OTU_6421
164	OTU_3062	OTU_7373	OTU_6032	OTU_2472			OTU_2063		OTU_6378	OTU_5658		OTU_891	OTU_2872	OTU_286	OTU_2180
165	OTU_7577	OTU_1594	OTU_5825	OTU_2430			OTU_3521		OTU_6795	OTU_1241		OTU_881	OTU_2351	OTU_1481	OTU_258
166	OTU_6265	OTU_2654	OTU_4661	OTU_2708			OTU_6639		OTU_1965	OTU_5938		OTU_1596	OTU_7668	OTU_603	OTU_104
167	OTU_2909	OTU_1411	OTU_5516	OTU_2319			OTU_1819		OTU_6747	OTU_1243		OTU_3070	OTU_6038	OTU_681	OTU_1020
168	OTU_2308	OTU_7069	OTU_4712	OTU_2371			OTU_1092		OTU_941	OTU_5852		OTU_3827	OTU_3575	OTU_1358	OTU_441
169	OTU_2505	OTU_7068	OTU_1315	OTU_332			OTU_314		OTU_2657	OTU_566		OTU_1889	OTU_2832	OTU_2411	OTU_47
170	OTU_2642	OTU_7170	OTU_4872	OTU_3307			OTU_2798		OTU_1446	OTU_1263		OTU_6580	OTU_3097	OTU_2446	OTU_1463
171	OTU_7789	OTU_7178	OTU_5518	OTU_3324			OTU_7633		OTU_3594	OTU_2467		OTU_585	OTU_4614	OTU_2801	OTU_2252
172	OTU_1022	OTU_6888	OTU_5010	OTU_2370			OTU_3000		OTU_1543	OTU_1326		OTU_6545	OTU_3133	OTU_3331	OTU_4813
173	OTU_7634	OTU_6902	OTU_4865	OTU_3565					OTU_2813	OTU_4318		OTU_97	OTU_3600	OTU_4707	OTU_2392
174	OTU_7600	OTU_6845	OTU_4259	OTU_3233					OTU_934	OTU_4254		OTU_342	OTU_2217	OTU_1297	OTU_344
175	OTU_7675	OTU_7006	OTU_4914	OTU_2440					OTU_327	OTU_5601		OTU_6891	OTU_229	OTU_6382	OTU_981
176	OTU_844	OTU_6775	OTU_5058	OTU_2761					OTU_2222	OTU_2456		OTU_6906	OTU_303	OTU_477	OTU_316
177	OTU_2059	OTU_6361	OTU_5895	OTU_2800					OTU_6955	OTU_1135		OTU_6719	OTU_4320	OTU_2948	OTU_1452
178	OTU_3140	OTU_6794	OTU_5941	OTU_3372					OTU_7466	OTU_4195		OTU_22	OTU_936	OTU_2843	OTU_3448
179	OTU_927	OTU_7447	OTU_3374	OTU_2754					OTU_7051	OTU_3910		OTU_7811	OTU_3589	OTU_3274	OTU_2878
180	OTU_7697	OTU_7536	OTU_1184	OTU_3506					OTU_6440	OTU_5543			OTU_5143	OTU_1273	OTU_2369
181	OTU_2079	OTU_7381	OTU_4441	OTU_3373					OTU_2194	OTU_5775			OTU_5416	OTU_7123	OTU_3490
182	OTU_777	OTU_7362	OTU_6085	OTU_2623					OTU_3322	OTU_1276			OTU_1675	OTU_2445	OTU_3260
183	OTU_1672	OTU_7397	OTU_4482	OTU_3564					OTU_938	OTU_2271			OTU_5741	OTU_1513	OTU_341
184	OTU_6283	OTU_2074	OTU_6046	OTU_1230					OTU_3842	OTU_448			OTU_5783	OTU_132	OTU_1955
185	OTU_7603	OTU_7348	OTU_4237	OTU_1820					OTU_7538	OTU_4899			OTU_2015	OTU_1158	OTU_1065
186	OTU_3149	OTU_7521	OTU_4184	OTU_2589					OTU_7528	OTU_224			OTU_2744	OTU_4972	OTU_249
187	OTU_360	OTU_791	OTU_6235	OTU_3604					OTU_7382	OTU_6180			OTU_2328	OTU_3734	OTU_2101
188	OTU_7845	OTU_7368	OTU_4068	OTU_2415					OTU_3617	OTU_5108			OTU_5114	OTU_5812	OTU_4624
189	OTU_278	OTU_7506	OTU_1337	OTU_2236					OTU_3920	OTU_4781			OTU_1006	OTU_4747	OTU_7666
190	OTU_235	OTU_1510	OTU_4288	OTU_3268					OTU_2391	OTU_5757			OTU_1299	OTU_2432	OTU_837
191	OTU_1960	OTU_7394	OTU_4909	OTU_2972					OTU_2234	OTU_5838			OTU_586	OTU_3794	OTU_1014
192	OTU_2877	OTU_6893	OTU_4560	OTU_798					OTU_1877	OTU_5735			OTU_532	OTU_449	OTU_30
193	OTU_735	OTU_662	OTU_4704	OTU_2311					OTU_3390	OTU_1311			OTU_5768	OTU_297	OTU_3655
194	OTU_160	OTU_6682	OTU_4636	OTU_5679					OTU_1450	OTU_976			OTU_3474	OTU_3876	OTU_1407
195	OTU_2245	OTU_629	OTU_484	OTU_944					OTU_1526	OTU_4960			OTU_562	OTU_872	OTU_4096
196	OTU_7837	OTU_7119	OTU_1288	OTU_2048					OTU_643	OTU_2259			OTU_3704	OTU_2553	OTU_2399
197	OTU_7313	OTU_7263	OTU_6007	OTU_2818					OTU_1492	OTU_5497			OTU_985	OTU_450	OTU_5767
198	OTU_7624	OTU_7269	OTU_4422	OTU_2574					OTU_1555	OTU_2974			OTU_1138	OTU_3871	OTU_3227
199	OTU_2182	OTU_7430	OTU_6155	OTU_3491					OTU_6817	OTU_3647			OTU_6003	OTU_859	OTU_570
200	OTU_2775	OTU_6347	OTU_1146	OTU_2622					OTU_7444	OTU_6004			OTU_6262	OTU_520	OTU_3769
201	OTU_1840	OTU_7499	OTU_5790	OTU_387					OTU_7492	OTU_5394			OTU_133	OTU_1792	OTU_280
202	OTU_3205	OTU_7419	OTU_4425	OTU_2354					OTU_7231	OTU_5849			OTU_2846	OTU_6636	OTU_277
203	OTU_2630	OTU_7462	OTU_1170	OTU_6662					OTU_6996	OTU_5674			OTU_7847	OTU_7091	OTU_66
204	OTU_6649	OTU_7475	OTU_4868	OTU_933					OTU_6328	OTU_6246			OTU_4646	OTU_1497	OTU_5602
205	OTU_1707	OTU_1470	OTU_4289	OTU_2398					OTU_2305	OTU_4756			OTU_6012	OTU_5344	OTU_5667
206	OTU_3161	OTU_1573	OTU_4174	OTU_2221					OTU_2839	OTU_5343			OTU_1441	OTU_1493	OTU_1007
207	OTU_307	OTU_7473	OTU_4548	OTU_3549					OTU_2875	OTU_3169			OTU_222	OTU_5249	OTU_1266
208	OTU_3289	OTU_7222	OTU_5253	OTU_2414					OTU_919	OTU_3085			OTU_7529	OTU_419	OTU_456
209	OTU_1753	OTU_6931	OTU_4386	OTU_3422					OTU_7352	OTU_6147			OTU_6529	OTU_5647	OTU_218
210	OTU_7736	OTU_6692	OTU_4509	OTU_2494					OTU_7505	OTU_3467			OTU_4701	OTU_7423	OTU_432
211	OTU_3222	OTU_6892	OTU_4605	OTU_3542					OTU_2491	OTU_4109			OTU_2150	OTU_5476	OTU_221
212	OTU_3098	OTU_7393	OTU_5420	OTU_2457					OTU_3501	OTU_1356			OTU_2482	OTU_250	OTU_385
213	OTU_1635	OTU_688	OTU_454	OTU_2558					OTU_812	OTU_6097			OTU_749	OTU_3740	OTU_388
214	OTU_7783	OTU_7174	OTU_5256	OTU_3590					OTU_6400	OTU_3343			OTU_2366	OTU_966	OTU_32
215	OTU_7592	OTU_1515	OTU_6125	OTU_1042					OTU_869	OTU_2583			OTU_1327	OTU_7113	OTU_4415
216	OTU_716	OTU_3861	OTU_6002	OTU_2641					OTU_1769	OTU_4178			OTU_3270	OTU_4260	OTU_1874
217	OTU_2120	OTU_6462	OTU_4094	OTU_2828					OTU_2323	OTU_580			OTU_1809	OTU_1477	OTU_1054
218	OTU_1687	OTU_6885	OTU_4705	OTU_3364					OTU_2504	OTU_4620			OTU_3573	OTU_4486	OTU_3326
219	OTU_1702	OTU_1584	OTU_5632	OTU_3606					OTU_2010	OTU_4044			OTU_1619	OTU_4080	OTU_4
220	OTU_1638	OTU_6953	OTU_1181	OTU_3445					OTU_245	OTU_2452			OTU_6250	OTU_2293	OTU_2579
221	OTU_7687	OTU_1605	OTU_5470	OTU_2402					OTU_3682	OTU_1332			OTU_718	OTU_4011	OTU_309
222	OTU_378	OTU_7533	OTU_6230	OTU_3912					OTU_3323	OTU_5851			OTU_5282	OTU_2088	OTU_94
223	OTU_2569	OTU_7510	OTU_5871	OTU_3576					OTU_1069	OTU_4395			OTU_2682	OTU_2154	OTU_531
224	OTU_7611	OTU_683	OTU_6141	OTU_2932					OTU_6414	OTU_1169			OTU_4577	OTU_205	OTU_4202
225	OTU_7843	OTU_6480	OTU_4465	OTU_3896					OTU_3339	OTU_5195			OTU_5675	OTU_4582	OTU_1
226	OTU_1522	OTU_6830	OTU_5018	OTU_3638					OTU_1508	OTU_4984			OTU_2966	OTU_2567	OTU_1343
227	OTU_6536	OTU_7457	OTU_4367	OTU_846					OTU_6889	OTU_2721			OTU_2163	OTU_2378	OTU_2385
228	OTU_1801	OTU_6321	OTU_5630	OTU_2604					OTU_6588	OTU_3462			OTU_2911	OTU_4048	OTU_2350
229	OTU_2971	OTU_7018	OTU_1287	OTU_2697					OTU_3508	OTU_1063			OTU_2278	OTU_5600	OTU_13
230	OTU_3907	OTU_7326	OTU_4544	OTU_3177					OTU_6826	OTU_5303			OTU_2903	OTU_4376	OTU_76
231	OTU_3144	OTU_1592	OTU_5046	OTU_2078					OTU_2444	OTU_2591			OTU_5517	OTU_1475	OTU_2748
232	OTU_7623	OTU_237	OTU_6243	OTU_3376					OTU_7103	OTU_2282			OTU_425	OTU_1163	OTU_974
233	OTU_359	OTU_7316	OTU_1216	OTU_2363					OTU_2675	OTU_1870			OTU_3228	OTU_2478	OTU_878
234	OTU_7835	OTU_1560	OTU_1368	OTU_898					OTU_1529	OTU_885			OTU_3906	OTU_2437	OTU_83
235	OTU_582	OTU_691	OTU_5440	OTU_2242					OTU_2023	OTU_4050			OTU_1209	OTU_2131	OTU_910
236	OTU_7770	OTU_7360	OTU_5924	OTU_3014					OTU_4077	OTU_4331			OTU_583	OTU_5629	OTU_150
237	OTU_721	OTU_6484	OTU_5243	OTU_3008					OTU_7139	OTU_4499			OTU_2506	OTU_1998	OTU_533
238	OTU_7758	OTU_7420	OTU_6048	OTU_914					OTU_646	OTU_1079			OTU_1339	OTU_4000	OTU_7682
239	OTU_2081	OTU_7467	OTU_6298	OTU_3868					OTU_2416	OTU_4146			OTU_1229	OTU_1462	OTU_1875
240	OTU_2267	OTU_6853	OTU_5950	OTU_2584					OTU_2331	OTU_5045			OTU_7816	OTU_1757	OTU_421
241	OTU_744	OTU_6695	OTU_6203	OTU_3186					OTU_1553	OTU_4478			OTU_4710	OTU_1542	OTU_1364
242	OTU_6515	OTU_6844	OTU_1264	OTU_2797					OTU_2124	OTU_5086			OTU_3232	OTU_2535	OTU_1728
243	OTU_7677	OTU_6932	OTU_6249	OTU_2108					OTU_2203	OTU_5727			OTU_2238	OTU_6984	OTU_398
244	OTU_2928	OTU_6318	OTU_3985	OTU_2218					OTU_3246	OTU_4552			OTU_406	OTU_551	OTU_1428
245	OTU_372	OTU_7035	OTU_4503	OTU_1817					OTU_3016	OTU_4803			OTU_4337	OTU_3753	OTU_4426
246	OTU_7826	OTU_6930	OTU_1301	OTU_3531					OTU_2720	OTU_5225			OTU_5456	OTU_2753	OTU_913
247	OTU_2779	OTU_6897	OTU_5116	OTU_3530					OTU_2866	OTU_2229			OTU_6087	OTU_4693	OTU_3251
248	OTU_7488	OTU_1600	OTU_4752	OTU_1107					OTU_7346	OTU_2280			OTU_948	OTU_26	OTU_1443
249	OTU_3114	OTU_6768	OTU_3996	OTU_3214					OTU_7090	OTU_399			OTU_6084	OTU_2216	OTU_4938
250	OTU_3176	OTU_7029	OTU_6220	OTU_2597					OTU_7238	OTU_1758			OTU_579	OTU_5163	OTU_769
251	OTU_1723	OTU_7483	OTU_4754	OTU_2400					OTU_7229	OTU_2651			OTU_5834	OTU_4667	OTU_2284
252	OTU_3095	OTU_3711	OTU_4547	OTU_2965					OTU_7197	OTU_4784			OTU_396	OTU_1948	OTU_3960
253	OTU_7712	OTU_241	OTU_5232	OTU_6628					OTU_81	OTU_2219			OTU_3367	OTU_6998	OTU_14
254	OTU_6275	OTU_6688	OTU_4430	OTU_3849					OTU_3714	OTU_6205			OTU_7699	OTU_3435	OTU_1207
255	OTU_1667	OTU_6721	OTU_799	OTU_3013					OTU_3675	OTU_5573			OTU_5352	OTU_3087	OTU_4869
256	OTU_6177	OTU_6316	OTU_6604	OTU_2881					OTU_6508	OTU_2358			OTU_4464	OTU_4229	OTU_7048
257	OTU_818	OTU_6435	OTU_4904	OTU_2673					OTU_638	OTU_2346			OTU_806	OTU_2476	OTU_2258
258	OTU_2257	OTU_1395	OTU_4227	OTU_2265					OTU_601	OTU_572			OTU_3502	OTU_656	OTU_1750
259	OTU_3126	OTU_6419	OTU_4546	OTU_3561					OTU_6877	OTU_5159			OTU_1076	OTU_6927	OTU_3358
260	OTU_7625	OTU_7524	OTU_5823	OTU_2151					OTU_1423	OTU_2246			OTU_1768		OTU_5784
261	OTU_7813	OTU_7042	OTU_4861	OTU_3393					OTU_3406	OTU_537			OTU_2552		OTU_88
262	OTU_7800	OTU_3761	OTU_4854	OTU_2660					OTU_7243	OTU_4154			OTU_7591		OTU_6
263	OTU_7589	OTU_6557	OTU_4880	OTU_2610					OTU_1923	OTU_3347			OTU_902		OTU_6345
264	OTU_731	OTU_668	OTU_459	OTU_2727					OTU_3020	OTU_5791			OTU_6616		OTU_5872
265	OTU_3240	OTU_7044	OTU_4615	OTU_2386						OTU_3329			OTU_5561		OTU_1191
266	OTU_1797	OTU_6967	OTU_4008	OTU_3352						OTU_3452			OTU_4767		OTU_953
267	OTU_3879	OTU_1507	OTU_5541	OTU_3380						OTU_5055			OTU_3524		OTU_3556
268	OTU_7781	OTU_7047	OTU_4795	OTU_3707						OTU_3763			OTU_437		OTU_3887
269	OTU_1008	OTU_6884	OTU_4221	OTU_2637						OTU_4172			OTU_2237		OTU_171
270	OTU_2512	OTU_6456	OTU_4481	OTU_3528						OTU_2968			OTU_5460		OTU_768
271	OTU_1031	OTU_1419	OTU_6069	OTU_3747						OTU_2602			OTU_507		OTU_995
272	OTU_982	OTU_7003	OTU_5264	OTU_3596						OTU_4158			OTU_1634		OTU_1372
273	OTU_2161	OTU_1537	OTU_4668	OTU_3436						OTU_2868			OTU_525		OTU_3667
274	OTU_6179	OTU_6327	OTU_4676	OTU_925						OTU_929			OTU_789		OTU_5340
275	OTU_2018	OTU_7277	OTU_4836	OTU_1947						OTU_5186			OTU_2648		OTU_414
276	OTU_7799	OTU_7152	OTU_5743	OTU_2981						OTU_2861					OTU_1281
277	OTU_1567	OTU_7322	OTU_4962	OTU_3196						OTU_1833					OTU_60
278	OTU_7678	OTU_6430	OTU_6287	OTU_2820						OTU_4208					OTU_3970
279	OTU_7694	OTU_7008	OTU_4536	OTU_1397						OTU_6099					OTU_2487
280	OTU_3116	OTU_651	OTU_4794	OTU_831						OTU_403					OTU_4243
281	OTU_4930	OTU_6449	OTU_4870	OTU_3634						OTU_4375					OTU_223
282	OTU_7626	OTU_6538	OTU_4604	OTU_3744						OTU_965					OTU_876
283	OTU_3034	OTU_1495	OTU_5430	OTU_2729						OTU_3179					OTU_3804
284	OTU_3159	OTU_6832	OTU_5963	OTU_2022						OTU_4625					OTU_2891
285	OTU_3632	OTU_7342	OTU_5409	OTU_2794						OTU_4332					OTU_392
286	OTU_7806	OTU_7039	OTU_5985	OTU_2483						OTU_5287					OTU_25
287	OTU_1957	OTU_6425	OTU_5590	OTU_2679						OTU_1154					OTU_7323
288	OTU_1832	OTU_6702	OTU_1295	OTU_321						OTU_5319					OTU_199
289	OTU_3010	OTU_6305	OTU_4302	OTU_2263						OTU_1279					OTU_5323
290	OTU_7817	OTU_1480	OTU_5048	OTU_2863						OTU_481					OTU_6678
291	OTU_3525	OTU_6734	OTU_4682	OTU_3471						OTU_2409					OTU_2435
292	OTU_2073	OTU_6701	OTU_4825	OTU_2782						OTU_4164					OTU_2168
293	OTU_834	OTU_6471	OTU_5109	OTU_3845						OTU_5189					OTU_216
294	OTU_1754	OTU_7177	OTU_4113	OTU_946						OTU_2376					OTU_4498
295	OTU_879	OTU_7517	OTU_4644	OTU_2769						OTU_1350					OTU_600
296	OTU_3299	OTU_7114	OTU_5528	OTU_2750						OTU_2737					OTU_220
297	OTU_2036	OTU_6855	OTU_4645	OTU_2276						OTU_5329					OTU_1040
298	OTU_6565	OTU_6809	OTU_4196	OTU_2621						OTU_4660					OTU_1872
299	OTU_5413	OTU_7112	OTU_4775	OTU_3275						OTU_5542					OTU_5649
300	OTU_2952	OTU_6714	OTU_5013	OTU_920						OTU_1161					OTU_5380
301	OTU_1706	OTU_7160	OTU_4469	OTU_950						OTU_3482					OTU_593
302	OTU_2006	OTU_7026	OTU_1369	OTU_2856						OTU_6080					OTU_1402
303	OTU_3181	OTU_1603	OTU_5581	OTU_2951						OTU_2135					OTU_8
304	OTU_2897	OTU_6683	OTU_5893	OTU_2561						OTU_3989					OTU_574
305	OTU_2977	OTU_6392	OTU_5751	OTU_3354						OTU_3691					OTU_180
306	OTU_2177	OTU_7287	OTU_6199	OTU_3760						OTU_2845					OTU_452
307	OTU_2046	OTU_6337	OTU_5477	OTU_2722						OTU_3434					OTU_673
308	OTU_1825	OTU_7145	OTU_4231	OTU_2639						OTU_5713					OTU_3962
309	OTU_7750	OTU_7337	OTU_4239	OTU_2334						OTU_1849					OTU_7369
310	OTU_1853	OTU_3659	OTU_4234	OTU_2734						OTU_5391					OTU_3387
311	OTU_2982	OTU_1514	OTU_4686	OTU_5625						OTU_2342					OTU_315
312	OTU_2961	OTU_6878	OTU_4326	OTU_2347						OTU_1178					OTU_1589
313	OTU_1736	OTU_7338	OTU_4779	OTU_2388						OTU_4021					OTU_2688
314	OTU_7629	OTU_6956	OTU_1300	OTU_2849						OTU_1177					OTU_542
315	OTU_1891	OTU_7436	OTU_4727	OTU_2823						OTU_3041					OTU_2247
316	OTU_2822	OTU_3770	OTU_4055	OTU_838						OTU_4806					OTU_228
317	OTU_2453	OTU_6860	OTU_4782	OTU_2080						OTU_5515					OTU_845
318	OTU_3005	OTU_6408	OTU_4558	OTU_3852						OTU_5268					OTU_663
319	OTU_2169	OTU_6857	OTU_5094	OTU_3527						OTU_6039					OTU_6650
320	OTU_2899	OTU_7438	OTU_4461	OTU_4966						OTU_6209					OTU_1333
321	OTU_7560	OTU_699	OTU_504	OTU_2705						OTU_3338					OTU_591
322	OTU_7576	OTU_6782	OTU_408	OTU_3520						OTU_1378					OTU_2999
323	OTU_7809	OTU_3709	OTU_5153	OTU_2811						OTU_509					OTU_1412
324	OTU_7493	OTU_607	OTU_5322	OTU_2466						OTU_825					OTU_530
325	OTU_1730	OTU_7413	OTU_5216	OTU_2751						OTU_4585					OTU_3534
326	OTU_7707	OTU_7168	OTU_4248	OTU_2647						OTU_4256					OTU_3613
327	OTU_3162	OTU_1474	OTU_4751	OTU_962						OTU_5886					OTU_389
328	OTU_1647	OTU_7061	OTU_1208	OTU_3455						OTU_3578					OTU_3242
329	OTU_2755	OTU_665	OTU_4576	OTU_7765						OTU_955					OTU_894
330	OTU_4969	OTU_6412	OTU_6255	OTU_3038						OTU_6586					OTU_1354
331	OTU_7706	OTU_6911	OTU_557	OTU_3533						OTU_4643					OTU_1953
332	OTU_3279	OTU_6448	OTU_5236	OTU_2343						OTU_3403					OTU_3946
333	OTU_7578	OTU_1602	OTU_4451	OTU_2786						OTU_4069					OTU_951
334	OTU_2118	OTU_3649	OTU_5270	OTU_2871						OTU_5901					OTU_6620
335	OTU_7823	OTU_7050	OTU_5884	OTU_2333						OTU_2834					OTU_182
336	OTU_7580	OTU_1432	OTU_5325	OTU_2364						OTU_848					OTU_659
337	OTU_6641	OTU_7057	OTU_5118	OTU_2507						OTU_5928					OTU_1347
338	OTU_6656	OTU_6935	OTU_5466	OTU_2736						OTU_763					OTU_2417
339	OTU_1593	OTU_7067	OTU_6027	OTU_2459						OTU_6061					OTU_173
340	OTU_3911	OTU_6960	OTU_5889	OTU_3353						OTU_2626					OTU_1427
341	OTU_3314	OTU_7213	OTU_4257	OTU_3028						OTU_1316					OTU_483
342	OTU_3163	OTU_6828	OTU_4709	OTU_3618						OTU_4353					OTU_71
343	OTU_2997	OTU_6811	OTU_3986	OTU_1951						OTU_512					OTU_1396
344	OTU_7597	OTU_6815	OTU_4366	OTU_7108						OTU_4143					OTU_1055
345	OTU_3143	OTU_670	OTU_4878	OTU_2609						OTU_5858					OTU_1141
346	OTU_2921	OTU_6771	OTU_5724	OTU_2083						OTU_5100					OTU_3551
347	OTU_3318	OTU_6732	OTU_5393	OTU_3007						OTU_1286					OTU_1060
348	OTU_1988	OTU_6458	OTU_5530	OTU_2291						OTU_424					OTU_18
349	OTU_7546	OTU_6407	OTU_5836	OTU_3489						OTU_4072					OTU_526
350	OTU_2937	OTU_6749	OTU_5566	OTU_3252						OTU_1234					OTU_350
351	OTU_3049	OTU_7023	OTU_5942	OTU_3017						OTU_5480					OTU_1632
352	OTU_3059	OTU_7240	OTU_5654	OTU_1839						OTU_6011					OTU_39
353	OTU_7310	OTU_7019	OTU_555	OTU_2601						OTU_5878					OTU_2407
354	OTU_7498	OTU_7349	OTU_4567	OTU_3023						OTU_5943					OTU_2694
355	OTU_3157	OTU_3781	OTU_4749	OTU_7564						OTU_1376					OTU_1206
356	OTU_3616	OTU_3918	OTU_4733	OTU_2730						OTU_4786					OTU_796
357	OTU_3199	OTU_6685	OTU_4082	OTU_3416						OTU_1790					OTU_50
358	OTU_715	OTU_6966	OTU_516	OTU_3244						OTU_3811					OTU_3673
359	OTU_188	OTU_7224	OTU_5039	OTU_3516						OTU_970					OTU_3419
360	OTU_1024	OTU_242	OTU_6117	OTU_3545						OTU_3442					OTU_73
361	OTU_2958	OTU_7211	OTU_1265	OTU_3577						OTU_340					OTU_56
362	OTU_2934	OTU_6754	OTU_4253	OTU_2307						OTU_1329					OTU_305
363	OTU_6197	OTU_7140	OTU_4942	OTU_3514						OTU_1293					OTU_6323
364	OTU_3958	OTU_7005	OTU_5722	OTU_3264						OTU_2990					OTU_72
365	OTU_347	OTU_7417	OTU_5598	OTU_2545						OTU_1371					OTU_967
366	OTU_1968	OTU_634	OTU_5527	OTU_840						OTU_4251					OTU_779
367	OTU_3280	OTU_7065	OTU_469	OTU_2905						OTU_4967					OTU_361
368	OTU_1867	OTU_6707	OTU_5292	OTU_2914						OTU_3408					OTU_5725
369	OTU_1975	OTU_7000	OTU_5242	OTU_3469						OTU_2231					OTU_2882
370	OTU_2717	OTU_7079	OTU_5169	OTU_1100						OTU_5787					OTU_1494
371	OTU_6642	OTU_6863	OTU_546	OTU_3487						OTU_4209					OTU_1142
372	OTU_7858	OTU_6974	OTU_1182	OTU_2468						OTU_485					OTU_46
373	OTU_2045	OTU_3844	OTU_6172	OTU_797						OTU_3413					OTU_28
374	OTU_1625	OTU_7020	OTU_5792	OTU_2093						OTU_6617					OTU_1606
375	OTU_1744	OTU_6990	OTU_4180	OTU_3039						OTU_867					OTU_823
376	OTU_7863	OTU_6444	OTU_5383	OTU_2957						OTU_4200					OTU_326
377	OTU_1666	OTU_7141	OTU_5863	OTU_2220						OTU_548					OTU_3708
378	OTU_6694	OTU_7379	OTU_5360	OTU_2499						OTU_6260					OTU_887
379	OTU_720	OTU_1433	OTU_560	OTU_3118						OTU_4995					OTU_1246
380	OTU_3156	OTU_1772	OTU_1140	OTU_2880						OTU_2405					OTU_21
381	OTU_6476	OTU_6934	OTU_5726	OTU_2969						OTU_5982					OTU_2167
382	OTU_1966	OTU_1467	OTU_6231	OTU_3404						OTU_5266					OTU_3168
383	OTU_1487	OTU_6781	OTU_541	OTU_3451						OTU_1941					OTU_6485
384	OTU_2984	OTU_7282	OTU_5589	OTU_3809						OTU_4672					OTU_3720
385	OTU_1964	OTU_7100	OTU_5639	OTU_3018						OTU_5121					OTU_45
386	OTU_2686	OTU_636	OTU_4014	OTU_2777						OTU_1167					OTU_866
387	OTU_1892	OTU_2051	OTU_4649	OTU_2947						OTU_3839					OTU_1505
388	OTU_6278	OTU_6999	OTU_4085	OTU_3195						OTU_442					OTU_5815
389	OTU_709	OTU_7203	OTU_5961	OTU_2202						OTU_5106					OTU_1189
390	OTU_2235	OTU_6354	OTU_4554	OTU_3254						OTU_6248					OTU_1708
391	OTU_7759	OTU_6312	OTU_5173	OTU_3079						OTU_5123					OTU_79
392	OTU_1689	OTU_7540	OTU_4820	OTU_2418						OTU_4831					OTU_90
393	OTU_1661	OTU_6684	OTU_4470	OTU_3377						OTU_5365					OTU_2199
394	OTU_7820	OTU_236	OTU_5258	OTU_2384						OTU_4741					OTU_269
395	OTU_7714	OTU_7131	OTU_6075	OTU_2572						OTU_3567					OTU_53
396	OTU_333	OTU_6784	OTU_3991	OTU_907						OTU_6146					OTU_6547
397	OTU_1907	OTU_614	OTU_3994	OTU_2632						OTU_1456					OTU_1659
398	OTU_6466	OTU_1468	OTU_5316	OTU_2550						OTU_1351					OTU_3321
399	OTU_994	OTU_7412	OTU_5919	OTU_2695						OTU_5298					OTU_2488
400	OTU_7617	OTU_7527	OTU_5510	OTU_2266						OTU_4801					OTU_3539
401	OTU_7796	OTU_7273	OTU_4714	OTU_3428						OTU_3291					OTU_3418
402	OTU_1842	OTU_706	OTU_5313	OTU_2929						OTU_4656					OTU_114
403	OTU_7566	OTU_7228	OTU_6119	OTU_1112						OTU_1222					OTU_3607
404	OTU_3035	OTU_6879	OTU_5053	OTU_931						OTU_940					OTU_1405
405	OTU_1729	OTU_7107	OTU_5301	OTU_6587						OTU_4812					OTU_493
406	OTU_3290	OTU_1540	OTU_5734	OTU_2739						OTU_4590					OTU_3592
407	OTU_2031	OTU_1516	OTU_4416	OTU_2362						OTU_3992					OTU_4213
408	OTU_3267	OTU_7293	OTU_5483	OTU_1886						OTU_4641					OTU_641
409	OTU_302	OTU_7464	OTU_5929	OTU_3621						OTU_3226					OTU_4134
410	OTU_2240	OTU_6810	OTU_4919	OTU_3315						OTU_5485					OTU_17
411	OTU_3328	OTU_6840	OTU_4568	OTU_3511						OTU_3611					OTU_1983
412	OTU_7774	OTU_7251	OTU_5401	OTU_3948						OTU_5023					OTU_3967
413	OTU_4828	OTU_1544	OTU_4920	OTU_795						OTU_5704					OTU_5785
414	OTU_2443	OTU_695	OTU_4271	OTU_3002						OTU_6184					OTU_382
415	OTU_2655	OTU_6441	OTU_5378	OTU_2772						OTU_6601					OTU_575
416	OTU_829	OTU_1403	OTU_5279	OTU_2976						OTU_5522					OTU_1317
417	OTU_2916	OTU_671	OTU_5297	OTU_3410						OTU_5113					OTU_2287
418	OTU_2585	OTU_7221	OTU_4837	OTU_2940						OTU_4863					OTU_120
419	OTU_7757	OTU_6910	OTU_4406	OTU_2568						OTU_5636					OTU_1734
420	OTU_895	OTU_7257	OTU_5122	OTU_3382						OTU_5075					OTU_4970
421	OTU_7610	OTU_6961	OTU_4487	OTU_2593						OTU_5221					OTU_2289
422	OTU_3701	OTU_1425	OTU_4258	OTU_3327						OTU_2711					OTU_3341
423	OTU_1725	OTU_7032	OTU_4031	OTU_5624						OTU_5591					OTU_57
424	OTU_2410	OTU_6973	OTU_4827	OTU_3541						OTU_2634					OTU_3813
425	OTU_1204	OTU_6976	OTU_5034	OTU_2357						OTU_7295					OTU_37
426	OTU_756	OTU_6330	OTU_4315	OTU_3848						OTU_4140					OTU_43
427	OTU_7818	OTU_6352	OTU_4407	OTU_2096						OTU_500					OTU_6946
428	OTU_6171	OTU_7041	OTU_5099	OTU_1893						OTU_6137					OTU_759
429	OTU_807	OTU_6913	OTU_4479	OTU_2086						OTU_5392					OTU_273
430	OTU_7719	OTU_7024	OTU_4419	OTU_745						OTU_5638					OTU_254
431	OTU_2104	OTU_7855	OTU_4147	OTU_2819						OTU_788					OTU_111
432	OTU_1897	OTU_7181	OTU_5227	OTU_2716						OTU_2373					OTU_2025
433	OTU_3822	OTU_7366	OTU_5036	OTU_2294						OTU_6093					OTU_1942
434	OTU_2646	OTU_7070	OTU_4581	OTU_820						OTU_6212					OTU_960
435	OTU_1554	OTU_6898	OTU_4378	OTU_1041						OTU_3221					OTU_5342
436	OTU_2833	OTU_6947	OTU_4022	OTU_3173						OTU_1982					OTU_5494
437	OTU_7711	OTU_6426	OTU_4073	OTU_2850						OTU_1242					OTU_1935
438	OTU_2050	OTU_6359	OTU_4173	OTU_921						OTU_911					OTU_48
439	OTU_3325	OTU_4703	OTU_4953	OTU_2757						OTU_4065					OTU_1012
440	OTU_2809	OTU_7013	OTU_5332	OTU_497						OTU_4086					OTU_596
441	OTU_2998	OTU_1460	OTU_5607	OTU_2260						OTU_4150					OTU_7530
442	OTU_725	OTU_6523	OTU_5782	OTU_3620						OTU_5425					OTU_38
443	OTU_2489	OTU_2164	OTU_5697	OTU_6762						OTU_2946					OTU_6520
444	OTU_3093	OTU_1549	OTU_5555	OTU_2766						OTU_4246					OTU_808
445	OTU_3332	OTU_7298	OTU_6126	OTU_2524						OTU_6223					OTU_2477
446	OTU_7588	OTU_1500	OTU_5389	OTU_2735						OTU_3115					OTU_6399
447	OTU_7710	OTU_6304	OTU_5349	OTU_2249						OTU_3637					OTU_5877
448	OTU_3153	OTU_6839	OTU_5998	OTU_2329						OTU_1220					OTU_3800
449	OTU_7652	OTU_7374	OTU_5487	OTU_2290						OTU_3505					OTU_501
450	OTU_2340	OTU_7315	OTU_5548	OTU_3570						OTU_5577					OTU_1617
451	OTU_2680	OTU_7416	OTU_5694	OTU_3174						OTU_4265					OTU_354
452	OTU_6369	OTU_1572	OTU_5286	OTU_2519						OTU_4300					OTU_1464
453	OTU_3271	OTU_6561	OTU_4117	OTU_6005						OTU_4534					OTU_42
454	OTU_7443	OTU_6342	OTU_5593	OTU_2674						OTU_5733					OTU_1788
455	OTU_7673	OTU_6468	OTU_5979	OTU_2796						OTU_2692					OTU_444
456	OTU_760	OTU_6311	OTU_4041	OTU_3362						OTU_932					OTU_1205
457	OTU_3560	OTU_6317	OTU_5648	OTU_3532						OTU_1361					OTU_3458
458	OTU_375	OTU_7196	OTU_1379	OTU_2707						OTU_5291					OTU_306
459	OTU_3588	OTU_7215	OTU_5551	OTU_2412						OTU_5706					OTU_147
460	OTU_3139	OTU_7054	OTU_1211	OTU_973						OTU_5945					OTU_4821
461	OTU_2831	OTU_5085	OTU_1187	OTU_3615						OTU_6194					OTU_2189
462	OTU_2918	OTU_1512	OTU_6101	OTU_3526						OTU_2521					OTU_54
463	OTU_169	OTU_1784	OTU_1306	OTU_3498						OTU_5063					OTU_3952
464	OTU_7793	OTU_7101	OTU_6134	OTU_5115						OTU_4977					OTU_2555
465	OTU_2995	OTU_1575	OTU_5850	OTU_2546						OTU_3055					OTU_3077
466	OTU_3669	OTU_6746	OTU_5651	OTU_855						OTU_6503					OTU_774
467	OTU_2034	OTU_7387	OTU_5716	OTU_3597						OTU_1771					OTU_1188
468	OTU_7760	OTU_1746	OTU_5534	OTU_1037						OTU_5951					OTU_2470
469	OTU_7805	OTU_7036	OTU_436	OTU_5467						OTU_1104					OTU_5474
470	OTU_4978	OTU_7099	OTU_5068	OTU_2270						OTU_6294					OTU_95
471	OTU_377	OTU_6903	OTU_5578	OTU_4674						OTU_7639					OTU_3033
472	OTU_7653	OTU_6824	OTU_439	OTU_2281						OTU_3639					OTU_1642
473	OTU_3065	OTU_1461	OTU_490	OTU_2262						OTU_4997					OTU_997
474	OTU_2959	OTU_660	OTU_5064	OTU_3381						OTU_1330					OTU_1698
475	OTU_1389	OTU_654	OTU_4985	OTU_3238						OTU_5959					OTU_472
476	OTU_1663	OTU_7230	OTU_4917	OTU_3231						OTU_2576					OTU_6224
477	OTU_7739	OTU_7255	OTU_527	OTU_2403						OTU_1261					OTU_1393
478	OTU_3237	OTU_6388	OTU_4197	OTU_3459						OTU_465					OTU_1848
479	OTU_7548	OTU_7132	OTU_4780	OTU_2029						OTU_6202					OTU_4565
480	OTU_6151	OTU_7207	OTU_5969	OTU_2462						OTU_6015					OTU_41
481	OTU_2616	OTU_6923	OTU_6187	OTU_2607						OTU_2742					OTU_167
482	OTU_6571	OTU_7258	OTU_6056	OTU_3495											OTU_4273
483	OTU_7764	OTU_6748	OTU_438	OTU_2867											OTU_2614
484	OTU_762	OTU_7166	OTU_4128	OTU_2645											OTU_3886
485	OTU_6591	OTU_6704	OTU_4736	OTU_6530											OTU_5824
486	OTU_7565	OTU_6812	OTU_5433	OTU_900											OTU_126
487	OTU_6393	OTU_7011	OTU_5973	OTU_864											OTU_84
488	OTU_6272	OTU_7045	OTU_529	OTU_3635											OTU_1762
489	OTU_3697	OTU_6980	OTU_5285	OTU_5478											OTU_3392
490	OTU_7643	OTU_6992	OTU_5774	OTU_5233											OTU_2847
491	OTU_7645	OTU_6942	OTU_5693	OTU_3581											OTU_6289
492	OTU_3867	OTU_6735	OTU_5248	OTU_1977											OTU_255
493	OTU_7684	OTU_6693	OTU_4489	OTU_3595											OTU_68
494	OTU_7859	OTU_6759	OTU_6013	OTU_2718											OTU_1775
495	OTU_3776	OTU_7468	OTU_5565	OTU_3622											OTU_210
496	OTU_2719	OTU_6386	OTU_4772	OTU_3262											OTU_3386
497	OTU_7851	OTU_6958	OTU_4488	OTU_2860											OTU_2092
498	OTU_166	OTU_6717	OTU_1275	OTU_2628											OTU_2126
499	OTU_6363	OTU_6848	OTU_4277	OTU_2859											OTU_2381
500	OTU_1622	OTU_6982	OTU_1132	OTU_1913											OTU_7261
501	OTU_3125	OTU_7157	OTU_5936	OTU_3535											OTU_317
502	OTU_357	OTU_1506	OTU_5464	OTU_2920											OTU_2814
503	OTU_3029	OTU_7306	OTU_5197	OTU_1036											OTU_2102
504	OTU_819	OTU_6821	OTU_225	OTU_2427											OTU_234
505	OTU_7794	OTU_6985	OTU_5538	OTU_3335											OTU_7762
506	OTU_2534	OTU_7289	OTU_4759	OTU_2625											OTU_1087
507	OTU_3217	OTU_7186	OTU_5410	OTU_5213											OTU_4295
508	OTU_7425	OTU_1557	OTU_6010	OTU_3401											OTU_7193
509	OTU_7551	OTU_7126	OTU_5432	OTU_2254											OTU_141
510	OTU_343	OTU_6804	OTU_5442	OTU_2835											OTU_868
511	OTU_325	OTU_6943	OTU_4572	OTU_2100											OTU_5626
512	OTU_3150	OTU_6344	OTU_4833	OTU_2879											OTU_1571
513	OTU_980	OTU_6478	OTU_5119	OTU_2513											OTU_6849
514	OTU_734	OTU_6882	OTU_4600	OTU_2780											OTU_201
515	OTU_7819	OTU_7299	OTU_4045	OTU_3775											OTU_1149
516	OTU_6417	OTU_7297	OTU_4851	OTU_2889											OTU_137
517	OTU_7656	OTU_7302	OTU_5417												OTU_24
518	OTU_7831	OTU_7241	OTU_4423												OTU_6706
519	OTU_6254	OTU_6372	OTU_6149												OTU_1388
520	OTU_3792	OTU_7062	OTU_5957												OTU_107
521	OTU_7579	OTU_1608	OTU_4679												OTU_1712
522	OTU_7660	OTU_6758	OTU_1137												OTU_677
523	OTU_906	OTU_1469	OTU_4718												OTU_723
524	OTU_7839	OTU_6334	OTU_4690												OTU_461
525	OTU_3204	OTU_7364	OTU_5130												OTU_2596
526	OTU_3180	OTU_7448	OTU_4941												OTU_139
527	OTU_2852	OTU_7383	OTU_5830												OTU_16
528	OTU_1866	OTU_6711	OTU_3971												OTU_231
529	OTU_2650	OTU_7262	OTU_4079												OTU_1385
530	OTU_2389	OTU_6437	OTU_5892												OTU_99
531	OTU_945	OTU_7236	OTU_5185												OTU_5521
532	OTU_588	OTU_7453	OTU_451												OTU_1105
533	OTU_2985	OTU_1614	OTU_6030												OTU_978
534	OTU_2142	OTU_7115	OTU_466												OTU_6926
535	OTU_1620	OTU_6776	OTU_4101												OTU_2532
536	OTU_2241	OTU_6726	OTU_4283												OTU_67
537	OTU_7708	OTU_6823	OTU_5037												OTU_6722
538	OTU_2515	OTU_6763	OTU_3982												OTU_293
539	OTU_3306	OTU_7403	OTU_6109												OTU_4207
540	OTU_1674	OTU_6367	OTU_5367												OTU_105
541	OTU_285	OTU_6756	OTU_5779												OTU_792
542	OTU_1658	OTU_1401	OTU_4198												OTU_3283
543	OTU_3313	OTU_7037	OTU_4902												OTU_2377
544	OTU_1751	OTU_7084	OTU_4650												OTU_1650
545	OTU_1021	OTU_6986	OTU_3983												OTU_112
546	OTU_1438	OTU_7516	OTU_5978												OTU_1802
547	OTU_650	OTU_6785	OTU_6034												OTU_106
548	OTU_1657	OTU_1530	OTU_5908												OTU_589
549	OTU_3243	OTU_7204	OTU_544												OTU_897
550	OTU_7638	OTU_244	OTU_5194												OTU_264
551	OTU_3145	OTU_6807	OTU_4409												OTU_1404
552	OTU_2613	OTU_6710	OTU_4743												OTU_87
553	OTU_7572	OTU_7106	OTU_4859												OTU_1348
554	OTU_282	OTU_6689	OTU_4181												OTU_4066
555	OTU_1997	OTU_7164	OTU_6253												OTU_7852
556	OTU_7555	OTU_7083	OTU_4946												OTU_320
557	OTU_1400	OTU_7244	OTU_496												OTU_595
558	OTU_2935	OTU_7162	OTU_5278												OTU_2383
559	OTU_103	OTU_7015	OTU_3863												OTU_4574
560	OTU_1078	OTU_7146	OTU_5244												OTU_486
561	OTU_1697	OTU_6928	OTU_4059												OTU_5966
562	OTU_6395	OTU_100	OTU_5366												OTU_125
563	OTU_6648	OTU_1118	OTU_5756												OTU_4927
564	OTU_738	OTU_6698	OTU_6252												OTU_62
565	OTU_7853	OTU_621	OTU_5705												OTU_266
566	OTU_3137	OTU_6728	OTU_4525												OTU_6760
567	OTU_2732	OTU_7285	OTU_443												OTU_612
568	OTU_2653	OTU_6627	OTU_409												OTU_352
569	OTU_3045	OTU_7022	OTU_5804												OTU_1829
570	OTU_1025	OTU_6838	OTU_4542												OTU_882
571	OTU_3286	OTU_7080	OTU_4735												OTU_6495
572	OTU_7601	OTU_6723	OTU_6201												OTU_616
573	OTU_1869	OTU_2158	OTU_4468												OTU_191
574	OTU_1616	OTU_7155	OTU_6073												OTU_78
575	OTU_1628	OTU_637	OTU_5533												OTU_817
576	OTU_6597	OTU_606	OTU_1359												OTU_3194
577	OTU_7514	OTU_6514	OTU_5016												OTU_69
578	OTU_7209	OTU_1471	OTU_5854												OTU_1648
579	OTU_6153	OTU_6696	OTU_5404												OTU_4511
580	OTU_7165	OTU_7456	OTU_5732												OTU_4937
581	OTU_7567	OTU_6995	OTU_5981												OTU_7377
582	OTU_7663	OTU_7124	OTU_5842												OTU_23
583	OTU_2451	OTU_7151	OTU_1194												OTU_7283
584	OTU_2038	OTU_2136	OTU_4485												OTU_91
585	OTU_2709	OTU_7278	OTU_4405												OTU_1701
586	OTU_6482	OTU_6851	OTU_4099												OTU_29
587	OTU_7605	OTU_7361	OTU_5218												OTU_2115
588	OTU_2037	OTU_7052	OTU_4788												OTU_65
589	OTU_298	OTU_7376	OTU_4161												OTU_2138
590	OTU_7748	OTU_7077	OTU_4071												OTU_6270
591	OTU_6329	OTU_6416	OTU_1202												OTU_1741
592	OTU_275	OTU_6791	OTU_4214												OTU_5009
593	OTU_3069	OTU_7519	OTU_4123												OTU_1692
594	OTU_7715	OTU_6752	OTU_5611												OTU_1152
595	OTU_1852	OTU_6924	OTU_5043												OTU_6539
596	OTU_7803	OTU_6730	OTU_6060												OTU_7667
597	OTU_645	OTU_6970	OTU_1360												OTU_6397
598	OTU_1568	OTU_1499	OTU_4349												OTU_4026
599	OTU_984	OTU_6801	OTU_4762												OTU_969
600	OTU_7665	OTU_6873	OTU_4601												OTU_1780
601	OTU_1664	OTU_6765	OTU_5459												OTU_40
602	OTU_1387	OTU_1565	OTU_6052												OTU_7791
603	OTU_2306	OTU_7267	OTU_5306												OTU_686
604	OTU_2140	OTU_7290	OTU_5572												OTU_1183
605	OTU_7671	OTU_6989	OTU_5335												OTU_5160
606	OTU_2300	OTU_7206	OTU_5996												OTU_3923
607	OTU_892	OTU_2001	OTU_4495												OTU_6053
608	OTU_7861	OTU_710	OTU_4670												OTU_5501
609	OTU_506	OTU_1489	OTU_4857												OTU_1159
610	OTU_1704	OTU_7226	OTU_6182												OTU_5
611	OTU_2541	OTU_7317	OTU_1232												OTU_2375
612	OTU_2072	OTU_1479	OTU_5504												OTU_1349
613	OTU_3130	OTU_630	OTU_5519												OTU_1282
614	OTU_7545	OTU_7169	OTU_4377												OTU_6487
615	OTU_3755	OTU_6894	OTU_3963												OTU_149
616	OTU_3101	OTU_6944	OTU_4341												OTU_1277
617	OTU_7785	OTU_7187	OTU_5259												OTU_4559
618	OTU_2853	OTU_6340	OTU_478												OTU_20
619	OTU_2062	OTU_7195	OTU_420												OTU_164
620	OTU_3236	OTU_6755	OTU_4004												OTU_5281
621	OTU_1896	OTU_7017	OTU_6104												OTU_59
622	OTU_7795	OTU_7138	OTU_3979												OTU_1439
623	OTU_2148	OTU_7133	OTU_217												OTU_152
624	OTU_3102	OTU_6968	OTU_4608												OTU_6403
625	OTU_922	OTU_6814	OTU_4832												OTU_2460
626	OTU_1653	OTU_7253	OTU_4777												OTU_2986
627	OTU_7776	OTU_6761	OTU_4414												OTU_161
628	OTU_7854	OTU_6806	OTU_5949												OTU_3405
629	OTU_3178		OTU_5897												OTU_3287
630	OTU_964		OTU_4538												OTU_5239
631	OTU_7659		OTU_6166												OTU_2763
632	OTU_2930		OTU_1362												OTU_36
633	OTU_727		OTU_5921												OTU_1144
634	OTU_7763		OTU_564												OTU_915
635	OTU_2121		OTU_1256												OTU_1176
636	OTU_7661		OTU_7561												OTU_1566
637	OTU_7828		OTU_1381												OTU_6925
638	OTU_754		OTU_4131												OTU_3188
639	OTU_6213		OTU_3974												OTU_63
640	OTU_3128		OTU_5826												OTU_6550
641	OTU_2055		OTU_5910												OTU_6856
642	OTU_1639		OTU_4680												OTU_130
643	OTU_7389		OTU_5267												OTU_1099
644	OTU_7559		OTU_1258												OTU_1309
645	OTU_2119		OTU_5403												OTU_7089
646	OTU_2129		OTU_4201												OTU_1652
647	OTU_7681		OTU_5124												OTU_2745
648	OTU_7311		OTU_5703												OTU_1030
649	OTU_2359		OTU_127												OTU_4329
650	OTU_2528		OTU_4884												OTU_145
651	OTU_1781		OTU_4613												OTU_666
652	OTU_7309		OTU_4862												OTU_2208
653	OTU_3073		OTU_5245												OTU_6045
654	OTU_7630		OTU_4450												OTU_1292
655	OTU_7722		OTU_5146												OTU_7049
656	OTU_2886		OTU_5412												OTU_3363
657	OTU_2132		OTU_6190												OTU_64
658	OTU_6288		OTU_4030												OTU_6589
659	OTU_6506		OTU_4081												OTU_3340
660	OTU_7792		OTU_4385												OTU_98
661	OTU_739		OTU_4034												OTU_7401
662	OTU_7658		OTU_5450												OTU_274
663	OTU_7727		OTU_5873												OTU_6050
664	OTU_6371		OTU_1310												OTU_5402
665	OTU_7590		OTU_1145												OTU_33
666	OTU_108		OTU_4025												OTU_701
667	OTU_1656		OTU_4657												OTU_1699
668	OTU_7562		OTU_5052												OTU_2442
669	OTU_6206		OTU_5721												OTU_75
670	OTU_7598		OTU_5641												OTU_1636
671	OTU_345		OTU_6131												OTU_1738
672	OTU_7582		OTU_5867												OTU_5821
673	OTU_3829		OTU_5777												OTU_678
674	OTU_3119		OTU_1160												OTU_246
675	OTU_1858		OTU_5765												OTU_1970
676	OTU_6783		OTU_5904												OTU_7458
677	OTU_3104		OTU_4627												OTU_55
678	OTU_2060		OTU_6124												OTU_1003
679	OTU_3142		OTU_6185												OTU_5914
680	OTU_2900		OTU_3990												OTU_5449
681	OTU_6612		OTU_5066												OTU_27
682	OTU_7612		OTU_5212												OTU_1946
683	OTU_6670		OTU_4135												OTU_3042
684	OTU_6556		OTU_5324												OTU_3345
685	OTU_3282		OTU_4187												OTU_702
686	OTU_1615		OTU_5295												OTU_1162
687	OTU_2669		OTU_4249												OTU_7745
688	OTU_3025		OTU_1201												OTU_711
689	OTU_7573		OTU_1126												OTU_155
690	OTU_3349		OTU_5187												OTU_157
691	OTU_7734		OTU_6068												OTU_502
692	OTU_1864		OTU_4611												OTU_102
693	OTU_1978		OTU_482												OTU_7474
694	OTU_3235		OTU_4212												OTU_82
695	OTU_6274		OTU_4226												OTU_6820
696	OTU_6379		OTU_1271												OTU_627
697	OTU_7607		OTU_6217												OTU_6772
698	OTU_7574		OTU_4330												OTU_11
699	OTU_1834		OTU_4993												OTU_3152
700	OTU_2700		OTU_4032												OTU_423
701	OTU_6402		OTU_4711												OTU_6501
702	OTU_7798		OTU_4163												OTU_1009
703	OTU_1678		OTU_5199												OTU_7628
704	OTU_1752		OTU_4648												OTU_2413
705	OTU_7725		OTU_4424												OTU_1504
706	OTU_3120		OTU_4062												OTU_219
707	OTU_2551		OTU_1186												OTU_232
708	OTU_7787		OTU_1173												OTU_49
709	OTU_988		OTU_4453												OTU_571
710	OTU_2987		OTU_5545												OTU_6532
711	OTU_2573		OTU_1200												OTU_3838
712	OTU_1645		OTU_4007												OTU_858
713	OTU_376		OTU_4491												OTU_1050
714	OTU_1943		OTU_4923												OTU_110
715	OTU_7355		OTU_5748												OTU_1298
716	OTU_1776		OTU_4380												OTU_1552
717	OTU_793		OTU_5167												OTU_1058
718	OTU_3109		OTU_4773												OTU_751
719	OTU_991		OTU_4750												OTU_563
720	OTU_1824		OTU_4740												OTU_1669
721	OTU_2320		OTU_1075												OTU_251
722	OTU_3047		OTU_4471												OTU_6592
723	OTU_2502		OTU_4564												OTU_2106
724			OTU_4824
725			OTU_4528
726			OTU_5652
727			OTU_6028
728			OTU_5314
729			OTU_5808
730			OTU_5004
731			OTU_4240
732			OTU_4024
733			OTU_1193
734			OTU_5201
735			OTU_511
736			OTU_4893
737			OTU_5822
738			OTU_5406
739			OTU_6576
740			OTU_5210
741			OTU_5701
742			OTU_4286
743			OTU_5262
744			OTU_5209
745			OTU_3302
746			OTU_3961
747			OTU_5198
748			OTU_412
749			OTU_4916
750			OTU_4753
751			OTU_4802
752			OTU_4810
753			OTU_5308
754			OTU_134
755			OTU_5582
756			OTU_5471
757			OTU_4462
758			OTU_5657
759			OTU_577
760			OTU_3785
761			OTU_6174
762			OTU_3993
763			OTU_1195
764			OTU_4975
765			OTU_4681
766			OTU_1959
767			OTU_4447
768			OTU_4268
769			OTU_5369
770			OTU_4882
771			OTU_495
772			OTU_6189
773			OTU_5673
774			OTU_5616
775			OTU_5599
776			OTU_129
777			OTU_4391
778			OTU_4017
779			OTU_4475
780			OTU_6123
781			OTU_5191
782			OTU_4051
783			OTU_5987
784			OTU_4351
785			OTU_5170
786			OTU_4665
787			OTU_4350
788			OTU_1174
789			OTU_4527
790			OTU_1338
791			OTU_4211
792			OTU_4720
793			OTU_4931
794			OTU_4573
795			OTU_4988
796			OTU_4166
797			OTU_5074
798			OTU_6036
799			OTU_4895
800			OTU_6256
801			OTU_1307
802			OTU_6175
803			OTU_4687
804			OTU_4543
805			OTU_4892
806			OTU_1312
807			OTU_5797
808			OTU_4448
809			OTU_4532
810			OTU_4685
811			OTU_6047
812			OTU_6112
813			OTU_5020
814			OTU_5211
815			OTU_5132
816			OTU_5407
817			OTU_5702
818			OTU_4284
819			OTU_4168
820			OTU_5117
821			OTU_5014
822			OTU_6266
823			OTU_4443
824			OTU_462
825			OTU_5580
826			OTU_4303
827			OTU_4887
828			OTU_5890
829			OTU_5769
830			OTU_5840
831			OTU_6042
832			OTU_5141
833			OTU_5646
834			OTU_5238
835			OTU_4270
836			OTU_6664
837			OTU_4120
838			OTU_5439
839			OTU_5070
840			OTU_1766
841			OTU_5571
842			OTU_203
843			OTU_5196
844			OTU_5357
845			OTU_5079
846			OTU_3988
847			OTU_5925
848			OTU_4232
849			OTU_5204
850			OTU_5157
851			OTU_3973
852			OTU_5390
853			OTU_5022
854			OTU_4159
855			OTU_5866
856			OTU_4449
857			OTU_4459
858			OTU_5223
859			OTU_4363
860			OTU_4144
861			OTU_5627
862			OTU_5027
863			OTU_5859
864			OTU_5296
865			OTU_5096
866			OTU_5104
867			OTU_4009
868			OTU_1365
869			OTU_3651
870			OTU_4244
871			OTU_4028
872			OTU_4169
873			OTU_5618
874			OTU_554
875			OTU_5708
876			OTU_5739
877			OTU_4734
878			OTU_4763
879			OTU_5126
880			OTU_6102
881			OTU_1244
882			OTU_4702
883			OTU_4628
884			OTU_5025
885			OTU_5556
886			OTU_6008
887			OTU_6216
888			OTU_5837
889			OTU_5749
890			OTU_6258
891			OTU_6026
892			OTU_5747
893			OTU_6167
894			OTU_543
895			OTU_5845
896			OTU_5133
897			OTU_4732
898			OTU_4189
899			OTU_4060
900			OTU_4054
901			OTU_5252
902			OTU_5492
903			OTU_5666
904			OTU_4278
905			OTU_4127
906			OTU_1168
907			OTU_6169
908			OTU_4505
909			OTU_5952
910			OTU_6082
911			OTU_4155
912			OTU_5505
913			OTU_5019
914			OTU_4218
915			OTU_4133
916			OTU_5964
917			OTU_131
918			OTU_1334
919			OTU_4595
920			OTU_5084
921			OTU_5311
922			OTU_5415
923			OTU_5918
924			OTU_5640
925			OTU_5874
926			OTU_6054
927			OTU_561
928			OTU_226
929			OTU_4029
930			OTU_4789
931			OTU_3292
932			OTU_5843
933			OTU_214
934			OTU_4138
935			OTU_4818
936			OTU_5660
937			OTU_457
938			OTU_418
939			OTU_5418
940			OTU_5161
941			OTU_4935
942			OTU_5284
943			OTU_5730
944			OTU_5428
945			OTU_3969
946			OTU_5289
947			OTU_4894
948			OTU_4815
949			OTU_1130
950			OTU_1133
951			OTU_4276
952			OTU_4023
953			OTU_5032
954			OTU_4976
955			OTU_4890
956			OTU_3987
957			OTU_4306
958			OTU_4013
959			OTU_5434
960			OTU_4500
961			OTU_4855
962			OTU_6018
963			OTU_5395
964			OTU_6241
965			OTU_4658
966			OTU_5384
967			OTU_5954
968			OTU_4176
969			OTU_4965
970			OTU_5544
971			OTU_1272
972			OTU_6114
973			OTU_5381
974			OTU_6107
975			OTU_3857
976			OTU_4866
977			OTU_5778
978			OTU_4247
979			OTU_5754
980			OTU_4874
981			OTU_5814
982			OTU_4698
983			OTU_4594
984			OTU_5202
985			OTU_5305
986			OTU_5040
987			OTU_4792
988			OTU_4533
989			OTU_804
990			OTU_4760
991			OTU_4556
992			OTU_4793
993			OTU_4355
994			OTU_4388
995			OTU_4452
996			OTU_6017
997			OTU_5444
998			OTU_5537
999			OTU_4924
1000			OTU_2071
1001			OTU_5371
1002			OTU_5554
1003			OTU_5896
1004			OTU_4908
1005			OTU_5397
1006			OTU_1294
1007			OTU_1143
1008			OTU_4222
1009			OTU_4275
1010			OTU_5758
1011			OTU_5056
1012			OTU_4907
1013			OTU_5307
1014			OTU_5250
1015			OTU_1148
1016			OTU_4040
1017			OTU_4826
1018			OTU_1150
1019			OTU_4335
1020			OTU_4598
1021			OTU_5479
1022			OTU_4114
1023			OTU_5339
1024			OTU_3927
1025			OTU_4064
1026			OTU_4046
1027			OTU_4102
1028			OTU_1192
1029			OTU_5995
1030			OTU_6057
1031			OTU_4264
1032			OTU_5592
1033			OTU_4944
1034			OTU_534
1035			OTU_5414
1036			OTU_5102
1037			OTU_1245
1038			OTU_6227
1039			OTU_4179
1040			OTU_5382
1041			OTU_6244
1042			OTU_5241
1043			OTU_5098
1044			OTU_5078
1045			OTU_4037
1046			OTU_5029
1047			OTU_5655
1048			OTU_4018
1049			OTU_4776
1050			OTU_4298
1051			OTU_5932
1052			OTU_1380
1053			OTU_4819
1054			OTU_5192
1055			OTU_4171
1056			OTU_6089
1057			OTU_1321
1058			OTU_5738
1059			OTU_4293
1060			OTU_5155
1061			OTU_5695
1062			OTU_1198
1063			OTU_5217
1064			OTU_1250
1065			OTU_4553
1066			OTU_5024
1067			OTU_5535
1068			OTU_5077
1069			OTU_513
1070			OTU_4524
1071			OTU_5984
1072			OTU_5634
1073			OTU_5031
1074			OTU_5888
1075			OTU_6159
1076			OTU_4673
1077			OTU_6234
1078			OTU_4093
1079			OTU_1789
1080			OTU_4137
1081			OTU_5569
1082			OTU_4746
1083			OTU_5200
1084			OTU_1936
1085			OTU_5379
1086			OTU_6264
1087			OTU_6078
1088			OTU_6106
1089			OTU_5927
1090			OTU_4852
1091			OTU_6037
1092			OTU_3767
1093			OTU_6043
1094			OTU_4474
1095			OTU_5315
1096			OTU_5341
1097			OTU_4281
1098			OTU_5260
1099			OTU_4472
1100			OTU_5220
1101			OTU_4539
1102			OTU_4148
1103			OTU_4885
1104			OTU_5156
1105			OTU_1151
1106			OTU_405
1107			OTU_4757
1108			OTU_5682
1109			OTU_5848
1110			OTU_5807
1111			OTU_5709
1112			OTU_5718
1113			OTU_6062
1114			OTU_5948
1115			OTU_6076
1116			OTU_5511
1117			OTU_6261
1118			OTU_5687
1119			OTU_4896
1120			OTU_6297
1121			OTU_4518
1122			OTU_5388
1123			OTU_6071
1124			OTU_5795
1125			OTU_5328
1126			OTU_5144
1127			OTU_5452
1128			OTU_5684
1129			OTU_4428
1130			OTU_5508
1131			OTU_4177
1132			OTU_5017
1133			OTU_4570
1134			OTU_4557
1135			OTU_5719
1136			OTU_1777
1137			OTU_4850
1138			OTU_5670
1139			OTU_1248
1140			OTU_5441
1141			OTU_4345
1142			OTU_4770
1143			OTU_4897
1144			OTU_4262
1145			OTU_5080
1146			OTU_4403
1147			OTU_4401
1148			OTU_4677
1149			OTU_4230
1150			OTU_5179
1151			OTU_4433
1152			OTU_5953
1153			OTU_4980
1154			OTU_5177
1155			OTU_5794
1156			OTU_4612
1157			OTU_6237
1158			OTU_4493
1159			OTU_1902
1160			OTU_5526
1161			OTU_5377
1162			OTU_4540
1163			OTU_6000
1164			OTU_4696
1165			OTU_4922
1166			OTU_5763
1167			OTU_4111
1168			OTU_4387
1169			OTU_4515
1170			OTU_4599
1171			OTU_1213
1172			OTU_6122
1173			OTU_5955
1174			OTU_6014
1175			OTU_4684
1176			OTU_5663
1177			OTU_4959
1178			OTU_4217
1179			OTU_4934
1180			OTU_5820
1181			OTU_5862
1182			OTU_7829
1183			OTU_5481
1184			OTU_1353
1185			OTU_5351
1186			OTU_6240
1187			OTU_6208
1188			OTU_4835
1189			OTU_6211
1190			OTU_6063
1191			OTU_6263
1192			OTU_5364
1193			OTU_5560
1194			OTU_4204
1195			OTU_4765
1196			OTU_1236
1197			OTU_4778
1198			OTU_6118
1199			OTU_4396
1200			OTU_5506
1201			OTU_416
1202			OTU_5461
1203			OTU_5788
1204			OTU_5208
1205			OTU_5033
1206			OTU_3984
1207			OTU_4512
1208			OTU_6090
1209			OTU_6186
1210			OTU_767
1211			OTU_1217
1212			OTU_514
1213			OTU_5902
1214			OTU_4728
1215			OTU_498
1216			OTU_4091
1217			OTU_6181
1218			OTU_5336
1219			OTU_5956
1220			OTU_1196
1221			OTU_4393
1222			OTU_5913
1223			OTU_4186
1224			OTU_5844
1225			OTU_4436
1226			OTU_5868
1227			OTU_1979
1228			OTU_5796
1229			OTU_522
1230			OTU_5539
1231			OTU_1370
1232			OTU_5354
1233			OTU_5933
1234			OTU_5443
1235			OTU_2111
1236			OTU_4311
1237			OTU_6178
1238			OTU_4989
1239			OTU_4583
1240			OTU_5142
1241			OTU_5411
1242			OTU_4312
1243			OTU_4842
1244			OTU_1345
1245			OTU_4847
1246			OTU_5368
1247			OTU_4342
1248			OTU_4845
1249			OTU_5898
1250			OTU_5680
1251			OTU_6191
1252			OTU_1247
1253			OTU_6215
1254			OTU_5149
1255			OTU_540
1256			OTU_5172
1257			OTU_5453
1258			OTU_5776
1259			OTU_4639
1260			OTU_1153
1261			OTU_5915
1262			OTU_6193
1263			OTU_4228
1264			OTU_5386
1265			OTU_5214
1266			OTU_2082
1267			OTU_7782
1268			OTU_4587
1269			OTU_5623
1270			OTU_4575
1271			OTU_4829
1272			OTU_6158
1273			OTU_4607
1274			OTU_5353
1275			OTU_5540
1276			OTU_6949
1277			OTU_4036
1278			OTU_5806
1279			OTU_5931
1280			OTU_4136
1281			OTU_5272
1282			OTU_1129
1283			OTU_5091
1284			OTU_5594
1285			OTU_6259
1286			OTU_6188
1287			OTU_4961
1288			OTU_1357
1289			OTU_4290
1290			OTU_4986
1291			OTU_4477
1292			OTU_1760
1293			OTU_3964
1294			OTU_4434
1295			OTU_4307
1296			OTU_5164
1297			OTU_135
1298			OTU_5912
1299			OTU_4372
1300			OTU_4963
1301			OTU_3977
1302			OTU_4383
1303			OTU_6130
1304			OTU_5547
1305			OTU_5605
1306			OTU_5257
1307			OTU_5619
1308			OTU_4841
1309			OTU_4517
1310			OTU_4305
1311			OTU_5171
1312			OTU_4421
1313			OTU_4294
1314			OTU_5427
1315			OTU_5000
1316			OTU_4745
1317			OTU_4245
1318			OTU_5271
1319			OTU_4361
1320			OTU_4460
1321			OTU_4427
1322			OTU_1363
1323			OTU_5759
1324			OTU_568
1325			OTU_503
1326			OTU_4816
1327			OTU_4182
1328			OTU_4771
1329			OTU_4432
1330			OTU_6019
1331			OTU_1375
1332			OTU_6066
1333			OTU_4531
1334			OTU_5012
1335			OTU_5321
1336			OTU_6079
1337			OTU_4215
1338			OTU_5614
1339			OTU_1284
1340			OTU_4875
1341			OTU_5683
1342			OTU_5620
1343			OTU_4149
1344			OTU_4912
1345			OTU_4250
1346			OTU_4700
1347			OTU_4761
1348			OTU_4210
1349			OTU_4418
1350			OTU_3652
1351			OTU_4695
1352			OTU_2064
1353			OTU_4105
1354			OTU_5359
1355			OTU_5148
1356			OTU_5881
1357			OTU_5583
1358			OTU_5465
1359			OTU_4291
1360			OTU_545
1361			OTU_5965
1362			OTU_4708
1363			OTU_5330
