# Supplementary material for: Neuroprotective Effects of Oligosaccharides From Periplaneta Americana on Parkinson’s Disease Models In Vitro and In Vivo
Source: Front Pharmacol. 2022 Jul 18;13:936818. doi: 10.3389/fphar.2022.936818 (PMC9340460; doi:10.3389/fphar.2022.936818)
Supplement: Supplementary file 2 [file DataSheet1.zip › 16S rRNA/03.AlphaDiversity/Alpha_diversity_data.csv]

	Observed	Chao1	se.chao1	ACE	se.ACE	Shannon	Simpson	InvSimpson	Fisher	Coverage	PD
C_1	1484	1695.3321799308	29.6177654667839	1719.76171258082	18.5090795919819	4.83361294684097	0.964178077071639	27.9158659907753	332.339515723953	0.987746814171685	97.64112
C_2	942	1135.39459459459	30.8997204291291	1162.8051083509	16.5199287529146	4.33637221255592	0.968682882265815	31.9314187368027	187.097810542715	0.990617560565747	66.14318
C_3	1202	1409.41975308642	30.4403756998638	1470.8961218544	18.9192382439048	4.89439460578015	0.979082590811239	47.8070678340647	254.058558042711	0.988867105447416	82.21092
N_1	1023	1245	33.6994221883744	1273.41791019537	17.3472499290452	4.10219833375953	0.942603012996795	17.4225173168786	207.400514232955	0.989602296597115	71.36727
N_2	1293	1435.25287356322	22.7392744251014	1463.03879011836	17.0120591991312	4.88976597393669	0.975164956556258	40.2656835396835	278.693970866551	0.990442515053914	87.65206
N_3	1137	1320.33744855967	27.78970507454	1385.4605682675	17.9434727539385	4.66363551663832	0.97133167555927	34.8817037447523	236.835915775135	0.989532278392382	74.62361
L_1	2453	3223.25	65.4806941976399	3457.42102580388	32.9088474021549	5.04076936574062	0.968097910119844	31.3459088027338	642.753298710584	0.966776361854082	134.67459
L_2	1853	2222.3654822335	41.5599739365317	2301.93090639754	23.1085039235183	4.94782456891827	0.96409139755415	27.8484800823977	443.155419444701	0.981095084722028	106.61517
L_3	1974	2496.12222222222	52.1389642108076	2627.86987695752	26.7348500536205	4.85275142137985	0.967347101900324	30.625152993998	481.496270088776	0.975983755776502	112.67009
H_1	1680	1902.61904761905	30.1578499154268	1939.933258727	19.7686702991944	5.11540056818531	0.970642793887369	34.0631869450865	390.044088979237	0.986871586612519	94.8671
H_2	1216	1456.91914893617	34.3195511699204	1505.40517810026	18.9488634725261	4.45320958833022	0.953295121820597	21.4110396810968	257.809097508582	0.988201932502451	74.46111
H_3	1120	1317.83980582524	30.5983908773418	1334.53939513348	17.1346509462535	4.44020328168706	0.958154597019199	23.8974876274656	232.383696220135	0.989987396723148	70.10794
H_4	1384	1640.95555555556	34.7929517217381	1679.86955205153	19.4294807888162	4.78743320770766	0.970420384849704	33.807065944534	303.929222946139	0.986941604817252	82.62469
