# Supplementary material for: Neuroprotective Effects of Oligosaccharides From Periplaneta Americana on Parkinson’s Disease Models In Vitro and In Vivo
Source: Front Pharmacol. 2022 Jul 18;13:936818. doi: 10.3389/fphar.2022.936818 (PMC9340460; doi:10.3389/fphar.2022.936818)
Supplement: Supplementary file 2 [file DataSheet1.zip › 16S rRNA/03.AlphaDiversity/Alpha_diversity_mean_sd_se.csv]

Group	Measure	N	Mean	SD	SE
A	Observed	3	1209.3333	271.0744	156.5049
A	Chao1	3	1413.3822	279.9898	161.6522
A	ACE	3	1451.1543	279.0026	161.0822
A	Shannon	3	4.6881	0.3061	0.1768
A	Simpson	3	0.9706	0.0076	0.0044
A	Fisher	3	257.832	72.6943	41.9701
A	PD	3	81.9984	15.75	9.0933
B	Observed	3	1151	135.5434	78.256
B	Chao1	3	1333.5301	95.8101	55.316
B	ACE	3	1373.9724	95.331	55.0394
B	Shannon	3	4.5519	0.4055	0.2341
B	Simpson	3	0.963	0.0178	0.0103
B	Fisher	3	240.9768	35.8267	20.6845
B	PD	3	77.881	8.6172	4.9752
C	Observed	3	2093.3333	317.3016	183.1942
C	Chao1	3	2647.2459	517.2729	298.6476
C	ACE	3	2795.7406	595.7556	343.9597
C	Shannon	3	4.9471	0.094	0.0543
C	Simpson	3	0.9665	0.0021	0.0012
C	Fisher	3	522.4683	105.9191	61.1524
C	PD	3	117.9866	14.7659	8.5251
D	Observed	4	1350	245.5687	122.7844
D	Chao1	4	1579.5834	252.7679	126.3839
D	ACE	4	1614.9368	258.4949	129.2475
D	Shannon	4	4.6991	0.3207	0.1604
D	Simpson	4	0.9631	0.0088	0.0044
D	Fisher	4	296.0415	69.3127	34.6563
D	PD	4	80.5152	10.8841	5.442
