# Supplementary material for: Neuroprotective Effects of Oligosaccharides From Periplaneta Americana on Parkinson’s Disease Models In Vitro and In Vivo
Source: Front Pharmacol. 2022 Jul 18;13:936818. doi: 10.3389/fphar.2022.936818 (PMC9340460; doi:10.3389/fphar.2022.936818)
Supplement: Supplementary file 2 [file DataSheet1.zip › 16S rRNA/03.AlphaDiversity/Alpha_duncan_Group.csv]

	Chao1	PD	Simpson	Shannon
C	a	a	a	a
D	b	b	a	a
A	b	b	a	a
B	b	b	a	a
