# Supplementary material for: Neuroprotective Effects of Oligosaccharides From Periplaneta Americana on Parkinson’s Disease Models In Vitro and In Vivo
Source: Front Pharmacol. 2022 Jul 18;13:936818. doi: 10.3389/fphar.2022.936818 (PMC9340460; doi:10.3389/fphar.2022.936818)
Supplement: Supplementary file 2 [file DataSheet1.zip › 16S rRNA/03.AlphaDiversity/Rank_abundance_curve.csv]

	Sample	Display	Mean	dummy	Rank	Group	Type	Number
1	C_1	OTU_171	0.000205146239962488	1	236	A	1	1
2	C_1	OTU_157	0.000293066057089268	1	198	A	1	1
3	C_1	OTU_252	0.000205146239962488	1	238	A	1	1
4	C_1	OTU_5	0.03522654006213	1	5	A	1	1
5	C_1	OTU_1030	0.000205146239962488	1	230	A	1	1
6	C_1	OTU_7791	0.0000293066057089268	1	429	A	1	1
7	C_1	OTU_37	0.000293066057089268	1	206	A	1	1
8	C_1	OTU_42	0.0137741046831956	1	13	A	1	1
9	C_1	OTU_62	0.000498212297051755	1	158	A	1	1
10	C_1	OTU_1282	0.0000293066057089268	1	401	A	1	1
11	C_1	OTU_269	0.000644745325596389	1	135	A	1	1
12	C_1	OTU_1629	0	1	466	A	1	1
13	C_1	OTU_22	0.00348748607936229	1	42	A	1	1
14	C_1	OTU_1782	0.000293066057089268	1	199	A	1	1
15	C_1	OTU_1068	0.0000293066057089268	1	399	A	1	1
16	C_1	OTU_102	0	1	437	A	1	1
17	C_1	OTU_111	0.000996424594103511	1	96	A	1	1
18	C_1	OTU_10	0.000293066057089268	1	194	A	1	1
19	C_1	OTU_388	0.0000586132114178536	1	371	A	1	1
20	C_1	OTU_324	0.000644745325596389	1	136	A	1	1
21	C_1	OTU_5449	0	1	527	A	1	1
22	C_1	OTU_192	0.000468905691342829	1	162	A	1	1
23	C_1	OTU_51	0.0000586132114178536	1	376	A	1	1
24	C_1	OTU_96	0.0000293066057089268	1	435	A	1	1
25	C_1	OTU_1317	0	1	453	A	1	1
26	C_1	OTU_5784	0.000703358537014243	1	129	A	1	1
27	C_1	OTU_17	0.00422015122208546	1	33	A	1	1
28	C_1	OTU_1802	0.000146533028544634	1	277	A	1	1
29	C_1	OTU_796	0.0000293066057089268	1	430	A	1	1
30	C_1	OTU_1539	0.000293066057089268	1	197	A	1	1
31	C_1	OTU_238	0.000644745325596389	1	134	A	1	1
32	C_1	OTU_1009	0.000205146239962488	1	229	A	1	1
33	C_1	OTU_147	0	1	460	A	1	1
34	C_1	OTU_83	0.0000293066057089268	1	433	A	1	1
35	C_1	OTU_2510	0	1	485	A	1	1
36	C_1	OTU_38	0.00117226422835707	1	90	A	1	1
37	C_1	OTU_441	0.000498212297051755	1	157	A	1	1
38	C_1	OTU_2878	0	1	491	A	1	1
39	C_1	OTU_4937	0.000761971748432097	1	116	A	1	1
40	C_1	OTU_299	0.00117226422835707	1	89	A	1	1
41	C_1	OTU_292	0.000117226422835707	1	304	A	1	1
42	C_1	OTU_215	0	1	472	A	1	1
43	C_1	OTU_250	0	1	484	A	1	1
44	C_1	OTU_4926	0	1	526	A	1	1
45	C_1	OTU_1020	0.000175839634253561	1	251	A	1	1
46	C_1	OTU_1327	0	1	455	A	1	1
47	C_1	OTU_4053	0	1	515	A	1	1
48	C_1	OTU_1003	0.0000293066057089268	1	398	A	1	1
49	C_1	OTU_33	0.00348748607936229	1	43	A	1	1
50	C_1	OTU_468	0	1	523	A	1	1
51	C_1	OTU_1105	0.0000293066057089268	1	400	A	1	1
52	C_1	OTU_6668	0	1	554	A	1	1
53	C_1	OTU_59	0.00383916534786941	1	36	A	1	1
54	C_1	OTU_154	0	1	461	A	1	1
55	C_1	OTU_6522	0	1	552	A	1	1
56	C_1	OTU_97	0.000380985874216048	1	183	A	1	1
57	C_1	OTU_1576	0	1	462	A	1	1
58	C_1	OTU_277	0.00410292479924975	1	35	A	1	1
59	C_1	OTU_393	0.0000879198171267804	1	338	A	1	1
60	C_1	OTU_521	0.000205146239962488	1	242	A	1	1
61	C_1	OTU_3800	0.00319442002227302	1	47	A	1	1
62	C_1	OTU_800	0.000996424594103511	1	97	A	1	1
63	C_1	OTU_6360	0.000351679268507121	1	186	A	1	1
64	C_1	OTU_769	0.000205146239962488	1	247	A	1	1
65	C_1	OTU_7049	0.000205146239962488	1	246	A	1	1
66	C_1	OTU_258	0	1	486	A	1	1
67	C_1	OTU_3042	0.0000586132114178536	1	364	A	1	1
68	C_1	OTU_954	0	1	584	A	1	1
69	C_1	OTU_218	0.000498212297051755	1	156	A	1	1
70	C_1	OTU_30	0.0201336381220327	1	9	A	1	1
71	C_1	OTU_6874	0	1	560	A	1	1
72	C_1	OTU_191	0.000293066057089268	1	200	A	1	1
73	C_1	OTU_4987	0.0000586132114178536	1	375	A	1	1
74	C_1	OTU_1712	0.0000293066057089268	1	408	A	1	1
75	C_1	OTU_845	0.0000293066057089268	1	434	A	1	1
76	C_1	OTU_270	0	1	489	A	1	1
77	C_1	OTU_894	0.000351679268507121	1	188	A	1	1
78	C_1	OTU_7325	0	1	567	A	1	1
79	C_1	OTU_315	0.0000586132114178536	1	366	A	1	1
80	C_1	OTU_274	0.000410292479924975	1	173	A	1	1
81	C_1	OTU_1347	0.000293066057089268	1	195	A	1	1
82	C_1	OTU_533	0.00082058495984995	1	108	A	1	1
83	C_1	OTU_3461	0.0000586132114178536	1	369	A	1	1
84	C_1	OTU_216	0.000146533028544634	1	278	A	1	1
85	C_1	OTU_2258	0.000146533028544634	1	280	A	1	1
86	C_1	OTU_128	0.000175839634253561	1	253	A	1	1
87	C_1	OTU_385	0.0000879198171267804	1	336	A	1	1
88	C_1	OTU_199	0.00172908973682668	1	72	A	1	1
89	C_1	OTU_1246	0.0000586132114178536	1	350	A	1	1
90	C_1	OTU_61	0	1	541	A	1	1
91	C_1	OTU_2369	0	1	480	A	1	1
92	C_1	OTU_3960	0.0000879198171267804	1	339	A	1	1
93	C_1	OTU_85	0.00369263231932478	1	39	A	1	1
94	C_1	OTU_1765	0.000146533028544634	1	276	A	1	1
95	C_1	OTU_52	0.0230056854815075	1	8	A	1	1
96	C_1	OTU_3224	0	1	496	A	1	1
97	C_1	OTU_5323	0.000234452845671414	1	225	A	1	1
98	C_1	OTU_477	0	1	525	A	1	1
99	C_1	OTU_362	0.000879198171267804	1	104	A	1	1
100	C_1	OTU_373	0.000205146239962488	1	239	A	1	1
101	C_1	OTU_6539	0.0000586132114178536	1	388	A	1	1
102	C_1	OTU_693	0.0000293066057089268	1	427	A	1	1
103	C_1	OTU_65	0.00471836351913721	1	30	A	1	1
104	C_1	OTU_44	0.0037219389250337	1	38	A	1	1
105	C_1	OTU_155	0.0000586132114178536	1	353	A	1	1
106	C_1	OTU_86	0.00290135396518375	1	48	A	1	1
107	C_1	OTU_2614	0	1	487	A	1	1
108	C_1	OTU_870	0	1	576	A	1	1
109	C_1	OTU_6520	0	1	551	A	1	1
110	C_1	OTU_3066	0.000117226422835707	1	305	A	1	1
111	C_1	OTU_2338	0	1	479	A	1	1
112	C_1	OTU_368	0.0000586132114178536	1	370	A	1	1
113	C_1	OTU_3838	0.0000879198171267804	1	335	A	1	1
114	C_1	OTU_107	0.00351679268507121	1	41	A	1	1
115	C_1	OTU_493	0.0000586132114178536	1	374	A	1	1
116	C_1	OTU_4932	0.0000293066057089268	1	421	A	1	1
117	C_1	OTU_255	0.000380985874216048	1	181	A	1	1
118	C_1	OTU_31	0.0000586132114178536	1	365	A	1	1
119	C_1	OTU_7469	0.000117226422835707	1	314	A	1	1
120	C_1	OTU_41	0.00348748607936229	1	44	A	1	1
121	C_1	OTU_1775	0	1	469	A	1	1
122	C_1	OTU_267	0.000410292479924975	1	172	A	1	1
123	C_1	OTU_316	0.000293066057089268	1	204	A	1	1
124	C_1	OTU_1741	0.000644745325596389	1	133	A	1	1
125	C_1	OTU_594	0.000468905691342829	1	164	A	1	1
126	C_1	OTU_57	0.000644745325596389	1	137	A	1	1
127	C_1	OTU_24	0.000322372662798195	1	190	A	1	1
128	C_1	OTU_3967	0.0000586132114178536	1	372	A	1	1
129	C_1	OTU_1402	0.000293066057089268	1	196	A	1	1
130	C_1	OTU_602	0	1	540	A	1	1
131	C_1	OTU_759	0	1	570	A	1	1
132	C_1	OTU_686	0.000205146239962488	1	245	A	1	1
133	C_1	OTU_1762	0.000175839634253561	1	257	A	1	1
134	C_1	OTU_2726	0.0000293066057089268	1	412	A	1	1
135	C_1	OTU_1643	0.00410292479924975	1	34	A	1	1
136	C_1	OTU_616	0.00175839634253561	1	71	A	1	1
137	C_1	OTU_1582	0	1	464	A	1	1
138	C_1	OTU_1788	0.00190492937108024	1	67	A	1	1
139	C_1	OTU_1292	0.000117226422835707	1	295	A	1	1
140	C_1	OTU_5668	0	1	533	A	1	1
141	C_1	OTU_1050	0.0000586132114178536	1	348	A	1	1
142	C_1	OTU_101	0.000322372662798195	1	189	A	1	1
143	C_1	OTU_1579	0	1	463	A	1	1
144	C_1	OTU_352	0.000322372662798195	1	192	A	1	1
145	C_1	OTU_140	0.000380985874216048	1	178	A	1	1
146	C_1	OTU_245	0	1	482	A	1	1
147	C_1	OTU_1439	0.00117226422835707	1	88	A	1	1
148	C_1	OTU_6620	0.0000293066057089268	1	425	A	1	1
149	C_1	OTU_78	0.00161186331399097	1	76	A	1	1
150	C_1	OTU_3392	0	1	502	A	1	1
151	C_1	OTU_7427	0.0000293066057089268	1	428	A	1	1
152	C_1	OTU_6487	0.000380985874216048	1	182	A	1	1
153	C_1	OTU_82	0.0000293066057089268	1	432	A	1	1
154	C_1	OTU_382	0.0000879198171267804	1	334	A	1	1
155	C_1	OTU_3509	0.0000879198171267804	1	333	A	1	1
156	C_1	OTU_1718	0.000380985874216048	1	179	A	1	1
157	C_1	OTU_2189	0.000380985874216048	1	180	A	1	1
158	C_1	OTU_193	0.00140671707402849	1	82	A	1	1
159	C_1	OTU_20	0.000410292479924975	1	171	A	1	1
160	C_1	OTU_1494	0.00149463689115527	1	78	A	1	1
161	C_1	OTU_3769	0	1	513	A	1	1
162	C_1	OTU_530	0.0000879198171267804	1	341	A	1	1
163	C_1	OTU_398	0.0000879198171267804	1	340	A	1	1
164	C_1	OTU_14	0.0234159779614325	1	7	A	1	1
165	C_1	OTU_39	0.0098470195181994	1	18	A	1	1
166	C_1	OTU_417	0	1	517	A	1	1
167	C_1	OTU_3	0.0360764316276889	1	4	A	1	1
168	C_1	OTU_1131	0.000175839634253561	1	252	A	1	1
169	C_1	OTU_3384	0.0000879198171267804	1	332	A	1	1
170	C_1	OTU_389	0.0000879198171267804	1	337	A	1	1
171	C_1	OTU_7666	0	1	572	A	1	1
172	C_1	OTU_2284	0.0000293066057089268	1	409	A	1	1
173	C_1	OTU_470	0	1	524	A	1	1
174	C_1	OTU_1848	0.000175839634253561	1	258	A	1	1
175	C_1	OTU_2738	0.0000293066057089268	1	413	A	1	1
176	C_1	OTU_265	0.00143602367973741	1	81	A	1	1
177	C_1	OTU_551	0	1	528	A	1	1
178	C_1	OTU_624	0.000615438719887463	1	142	A	1	1
179	C_1	OTU_5327	0.000234452845671414	1	226	A	1	1
180	C_1	OTU_3816	0.000175839634253561	1	265	A	1	1
181	C_1	OTU_1277	0.000117226422835707	1	294	A	1	1
182	C_1	OTU_45	0.000205146239962488	1	241	A	1	1
183	C_1	OTU_66	0.00378055213645156	1	37	A	1	1
184	C_1	OTU_678	0.0000293066057089268	1	426	A	1	1
185	C_1	OTU_261	0.0000586132114178536	1	361	A	1	1
186	C_1	OTU_1587	0	1	465	A	1	1
187	C_1	OTU_2	0.0145067698259188	1	12	A	1	1
188	C_1	OTU_6820	0	1	558	A	1	1
189	C_1	OTU_234	0.000761971748432097	1	115	A	1	1
190	C_1	OTU_2891	0.000117226422835707	1	303	A	1	1
191	C_1	OTU_68	0.000351679268507121	1	187	A	1	1
192	C_1	OTU_317	0.0000586132114178536	1	368	A	1	1
193	C_1	OTU_6525	0	1	553	A	1	1
194	C_1	OTU_1650	0.00131879725690171	1	85	A	1	1
195	C_1	OTU_5785	0	1	535	A	1	1
196	C_1	OTU_2668	0.0000586132114178536	1	362	A	1	1
197	C_1	OTU_8	0.0170564445225954	1	11	A	1	1
198	C_1	OTU_471	0.0000586132114178536	1	373	A	1	1
199	C_1	OTU_2480	0	1	483	A	1	1
200	C_1	OTU_876	0	1	578	A	1	1
201	C_1	OTU_344	0.000410292479924975	1	174	A	1	1
202	C_1	OTU_268	0.00278412754234805	1	49	A	1	1
203	C_1	OTU_291	0	1	492	A	1	1
204	C_1	OTU_1180	0	1	444	A	1	1
205	C_1	OTU_1054	0	1	438	A	1	1
206	C_1	OTU_1642	0.000205146239962488	1	235	A	1	1
207	C_1	OTU_877	0.000674051931305316	1	132	A	1	1
208	C_1	OTU_5821	0.0000586132114178536	1	384	A	1	1
209	C_1	OTU_124	0.000146533028544634	1	273	A	1	1
210	C_1	OTU_627	0.0000586132114178536	1	387	A	1	1
211	C_1	OTU_969	0.000498212297051755	1	160	A	1	1
212	C_1	OTU_589	0.000205146239962488	1	243	A	1	1
213	C_1	OTU_27	0.000322372662798195	1	191	A	1	1
214	C_1	OTU_7344	0	1	569	A	1	1
215	C_1	OTU_6984	0	1	562	A	1	1
216	C_1	OTU_1428	0.0000586132114178536	1	352	A	1	1
217	C_1	OTU_138	0.000615438719887463	1	138	A	1	1
218	C_1	OTU_2460	0.000527518902760682	1	152	A	1	1
219	C_1	OTU_1004	0	1	436	A	1	1
220	C_1	OTU_1699	0.000615438719887463	1	140	A	1	1
221	C_1	OTU_882	0.000967117988394584	1	100	A	1	1
222	C_1	OTU_112	0.00533380223902468	1	27	A	1	1
223	C_1	OTU_29	0.0190492937108024	1	10	A	1	1
224	C_1	OTU_1648	0.00202215579391595	1	62	A	1	1
225	C_1	OTU_421	0.000351679268507121	1	185	A	1	1
226	C_1	OTU_47	0.00111365101693922	1	92	A	1	1
227	C_1	OTU_4498	0	1	520	A	1	1
228	C_1	OTU_40	0.0289549264404197	1	6	A	1	1
229	C_1	OTU_6555	0.0000293066057089268	1	424	A	1	1
230	C_1	OTU_6	0.0403845026669011	1	3	A	1	1
231	C_1	OTU_1462	0	1	459	A	1	1
232	C_1	OTU_64	0.00117226422835707	1	91	A	1	1
233	C_1	OTU_84	0.00199284918820702	1	64	A	1	1
234	C_1	OTU_974	0	1	587	A	1	1
235	C_1	OTU_5494	0.00082058495984995	1	109	A	1	1
236	C_1	OTU_7254	0.00073266514272317	1	123	A	1	1
237	C_1	OTU_722	0.00073266514272317	1	122	A	1	1
238	C_1	OTU_805	0.0000293066057089268	1	431	A	1	1
239	C_1	OTU_35	0.00228591524529629	1	58	A	1	1
240	C_1	OTU_1243	0	1	449	A	1	1
241	C_1	OTU_152	0.000468905691342829	1	161	A	1	1
242	C_1	OTU_531	0.0000586132114178536	1	378	A	1	1
243	C_1	OTU_502	0.000703358537014243	1	128	A	1	1
244	C_1	OTU_3064	0.000703358537014243	1	127	A	1	1
245	C_1	OTU_610	0	1	542	A	1	1
246	C_1	OTU_6548	0.0000879198171267804	1	342	A	1	1
247	C_1	OTU_5667	0.0000586132114178536	1	381	A	1	1
248	C_1	OTU_164	0.0000293066057089268	1	407	A	1	1
249	C_1	OTU_201	0.000205146239962488	1	237	A	1	1
250	C_1	OTU_149	0.0000293066057089268	1	405	A	1	1
251	C_1	OTU_489	0.000146533028544634	1	285	A	1	1
252	C_1	OTU_264	0.00167047652540883	1	74	A	1	1
253	C_1	OTU_700	0.0000586132114178536	1	389	A	1	1
254	C_1	OTU_4202	0	1	518	A	1	1
255	C_1	OTU_1396	0.0000586132114178536	1	351	A	1	1
256	C_1	OTU_28	0.00193423597678917	1	66	A	1	1
257	C_1	OTU_220	0.000527518902760682	1	151	A	1	1
258	C_1	OTU_779	0.000205146239962488	1	248	A	1	1
259	C_1	OTU_2102	0.000234452845671414	1	223	A	1	1
260	C_1	OTU_91	0.000205146239962488	1	249	A	1	1
261	C_1	OTU_16	0.00460113709630151	1	31	A	1	1
262	C_1	OTU_5474	0.0000293066057089268	1	423	A	1	1
263	C_1	OTU_5649	0.000175839634253561	1	268	A	1	1
264	C_1	OTU_11	0.000380985874216048	1	176	A	1	1
265	C_1	OTU_286	0	1	490	A	1	1
266	C_1	OTU_58	0.000175839634253561	1	270	A	1	1
267	C_1	OTU_209	0.000351679268507121	1	184	A	1	1
268	C_1	OTU_210	0.000117226422835707	1	300	A	1	1
269	C_1	OTU_262	0	1	488	A	1	1
270	C_1	OTU_711	0	1	564	A	1	1
271	C_1	OTU_2336	0	1	478	A	1	1
272	C_1	OTU_593	0	1	539	A	1	1
273	C_1	OTU_1293	0	1	452	A	1	1
274	C_1	OTU_6499	0	1	550	A	1	1
275	C_1	OTU_7669	0.000791278354141023	1	114	A	1	1
276	C_1	OTU_4562	0	1	522	A	1	1
277	C_1	OTU_635	0.000791278354141023	1	113	A	1	1
278	C_1	OTU_3077	0.0000879198171267804	1	331	A	1	1
279	C_1	OTU_7327	0	1	568	A	1	1
280	C_1	OTU_1872	0	1	470	A	1	1
281	C_1	OTU_187	0.000703358537014243	1	124	A	1	1
282	C_1	OTU_6975	0.000703358537014243	1	130	A	1	1
283	C_1	OTU_3720	0	1	512	A	1	1
284	C_1	OTU_2470	0.000293066057089268	1	202	A	1	1
285	C_1	OTU_249	0.000703358537014243	1	126	A	1	1
286	C_1	OTU_173	0.000146533028544634	1	275	A	1	1
287	C_1	OTU_1669	0.000498212297051755	1	155	A	1	1
288	C_1	OTU_574	0.0000586132114178536	1	383	A	1	1
289	C_1	OTU_19	0.00246175487954985	1	53	A	1	1
290	C_1	OTU_99	0.000293066057089268	1	208	A	1	1
291	C_1	OTU_613	0	1	543	A	1	1
292	C_1	OTU_43	0.000205146239962488	1	240	A	1	1
293	C_1	OTU_6399	0	1	546	A	1	1
294	C_1	OTU_7581	0.001201570834066	1	87	A	1	1
295	C_1	OTU_6351	0.000205146239962488	1	244	A	1	1
296	C_1	OTU_2101	0.00146533028544634	1	80	A	1	1
297	C_1	OTU_15	0.00946603364398335	1	20	A	1	1
298	C_1	OTU_643	0	1	548	A	1	1
299	C_1	OTU_141	0.000615438719887463	1	139	A	1	1
300	C_1	OTU_5346	0.000615438719887463	1	141	A	1	1
301	C_1	OTU_3033	0.0000293066057089268	1	416	A	1	1
302	C_1	OTU_6772	0	1	557	A	1	1
303	C_1	OTU_1205	0.000380985874216048	1	177	A	1	1
304	C_1	OTU_723	0.00111365101693922	1	93	A	1	1
305	C_1	OTU_75	0.000263759451380341	1	216	A	1	1
306	C_1	OTU_1946	0.000117226422835707	1	298	A	1	1
307	C_1	OTU_46	0.0000293066057089268	1	419	A	1	1
308	C_1	OTU_893	0.000263759451380341	1	218	A	1	1
309	C_1	OTU_2477	0.0000586132114178536	1	360	A	1	1
310	C_1	OTU_1149	0	1	442	A	1	1
311	C_1	OTU_167	0	1	467	A	1	1
312	C_1	OTU_104	0.00213938221675166	1	61	A	1	1
313	C_1	OTU_3152	0.0000586132114178536	1	367	A	1	1
314	C_1	OTU_1189	0.00131879725690171	1	84	A	1	1
315	C_1	OTU_6849	0	1	559	A	1	1
316	C_1	OTU_5725	0	1	534	A	1	1
317	C_1	OTU_50	0.000117226422835707	1	308	A	1	1
318	C_1	OTU_570	0.000117226422835707	1	312	A	1	1
319	C_1	OTU_444	0.000556825508469609	1	148	A	1	1
320	C_1	OTU_34	0	1	503	A	1	1
321	C_1	OTU_1152	0.000410292479924975	1	170	A	1	1
322	C_1	OTU_7377	0.000117226422835707	1	313	A	1	1
323	C_1	OTU_2442	0.000293066057089268	1	201	A	1	1
324	C_1	OTU_5608	0	1	531	A	1	1
325	C_1	OTU_48	0.0131293593575992	1	14	A	1	1
326	C_1	OTU_32	0.000468905691342829	1	163	A	1	1
327	C_1	OTU_1176	0	1	443	A	1	1
328	C_1	OTU_221	0.000146533028544634	1	279	A	1	1
329	C_1	OTU_93	0.0053631088447336	1	26	A	1	1
330	C_1	OTU_1325	0	1	454	A	1	1
331	C_1	OTU_1610	0.0000293066057089268	1	406	A	1	1
332	C_1	OTU_432	0.00222730203387844	1	59	A	1	1
333	C_1	OTU_1060	0	1	439	A	1	1
334	C_1	OTU_126	0.000586132114178536	1	144	A	1	1
335	C_1	OTU_1159	0.0000586132114178536	1	349	A	1	1
336	C_1	OTU_524	0.000322372662798195	1	193	A	1	1
337	C_1	OTU_240	0	1	481	A	1	1
338	C_1	OTU_26	0.0000293066057089268	1	411	A	1	1
339	C_1	OTU_1405	0.000527518902760682	1	150	A	1	1
340	C_1	OTU_180	0.000967117988394584	1	99	A	1	1
341	C_1	OTU_866	0.0000586132114178536	1	394	A	1	1
342	C_1	OTU_868	0.0000586132114178536	1	395	A	1	1
343	C_1	OTU_1652	0.000117226422835707	1	296	A	1	1
344	C_1	OTU_7323	0	1	566	A	1	1
345	C_1	OTU_1099	0.000380985874216048	1	175	A	1	1
346	C_1	OTU_483	0.0000293066057089268	1	420	A	1	1
347	C_1	OTU_1577	0.0000879198171267804	1	323	A	1	1
348	C_1	OTU_23	0.00893851474122267	1	21	A	1	1
349	C_1	OTU_569	0.000175839634253561	1	269	A	1	1
350	C_1	OTU_73	0.0110778969579743	1	16	A	1	1
351	C_1	OTU_452	0	1	521	A	1	1
352	C_1	OTU_273	0.00187562276537131	1	69	A	1	1
353	C_1	OTU_2698	0.000117226422835707	1	302	A	1	1
354	C_1	OTU_175	0.000908504776976731	1	102	A	1	1
355	C_1	OTU_139	0.00231522185100522	1	57	A	1	1
356	C_1	OTU_587	0.00073266514272317	1	121	A	1	1
357	C_1	OTU_184	0.00131879725690171	1	86	A	1	1
358	C_1	OTU_644	0.00082058495984995	1	110	A	1	1
359	C_1	OTU_5809	0	1	536	A	1	1
360	C_1	OTU_3559	0	1	509	A	1	1
361	C_1	OTU_246	0.000703358537014243	1	125	A	1	1
362	C_1	OTU_875	0	1	577	A	1	1
363	C_1	OTU_6355	0	1	545	A	1	1
364	C_1	OTU_90	0.0025203680909677	1	52	A	1	1
365	C_1	OTU_67	0.00149463689115527	1	79	A	1	1
366	C_1	OTU_123	0.000205146239962488	1	232	A	1	1
367	C_1	OTU_5158	0.0000586132114178536	1	377	A	1	1
368	C_1	OTU_5402	0.0000586132114178536	1	379	A	1	1
369	C_1	OTU_6672	0.00483558994197292	1	28	A	1	1
370	C_1	OTU_696	0	1	561	A	1	1
371	C_1	OTU_763	0	1	571	A	1	1
372	C_1	OTU_2847	0.000146533028544634	1	283	A	1	1
373	C_1	OTU_612	0.0000586132114178536	1	386	A	1	1
374	C_1	OTU_1980	0.00471836351913721	1	29	A	1	1
375	C_1	OTU_120	0.00243244827384092	1	54	A	1	1
376	C_1	OTU_1203	0	1	446	A	1	1
377	C_1	OTU_620	0	1	544	A	1	1
378	C_1	OTU_1444	0	1	457	A	1	1
379	C_1	OTU_486	0.000234452845671414	1	224	A	1	1
380	C_1	OTU_3263	0.000175839634253561	1	262	A	1	1
381	C_1	OTU_3080	0	1	495	A	1	1
382	C_1	OTU_823	0.000527518902760682	1	154	A	1	1
383	C_1	OTU_88	0.0115174960436082	1	15	A	1	1
384	C_1	OTU_70	0.00105503780552136	1	95	A	1	1
385	C_1	OTU_4869	0.000175839634253561	1	267	A	1	1
386	C_1	OTU_445	0	1	519	A	1	1
387	C_1	OTU_312	0.00216868882246058	1	60	A	1	1
388	C_1	OTU_896	0	1	582	A	1	1
389	C_1	OTU_1	0.133726041849833	1	1	A	1	1
390	C_1	OTU_3326	0	1	501	A	1	1
391	C_1	OTU_2216	0	1	473	A	1	1
392	C_1	OTU_2025	0.000117226422835707	1	299	A	1	1
393	C_1	OTU_591	0	1	538	A	1	1
394	C_1	OTU_95	0.000761971748432097	1	118	A	1	1
395	C_1	OTU_76	0.00199284918820702	1	63	A	1	1
396	C_1	OTU_25	0.00184631615966239	1	70	A	1	1
397	C_1	OTU_1233	0	1	448	A	1	1
398	C_1	OTU_3013	0	1	493	A	1	1
399	C_1	OTU_2648	0.0000879198171267804	1	330	A	1	1
400	C_1	OTU_1364	0.000146533028544634	1	274	A	1	1
401	C_1	OTU_13	0.0872164585897661	1	2	A	1	1
402	C_1	OTU_841	0	1	574	A	1	1
403	C_1	OTU_2167	0.0000879198171267804	1	327	A	1	1
404	C_1	OTU_60	0.000146533028544634	1	289	A	1	1
405	C_1	OTU_953	0	1	583	A	1	1
406	C_1	OTU_1229	0.000205146239962488	1	231	A	1	1
407	C_1	OTU_863	0	1	575	A	1	1
408	C_1	OTU_3036	0	1	494	A	1	1
409	C_1	OTU_694	0.0000879198171267804	1	344	A	1	1
410	C_1	OTU_7183	0.0000879198171267804	1	345	A	1	1
411	C_1	OTU_7401	0.000498212297051755	1	159	A	1	1
412	C_1	OTU_571	0.0000586132114178536	1	382	A	1	1
413	C_1	OTU_7682	0.0000879198171267804	1	346	A	1	1
414	C_1	OTU_98	0.0000879198171267804	1	347	A	1	1
415	C_1	OTU_1012	0.000586132114178536	1	143	A	1	1
416	C_1	OTU_5458	0.000146533028544634	1	287	A	1	1
417	C_1	OTU_1738	0.0000879198171267804	1	324	A	1	1
418	C_1	OTU_259	0.0000293066057089268	1	410	A	1	1
419	C_1	OTU_641	0	1	547	A	1	1
420	C_1	OTU_223	0.000117226422835707	1	301	A	1	1
421	C_1	OTU_79	0.0016411699196999	1	75	A	1	1
422	C_1	OTU_1266	0.000234452845671414	1	222	A	1	1
423	C_1	OTU_2999	0.0000293066057089268	1	415	A	1	1
424	C_1	OTU_1767	0.000117226422835707	1	297	A	1	1
425	C_1	OTU_1285	0	1	451	A	1	1
426	C_1	OTU_87	0.000879198171267804	1	105	A	1	1
427	C_1	OTU_2138	0.0000586132114178536	1	358	A	1	1
428	C_1	OTU_772	0	1	573	A	1	1
429	C_1	OTU_774	0.000263759451380341	1	217	A	1	1
430	C_1	OTU_1388	0.000175839634253561	1	254	A	1	1
431	C_1	OTU_5570	0	1	529	A	1	1
432	C_1	OTU_7369	0.000175839634253561	1	272	A	1	1
433	C_1	OTU_913	0.000146533028544634	1	291	A	1	1
434	C_1	OTU_713	0	1	565	A	1	1
435	C_1	OTU_2233	0	1	474	A	1	1
436	C_1	OTU_130	0.000908504776976731	1	101	A	1	1
437	C_1	OTU_309	0.00073266514272317	1	119	A	1	1
438	C_1	OTU_401	0.000117226422835707	1	306	A	1	1
439	C_1	OTU_1372	0.000556825508469609	1	146	A	1	1
440	C_1	OTU_4213	0.000117226422835707	1	307	A	1	1
441	C_1	OTU_228	0.000791278354141023	1	112	A	1	1
442	C_1	OTU_5076	0.000117226422835707	1	309	A	1	1
443	C_1	OTU_6493	0	1	549	A	1	1
444	C_1	OTU_21	0.00193423597678917	1	65	A	1	1
445	C_1	OTU_959	0	1	585	A	1	1
446	C_1	OTU_121	0	1	447	A	1	1
447	C_1	OTU_72	0.00266690111951234	1	51	A	1	1
448	C_1	OTU_251	0.000293066057089268	1	203	A	1	1
449	C_1	OTU_1270	0.000205146239962488	1	234	A	1	1
450	C_1	OTU_136	0.0000293066057089268	1	403	A	1	1
451	C_1	OTU_117	0.00167047652540883	1	73	A	1	1
452	C_1	OTU_1463	0.0000293066057089268	1	404	A	1	1
453	C_1	OTU_5812	0	1	537	A	1	1
454	C_1	OTU_3424	0	1	505	A	1	1
455	C_1	OTU_5824	0.0000586132114178536	1	385	A	1	1
456	C_1	OTU_525	0.000117226422835707	1	310	A	1	1
457	C_1	OTU_3675	0	1	511	A	1	1
458	C_1	OTU_768	0.000234452845671414	1	228	A	1	1
459	C_1	OTU_3256	0	1	498	A	1	1
460	C_1	OTU_6676	0.00325303323369087	1	46	A	1	1
461	C_1	OTU_2903	0.00155325010257312	1	77	A	1	1
462	C_1	OTU_5626	0	1	532	A	1	1
463	C_1	OTU_36	0.000175839634253561	1	263	A	1	1
464	C_1	OTU_3804	0.000175839634253561	1	264	A	1	1
465	C_1	OTU_2882	0.0000586132114178536	1	363	A	1	1
466	C_1	OTU_526	0.0000293066057089268	1	422	A	1	1
467	C_1	OTU_105	0.0032823398393998	1	45	A	1	1
468	C_1	OTU_1128	0	1	441	A	1	1
469	C_1	OTU_2385	0.000146533028544634	1	281	A	1	1
470	C_1	OTU_3387	0.0000293066057089268	1	417	A	1	1
471	C_1	OTU_49	0.000146533028544634	1	286	A	1	1
472	C_1	OTU_298	0.000263759451380341	1	212	A	1	1
473	C_1	OTU_1970	0.000175839634253561	1	259	A	1	1
474	C_1	OTU_6925	0.000761971748432097	1	117	A	1	1
475	C_1	OTU_194	0.00234452845671414	1	55	A	1	1
476	C_1	OTU_202	0	1	471	A	1	1
477	C_1	OTU_7339	0.000556825508469609	1	149	A	1	1
478	C_1	OTU_369	0.00073266514272317	1	120	A	1	1
479	C_1	OTU_1014	0.000791278354141023	1	111	A	1	1
480	C_1	OTU_997	0.000263759451380341	1	219	A	1	1
481	C_1	OTU_542	0.000117226422835707	1	311	A	1	1
482	C_1	OTU_7085	0.000263759451380341	1	215	A	1	1
483	C_1	OTU_596	0.00234452845671414	1	56	A	1	1
484	C_1	OTU_966	0	1	586	A	1	1
485	C_1	OTU_330	0	1	500	A	1	1
486	C_1	OTU_3673	0.000263759451380341	1	213	A	1	1
487	C_1	OTU_887	0	1	579	A	1	1
488	C_1	OTU_3421	0	1	504	A	1	1
489	C_1	OTU_4056	0	1	516	A	1	1
490	C_1	OTU_322	0.000293066057089268	1	205	A	1	1
491	C_1	OTU_6790	0.000293066057089268	1	207	A	1	1
492	C_1	OTU_2350	0.00967117988394584	1	19	A	1	1
493	C_1	OTU_392	0.000146533028544634	1	284	A	1	1
494	C_1	OTU_54	0.00275482093663912	1	50	A	1	1
495	C_1	OTU_2247	0.0000879198171267804	1	329	A	1	1
496	C_1	OTU_106	0.00363401910790692	1	40	A	1	1
497	C_1	OTU_6323	0.000263759451380341	1	214	A	1	1
498	C_1	OTU_53	0.00457183049059258	1	32	A	1	1
499	C_1	OTU_12	0	1	445	A	1	1
500	C_1	OTU_196	0.0000879198171267804	1	326	A	1	1
501	C_1	OTU_1281	0	1	450	A	1	1
502	C_1	OTU_1343	0	1	456	A	1	1
503	C_1	OTU_116	0.000967117988394584	1	98	A	1	1
504	C_1	OTU_2966	0.000527518902760682	1	153	A	1	1
505	C_1	OTU_910	0.000205146239962488	1	250	A	1	1
506	C_1	OTU_363	0.00105503780552136	1	94	A	1	1
507	C_1	OTU_233	0	1	477	A	1	1
508	C_1	OTU_659	0.0000879198171267804	1	343	A	1	1
509	C_1	OTU_4415	0.000175839634253561	1	266	A	1	1
510	C_1	OTU_3449	0	1	507	A	1	1
511	C_1	OTU_63	0.00791278354141023	1	22	A	1	1
512	C_1	OTU_137	0.0000879198171267804	1	321	A	1	1
513	C_1	OTU_967	0.000849891565558877	1	107	A	1	1
514	C_1	OTU_6760	0.000175839634253561	1	271	A	1	1
515	C_1	OTU_18	0.0000879198171267804	1	325	A	1	1
516	C_1	OTU_56	0.00665259949592638	1	24	A	1	1
517	C_1	OTU_414	0.000556825508469609	1	147	A	1	1
518	C_1	OTU_585	0.00662329289021745	1	25	A	1	1
519	C_1	OTU_69	0.0108727507180118	1	17	A	1	1
520	C_1	OTU_5595	0	1	530	A	1	1
521	C_1	OTU_219	0.0000586132114178536	1	359	A	1	1
522	C_1	OTU_1874	0.0000586132114178536	1	355	A	1	1
523	C_1	OTU_1983	0.0000586132114178536	1	356	A	1	1
524	C_1	OTU_1223	0.0000879198171267804	1	319	A	1	1
525	C_1	OTU_7089	0.000234452845671414	1	227	A	1	1
526	C_1	OTU_7	0	1	563	A	1	1
527	C_1	OTU_1732	0.000175839634253561	1	256	A	1	1
528	C_1	OTU_7530	0.000146533028544634	1	290	A	1	1
529	C_1	OTU_1007	0.0000879198171267804	1	315	A	1	1
530	C_1	OTU_5501	0.00682843913017994	1	23	A	1	1
531	C_1	OTU_230	0	1	475	A	1	1
532	C_1	OTU_1291	0.0000293066057089268	1	402	A	1	1
533	C_1	OTU_3592	0	1	510	A	1	1
534	C_1	OTU_222	0.0000879198171267804	1	328	A	1	1
535	C_1	OTU_80	0.0000586132114178536	1	393	A	1	1
536	C_1	OTU_1734	0	1	468	A	1	1
537	C_1	OTU_6722	0	1	556	A	1	1
538	C_1	OTU_1289	0.000263759451380341	1	209	A	1	1
539	C_1	OTU_150	0.0000879198171267804	1	322	A	1	1
540	C_1	OTU_9	0.0000586132114178536	1	397	A	1	1
541	C_1	OTU_3962	0.000439599085633902	1	166	A	1	1
542	C_1	OTU_1309	0.0000879198171267804	1	320	A	1	1
543	C_1	OTU_109	0	1	440	A	1	1
544	C_1	OTU_1445	0	1	458	A	1	1
545	C_1	OTU_205	0.0000586132114178536	1	357	A	1	1
546	C_1	OTU_3703	0.0000293066057089268	1	418	A	1	1
547	C_1	OTU_2671	0.000146533028544634	1	282	A	1	1
548	C_1	OTU_891	0	1	581	A	1	1
549	C_1	OTU_94	0.000146533028544634	1	292	A	1	1
550	C_1	OTU_4	0.000439599085633902	1	167	A	1	1
551	C_1	OTU_1058	0.0000879198171267804	1	317	A	1	1
552	C_1	OTU_5380	0.000439599085633902	1	168	A	1	1
553	C_1	OTU_1464	0.000175839634253561	1	255	A	1	1
554	C_1	OTU_231	0.000263759451380341	1	211	A	1	1
555	C_1	OTU_3443	0	1	506	A	1	1
556	C_1	OTU_886	0.0000586132114178536	1	396	A	1	1
557	C_1	OTU_232	0	1	476	A	1	1
558	C_1	OTU_3358	0.000908504776976731	1	103	A	1	1
559	C_1	OTU_562	0.0000586132114178536	1	380	A	1	1
560	C_1	OTU_395	0	1	514	A	1	1
561	C_1	OTU_1606	0.0000586132114178536	1	354	A	1	1
562	C_1	OTU_1055	0.0000879198171267804	1	316	A	1	1
563	C_1	OTU_350	0.000439599085633902	1	165	A	1	1
564	C_1	OTU_71	0.0000586132114178536	1	390	A	1	1
565	C_1	OTU_280	0.0000293066057089268	1	414	A	1	1
566	C_1	OTU_1630	0.000263759451380341	1	210	A	1	1
567	C_1	OTU_182	0.000674051931305316	1	131	A	1	1
568	C_1	OTU_758	0.00190492937108024	1	68	A	1	1
569	C_1	OTU_730	0.0000586132114178536	1	391	A	1	1
570	C_1	OTU_1632	0.000586132114178536	1	145	A	1	1
571	C_1	OTU_263	0.000175839634253561	1	261	A	1	1
572	C_1	OTU_889	0	1	580	A	1	1
573	C_1	OTU_1162	0.000234452845671414	1	220	A	1	1
574	C_1	OTU_3251	0	1	497	A	1	1
575	C_1	OTU_55	0.000146533028544634	1	288	A	1	1
576	C_1	OTU_6719	0	1	555	A	1	1
577	C_1	OTU_3490	0	1	508	A	1	1
578	C_1	OTU_1253	0.000205146239962488	1	233	A	1	1
579	C_1	OTU_1262	0.000234452845671414	1	221	A	1	1
580	C_1	OTU_1144	0.0000879198171267804	1	318	A	1	1
581	C_1	OTU_3259	0	1	499	A	1	1
582	C_1	OTU_211	0.00134810386261063	1	83	A	1	1
583	C_1	OTU_2106	0.000175839634253561	1	260	A	1	1
584	C_1	OTU_266	0.000849891565558877	1	106	A	1	1
585	C_1	OTU_995	0.000439599085633902	1	169	A	1	1
586	C_1	OTU_981	0.000146533028544634	1	293	A	1	1
587	C_1	OTU_751	0.0000586132114178536	1	392	A	1	1
588	C_2	OTU_5346	0.000234466588511137	1	168	A	1	2
589	C_2	OTU_5824	0.000293083235638921	1	155	A	1	2
590	C_2	OTU_233	0.00345838218053927	1	45	A	1	2
591	C_2	OTU_173	0	1	461	A	1	2
592	C_2	OTU_1223	0.0000293083235638921	1	345	A	1	2
593	C_2	OTU_1262	0.0000293083235638921	1	346	A	1	2
594	C_2	OTU_2101	0.000468933177022274	1	115	A	1	2
595	C_2	OTU_893	0.000175849941383353	1	211	A	1	2
596	C_2	OTU_432	0.000937866354044549	1	89	A	1	2
597	C_2	OTU_4987	0.0000879249706916764	1	279	A	1	2
598	C_2	OTU_55	0.000234466588511137	1	169	A	1	2
599	C_2	OTU_7666	0	1	576	A	1	2
600	C_2	OTU_43	0.00108440797186401	1	77	A	1	2
601	C_2	OTU_53	0.000322391559202814	1	145	A	1	2
602	C_2	OTU_596	0.00108440797186401	1	78	A	1	2
603	C_2	OTU_238	0	1	483	A	1	2
604	C_2	OTU_887	0.0000293083235638921	1	421	A	1	2
605	C_2	OTU_562	0.000175849941383353	1	202	A	1	2
606	C_2	OTU_199	0.00732708089097304	1	31	A	1	2
607	C_2	OTU_7089	0.000175849941383353	1	207	A	1	2
608	C_2	OTU_533	0.000937866354044549	1	90	A	1	2
609	C_2	OTU_322	0.000175849941383353	1	197	A	1	2
610	C_2	OTU_2480	0	1	486	A	1	2
611	C_2	OTU_266	0.00082063305978898	1	92	A	1	2
612	C_2	OTU_16	0.0164419695193435	1	15	A	1	2
613	C_2	OTU_1327	0.0000293083235638921	1	349	A	1	2
614	C_2	OTU_4056	0	1	528	A	1	2
615	C_2	OTU_1060	0	1	431	A	1	2
616	C_2	OTU_759	0.000146541617819461	1	226	A	1	2
617	C_2	OTU_215	0	1	474	A	1	2
618	C_2	OTU_4869	0.000175849941383353	1	201	A	1	2
619	C_2	OTU_385	0.000117233294255569	1	244	A	1	2
620	C_2	OTU_723	0.000205158264947245	1	187	A	1	2
621	C_2	OTU_3358	0.000937866354044549	1	88	A	1	2
622	C_2	OTU_12	0.0000293083235638921	1	344	A	1	2
623	C_2	OTU_7401	0.00082063305978898	1	93	A	1	2
624	C_2	OTU_1396	0.0000293083235638921	1	350	A	1	2
625	C_2	OTU_38	0.000293083235638921	1	153	A	1	2
626	C_2	OTU_268	0.000175849941383353	1	196	A	1	2
627	C_2	OTU_1309	0.0000293083235638921	1	348	A	1	2
628	C_2	OTU_98	0.000293083235638921	1	157	A	1	2
629	C_2	OTU_91	0.000234466588511137	1	173	A	1	2
630	C_2	OTU_54	0.00172919109026964	1	58	A	1	2
631	C_2	OTU_7377	0.00114302461899179	1	76	A	1	2
632	C_2	OTU_4926	0	1	538	A	1	2
633	C_2	OTU_33	0.00471864009378664	1	37	A	1	2
634	C_2	OTU_73	0.0132180539273154	1	18	A	1	2
635	C_2	OTU_525	0	1	543	A	1	2
636	C_2	OTU_1128	0.0000293083235638921	1	343	A	1	2
637	C_2	OTU_769	0.000293083235638921	1	156	A	1	2
638	C_2	OTU_291	0	1	495	A	1	2
639	C_2	OTU_150	0.000234466588511137	1	167	A	1	2
640	C_2	OTU_1055	0	1	430	A	1	2
641	C_2	OTU_171	0.000322391559202814	1	144	A	1	2
642	C_2	OTU_1732	0	1	462	A	1	2
643	C_2	OTU_841	0.000175849941383353	1	210	A	1	2
644	C_2	OTU_369	0.000175849941383353	1	198	A	1	2
645	C_2	OTU_6548	0.000234466588511137	1	170	A	1	2
646	C_2	OTU_388	0.000205158264947245	1	185	A	1	2
647	C_2	OTU_90	0.000703399765533411	1	99	A	1	2
648	C_2	OTU_1765	0.0000879249706916764	1	271	A	1	2
649	C_2	OTU_273	0	1	493	A	1	2
650	C_2	OTU_6925	0.000468933177022274	1	117	A	1	2
651	C_2	OTU_3387	0	1	508	A	1	2
652	C_2	OTU_711	0.0000293083235638921	1	413	A	1	2
653	C_2	OTU_763	0	1	575	A	1	2
654	C_2	OTU_10	0.000937866354044549	1	86	A	1	2
655	C_2	OTU_3259	0	1	505	A	1	2
656	C_2	OTU_613	0.0000293083235638921	1	404	A	1	2
657	C_2	OTU_1292	0.00114302461899179	1	75	A	1	2
658	C_2	OTU_3013	0	1	498	A	1	2
659	C_2	OTU_805	0.000234466588511137	1	172	A	1	2
660	C_2	OTU_5595	0.000586166471277843	1	104	A	1	2
661	C_2	OTU_1325	0	1	445	A	1	2
662	C_2	OTU_37	0.00131887456037515	1	70	A	1	2
663	C_2	OTU_1983	0	1	469	A	1	2
664	C_2	OTU_602	0.000175849941383353	1	203	A	1	2
665	C_2	OTU_97	0.000468933177022274	1	118	A	1	2
666	C_2	OTU_19	0.00161195779601407	1	61	A	1	2
667	C_2	OTU_1277	0.0000879249706916764	1	267	A	1	2
668	C_2	OTU_800	0.0000293083235638921	1	418	A	1	2
669	C_2	OTU_2470	0.000175849941383353	1	195	A	1	2
670	C_2	OTU_4498	0.000175849941383353	1	199	A	1	2
671	C_2	OTU_250	0	1	487	A	1	2
672	C_2	OTU_48	0.00351699882766706	1	44	A	1	2
673	C_2	OTU_417	0.0000586166471277843	1	321	A	1	2
674	C_2	OTU_93	0.0000293083235638921	1	423	A	1	2
675	C_2	OTU_526	0	1	544	A	1	2
676	C_2	OTU_1007	0.0000293083235638921	1	340	A	1	2
677	C_2	OTU_25	0.00524618991793669	1	34	A	1	2
678	C_2	OTU_1632	0	1	458	A	1	2
679	C_2	OTU_112	0.000937866354044549	1	87	A	1	2
680	C_2	OTU_6719	0.0000586166471277843	1	330	A	1	2
681	C_2	OTU_1068	0.000234466588511137	1	165	A	1	2
682	C_2	OTU_1054	0.0000586166471277843	1	292	A	1	2
683	C_2	OTU_1946	0.000644783118405627	1	101	A	1	2
684	C_2	OTU_1343	0	1	446	A	1	2
685	C_2	OTU_7049	0.00128956623681125	1	72	A	1	2
686	C_2	OTU_796	0.0000586166471277843	1	335	A	1	2
687	C_2	OTU_149	0.0000293083235638921	1	353	A	1	2
688	C_2	OTU_5821	0	1	555	A	1	2
689	C_2	OTU_969	0.000234466588511137	1	174	A	1	2
690	C_2	OTU_95	0.00759085580304807	1	29	A	1	2
691	C_2	OTU_3967	0	1	526	A	1	2
692	C_2	OTU_373	0.000293083235638921	1	152	A	1	2
693	C_2	OTU_9	0	1	583	A	1	2
694	C_2	OTU_401	0.0000293083235638921	1	389	A	1	2
695	C_2	OTU_7254	0.00161195779601407	1	62	A	1	2
696	C_2	OTU_393	0	1	523	A	1	2
697	C_2	OTU_1020	0.0000879249706916764	1	266	A	1	2
698	C_2	OTU_4	0.000996483001172333	1	84	A	1	2
699	C_2	OTU_635	0.0000293083235638921	1	406	A	1	2
700	C_2	OTU_277	0.00735638921453693	1	30	A	1	2
701	C_2	OTU_205	0	1	471	A	1	2
702	C_2	OTU_2442	0.000293083235638921	1	150	A	1	2
703	C_2	OTU_891	0.0000293083235638921	1	422	A	1	2
704	C_2	OTU_6790	0.000498241500586166	1	112	A	1	2
705	C_2	OTU_612	0.000175849941383353	1	204	A	1	2
706	C_2	OTU_678	0.000175849941383353	1	206	A	1	2
707	C_2	OTU_57	0.000293083235638921	1	154	A	1	2
708	C_2	OTU_14	0.0677608440797186	1	2	A	1	2
709	C_2	OTU_280	0.0000293083235638921	1	376	A	1	2
710	C_2	OTU_2726	0	1	492	A	1	2
711	C_2	OTU_382	0	1	522	A	1	2
712	C_2	OTU_845	0.0000293083235638921	1	420	A	1	2
713	C_2	OTU_882	0.00474794841735053	1	36	A	1	2
714	C_2	OTU_87	0.000586166471277843	1	105	A	1	2
715	C_2	OTU_316	0.0000293083235638921	1	379	A	1	2
716	C_2	OTU_1	0.0621922626025791	1	4	A	1	2
717	C_2	OTU_868	0.0000586166471277843	1	336	A	1	2
718	C_2	OTU_953	0.0000586166471277843	1	337	A	1	2
719	C_2	OTU_1203	0	1	435	A	1	2
720	C_2	OTU_116	0.000234466588511137	1	166	A	1	2
721	C_2	OTU_164	0	1	459	A	1	2
722	C_2	OTU_7327	0	1	574	A	1	2
723	C_2	OTU_298	0.000381008206330598	1	130	A	1	2
724	C_2	OTU_3263	0.000351699882766706	1	139	A	1	2
725	C_2	OTU_1317	0	1	444	A	1	2
726	C_2	OTU_5158	0	1	541	A	1	2
727	C_2	OTU_68	0.014390386869871	1	17	A	1	2
728	C_2	OTU_7469	0.000234466588511137	1	171	A	1	2
729	C_2	OTU_3960	0	1	525	A	1	2
730	C_2	OTU_286	0	1	494	A	1	2
731	C_2	OTU_182	0.000175849941383353	1	193	A	1	2
732	C_2	OTU_251	0.000146541617819461	1	219	A	1	2
733	C_2	OTU_700	0.0000293083235638921	1	412	A	1	2
734	C_2	OTU_2350	0.00392731535756155	1	41	A	1	2
735	C_2	OTU_2258	0.000175849941383353	1	194	A	1	2
736	C_2	OTU_7427	0.0000293083235638921	1	417	A	1	2
737	C_2	OTU_7344	0.0000293083235638921	1	416	A	1	2
738	C_2	OTU_84	0.00199296600234467	1	54	A	1	2
739	C_2	OTU_128	0.000205158264947245	1	179	A	1	2
740	C_2	OTU_3800	0.00041031652989449	1	124	A	1	2
741	C_2	OTU_6487	0.000146541617819461	1	225	A	1	2
742	C_2	OTU_29	0.00386869871043376	1	42	A	1	2
743	C_2	OTU_34	0	1	509	A	1	2
744	C_2	OTU_1162	0.000468933177022274	1	114	A	1	2
745	C_2	OTU_997	0.0000293083235638921	1	426	A	1	2
746	C_2	OTU_967	0.0000293083235638921	1	425	A	1	2
747	C_2	OTU_78	0.0128077373974209	1	20	A	1	2
748	C_2	OTU_758	0.00196365767878077	1	55	A	1	2
749	C_2	OTU_7183	0.000175849941383353	1	208	A	1	2
750	C_2	OTU_7530	0.000175849941383353	1	209	A	1	2
751	C_2	OTU_489	0.0000879249706916764	1	278	A	1	2
752	C_2	OTU_1180	0	1	434	A	1	2
753	C_2	OTU_255	0.00208089097303634	1	51	A	1	2
754	C_2	OTU_521	0.0000879249706916764	1	280	A	1	2
755	C_2	OTU_877	0.000322391559202814	1	147	A	1	2
756	C_2	OTU_2510	0	1	488	A	1	2
757	C_2	OTU_1405	0	1	449	A	1	2
758	C_2	OTU_659	0.000263774912075029	1	162	A	1	2
759	C_2	OTU_139	0.0154161781946073	1	16	A	1	2
760	C_2	OTU_28	0.000967174677608441	1	85	A	1	2
761	C_2	OTU_109	0	1	432	A	1	2
762	C_2	OTU_5	0.0518464243845252	1	5	A	1	2
763	C_2	OTU_414	0.000527549824150059	1	110	A	1	2
764	C_2	OTU_22	0.0333528722157093	1	8	A	1	2
765	C_2	OTU_240	0	1	484	A	1	2
766	C_2	OTU_1872	0.0000586166471277843	1	306	A	1	2
767	C_2	OTU_2	0.0198710433763189	1	12	A	1	2
768	C_2	OTU_524	0	1	542	A	1	2
769	C_2	OTU_6520	0.0000293083235638921	1	408	A	1	2
770	C_2	OTU_1788	0.000293083235638921	1	149	A	1	2
771	C_2	OTU_136	0	1	447	A	1	2
772	C_2	OTU_1347	0.00131887456037515	1	69	A	1	2
773	C_2	OTU_1402	0.000175849941383353	1	191	A	1	2
774	C_2	OTU_913	0	1	584	A	1	2
775	C_2	OTU_2882	0.000146541617819461	1	221	A	1	2
776	C_2	OTU_107	0.000205158264947245	1	178	A	1	2
777	C_2	OTU_67	0.00199296600234467	1	53	A	1	2
778	C_2	OTU_3804	0.000117233294255569	1	242	A	1	2
779	C_2	OTU_713	0	1	572	A	1	2
780	C_2	OTU_1282	0.0000879249706916764	1	268	A	1	2
781	C_2	OTU_46	0.000175849941383353	1	200	A	1	2
782	C_2	OTU_1003	0.0000293083235638921	1	339	A	1	2
783	C_2	OTU_3509	0	1	516	A	1	2
784	C_2	OTU_3816	0.000117233294255569	1	243	A	1	2
785	C_2	OTU_111	0.0000293083235638921	1	342	A	1	2
786	C_2	OTU_352	0.000468933177022274	1	116	A	1	2
787	C_2	OTU_222	0.0000879249706916764	1	273	A	1	2
788	C_2	OTU_263	0	1	491	A	1	2
789	C_2	OTU_105	0.0000586166471277843	1	290	A	1	2
790	C_2	OTU_1050	0.0000586166471277843	1	291	A	1	2
791	C_2	OTU_468	0	1	532	A	1	2
792	C_2	OTU_4202	0.0000293083235638921	1	390	A	1	2
793	C_2	OTU_42	0.00128956623681125	1	71	A	1	2
794	C_2	OTU_4213	0.0000293083235638921	1	391	A	1	2
795	C_2	OTU_1463	0.0000293083235638921	1	352	A	1	2
796	C_2	OTU_363	0	1	519	A	1	2
797	C_2	OTU_1253	0.0000586166471277843	1	297	A	1	2
798	C_2	OTU_6668	0.00102579132473623	1	83	A	1	2
799	C_2	OTU_7323	0.000263774912075029	1	163	A	1	2
800	C_2	OTU_344	0	1	511	A	1	2
801	C_2	OTU_959	0	1	586	A	1	2
802	C_2	OTU_59	0.00164126611957796	1	60	A	1	2
803	C_2	OTU_58	0.0000293083235638921	1	401	A	1	2
804	C_2	OTU_441	0.0041031652989449	1	40	A	1	2
805	C_2	OTU_610	0.0000293083235638921	1	403	A	1	2
806	C_2	OTU_223	0.0000293083235638921	1	362	A	1	2
807	C_2	OTU_3080	0	1	502	A	1	2
808	C_2	OTU_124	0.000175849941383353	1	188	A	1	2
809	C_2	OTU_41	0.00770808909730363	1	28	A	1	2
810	C_2	OTU_261	0.0000293083235638921	1	369	A	1	2
811	C_2	OTU_175	0	1	464	A	1	2
812	C_2	OTU_6975	0.0000293083235638921	1	410	A	1	2
813	C_2	OTU_31	0.0000586166471277843	1	314	A	1	2
814	C_2	OTU_267	0.000293083235638921	1	151	A	1	2
815	C_2	OTU_6820	0	1	567	A	1	2
816	C_2	OTU_72	0.0000293083235638921	1	414	A	1	2
817	C_2	OTU_270	0.0000293083235638921	1	375	A	1	2
818	C_2	OTU_96	0.00873388042203986	1	27	A	1	2
819	C_2	OTU_3424	0.0000586166471277843	1	317	A	1	2
820	C_2	OTU_35	0.00041031652989449	1	123	A	1	2
821	C_2	OTU_49	0	1	537	A	1	2
822	C_2	OTU_11	0.000703399765533411	1	98	A	1	2
823	C_2	OTU_389	0.0000586166471277843	1	320	A	1	2
824	C_2	OTU_141	0.00140679953106682	1	67	A	1	2
825	C_2	OTU_312	0.00430832356389214	1	39	A	1	2
826	C_2	OTU_966	0.0000293083235638921	1	424	A	1	2
827	C_2	OTU_88	0.0172039859320047	1	14	A	1	2
828	C_2	OTU_1782	0.00169988276670574	1	59	A	1	2
829	C_2	OTU_62	0.0000586166471277843	1	328	A	1	2
830	C_2	OTU_69	0.0130128956623681	1	19	A	1	2
831	C_2	OTU_627	0.0000586166471277843	1	329	A	1	2
832	C_2	OTU_6849	0.0000586166471277843	1	331	A	1	2
833	C_2	OTU_886	0	1	581	A	1	2
834	C_2	OTU_1388	0.000586166471277843	1	103	A	1	2
835	C_2	OTU_75	0.000322391559202814	1	146	A	1	2
836	C_2	OTU_779	0.0000586166471277843	1	334	A	1	2
837	C_2	OTU_1630	0	1	457	A	1	2
838	C_2	OTU_6676	0.00208089097303634	1	52	A	1	2
839	C_2	OTU_591	0.0000879249706916764	1	284	A	1	2
840	C_2	OTU_974	0.0000586166471277843	1	338	A	1	2
841	C_2	OTU_23	0.0344958968347011	1	7	A	1	2
842	C_2	OTU_2847	0.000263774912075029	1	160	A	1	2
843	C_2	OTU_1648	0.00134818288393904	1	68	A	1	2
844	C_2	OTU_1030	0.000381008206330598	1	126	A	1	2
845	C_2	OTU_5494	0	1	545	A	1	2
846	C_2	OTU_220	0.000381008206330598	1	127	A	1	2
847	C_2	OTU_395	0	1	524	A	1	2
848	C_2	OTU_483	0	1	536	A	1	2
849	C_2	OTU_258	0.0000293083235638921	1	368	A	1	2
850	C_2	OTU_4937	0.000381008206330598	1	132	A	1	2
851	C_2	OTU_6772	0.0000293083235638921	1	409	A	1	2
852	C_2	OTU_1009	0.000293083235638921	1	148	A	1	2
853	C_2	OTU_1699	0.0018757327080891	1	56	A	1	2
854	C_2	OTU_570	0	1	550	A	1	2
855	C_2	OTU_265	0.0000293083235638921	1	372	A	1	2
856	C_2	OTU_3384	0	1	507	A	1	2
857	C_2	OTU_7339	0.0000293083235638921	1	415	A	1	2
858	C_2	OTU_167	0	1	460	A	1	2
859	C_2	OTU_202	0	1	470	A	1	2
860	C_2	OTU_262	0	1	490	A	1	2
861	C_2	OTU_1775	0.000205158264947245	1	180	A	1	2
862	C_2	OTU_83	0.0000293083235638921	1	419	A	1	2
863	C_2	OTU_1539	0.0000879249706916764	1	269	A	1	2
864	C_2	OTU_221	0.000205158264947245	1	184	A	1	2
865	C_2	OTU_6874	0	1	568	A	1	2
866	C_2	OTU_246	0.0014947245017585	1	64	A	1	2
867	C_2	OTU_216	0.0000879249706916764	1	272	A	1	2
868	C_2	OTU_1058	0.0000293083235638921	1	341	A	1	2
869	C_2	OTU_6499	0.000175849941383353	1	205	A	1	2
870	C_2	OTU_3673	0.0000293083235638921	1	385	A	1	2
871	C_2	OTU_130	0.000644783118405627	1	100	A	1	2
872	C_2	OTU_1281	0.0000293083235638921	1	347	A	1	2
873	C_2	OTU_694	0	1	569	A	1	2
874	C_2	OTU_47	0.0226553341148886	1	11	A	1	2
875	C_2	OTU_1149	0.0000586166471277843	1	293	A	1	2
876	C_2	OTU_1462	0.0000293083235638921	1	351	A	1	2
877	C_2	OTU_696	0	1	570	A	1	2
878	C_2	OTU_569	0.0000879249706916764	1	282	A	1	2
879	C_2	OTU_3042	0	1	500	A	1	2
880	C_2	OTU_6522	0.000263774912075029	1	161	A	1	2
881	C_2	OTU_155	0.0000586166471277843	1	300	A	1	2
882	C_2	OTU_5626	0.0000293083235638921	1	397	A	1	2
883	C_2	OTU_620	0	1	558	A	1	2
884	C_2	OTU_585	0	1	556	A	1	2
885	C_2	OTU_574	0.0000293083235638921	1	400	A	1	2
886	C_2	OTU_192	0.0000293083235638921	1	359	A	1	2
887	C_2	OTU_1848	0.000351699882766706	1	138	A	1	2
888	C_2	OTU_2668	0.000381008206330598	1	129	A	1	2
889	C_2	OTU_52	0.0196072684642438	1	13	A	1	2
890	C_2	OTU_40	0.0465123094958968	1	6	A	1	2
891	C_2	OTU_896	0	1	582	A	1	2
892	C_2	OTU_445	0	1	529	A	1	2
893	C_2	OTU_30	0.00290152403282532	1	47	A	1	2
894	C_2	OTU_101	0.000205158264947245	1	175	A	1	2
895	C_2	OTU_138	0.000175849941383353	1	190	A	1	2
896	C_2	OTU_2648	0.0000293083235638921	1	371	A	1	2
897	C_2	OTU_1643	0.000175849941383353	1	192	A	1	2
898	C_2	OTU_2671	0.0000293083235638921	1	373	A	1	2
899	C_2	OTU_1464	0	1	451	A	1	2
900	C_2	OTU_104	0	1	429	A	1	2
901	C_2	OTU_3251	0.000117233294255569	1	241	A	1	2
902	C_2	OTU_117	0	1	433	A	1	2
903	C_2	OTU_147	0	1	452	A	1	2
904	C_2	OTU_292	0.0000293083235638921	1	378	A	1	2
905	C_2	OTU_324	0.0000293083235638921	1	381	A	1	2
906	C_2	OTU_531	0.0000586166471277843	1	324	A	1	2
907	C_2	OTU_234	0.000498241500586166	1	111	A	1	2
908	C_2	OTU_3769	0.0000293083235638921	1	386	A	1	2
909	C_2	OTU_5608	0	1	548	A	1	2
910	C_2	OTU_4932	0	1	540	A	1	2
911	C_2	OTU_154	0	1	453	A	1	2
912	C_2	OTU_60	0.000117233294255569	1	252	A	1	2
913	C_2	OTU_3036	0	1	499	A	1	2
914	C_2	OTU_1629	0	1	456	A	1	2
915	C_2	OTU_13	0.0626611957796014	1	3	A	1	2
916	C_2	OTU_6620	0.000117233294255569	1	254	A	1	2
917	C_2	OTU_4415	0.0000293083235638921	1	392	A	1	2
918	C_2	OTU_2966	0.00102579132473623	1	82	A	1	2
919	C_2	OTU_269	0.000849941383352872	1	91	A	1	2
920	C_2	OTU_5667	0.0000293083235638921	1	398	A	1	2
921	C_2	OTU_1712	0.0000293083235638921	1	357	A	1	2
922	C_2	OTU_870	0.0000879249706916764	1	287	A	1	2
923	C_2	OTU_5725	0.0000293083235638921	1	399	A	1	2
924	C_2	OTU_910	0.0000879249706916764	1	288	A	1	2
925	C_2	OTU_63	0.00466002344665885	1	38	A	1	2
926	C_2	OTU_24	0.00143610785463072	1	65	A	1	2
927	C_2	OTU_2025	0.0000293083235638921	1	361	A	1	2
928	C_2	OTU_1734	0	1	463	A	1	2
929	C_2	OTU_1582	0	1	454	A	1	2
930	C_2	OTU_65	0.00328253223915592	1	46	A	1	2
931	C_2	OTU_1372	0.000117233294255569	1	231	A	1	2
932	C_2	OTU_594	0.000381008206330598	1	133	A	1	2
933	C_2	OTU_587	0.00512895662368113	1	35	A	1	2
934	C_2	OTU_894	0.000381008206330598	1	135	A	1	2
935	C_2	OTU_7	0.0000293083235638921	1	411	A	1	2
936	C_2	OTU_3152	0.0000586166471277843	1	315	A	1	2
937	C_2	OTU_102	0	1	428	A	1	2
938	C_2	OTU_252	0.000146541617819461	1	220	A	1	2
939	C_2	OTU_7325	0	1	573	A	1	2
940	C_2	OTU_39	0.0273739742086753	1	9	A	1	2
941	C_2	OTU_362	0.0000586166471277843	1	318	A	1	2
942	C_2	OTU_5076	0.000146541617819461	1	224	A	1	2
943	C_2	OTU_5785	0	1	552	A	1	2
944	C_2	OTU_875	0	1	579	A	1	2
945	C_2	OTU_444	0.0000586166471277843	1	322	A	1	2
946	C_2	OTU_106	0.000468933177022274	1	113	A	1	2
947	C_2	OTU_317	0	1	504	A	1	2
948	C_2	OTU_876	0	1	580	A	1	2
949	C_2	OTU_44	0.00383939038686987	1	43	A	1	2
950	C_2	OTU_61	0	1	557	A	1	2
951	C_2	OTU_421	0.0000879249706916764	1	277	A	1	2
952	C_2	OTU_3421	0	1	510	A	1	2
953	C_2	OTU_210	0	1	472	A	1	2
954	C_2	OTU_2106	0	1	473	A	1	2
955	C_2	OTU_86	0	1	577	A	1	2
956	C_2	OTU_5812	0	1	554	A	1	2
957	C_2	OTU_6672	0	1	566	A	1	2
958	C_2	OTU_6722	0.000439624853458382	1	119	A	1	2
959	C_2	OTU_1445	0.00120164126611958	1	73	A	1	2
960	C_2	OTU_616	0.00120164126611958	1	74	A	1	2
961	C_2	OTU_772	0.000117233294255569	1	261	A	1	2
962	C_2	OTU_7682	0.000117233294255569	1	260	A	1	2
963	C_2	OTU_1610	0.0000293083235638921	1	356	A	1	2
964	C_2	OTU_863	0	1	578	A	1	2
965	C_2	OTU_470	0	1	533	A	1	2
966	C_2	OTU_995	0.0000879249706916764	1	289	A	1	2
967	C_2	OTU_1577	0.0000586166471277843	1	302	A	1	2
968	C_2	OTU_264	0.000381008206330598	1	128	A	1	2
969	C_2	OTU_1144	0.000351699882766706	1	137	A	1	2
970	C_2	OTU_6360	0.0000293083235638921	1	407	A	1	2
971	C_2	OTU_1105	0.000146541617819461	1	212	A	1	2
972	C_2	OTU_2477	0.0000293083235638921	1	367	A	1	2
973	C_2	OTU_79	0.0112250879249707	1	21	A	1	2
974	C_2	OTU_5570	0	1	547	A	1	2
975	C_2	OTU_245	0	1	485	A	1	2
976	C_2	OTU_1270	0.000175849941383353	1	189	A	1	2
977	C_2	OTU_299	0	1	496	A	1	2
978	C_2	OTU_1012	0.000205158264947245	1	176	A	1	2
979	C_2	OTU_1014	0.000205158264947245	1	177	A	1	2
980	C_2	OTU_571	0	1	551	A	1	2
981	C_2	OTU_2999	0	1	497	A	1	2
982	C_2	OTU_452	0	1	530	A	1	2
983	C_2	OTU_18	0.000205158264947245	1	181	A	1	2
984	C_2	OTU_1802	0.000205158264947245	1	182	A	1	2
985	C_2	OTU_1669	0.0000879249706916764	1	270	A	1	2
986	C_2	OTU_2247	0	1	478	A	1	2
987	C_2	OTU_3256	0.0000293083235638921	1	382	A	1	2
988	C_2	OTU_71	0.000205158264947245	1	186	A	1	2
989	C_2	OTU_3443	0.0000293083235638921	1	383	A	1	2
990	C_2	OTU_36	0.0000293083235638921	1	384	A	1	2
991	C_2	OTU_502	0.000117233294255569	1	247	A	1	2
992	C_2	OTU_5402	0.000117233294255569	1	248	A	1	2
993	C_2	OTU_3838	0.0000293083235638921	1	387	A	1	2
994	C_2	OTU_398	0.0000293083235638921	1	388	A	1	2
995	C_2	OTU_7581	0.0100820633059789	1	24	A	1	2
996	C_2	OTU_3592	0	1	518	A	1	2
997	C_2	OTU_1189	0.00246189917936694	1	49	A	1	2
998	C_2	OTU_5649	0.0000879249706916764	1	281	A	1	2
999	C_2	OTU_954	0	1	585	A	1	2
1000	C_2	OTU_1159	0.0000586166471277843	1	294	A	1	2
1001	C_2	OTU_50	0.0000293083235638921	1	393	A	1	2
1002	C_2	OTU_5784	0.0000879249706916764	1	283	A	1	2
1003	C_2	OTU_17	0.000615474794841735	1	102	A	1	2
1004	C_2	OTU_85	0.0000879249706916764	1	286	A	1	2
1005	C_2	OTU_187	0.0000293083235638921	1	358	A	1	2
1006	C_2	OTU_5501	0.00949589683470106	1	25	A	1	2
1007	C_2	OTU_157	0.0000586166471277843	1	301	A	1	2
1008	C_2	OTU_194	0.0000293083235638921	1	360	A	1	2
1009	C_2	OTU_6984	0	1	571	A	1	2
1010	C_2	OTU_477	0	1	535	A	1	2
1011	C_2	OTU_70	0.00105509964830012	1	81	A	1	2
1012	C_2	OTU_3675	0	1	520	A	1	2
1013	C_2	OTU_1131	0.000146541617819461	1	213	A	1	2
1014	C_2	OTU_693	0.000381008206330598	1	134	A	1	2
1015	C_2	OTU_15	0.011137162954279	1	22	A	1	2
1016	C_2	OTU_722	0.00152403282532239	1	63	A	1	2
1017	C_2	OTU_1587	0	1	455	A	1	2
1018	C_2	OTU_1494	0.00184642438452521	1	57	A	1	2
1019	C_2	OTU_5474	0.000791324736225088	1	96	A	1	2
1020	C_2	OTU_1650	0.000117233294255569	1	234	A	1	2
1021	C_2	OTU_191	0.00041031652989449	1	120	A	1	2
1022	C_2	OTU_3392	0.000146541617819461	1	222	A	1	2
1023	C_2	OTU_309	0.000117233294255569	1	240	A	1	2
1024	C_2	OTU_1233	0	1	437	A	1	2
1025	C_2	OTU_350	0	1	515	A	1	2
1026	C_2	OTU_889	0.000146541617819461	1	227	A	1	2
1027	C_2	OTU_315	0	1	503	A	1	2
1028	C_2	OTU_3	0.0251172332942556	1	10	A	1	2
1029	C_2	OTU_6	0.0787807737397421	1	1	A	1	2
1030	C_2	OTU_542	0.0000586166471277843	1	327	A	1	2
1031	C_2	OTU_5380	0.0000586166471277843	1	326	A	1	2
1032	C_2	OTU_2369	0.0000879249706916764	1	274	A	1	2
1033	C_2	OTU_2738	0.0000879249706916764	1	276	A	1	2
1034	C_2	OTU_259	0.0000879249706916764	1	275	A	1	2
1035	C_2	OTU_774	0.000117233294255569	1	262	A	1	2
1036	C_2	OTU_5458	0.000117233294255569	1	249	A	1	2
1037	C_2	OTU_730	0.0000586166471277843	1	332	A	1	2
1038	C_2	OTU_6760	0.000117233294255569	1	255	A	1	2
1039	C_2	OTU_6493	0.000117233294255569	1	253	A	1	2
1040	C_2	OTU_201	0.0022567409144197	1	50	A	1	2
1041	C_2	OTU_1246	0	1	439	A	1	2
1042	C_2	OTU_530	0.0000293083235638921	1	394	A	1	2
1043	C_2	OTU_7369	0.0000879249706916764	1	285	A	1	2
1044	C_2	OTU_5449	0.0000293083235638921	1	396	A	1	2
1045	C_2	OTU_1364	0.0000586166471277843	1	299	A	1	2
1046	C_2	OTU_2167	0	1	475	A	1	2
1047	C_2	OTU_6399	0	1	562	A	1	2
1048	C_2	OTU_1652	0.000117233294255569	1	235	A	1	2
1049	C_2	OTU_471	0	1	534	A	1	2
1050	C_2	OTU_1439	0.00105509964830012	1	79	A	1	2
1051	C_2	OTU_32	0.000381008206330598	1	131	A	1	2
1052	C_2	OTU_232	0.0000293083235638921	1	364	A	1	2
1053	C_2	OTU_1176	0.000117233294255569	1	228	A	1	2
1054	C_2	OTU_330	0	1	506	A	1	2
1055	C_2	OTU_1762	0.000146541617819461	1	216	A	1	2
1056	C_2	OTU_196	0.000146541617819461	1	217	A	1	2
1057	C_2	OTU_121	0	1	436	A	1	2
1058	C_2	OTU_3077	0.0000586166471277843	1	313	A	1	2
1059	C_2	OTU_3326	0.0000586166471277843	1	316	A	1	2
1060	C_2	OTU_2336	0	1	481	A	1	2
1061	C_2	OTU_56	0.000117233294255569	1	250	A	1	2
1062	C_2	OTU_2698	0.0000293083235638921	1	374	A	1	2
1063	C_2	OTU_1293	0	1	443	A	1	2
1064	C_2	OTU_2338	0	1	482	A	1	2
1065	C_2	OTU_6525	0	1	565	A	1	2
1066	C_2	OTU_218	0.000205158264947245	1	183	A	1	2
1067	C_2	OTU_4053	0	1	527	A	1	2
1068	C_2	OTU_493	0	1	539	A	1	2
1069	C_2	OTU_66	0.0102579132473623	1	23	A	1	2
1070	C_2	OTU_1767	0	1	465	A	1	2
1071	C_2	OTU_1243	0	1	438	A	1	2
1072	C_2	OTU_486	0.000117233294255569	1	246	A	1	2
1073	C_2	OTU_6355	0	1	561	A	1	2
1074	C_2	OTU_209	0.000263774912075029	1	159	A	1	2
1075	C_2	OTU_180	0	1	466	A	1	2
1076	C_2	OTU_1444	0	1	450	A	1	2
1077	C_2	OTU_593	0.000117233294255569	1	251	A	1	2
1078	C_2	OTU_7669	0.0000586166471277843	1	333	A	1	2
1079	C_2	OTU_193	0	1	468	A	1	2
1080	C_2	OTU_6323	0.0000293083235638921	1	405	A	1	2
1081	C_2	OTU_624	0	1	559	A	1	2
1082	C_2	OTU_686	0.000117233294255569	1	256	A	1	2
1083	C_2	OTU_3064	0	1	501	A	1	2
1084	C_2	OTU_1576	0.0000293083235638921	1	354	A	1	2
1085	C_2	OTU_1579	0.0000293083235638921	1	355	A	1	2
1086	C_2	OTU_768	0.000117233294255569	1	259	A	1	2
1087	C_2	OTU_2903	0.000556858147713951	1	106	A	1	2
1088	C_2	OTU_368	0	1	521	A	1	2
1089	C_2	OTU_1980	0.000791324736225088	1	95	A	1	2
1090	C_2	OTU_589	0.0000293083235638921	1	402	A	1	2
1091	C_2	OTU_1004	0	1	427	A	1	2
1092	C_2	OTU_184	0	1	467	A	1	2
1093	C_2	OTU_45	0.000146541617819461	1	223	A	1	2
1094	C_2	OTU_2102	0.00041031652989449	1	122	A	1	2
1095	C_2	OTU_1229	0.000117233294255569	1	229	A	1	2
1096	C_2	OTU_26	0	1	489	A	1	2
1097	C_2	OTU_2891	0.0000586166471277843	1	311	A	1	2
1098	C_2	OTU_3461	0	1	513	A	1	2
1099	C_2	OTU_1606	0.000117233294255569	1	233	A	1	2
1100	C_2	OTU_27	0.00647713950762016	1	32	A	1	2
1101	C_2	OTU_228	0	1	479	A	1	2
1102	C_2	OTU_1289	0.0000586166471277843	1	298	A	1	2
1103	C_2	OTU_2138	0.000117233294255569	1	237	A	1	2
1104	C_2	OTU_137	0	1	448	A	1	2
1105	C_2	OTU_3033	0.000117233294255569	1	239	A	1	2
1106	C_2	OTU_2460	0.0000293083235638921	1	366	A	1	2
1107	C_2	OTU_551	0	1	546	A	1	2
1108	C_2	OTU_3224	0.0000293083235638921	1	380	A	1	2
1109	C_2	OTU_5809	0	1	553	A	1	2
1110	C_2	OTU_4562	0	1	531	A	1	2
1111	C_2	OTU_5323	0.0000586166471277843	1	325	A	1	2
1112	C_2	OTU_3962	0.000117233294255569	1	245	A	1	2
1113	C_2	OTU_152	0.000263774912075029	1	158	A	1	2
1114	C_2	OTU_1266	0	1	440	A	1	2
1115	C_2	OTU_126	0.000791324736225088	1	94	A	1	2
1116	C_2	OTU_641	0	1	563	A	1	2
1117	C_2	OTU_76	0.00143610785463072	1	66	A	1	2
1118	C_2	OTU_8	0.00275498241500586	1	48	A	1	2
1119	C_2	OTU_3720	0.0000586166471277843	1	319	A	1	2
1120	C_2	OTU_1738	0.0000586166471277843	1	304	A	1	2
1121	C_2	OTU_2284	0.0000586166471277843	1	308	A	1	2
1122	C_2	OTU_249	0.0000586166471277843	1	309	A	1	2
1123	C_2	OTU_120	0.0000586166471277843	1	295	A	1	2
1124	C_2	OTU_5327	0.0000293083235638921	1	395	A	1	2
1125	C_2	OTU_751	0.000117233294255569	1	258	A	1	2
1126	C_2	OTU_1291	0	1	442	A	1	2
1127	C_2	OTU_1428	0.000117233294255569	1	232	A	1	2
1128	C_2	OTU_1642	0.000146541617819461	1	215	A	1	2
1129	C_2	OTU_2216	0	1	477	A	1	2
1130	C_2	OTU_21	0.00571512309495897	1	33	A	1	2
1131	C_2	OTU_7791	0.000263774912075029	1	164	A	1	2
1132	C_2	OTU_230	0	1	480	A	1	2
1133	C_2	OTU_2189	0.000117233294255569	1	238	A	1	2
1134	C_2	OTU_1741	0.0000586166471277843	1	305	A	1	2
1135	C_2	OTU_6539	0.00041031652989449	1	125	A	1	2
1136	C_2	OTU_274	0.0000586166471277843	1	310	A	1	2
1137	C_2	OTU_123	0.000117233294255569	1	230	A	1	2
1138	C_2	OTU_64	0.00890973036342321	1	26	A	1	2
1139	C_2	OTU_3559	0	1	517	A	1	2
1140	C_2	OTU_981	0	1	587	A	1	2
1141	C_2	OTU_3066	0.0000586166471277843	1	312	A	1	2
1142	C_2	OTU_231	0.000146541617819461	1	218	A	1	2
1143	C_2	OTU_1152	0.000146541617819461	1	214	A	1	2
1144	C_2	OTU_2878	0.0000293083235638921	1	377	A	1	2
1145	C_2	OTU_1099	0.000351699882766706	1	136	A	1	2
1146	C_2	OTU_80	0.000556858147713951	1	109	A	1	2
1147	C_2	OTU_643	0	1	564	A	1	2
1148	C_2	OTU_2385	0.0000293083235638921	1	365	A	1	2
1149	C_2	OTU_3703	0.000351699882766706	1	140	A	1	2
1150	C_2	OTU_51	0.0000586166471277843	1	323	A	1	2
1151	C_2	OTU_6351	0	1	560	A	1	2
1152	C_2	OTU_1205	0.0000586166471277843	1	296	A	1	2
1153	C_2	OTU_7085	0.000117233294255569	1	257	A	1	2
1154	C_2	OTU_1970	0.00041031652989449	1	121	A	1	2
1155	C_2	OTU_5668	0	1	549	A	1	2
1156	C_2	OTU_644	0.000556858147713951	1	108	A	1	2
1157	C_2	OTU_20	0.000117233294255569	1	236	A	1	2
1158	C_2	OTU_1285	0	1	441	A	1	2
1159	C_2	OTU_6555	0.000351699882766706	1	141	A	1	2
1160	C_2	OTU_94	0.000351699882766706	1	142	A	1	2
1161	C_2	OTU_211	0.00105509964830012	1	80	A	1	2
1162	C_2	OTU_2614	0.0000293083235638921	1	370	A	1	2
1163	C_2	OTU_392	0.000556858147713951	1	107	A	1	2
1164	C_2	OTU_3449	0	1	512	A	1	2
1165	C_2	OTU_99	0.000351699882766706	1	143	A	1	2
1166	C_2	OTU_2233	0.0000293083235638921	1	363	A	1	2
1167	C_2	OTU_823	0.000117233294255569	1	264	A	1	2
1168	C_2	OTU_82	0.000117233294255569	1	263	A	1	2
1169	C_2	OTU_3490	0	1	514	A	1	2
1170	C_2	OTU_866	0.000117233294255569	1	265	A	1	2
1171	C_2	OTU_140	0.000762016412661196	1	97	A	1	2
1172	C_2	OTU_1874	0.0000586166471277843	1	307	A	1	2
1173	C_2	OTU_1718	0.0000586166471277843	1	303	A	1	2
1174	C_2	OTU_219	0	1	476	A	1	2
1175	C_3	OTU_8	0.0223705968612524	1	10	A	1	3
1176	C_3	OTU_34	0.000967208511434901	1	120	A	1	3
1177	C_3	OTU_317	0.00040560356931141	1	185	A	1	3
1178	C_3	OTU_398	0.000187201647374497	1	274	A	1	3
1179	C_3	OTU_1205	0.0000936008236872485	1	341	A	1	3
1180	C_3	OTU_5649	0.000187201647374497	1	279	A	1	3
1181	C_3	OTU_3509	0.0000312002745624162	1	445	A	1	3
1182	C_3	OTU_250	0	1	516	A	1	3
1183	C_3	OTU_7791	0.00134161180618389	1	100	A	1	3
1184	C_3	OTU_37	0.000936008236872485	1	122	A	1	3
1185	C_3	OTU_362	0.0000312002745624162	1	446	A	1	3
1186	C_3	OTU_441	0.000967208511434901	1	121	A	1	3
1187	C_3	OTU_5380	0.00040560356931141	1	190	A	1	3
1188	C_3	OTU_610	0.0000624005491248323	1	397	A	1	3
1189	C_3	OTU_152	0.000187201647374497	1	265	A	1	3
1190	C_3	OTU_3042	0.0000936008236872485	1	357	A	1	3
1191	C_3	OTU_493	0.000187201647374497	1	276	A	1	3
1192	C_3	OTU_2480	0	1	515	A	1	3
1193	C_3	OTU_6	0.0477364200804967	1	3	A	1	3
1194	C_3	OTU_1	0.0600605285326511	1	2	A	1	3
1195	C_3	OTU_25	0.00352563102555302	1	47	A	1	3
1196	C_3	OTU_71	0.00180961592462014	1	77	A	1	3
1197	C_3	OTU_5	0.0603413310037128	1	1	A	1	3
1198	C_3	OTU_594	0.000374403294748994	1	199	A	1	3
1199	C_3	OTU_969	0.000218401921936913	1	263	A	1	3
1200	C_3	OTU_3013	0	1	525	A	1	3
1201	C_3	OTU_30	0.0153817353592712	1	14	A	1	3
1202	C_3	OTU_542	0.000187201647374497	1	278	A	1	3
1203	C_3	OTU_4213	0.000374403294748994	1	198	A	1	3
1204	C_3	OTU_82	0.000156001372812081	1	307	A	1	3
1205	C_3	OTU_65	0.00480484228261209	1	34	A	1	3
1206	C_3	OTU_299	0.00040560356931141	1	184	A	1	3
1207	C_3	OTU_234	0.00040560356931141	1	183	A	1	3
1208	C_3	OTU_1058	0.0000936008236872485	1	338	A	1	3
1209	C_3	OTU_723	0.00134161180618389	1	99	A	1	3
1210	C_3	OTU_1159	0.0000936008236872485	1	340	A	1	3
1211	C_3	OTU_6975	0.000936008236872485	1	123	A	1	3
1212	C_3	OTU_569	0.00040560356931141	1	191	A	1	3
1213	C_3	OTU_525	0.000187201647374497	1	277	A	1	3
1214	C_3	OTU_31	0.0392187451249571	1	6	A	1	3
1215	C_3	OTU_1014	0.000967208511434901	1	119	A	1	3
1216	C_3	OTU_2102	0.00040560356931141	1	182	A	1	3
1217	C_3	OTU_1309	0.000374403294748994	1	196	A	1	3
1218	C_3	OTU_124	0.00277682443605504	1	55	A	1	3
1219	C_3	OTU_882	0.000374403294748994	1	200	A	1	3
1220	C_3	OTU_2738	0.0000936008236872485	1	354	A	1	3
1221	C_3	OTU_149	0.0000312002745624162	1	418	A	1	3
1222	C_3	OTU_3424	0.000218401921936913	1	257	A	1	3
1223	C_3	OTU_395	0	1	540	A	1	3
1224	C_3	OTU_99	0.000374403294748994	1	201	A	1	3
1225	C_3	OTU_7339	0.000624005491248323	1	151	A	1	3
1226	C_3	OTU_33	0.00390003432030202	1	40	A	1	3
1227	C_3	OTU_421	0.0000312002745624162	1	450	A	1	3
1228	C_3	OTU_298	0.00109200960968457	1	112	A	1	3
1229	C_3	OTU_72	0.00040560356931141	1	192	A	1	3
1230	C_3	OTU_700	0.0000936008236872485	1	364	A	1	3
1231	C_3	OTU_228	0.000374403294748994	1	197	A	1	3
1232	C_3	OTU_3224	0	1	529	A	1	3
1233	C_3	OTU_866	0.0000936008236872485	1	369	A	1	3
1234	C_3	OTU_102	0.0000936008236872485	1	337	A	1	3
1235	C_3	OTU_22	0.0124801098249665	1	16	A	1	3
1236	C_3	OTU_246	0.000748806589497988	1	136	A	1	3
1237	C_3	OTU_2847	0.000312002745624162	1	215	A	1	3
1238	C_3	OTU_4	0.00040560356931141	1	188	A	1	3
1239	C_3	OTU_4415	0.000187201647374497	1	275	A	1	3
1240	C_3	OTU_199	0.00390003432030202	1	39	A	1	3
1241	C_3	OTU_106	0.000530404667561075	1	157	A	1	3
1242	C_3	OTU_1396	0.000187201647374497	1	264	A	1	3
1243	C_3	OTU_192	0.000187201647374497	1	267	A	1	3
1244	C_3	OTU_218	0.000187201647374497	1	268	A	1	3
1245	C_3	OTU_2668	0.0000936008236872485	1	352	A	1	3
1246	C_3	OTU_1610	0.000748806589497988	1	134	A	1	3
1247	C_3	OTU_2671	0.0000936008236872485	1	353	A	1	3
1248	C_3	OTU_184	0.000842407413185236	1	126	A	1	3
1249	C_3	OTU_1712	0.00134161180618389	1	98	A	1	3
1250	C_3	OTU_147	0.0000312002745624162	1	417	A	1	3
1251	C_3	OTU_468	0	1	546	A	1	3
1252	C_3	OTU_1176	0.000218401921936913	1	249	A	1	3
1253	C_3	OTU_1262	0.0000936008236872485	1	344	A	1	3
1254	C_3	OTU_23	0.0133537175127141	1	15	A	1	3
1255	C_3	OTU_1577	0.0000936008236872485	1	346	A	1	3
1256	C_3	OTU_1802	0.0000936008236872485	1	347	A	1	3
1257	C_3	OTU_7369	0.00040560356931141	1	193	A	1	3
1258	C_3	OTU_245	0	1	514	A	1	3
1259	C_3	OTU_274	0.0000936008236872485	1	355	A	1	3
1260	C_3	OTU_845	0.0000936008236872485	1	368	A	1	3
1261	C_3	OTU_258	0.0000312002745624162	1	432	A	1	3
1262	C_3	OTU_1189	0.000998408785997317	1	117	A	1	3
1263	C_3	OTU_5824	0.000343203020186578	1	206	A	1	3
1264	C_3	OTU_3800	0.00112320988424698	1	109	A	1	3
1265	C_3	OTU_981	0.0000936008236872485	1	371	A	1	3
1266	C_3	OTU_26	0.0000312002745624162	1	433	A	1	3
1267	C_3	OTU_524	0.00271442388693021	1	58	A	1	3
1268	C_3	OTU_5501	0.00511684502823625	1	33	A	1	3
1269	C_3	OTU_6323	0.0000936008236872485	1	362	A	1	3
1270	C_3	OTU_54	0.00199681757199463	1	73	A	1	3
1271	C_3	OTU_2350	0.00109200960968457	1	111	A	1	3
1272	C_3	OTU_175	0.000748806589497988	1	135	A	1	3
1273	C_3	OTU_1980	0.00040560356931141	1	181	A	1	3
1274	C_3	OTU_201	0.000312002745624162	1	213	A	1	3
1275	C_3	OTU_44	0.00427443761505101	1	37	A	1	3
1276	C_3	OTU_385	0.000187201647374497	1	272	A	1	3
1277	C_3	OTU_43	0.00180961592462014	1	76	A	1	3
1278	C_3	OTU_1630	0.00346323047642819	1	49	A	1	3
1279	C_3	OTU_53	0.00989048703628592	1	21	A	1	3
1280	C_3	OTU_261	0.0000312002745624162	1	434	A	1	3
1281	C_3	OTU_3	0.0264266325543665	1	9	A	1	3
1282	C_3	OTU_7377	0.000624005491248323	1	152	A	1	3
1283	C_3	OTU_5346	0.000156001372812081	1	302	A	1	3
1284	C_3	OTU_194	0.0000936008236872485	1	348	A	1	3
1285	C_3	OTU_1270	0.000374403294748994	1	195	A	1	3
1286	C_3	OTU_1439	0.00134161180618389	1	97	A	1	3
1287	C_3	OTU_69	0.00683286012916914	1	28	A	1	3
1288	C_3	OTU_1343	0.0000312002745624162	1	415	A	1	3
1289	C_3	OTU_136	0.0000312002745624162	1	416	A	1	3
1290	C_3	OTU_1009	0.000124801098249665	1	308	A	1	3
1291	C_3	OTU_758	0.00368163239836511	1	43	A	1	3
1292	C_3	OTU_432	0.00112320988424698	1	110	A	1	3
1293	C_3	OTU_15	0.0120433059810926	1	17	A	1	3
1294	C_3	OTU_7401	0.000312002745624162	1	219	A	1	3
1295	C_3	OTU_2510	0	1	517	A	1	3
1296	C_3	OTU_6493	0.000187201647374497	1	280	A	1	3
1297	C_3	OTU_2216	0.0000312002745624162	1	424	A	1	3
1298	C_3	OTU_40	0.042806776699635	1	4	A	1	3
1299	C_3	OTU_7325	0.0000936008236872485	1	365	A	1	3
1300	C_3	OTU_316	0.000218401921936913	1	255	A	1	3
1301	C_3	OTU_13	0.04093476022589	1	5	A	1	3
1302	C_3	OTU_7669	0.0000936008236872485	1	366	A	1	3
1303	C_3	OTU_768	0.0000936008236872485	1	367	A	1	3
1304	C_3	OTU_252	0.0000312002745624162	1	431	A	1	3
1305	C_3	OTU_891	0.0000936008236872485	1	370	A	1	3
1306	C_3	OTU_1718	0.00149761317899598	1	86	A	1	3
1307	C_3	OTU_959	0.0000312002745624162	1	475	A	1	3
1308	C_3	OTU_330	0	1	531	A	1	3
1309	C_3	OTU_401	0.0000936008236872485	1	360	A	1	3
1310	C_3	OTU_2698	0.0000312002745624162	1	437	A	1	3
1311	C_3	OTU_216	0.0000624005491248323	1	383	A	1	3
1312	C_3	OTU_1162	0.000312002745624162	1	210	A	1	3
1313	C_3	OTU_76	0.00109200960968457	1	113	A	1	3
1314	C_3	OTU_7327	0.000499204392998658	1	164	A	1	3
1315	C_3	OTU_1054	0	1	479	A	1	3
1316	C_3	OTU_3387	0.0000624005491248323	1	388	A	1	3
1317	C_3	OTU_42	0.00277682443605504	1	56	A	1	3
1318	C_3	OTU_70	0.00277682443605504	1	57	A	1	3
1319	C_3	OTU_352	0.00040560356931141	1	186	A	1	3
1320	C_3	OTU_5402	0.0000624005491248323	1	394	A	1	3
1321	C_3	OTU_1946	0.0000624005491248323	1	380	A	1	3
1322	C_3	OTU_521	0.000156001372812081	1	301	A	1	3
1323	C_3	OTU_570	0.0000624005491248323	1	395	A	1	3
1324	C_3	OTU_602	0.0000624005491248323	1	396	A	1	3
1325	C_3	OTU_223	0.0000936008236872485	1	349	A	1	3
1326	C_3	OTU_796	0.0000624005491248323	1	402	A	1	3
1327	C_3	OTU_2470	0.0000936008236872485	1	351	A	1	3
1328	C_3	OTU_686	0.000187201647374497	1	283	A	1	3
1329	C_3	OTU_7427	0.0000624005491248323	1	401	A	1	3
1330	C_3	OTU_109	0	1	481	A	1	3
1331	C_3	OTU_800	0.0000624005491248323	1	403	A	1	3
1332	C_3	OTU_2878	0.0000936008236872485	1	356	A	1	3
1333	C_3	OTU_6790	0.0000936008236872485	1	363	A	1	3
1334	C_3	OTU_5327	0.0000624005491248323	1	393	A	1	3
1335	C_3	OTU_1327	0.0000936008236872485	1	345	A	1	3
1336	C_3	OTU_7682	0.000717606314935571	1	142	A	1	3
1337	C_3	OTU_1128	0	1	482	A	1	3
1338	C_3	OTU_445	0	1	544	A	1	3
1339	C_3	OTU_233	0.0000312002745624162	1	427	A	1	3
1340	C_3	OTU_286	0	1	521	A	1	3
1341	C_3	OTU_238	0.0000312002745624162	1	428	A	1	3
1342	C_3	OTU_35	0.00876727715203894	1	24	A	1	3
1343	C_3	OTU_1648	0.00876727715203894	1	23	A	1	3
1344	C_3	OTU_215	0.000998408785997317	1	118	A	1	3
1345	C_3	OTU_1405	0.000686406040373155	1	143	A	1	3
1346	C_3	OTU_2891	0	1	522	A	1	3
1347	C_3	OTU_265	0.00851767495553961	1	25	A	1	3
1348	C_3	OTU_259	0.000717606314935571	1	139	A	1	3
1349	C_3	OTU_191	0.00131041153162148	1	102	A	1	3
1350	C_3	OTU_1003	0.00131041153162148	1	101	A	1	3
1351	C_3	OTU_28	0.00252722223955571	1	61	A	1	3
1352	C_3	OTU_264	0.0000624005491248323	1	385	A	1	3
1353	C_3	OTU_93	0.0011544101588094	1	108	A	1	3
1354	C_3	OTU_3152	0.0000624005491248323	1	387	A	1	3
1355	C_3	OTU_2258	0.000187201647374497	1	269	A	1	3
1356	C_3	OTU_392	0.000187201647374497	1	273	A	1	3
1357	C_3	OTU_315	0.000187201647374497	1	271	A	1	3
1358	C_3	OTU_112	0.000468004118436242	1	165	A	1	3
1359	C_3	OTU_4937	0.00081120713862282	1	129	A	1	3
1360	C_3	OTU_291	0	1	523	A	1	3
1361	C_3	OTU_7530	0.000343203020186578	1	207	A	1	3
1362	C_3	OTU_3769	0.0000312002745624162	1	448	A	1	3
1363	C_3	OTU_292	0	1	524	A	1	3
1364	C_3	OTU_678	0.00156001372812081	1	82	A	1	3
1365	C_3	OTU_1068	0	1	480	A	1	3
1366	C_3	OTU_117	0.000374403294748994	1	194	A	1	3
1367	C_3	OTU_6772	0.000187201647374497	1	282	A	1	3
1368	C_3	OTU_6525	0.0000624005491248323	1	400	A	1	3
1369	C_3	OTU_533	0.000561604942123491	1	156	A	1	3
1370	C_3	OTU_7089	0.000187201647374497	1	284	A	1	3
1371	C_3	OTU_876	0.000187201647374497	1	285	A	1	3
1372	C_3	OTU_877	0.0000624005491248323	1	404	A	1	3
1373	C_3	OTU_66	0.00514804530279867	1	32	A	1	3
1374	C_3	OTU_3960	0.0000312002745624162	1	449	A	1	3
1375	C_3	OTU_967	0.0000624005491248323	1	407	A	1	3
1376	C_3	OTU_393	0.0000936008236872485	1	359	A	1	3
1377	C_3	OTU_64	0.000717606314935571	1	140	A	1	3
1378	C_3	OTU_585	0.00770646781691679	1	26	A	1	3
1379	C_3	OTU_222	0.0000312002745624162	1	425	A	1	3
1380	C_3	OTU_52	0.0190633677576363	1	13	A	1	3
1381	C_3	OTU_1149	0	1	483	A	1	3
1382	C_3	OTU_95	0.00262082306324296	1	60	A	1	3
1383	C_3	OTU_1253	0.000343203020186578	1	202	A	1	3
1384	C_3	OTU_220	0.000343203020186578	1	203	A	1	3
1385	C_3	OTU_3263	0.000343203020186578	1	204	A	1	3
1386	C_3	OTU_6539	0.000624005491248323	1	150	A	1	3
1387	C_3	OTU_3392	0	1	532	A	1	3
1388	C_3	OTU_886	0.0000312002745624162	1	474	A	1	3
1389	C_3	OTU_57	0.000624005491248323	1	149	A	1	3
1390	C_3	OTU_1292	0.000280802471061745	1	221	A	1	3
1391	C_3	OTU_140	0.000499204392998658	1	161	A	1	3
1392	C_3	OTU_1767	0.000187201647374497	1	266	A	1	3
1393	C_3	OTU_2999	0.0000312002745624162	1	439	A	1	3
1394	C_3	OTU_3077	0.0000312002745624162	1	440	A	1	3
1395	C_3	OTU_48	0.0101712895073477	1	20	A	1	3
1396	C_3	OTU_5595	0.000280802471061745	1	228	A	1	3
1397	C_3	OTU_7183	0.000124801098249665	1	333	A	1	3
1398	C_3	OTU_7085	0.000280802471061745	1	229	A	1	3
1399	C_3	OTU_84	0.0042432373404886	1	38	A	1	3
1400	C_3	OTU_230	0	1	509	A	1	3
1401	C_3	OTU_141	0.00102960906055973	1	115	A	1	3
1402	C_3	OTU_267	0.0030888271816792	1	51	A	1	3
1403	C_3	OTU_1788	0.000780006864060404	1	130	A	1	3
1404	C_3	OTU_562	0	1	557	A	1	3
1405	C_3	OTU_98	0.00156001372812081	1	83	A	1	3
1406	C_3	OTU_3256	0	1	530	A	1	3
1407	C_3	OTU_2369	0.0000936008236872485	1	350	A	1	3
1408	C_3	OTU_126	0.000561604942123491	1	155	A	1	3
1409	C_3	OTU_5626	0	1	558	A	1	3
1410	C_3	OTU_3673	0	1	536	A	1	3
1411	C_3	OTU_1281	0	1	489	A	1	3
1412	C_3	OTU_3358	0.00106080933512215	1	114	A	1	3
1413	C_3	OTU_1576	0.0000312002745624162	1	420	A	1	3
1414	C_3	OTU_591	0.0000936008236872485	1	361	A	1	3
1415	C_3	OTU_624	0.0000312002745624162	1	461	A	1	3
1416	C_3	OTU_88	0.0112320988424698	1	18	A	1	3
1417	C_3	OTU_3675	0	1	537	A	1	3
1418	C_3	OTU_641	0.000717606314935571	1	141	A	1	3
1419	C_3	OTU_7	0.0000312002745624162	1	465	A	1	3
1420	C_3	OTU_56	0.00262082306324296	1	59	A	1	3
1421	C_3	OTU_373	0.000124801098249665	1	318	A	1	3
1422	C_3	OTU_221	0.000156001372812081	1	292	A	1	3
1423	C_3	OTU_2477	0.000156001372812081	1	293	A	1	3
1424	C_3	OTU_2336	0	1	511	A	1	3
1425	C_3	OTU_974	0.0000312002745624162	1	476	A	1	3
1426	C_3	OTU_6620	0.000873607687747652	1	125	A	1	3
1427	C_3	OTU_85	0.010420891703847	1	19	A	1	3
1428	C_3	OTU_2338	0	1	512	A	1	3
1429	C_3	OTU_1293	0	1	490	A	1	3
1430	C_3	OTU_20	0.000592805216685907	1	153	A	1	3
1431	C_3	OTU_894	0.000592805216685907	1	154	A	1	3
1432	C_3	OTU_1699	0.0021216186702443	1	70	A	1	3
1433	C_3	OTU_63	0.0021216186702443	1	71	A	1	3
1434	C_3	OTU_38	0.00549124832298524	1	31	A	1	3
1435	C_3	OTU_123	0.000748806589497988	1	132	A	1	3
1436	C_3	OTU_157	0.000748806589497988	1	133	A	1	3
1437	C_3	OTU_111	0.00209041839568188	1	72	A	1	3
1438	C_3	OTU_3804	0	1	538	A	1	3
1439	C_3	OTU_6668	0	1	566	A	1	3
1440	C_3	OTU_7254	0.000748806589497988	1	137	A	1	3
1441	C_3	OTU_910	0.000748806589497988	1	138	A	1	3
1442	C_3	OTU_3592	0.00040560356931141	1	187	A	1	3
1443	C_3	OTU_6672	0	1	567	A	1	3
1444	C_3	OTU_49	0.00040560356931141	1	189	A	1	3
1445	C_3	OTU_3838	0	1	539	A	1	3
1446	C_3	OTU_2385	0	1	513	A	1	3
1447	C_3	OTU_1325	0	1	491	A	1	3
1448	C_3	OTU_232	0	1	510	A	1	3
1449	C_3	OTU_502	0.000530404667561075	1	159	A	1	3
1450	C_3	OTU_6760	0.000530404667561075	1	160	A	1	3
1451	C_3	OTU_116	0.000249602196499329	1	231	A	1	3
1452	C_3	OTU_1539	0.000249602196499329	1	232	A	1	3
1453	C_3	OTU_953	0.0000624005491248323	1	405	A	1	3
1454	C_3	OTU_3490	0.0000936008236872485	1	358	A	1	3
1455	C_3	OTU_3080	0	1	528	A	1	3
1456	C_3	OTU_27	0.000249602196499329	1	236	A	1	3
1457	C_3	OTU_309	0.000249602196499329	1	237	A	1	3
1458	C_3	OTU_3559	0.000249602196499329	1	238	A	1	3
1459	C_3	OTU_211	0.00118561043337181	1	107	A	1	3
1460	C_3	OTU_5474	0.000249602196499329	1	240	A	1	3
1461	C_3	OTU_1030	0.0000624005491248323	1	372	A	1	3
1462	C_3	OTU_60	0.000249602196499329	1	242	A	1	3
1463	C_3	OTU_6360	0.000249602196499329	1	243	A	1	3
1464	C_3	OTU_693	0.000249602196499329	1	244	A	1	3
1465	C_3	OTU_187	0.000873607687747652	1	124	A	1	3
1466	C_3	OTU_97	0.000249602196499329	1	246	A	1	3
1467	C_3	OTU_4869	0.000343203020186578	1	205	A	1	3
1468	C_3	OTU_137	0	1	492	A	1	3
1469	C_3	OTU_6849	0	1	568	A	1	3
1470	C_3	OTU_823	0.000343203020186578	1	208	A	1	3
1471	C_3	OTU_4053	0	1	541	A	1	3
1472	C_3	OTU_6874	0	1	569	A	1	3
1473	C_3	OTU_596	0.00252722223955571	1	62	A	1	3
1474	C_3	OTU_1131	0.000312002745624162	1	209	A	1	3
1475	C_3	OTU_90	0.00196561729743222	1	74	A	1	3
1476	C_3	OTU_1372	0.000312002745624162	1	211	A	1	3
1477	C_3	OTU_2442	0.000187201647374497	1	270	A	1	3
1478	C_3	OTU_4056	0	1	542	A	1	3
1479	C_3	OTU_231	0.000312002745624162	1	214	A	1	3
1480	C_3	OTU_694	0	1	570	A	1	3
1481	C_3	OTU_3816	0.000312002745624162	1	216	A	1	3
1482	C_3	OTU_3720	0.0000312002745624162	1	447	A	1	3
1483	C_3	OTU_635	0.000312002745624162	1	218	A	1	3
1484	C_3	OTU_696	0	1	571	A	1	3
1485	C_3	OTU_5449	0	1	554	A	1	3
1486	C_3	OTU_444	0.0000312002745624162	1	451	A	1	3
1487	C_3	OTU_6555	0.000187201647374497	1	281	A	1	3
1488	C_3	OTU_182	0.000530404667561075	1	158	A	1	3
1489	C_3	OTU_41	0.00471124145892484	1	35	A	1	3
1490	C_3	OTU_4202	0	1	543	A	1	3
1491	C_3	OTU_1203	0	1	485	A	1	3
1492	C_3	OTU_1444	0	1	493	A	1	3
1493	C_3	OTU_1669	0.000249602196499329	1	233	A	1	3
1494	C_3	OTU_96	0.0000624005491248323	1	406	A	1	3
1495	C_3	OTU_24	0.000249602196499329	1	235	A	1	3
1496	C_3	OTU_1012	0.000124801098249665	1	309	A	1	3
1497	C_3	OTU_1020	0.000124801098249665	1	310	A	1	3
1498	C_3	OTU_104	0.000124801098249665	1	311	A	1	3
1499	C_3	OTU_389	0.000249602196499329	1	239	A	1	3
1500	C_3	OTU_121	0	1	486	A	1	3
1501	C_3	OTU_593	0.000249602196499329	1	241	A	1	3
1502	C_3	OTU_3461	0.000124801098249665	1	317	A	1	3
1503	C_3	OTU_2614	0	1	518	A	1	3
1504	C_3	OTU_471	0.000124801098249665	1	319	A	1	3
1505	C_3	OTU_893	0.000249602196499329	1	245	A	1	3
1506	C_3	OTU_17	0.0268634363982403	1	8	A	1	3
1507	C_3	OTU_730	0.00443043898786309	1	36	A	1	3
1508	C_3	OTU_571	0.000124801098249665	1	323	A	1	3
1509	C_3	OTU_39	0.00661445820723222	1	29	A	1	3
1510	C_3	OTU_713	0	1	574	A	1	3
1511	C_3	OTU_5785	0.000124801098249665	1	324	A	1	3
1512	C_3	OTU_997	0.0000312002745624162	1	477	A	1	3
1513	C_3	OTU_4562	0	1	545	A	1	3
1514	C_3	OTU_2025	0.000499204392998658	1	162	A	1	3
1515	C_3	OTU_417	0.000499204392998658	1	163	A	1	3
1516	C_3	OTU_6487	0.000124801098249665	1	329	A	1	3
1517	C_3	OTU_6520	0.000124801098249665	1	330	A	1	3
1518	C_3	OTU_6522	0.000124801098249665	1	331	A	1	3
1519	C_3	OTU_659	0.000124801098249665	1	332	A	1	3
1520	C_3	OTU_722	0	1	575	A	1	3
1521	C_3	OTU_86	0.000124801098249665	1	334	A	1	3
1522	C_3	OTU_94	0.000124801098249665	1	335	A	1	3
1523	C_3	OTU_995	0.000124801098249665	1	336	A	1	3
1524	C_3	OTU_2966	0.00102960906055973	1	116	A	1	3
1525	C_3	OTU_45	0.000780006864060404	1	131	A	1	3
1526	C_3	OTU_363	0	1	535	A	1	3
1527	C_3	OTU_7581	0.00221521949393155	1	69	A	1	3
1528	C_3	OTU_489	0.0000312002745624162	1	453	A	1	3
1529	C_3	OTU_2648	0	1	519	A	1	3
1530	C_3	OTU_1277	0	1	488	A	1	3
1531	C_3	OTU_470	0	1	547	A	1	3
1532	C_3	OTU_36	0.0210289850550685	1	11	A	1	3
1533	C_3	OTU_58	0.0000312002745624162	1	458	A	1	3
1534	C_3	OTU_209	0.000249602196499329	1	234	A	1	3
1535	C_3	OTU_2	0.0201865776418832	1	12	A	1	3
1536	C_3	OTU_477	0	1	548	A	1	3
1537	C_3	OTU_120	0.0058032510686094	1	30	A	1	3
1538	C_3	OTU_105	0.000156001372812081	1	286	A	1	3
1539	C_3	OTU_1428	0.000124801098249665	1	312	A	1	3
1540	C_3	OTU_1105	0.000156001372812081	1	288	A	1	3
1541	C_3	OTU_167	0.000124801098249665	1	314	A	1	3
1542	C_3	OTU_138	0.000156001372812081	1	290	A	1	3
1543	C_3	OTU_171	0.000156001372812081	1	291	A	1	3
1544	C_3	OTU_1629	0.0017472153754953	1	79	A	1	3
1545	C_3	OTU_2101	0.0017472153754953	1	80	A	1	3
1546	C_3	OTU_255	0.000156001372812081	1	294	A	1	3
1547	C_3	OTU_263	0.000156001372812081	1	295	A	1	3
1548	C_3	OTU_3033	0.000156001372812081	1	296	A	1	3
1549	C_3	OTU_3064	0.000156001372812081	1	297	A	1	3
1550	C_3	OTU_368	0.000156001372812081	1	298	A	1	3
1551	C_3	OTU_4498	0.000156001372812081	1	299	A	1	3
1552	C_3	OTU_452	0.000156001372812081	1	300	A	1	3
1553	C_3	OTU_4926	0	1	549	A	1	3
1554	C_3	OTU_1606	0	1	498	A	1	3
1555	C_3	OTU_612	0.000156001372812081	1	303	A	1	3
1556	C_3	OTU_6351	0.000156001372812081	1	304	A	1	3
1557	C_3	OTU_6722	0.000156001372812081	1	305	A	1	3
1558	C_3	OTU_772	0.000156001372812081	1	306	A	1	3
1559	C_3	OTU_4932	0	1	550	A	1	3
1560	C_3	OTU_1144	0.0000936008236872485	1	339	A	1	3
1561	C_3	OTU_6676	0.00168481482637047	1	81	A	1	3
1562	C_3	OTU_2726	0	1	520	A	1	3
1563	C_3	OTU_1223	0.0000936008236872485	1	342	A	1	3
1564	C_3	OTU_1229	0.0000936008236872485	1	343	A	1	3
1565	C_3	OTU_1007	0.0000312002745624162	1	408	A	1	3
1566	C_3	OTU_1060	0.0000312002745624162	1	409	A	1	3
1567	C_3	OTU_1233	0.0000312002745624162	1	410	A	1	3
1568	C_3	OTU_1266	0.0000312002745624162	1	411	A	1	3
1569	C_3	OTU_1282	0.0000312002745624162	1	412	A	1	3
1570	C_3	OTU_1291	0.0000312002745624162	1	413	A	1	3
1571	C_3	OTU_1317	0.0000312002745624162	1	414	A	1	3
1572	C_3	OTU_7344	0	1	576	A	1	3
1573	C_3	OTU_55	0.00368163239836511	1	41	A	1	3
1574	C_3	OTU_29	0.00917288072135035	1	22	A	1	3
1575	C_3	OTU_164	0	1	499	A	1	3
1576	C_3	OTU_154	0.0000312002745624162	1	419	A	1	3
1577	C_3	OTU_5158	0	1	551	A	1	3
1578	C_3	OTU_1587	0.0000312002745624162	1	421	A	1	3
1579	C_3	OTU_173	0.0000312002745624162	1	422	A	1	3
1580	C_3	OTU_1738	0.0000312002745624162	1	423	A	1	3
1581	C_3	OTU_16	0.00361923184924027	1	44	A	1	3
1582	C_3	OTU_7469	0	1	577	A	1	3
1583	C_3	OTU_2284	0.0000312002745624162	1	426	A	1	3
1584	C_3	OTU_1643	0.00355683130011544	1	45	A	1	3
1585	C_3	OTU_79	0.00355683130011544	1	46	A	1	3
1586	C_3	OTU_240	0.0000312002745624162	1	429	A	1	3
1587	C_3	OTU_2460	0.0000312002745624162	1	430	A	1	3
1588	C_3	OTU_1050	0.000655205765810739	1	144	A	1	3
1589	C_3	OTU_1983	0.000655205765810739	1	145	A	1	3
1590	C_3	OTU_75	0.000655205765810739	1	146	A	1	3
1591	C_3	OTU_759	0.000655205765810739	1	147	A	1	3
1592	C_3	OTU_262	0.0000312002745624162	1	435	A	1	3
1593	C_3	OTU_268	0.0000312002745624162	1	436	A	1	3
1594	C_3	OTU_526	0	1	552	A	1	3
1595	C_3	OTU_2882	0.0000312002745624162	1	438	A	1	3
1596	C_3	OTU_73	0.00349443075099061	1	48	A	1	3
1597	C_3	OTU_531	0	1	553	A	1	3
1598	C_3	OTU_1642	0.000312002745624162	1	212	A	1	3
1599	C_3	OTU_3259	0.0000312002745624162	1	442	A	1	3
1600	C_3	OTU_3326	0.0000312002745624162	1	443	A	1	3
1601	C_3	OTU_3443	0.0000312002745624162	1	444	A	1	3
1602	C_3	OTU_763	0	1	578	A	1	3
1603	C_3	OTU_5494	0.000312002745624162	1	217	A	1	3
1604	C_3	OTU_1388	0.000468004118436242	1	167	A	1	3
1605	C_3	OTU_1762	0.000468004118436242	1	168	A	1	3
1606	C_3	OTU_80	0.000312002745624162	1	220	A	1	3
1607	C_3	OTU_2138	0.000468004118436242	1	170	A	1	3
1608	C_3	OTU_483	0.0000312002745624162	1	452	A	1	3
1609	C_3	OTU_21	0.0019344170228698	1	75	A	1	3
1610	C_3	OTU_6548	0.000468004118436242	1	173	A	1	3
1611	C_3	OTU_51	0.0000312002745624162	1	454	A	1	3
1612	C_3	OTU_5570	0.0000312002745624162	1	455	A	1	3
1613	C_3	OTU_5667	0.0000312002745624162	1	456	A	1	3
1614	C_3	OTU_59	0.00368163239836511	1	42	A	1	3
1615	C_3	OTU_6984	0	1	572	A	1	3
1616	C_3	OTU_1445	0	1	494	A	1	3
1617	C_3	OTU_589	0.0000312002745624162	1	460	A	1	3
1618	C_3	OTU_551	0	1	555	A	1	3
1619	C_3	OTU_627	0.0000312002745624162	1	462	A	1	3
1620	C_3	OTU_6719	0.0000312002745624162	1	463	A	1	3
1621	C_3	OTU_1464	0.000124801098249665	1	313	A	1	3
1622	C_3	OTU_1347	0.00152881345355839	1	84	A	1	3
1623	C_3	OTU_18	0.000124801098249665	1	315	A	1	3
1624	C_3	OTU_1872	0.000124801098249665	1	316	A	1	3
1625	C_3	OTU_1462	0	1	495	A	1	3
1626	C_3	OTU_1463	0	1	496	A	1	3
1627	C_3	OTU_711	0	1	573	A	1	3
1628	C_3	OTU_4987	0.000124801098249665	1	320	A	1	3
1629	C_3	OTU_5076	0.000124801098249665	1	321	A	1	3
1630	C_3	OTU_530	0.000124801098249665	1	322	A	1	3
1631	C_3	OTU_32	0.000624005491248323	1	148	A	1	3
1632	C_3	OTU_1099	0.00149761317899598	1	85	A	1	3
1633	C_3	OTU_5821	0.000124801098249665	1	325	A	1	3
1634	C_3	OTU_620	0.000124801098249665	1	326	A	1	3
1635	C_3	OTU_6399	0.000124801098249665	1	327	A	1	3
1636	C_3	OTU_644	0.000124801098249665	1	328	A	1	3
1637	C_3	OTU_280	0.000280802471061745	1	225	A	1	3
1638	C_3	OTU_3384	0.000280802471061745	1	226	A	1	3
1639	C_3	OTU_5458	0.000280802471061745	1	227	A	1	3
1640	C_3	OTU_5608	0	1	556	A	1	3
1641	C_3	OTU_1775	0	1	500	A	1	3
1642	C_3	OTU_91	0.000280802471061745	1	230	A	1	3
1643	C_3	OTU_1782	0	1	501	A	1	3
1644	C_3	OTU_3036	0	1	526	A	1	3
1645	C_3	OTU_312	0.00146641290443356	1	87	A	1	3
1646	C_3	OTU_7666	0.00146641290443356	1	88	A	1	3
1647	C_3	OTU_78	0.00146641290443356	1	89	A	1	3
1648	C_3	OTU_1579	0	1	497	A	1	3
1649	C_3	OTU_277	0.00302642663255437	1	52	A	1	3
1650	C_3	OTU_3066	0	1	527	A	1	3
1651	C_3	OTU_9	0.00177841565005772	1	78	A	1	3
1652	C_3	OTU_180	0	1	502	A	1	3
1653	C_3	OTU_47	0.00299522635799195	1	53	A	1	3
1654	C_3	OTU_14	0.0336026957037222	1	7	A	1	3
1655	C_3	OTU_643	0	1	565	A	1	3
1656	C_3	OTU_1004	0	1	478	A	1	3
1657	C_3	OTU_1632	0.00143521262987114	1	90	A	1	3
1658	C_3	OTU_270	0.00143521262987114	1	91	A	1	3
1659	C_3	OTU_3962	0.00143521262987114	1	92	A	1	3
1660	C_3	OTU_1055	0.000156001372812081	1	287	A	1	3
1661	C_3	OTU_5668	0	1	559	A	1	3
1662	C_3	OTU_128	0.000156001372812081	1	289	A	1	3
1663	C_3	OTU_139	0.0029016255343047	1	54	A	1	3
1664	C_3	OTU_870	0	1	580	A	1	3
1665	C_3	OTU_12	0.0000624005491248323	1	373	A	1	3
1666	C_3	OTU_1246	0.0000624005491248323	1	374	A	1	3
1667	C_3	OTU_1285	0.0000624005491248323	1	375	A	1	3
1668	C_3	OTU_1364	0.0000624005491248323	1	376	A	1	3
1669	C_3	OTU_150	0.0000624005491248323	1	377	A	1	3
1670	C_3	OTU_155	0.0000624005491248323	1	378	A	1	3
1671	C_3	OTU_1741	0.0000624005491248323	1	379	A	1	3
1672	C_3	OTU_875	0	1	581	A	1	3
1673	C_3	OTU_196	0.0000624005491248323	1	381	A	1	3
1674	C_3	OTU_1970	0.0000624005491248323	1	382	A	1	3
1675	C_3	OTU_1874	0	1	503	A	1	3
1676	C_3	OTU_219	0.0000624005491248323	1	384	A	1	3
1677	C_3	OTU_5809	0	1	560	A	1	3
1678	C_3	OTU_273	0.0000624005491248323	1	386	A	1	3
1679	C_3	OTU_1652	0.00140401235530873	1	93	A	1	3
1680	C_3	OTU_68	0.00140401235530873	1	94	A	1	3
1681	C_3	OTU_344	0.0000624005491248323	1	389	A	1	3
1682	C_3	OTU_388	0.0000624005491248323	1	390	A	1	3
1683	C_3	OTU_46	0.0000624005491248323	1	391	A	1	3
1684	C_3	OTU_5323	0.0000624005491248323	1	392	A	1	3
1685	C_3	OTU_193	0	1	504	A	1	3
1686	C_3	OTU_5812	0	1	561	A	1	3
1687	C_3	OTU_1734	0.00137281208074631	1	95	A	1	3
1688	C_3	OTU_350	0.00137281208074631	1	96	A	1	3
1689	C_3	OTU_887	0	1	582	A	1	3
1690	C_3	OTU_62	0.0000624005491248323	1	398	A	1	3
1691	C_3	OTU_6499	0.0000624005491248323	1	399	A	1	3
1692	C_3	OTU_889	0	1	583	A	1	3
1693	C_3	OTU_1402	0.000436803843873826	1	174	A	1	3
1694	C_3	OTU_210	0.000436803843873826	1	175	A	1	3
1695	C_3	OTU_249	0.000436803843873826	1	176	A	1	3
1696	C_3	OTU_369	0.000436803843873826	1	177	A	1	3
1697	C_3	OTU_574	0.000436803843873826	1	178	A	1	3
1698	C_3	OTU_5784	0.000436803843873826	1	179	A	1	3
1699	C_3	OTU_6925	0.000436803843873826	1	180	A	1	3
1700	C_3	OTU_10	0.000218401921936913	1	247	A	1	3
1701	C_3	OTU_101	0.000218401921936913	1	248	A	1	3
1702	C_3	OTU_896	0	1	584	A	1	3
1703	C_3	OTU_1289	0.000218401921936913	1	250	A	1	3
1704	C_3	OTU_1582	0.000218401921936913	1	251	A	1	3
1705	C_3	OTU_1765	0.000218401921936913	1	252	A	1	3
1706	C_3	OTU_1848	0.000218401921936913	1	253	A	1	3
1707	C_3	OTU_2247	0.000218401921936913	1	254	A	1	3
1708	C_3	OTU_913	0	1	585	A	1	3
1709	C_3	OTU_322	0.000218401921936913	1	256	A	1	3
1710	C_3	OTU_202	0	1	505	A	1	3
1711	C_3	OTU_3703	0.000218401921936913	1	258	A	1	3
1712	C_3	OTU_3967	0.000218401921936913	1	259	A	1	3
1713	C_3	OTU_486	0.000218401921936913	1	260	A	1	3
1714	C_3	OTU_50	0.000218401921936913	1	261	A	1	3
1715	C_3	OTU_769	0.000218401921936913	1	262	A	1	3
1716	C_3	OTU_205	0	1	506	A	1	3
1717	C_3	OTU_87	0.00131041153162148	1	103	A	1	3
1718	C_3	OTU_61	0	1	562	A	1	3
1719	C_3	OTU_3251	0.0000312002745624162	1	441	A	1	3
1720	C_3	OTU_11	0.00081120713862282	1	127	A	1	3
1721	C_3	OTU_3421	0	1	533	A	1	3
1722	C_3	OTU_414	0.00081120713862282	1	128	A	1	3
1723	C_3	OTU_1180	0	1	484	A	1	3
1724	C_3	OTU_1152	0.000468004118436242	1	166	A	1	3
1725	C_3	OTU_954	0	1	586	A	1	3
1726	C_3	OTU_613	0	1	563	A	1	3
1727	C_3	OTU_2106	0.000468004118436242	1	169	A	1	3
1728	C_3	OTU_616	0.00708246232566847	1	27	A	1	3
1729	C_3	OTU_324	0.000468004118436242	1	171	A	1	3
1730	C_3	OTU_382	0.000468004118436242	1	172	A	1	3
1731	C_3	OTU_1732	0.00127921125705906	1	104	A	1	3
1732	C_3	OTU_2167	0	1	507	A	1	3
1733	C_3	OTU_67	0.00127921125705906	1	105	A	1	3
1734	C_3	OTU_751	0.00127921125705906	1	106	A	1	3
1735	C_3	OTU_5725	0.0000312002745624162	1	457	A	1	3
1736	C_3	OTU_19	0.00333842937817853	1	50	A	1	3
1737	C_3	OTU_587	0.0000312002745624162	1	459	A	1	3
1738	C_3	OTU_3449	0	1	534	A	1	3
1739	C_3	OTU_1650	0.00237122086674363	1	63	A	1	3
1740	C_3	OTU_266	0.00237122086674363	1	64	A	1	3
1741	C_3	OTU_269	0.00237122086674363	1	65	A	1	3
1742	C_3	OTU_6820	0.0000312002745624162	1	464	A	1	3
1743	C_3	OTU_966	0	1	587	A	1	3
1744	C_3	OTU_7049	0.0000312002745624162	1	466	A	1	3
1745	C_3	OTU_7323	0.0000312002745624162	1	467	A	1	3
1746	C_3	OTU_774	0.0000312002745624162	1	468	A	1	3
1747	C_3	OTU_779	0.0000312002745624162	1	469	A	1	3
1748	C_3	OTU_805	0.0000312002745624162	1	470	A	1	3
1749	C_3	OTU_841	0.0000312002745624162	1	471	A	1	3
1750	C_3	OTU_863	0.0000312002745624162	1	472	A	1	3
1751	C_3	OTU_868	0.0000312002745624162	1	473	A	1	3
1752	C_3	OTU_2233	0	1	508	A	1	3
1753	C_3	OTU_130	0.0023088203176188	1	66	A	1	3
1754	C_3	OTU_83	0	1	579	A	1	3
1755	C_3	OTU_1494	0.000280802471061745	1	222	A	1	3
1756	C_3	OTU_2189	0.000280802471061745	1	223	A	1	3
1757	C_3	OTU_251	0.000280802471061745	1	224	A	1	3
1758	C_3	OTU_107	0.00227762004305638	1	67	A	1	3
1759	C_3	OTU_1243	0	1	487	A	1	3
1760	C_3	OTU_6355	0	1	564	A	1	3
1761	C_3	OTU_2903	0.00227762004305638	1	68	A	1	3
1762	H_1	OTU_5076	0.00196251594544206	1	69	D	4	1
1763	H_1	OTU_12	0.00196251594544206	1	66	D	4	1
1764	H_1	OTU_52	0.0352271612206849	1	4	D	4	1
1765	H_1	OTU_42	0.000817714977267524	1	126	D	4	1
1766	H_1	OTU_105	0.000163542995453505	1	347	D	4	1
1767	H_1	OTU_7401	0.00107938376999313	1	103	D	4	1
1768	H_1	OTU_4937	0.0000654171981814019	1	451	D	4	1
1769	H_1	OTU_1325	0.000130834396362804	1	380	D	4	1
1770	H_1	OTU_220	0.00196251594544206	1	67	D	4	1
1771	H_1	OTU_1669	0.0000327085990907009	1	472	D	4	1
1772	H_1	OTU_6676	0.00775193798449612	1	17	D	4	1
1773	H_1	OTU_2101	0.0000654171981814019	1	444	D	4	1
1774	H_1	OTU_3042	0.0000654171981814019	1	445	D	4	1
1775	H_1	OTU_1159	0.0000327085990907009	1	467	D	4	1
1776	H_1	OTU_1004	0.0000327085990907009	1	464	D	4	1
1777	H_1	OTU_1030	0.000163542995453505	1	346	D	4	1
1778	H_1	OTU_2	0.0129198966408269	1	12	D	4	1
1779	H_1	OTU_1718	0	1	519	D	4	1
1780	H_1	OTU_610	0	1	562	D	4	1
1781	H_1	OTU_5812	0.000817714977267524	1	127	D	4	1
1782	H_1	OTU_1055	0.0000327085990907009	1	465	D	4	1
1783	H_1	OTU_43	0.00157001275635365	1	83	D	4	1
1784	H_1	OTU_1253	0.000392503189088411	1	212	D	4	1
1785	H_1	OTU_6874	0	1	570	D	4	1
1786	H_1	OTU_891	0.00107938376999313	1	104	D	4	1
1787	H_1	OTU_877	0.00111209236908383	1	101	D	4	1
1788	H_1	OTU_388	0.0034671115036143	1	42	D	4	1
1789	H_1	OTU_7666	0	1	581	D	4	1
1790	H_1	OTU_7323	0.000130834396362804	1	404	D	4	1
1791	H_1	OTU_2338	0.00134105256271874	1	88	D	4	1
1792	H_1	OTU_184	0.0000327085990907009	1	474	D	4	1
1793	H_1	OTU_401	0	1	552	D	4	1
1794	H_1	OTU_68	0.000817714977267524	1	128	D	4	1
1795	H_1	OTU_489	0.000196251594544206	1	338	D	4	1
1796	H_1	OTU_154	0.0000327085990907009	1	469	D	4	1
1797	H_1	OTU_969	0.000719589179995421	1	144	D	4	1
1798	H_1	OTU_1364	0.000228960193634907	1	298	D	4	1
1799	H_1	OTU_1405	0.000196251594544206	1	317	D	4	1
1800	H_1	OTU_1050	0.0000654171981814019	1	440	D	4	1
1801	H_1	OTU_38	0.00758839498904262	1	18	D	4	1
1802	H_1	OTU_3077	0.0000654171981814019	1	446	D	4	1
1803	H_1	OTU_3449	0.0000654171981814019	1	447	D	4	1
1804	H_1	OTU_83	0.000457920387269813	1	199	D	4	1
1805	H_1	OTU_6820	0	1	569	D	4	1
1806	H_1	OTU_249	0	1	531	D	4	1
1807	H_1	OTU_612	0	1	563	D	4	1
1808	H_1	OTU_1	0.0395446963006574	1	3	D	4	1
1809	H_1	OTU_772	0.000948549373630327	1	115	D	4	1
1810	H_1	OTU_6555	0.000490628986360514	1	192	D	4	1
1811	H_1	OTU_6520	0.000523337585451215	1	181	D	4	1
1812	H_1	OTU_7325	0	1	576	D	4	1
1813	H_1	OTU_23	0.000817714977267524	1	125	D	4	1
1814	H_1	OTU_61	0.000130834396362804	1	399	D	4	1
1815	H_1	OTU_37	0.00506983285905865	1	30	D	4	1
1816	H_1	OTU_7581	0.000130834396362804	1	405	D	4	1
1817	H_1	OTU_66	0.00111209236908383	1	100	D	4	1
1818	H_1	OTU_102	0.0000654171981814019	1	439	D	4	1
1819	H_1	OTU_954	0.00114480096817453	1	98	D	4	1
1820	H_1	OTU_1128	0.0000327085990907009	1	466	D	4	1
1821	H_1	OTU_1765	0.0000327085990907009	1	473	D	4	1
1822	H_1	OTU_1292	0.000130834396362804	1	379	D	4	1
1823	H_1	OTU_1610	0.0000654171981814019	1	442	D	4	1
1824	H_1	OTU_2258	0.00196251594544206	1	68	D	4	1
1825	H_1	OTU_1205	0.000163542995453505	1	350	D	4	1
1826	H_1	OTU_1606	0.000130834396362804	1	383	D	4	1
1827	H_1	OTU_2903	0	1	537	D	4	1
1828	H_1	OTU_393	0.000523337585451215	1	180	D	4	1
1829	H_1	OTU_116	0.00160272135544435	1	82	D	4	1
1830	H_1	OTU_316	0.003499820102705	1	41	D	4	1
1831	H_1	OTU_280	0.00134105256271874	1	89	D	4	1
1832	H_1	OTU_1494	0.00719589179995421	1	19	D	4	1
1833	H_1	OTU_525	0.000196251594544206	1	339	D	4	1
1834	H_1	OTU_30	0.0035325287017957	1	40	D	4	1
1835	H_1	OTU_389	0.000523337585451215	1	179	D	4	1
1836	H_1	OTU_76	0.00176626435089785	1	76	D	4	1
1837	H_1	OTU_1105	0.000196251594544206	1	313	D	4	1
1838	H_1	OTU_768	0.0000654171981814019	1	461	D	4	1
1839	H_1	OTU_894	0.00454649527360743	1	31	D	4	1
1840	H_1	OTU_45	0.0034016943054329	1	44	D	4	1
1841	H_1	OTU_1577	0.0000327085990907009	1	470	D	4	1
1842	H_1	OTU_524	0	1	557	D	4	1
1843	H_1	OTU_6487	0.00068688058090472	1	152	D	4	1
1844	H_1	OTU_71	0.00556046184541916	1	26	D	4	1
1845	H_1	OTU_315	0.000490628986360514	1	188	D	4	1
1846	H_1	OTU_1630	0.0000327085990907009	1	471	D	4	1
1847	H_1	OTU_3962	0.000196251594544206	1	335	D	4	1
1848	H_1	OTU_2671	0.00114480096817453	1	96	D	4	1
1849	H_1	OTU_54	0.00392503189088411	1	37	D	4	1
1850	H_1	OTU_763	0.000228960193634907	1	309	D	4	1
1851	H_1	OTU_5608	0.000490628986360514	1	190	D	4	1
1852	H_1	OTU_9	0.00173355575180715	1	77	D	4	1
1853	H_1	OTU_274	0.000196251594544206	1	328	D	4	1
1854	H_1	OTU_2470	0.00068688058090472	1	148	D	4	1
1855	H_1	OTU_117	0	1	508	D	4	1
1856	H_1	OTU_3251	0.000196251594544206	1	331	D	4	1
1857	H_1	OTU_264	0.000523337585451215	1	178	D	4	1
1858	H_1	OTU_1343	0.000981257972721028	1	113	D	4	1
1859	H_1	OTU_63	0.00114480096817453	1	97	D	4	1
1860	H_1	OTU_40	0.0140319890099107	1	11	D	4	1
1861	H_1	OTU_15	0.00441566087724463	1	33	D	4	1
1862	H_1	OTU_1775	0.0000654171981814019	1	443	D	4	1
1863	H_1	OTU_2336	0.00114480096817453	1	95	D	4	1
1864	H_1	OTU_1099	0.000130834396362804	1	378	D	4	1
1865	H_1	OTU_486	0.000196251594544206	1	337	D	4	1
1866	H_1	OTU_2442	0.00107938376999313	1	102	D	4	1
1867	H_1	OTU_593	0	1	561	D	4	1
1868	H_1	OTU_1732	0	1	520	D	4	1
1869	H_1	OTU_228	0.000130834396362804	1	387	D	4	1
1870	H_1	OTU_350	0.000981257972721028	1	114	D	4	1
1871	H_1	OTU_218	0.000196251594544206	1	323	D	4	1
1872	H_1	OTU_7427	0	1	580	D	4	1
1873	H_1	OTU_1712	0	1	518	D	4	1
1874	H_1	OTU_896	0.000457920387269813	1	200	D	4	1
1875	H_1	OTU_1767	0.0000981257972721028	1	414	D	4	1
1876	H_1	OTU_1149	0.000196251594544206	1	314	D	4	1
1877	H_1	OTU_240	0	1	530	D	4	1
1878	H_1	OTU_1652	0.000228960193634907	1	299	D	4	1
1879	H_1	OTU_1632	0.000883132175448925	1	119	D	4	1
1880	H_1	OTU_1229	0.000163542995453505	1	351	D	4	1
1881	H_1	OTU_216	0.00111209236908383	1	99	D	4	1
1882	H_1	OTU_245	0.000490628986360514	1	186	D	4	1
1883	H_1	OTU_6722	0.000130834396362804	1	401	D	4	1
1884	H_1	OTU_1699	0.000457920387269813	1	198	D	4	1
1885	H_1	OTU_769	0.00035979458999771	1	232	D	4	1
1886	H_1	OTU_6	0.0339515258561476	1	5	D	4	1
1887	H_1	OTU_1741	0.000196251594544206	1	321	D	4	1
1888	H_1	OTU_1872	0.000196251594544206	1	322	D	4	1
1889	H_1	OTU_805	0.000163542995453505	1	373	D	4	1
1890	H_1	OTU_471	0.0000981257972721028	1	428	D	4	1
1891	H_1	OTU_4869	0.0000981257972721028	1	429	D	4	1
1892	H_1	OTU_94	0.0180551466980669	1	8	D	4	1
1893	H_1	OTU_1270	0.000817714977267524	1	124	D	4	1
1894	H_1	OTU_29	0	1	536	D	4	1
1895	H_1	OTU_1402	0.0000327085990907009	1	468	D	4	1
1896	H_1	OTU_34	0	1	545	D	4	1
1897	H_1	OTU_421	0.00068688058090472	1	150	D	4	1
1898	H_1	OTU_6790	0	1	568	D	4	1
1899	H_1	OTU_1642	0.000196251594544206	1	319	D	4	1
1900	H_1	OTU_1012	0.0000654171981814019	1	438	D	4	1
1901	H_1	OTU_981	0.000752297779086122	1	136	D	4	1
1902	H_1	OTU_111	0.00314002551270729	1	47	D	4	1
1903	H_1	OTU_910	0.00035979458999771	1	234	D	4	1
1904	H_1	OTU_33	0.00539691884996566	1	27	D	4	1
1905	H_1	OTU_4415	0.000196251594544206	1	336	D	4	1
1906	H_1	OTU_1396	0.000294377391816309	1	256	D	4	1
1907	H_1	OTU_369	0.0000654171981814019	1	448	D	4	1
1908	H_1	OTU_199	0.0034344029045236	1	43	D	4	1
1909	H_1	OTU_1246	0.0000981257972721028	1	407	D	4	1
1910	H_1	OTU_309	0.000752297779086122	1	133	D	4	1
1911	H_1	OTU_269	0.000752297779086122	1	132	D	4	1
1912	H_1	OTU_2891	0.000196251594544206	1	330	D	4	1
1913	H_1	OTU_5494	0.000294377391816309	1	266	D	4	1
1914	H_1	OTU_136	0.000719589179995421	1	137	D	4	1
1915	H_1	OTU_221	0.000719589179995421	1	138	D	4	1
1916	H_1	OTU_5	0.033362771072515	1	6	D	4	1
1917	H_1	OTU_7254	0	1	574	D	4	1
1918	H_1	OTU_1802	0.0000981257972721028	1	415	D	4	1
1919	H_1	OTU_1970	0.0000981257972721028	1	416	D	4	1
1920	H_1	OTU_886	0.000883132175448925	1	121	D	4	1
1921	H_1	OTU_3816	0.000228960193634907	1	301	D	4	1
1922	H_1	OTU_893	0.00202793314362346	1	65	D	4	1
1923	H_1	OTU_696	0.000130834396362804	1	402	D	4	1
1924	H_1	OTU_1643	0	1	517	D	4	1
1925	H_1	OTU_722	0.000130834396362804	1	403	D	4	1
1926	H_1	OTU_395	0.00163542995453505	1	79	D	4	1
1927	H_1	OTU_5649	0.00068688058090472	1	151	D	4	1
1928	H_1	OTU_1444	0.000196251594544206	1	318	D	4	1
1929	H_1	OTU_1650	0.000196251594544206	1	320	D	4	1
1930	H_1	OTU_574	0.000228960193634907	1	304	D	4	1
1931	H_1	OTU_6539	0.000228960193634907	1	308	D	4	1
1932	H_1	OTU_91	0.000228960193634907	1	310	D	4	1
1933	H_1	OTU_1587	0	1	516	D	4	1
1934	H_1	OTU_2460	0.000196251594544206	1	326	D	4	1
1935	H_1	OTU_17	0.0176299349098878	1	9	D	4	1
1936	H_1	OTU_3263	0.000196251594544206	1	332	D	4	1
1937	H_1	OTU_93	0	1	584	D	4	1
1938	H_1	OTU_863	0.00212605894089556	1	59	D	4	1
1939	H_1	OTU_1293	0.000457920387269813	1	197	D	4	1
1940	H_1	OTU_882	0.00209335034180486	1	60	D	4	1
1941	H_1	OTU_21	0.010172374317208	1	14	D	4	1
1942	H_1	OTU_1020	0.000130834396362804	1	376	D	4	1
1943	H_1	OTU_659	0	1	566	D	4	1
1944	H_1	OTU_121	0.0000654171981814019	1	441	D	4	1
1945	H_1	OTU_101	0.000294377391816309	1	252	D	4	1
1946	H_1	OTU_32	0.000588754783632617	1	160	D	4	1
1947	H_1	OTU_150	0.000294377391816309	1	257	D	4	1
1948	H_1	OTU_231	0.000294377391816309	1	260	D	4	1
1949	H_1	OTU_967	0.000196251594544206	1	345	D	4	1
1950	H_1	OTU_774	0.000196251594544206	1	344	D	4	1
1951	H_1	OTU_2878	0.000719589179995421	1	139	D	4	1
1952	H_1	OTU_4202	0.00242043633271187	1	53	D	4	1
1953	H_1	OTU_589	0.0000654171981814019	1	453	D	4	1
1954	H_1	OTU_266	0.00101396657181173	1	109	D	4	1
1955	H_1	OTU_2369	0.00101396657181173	1	108	D	4	1
1956	H_1	OTU_123	0.000228960193634907	1	296	D	4	1
1957	H_1	OTU_25	0.00366336309815851	1	38	D	4	1
1958	H_1	OTU_64	0.00101396657181173	1	111	D	4	1
1959	H_1	OTU_959	0.00101396657181173	1	112	D	4	1
1960	H_1	OTU_2966	0.000163542995453505	1	362	D	4	1
1961	H_1	OTU_3326	0.00202793314362346	1	63	D	4	1
1962	H_1	OTU_730	0	1	575	D	4	1
1963	H_1	OTU_1277	0.00068688058090472	1	146	D	4	1
1964	H_1	OTU_141	0.00068688058090472	1	147	D	4	1
1965	H_1	OTU_2284	0.000490628986360514	1	185	D	4	1
1966	H_1	OTU_41	0.00104667517090243	1	106	D	4	1
1967	H_1	OTU_889	0.00163542995453505	1	81	D	4	1
1968	H_1	OTU_2510	0.000490628986360514	1	187	D	4	1
1969	H_1	OTU_4	0.0267556340561934	1	7	D	4	1
1970	H_1	OTU_70	0.00104667517090243	1	107	D	4	1
1971	H_1	OTU_4498	0.0000981257972721028	1	427	D	4	1
1972	H_1	OTU_6522	0.0000327085990907009	1	500	D	4	1
1973	H_1	OTU_5668	0.000490628986360514	1	191	D	4	1
1974	H_1	OTU_368	0	1	551	D	4	1
1975	H_1	OTU_73	0.000523337585451215	1	182	D	4	1
1976	H_1	OTU_95	0.000490628986360514	1	193	D	4	1
1977	H_1	OTU_28	0.00556046184541916	1	25	D	4	1
1978	H_1	OTU_5595	0	1	558	D	4	1
1979	H_1	OTU_627	0.0000981257972721028	1	433	D	4	1
1980	H_1	OTU_79	0.00183168154907925	1	74	D	4	1
1981	H_1	OTU_570	0.000752297779086122	1	134	D	4	1
1982	H_1	OTU_1539	0	1	513	D	4	1
1983	H_1	OTU_2614	0.000621463382723318	1	154	D	4	1
1984	H_1	OTU_1060	0.000294377391816309	1	253	D	4	1
1985	H_1	OTU_3033	0	1	541	D	4	1
1986	H_1	OTU_1054	0.000130834396362804	1	377	D	4	1
1987	H_1	OTU_109	0.000294377391816309	1	254	D	4	1
1988	H_1	OTU_222	0.0000327085990907009	1	477	D	4	1
1989	H_1	OTU_238	0.0000327085990907009	1	478	D	4	1
1990	H_1	OTU_398	0.0000654171981814019	1	450	D	4	1
1991	H_1	OTU_587	0.0000654171981814019	1	452	D	4	1
1992	H_1	OTU_292	0	1	538	D	4	1
1993	H_1	OTU_1131	0.000228960193634907	1	294	D	4	1
1994	H_1	OTU_526	0.000294377391816309	1	264	D	4	1
1995	H_1	OTU_138	0.0000981257972721028	1	408	D	4	1
1996	H_1	OTU_3490	0.000392503189088411	1	214	D	4	1
1997	H_1	OTU_191	0.000163542995453505	1	357	D	4	1
1998	H_1	OTU_562	0.000294377391816309	1	268	D	4	1
1999	H_1	OTU_7369	0.0000654171981814019	1	459	D	4	1
[truncated: 5,632 more rows]
