# Supplementary material for: Neuroprotective Effects of Oligosaccharides From Periplaneta Americana on Parkinson’s Disease Models In Vitro and In Vivo
Source: Front Pharmacol. 2022 Jul 18;13:936818. doi: 10.3389/fphar.2022.936818 (PMC9340460; doi:10.3389/fphar.2022.936818)
Supplement: Supplementary file 2 [file DataSheet1.zip › 16S rRNA/03.AlphaDiversity/Rarefaction_curve_data_summary.csv]

	Sample	Depth	Measure	Alpha_diversity_mean	Alpha_diversity_sd	SampleID	Group	Type	Number
1	C_1	1	Observed	2	0	C_1	A	1	1
14	C_1	10	Observed	16.8	0.966091783079296	C_1	A	1	1
15	C_1	100	Observed	98.4	4.28952211790544	C_1	A	1	1
24	C_1	500	Observed	269.2	4.99332888295307	C_1	A	1	1
13	C_1	1000	Observed	389.6	5.75036230742609	C_1	A	1	1
26	C_1	2000	Observed	550.4	9.28319868244657	C_1	A	1	1
27	C_1	3000	Observed	653.8	11.1499875435905	C_1	A	1	1
12	C_1	4000	Observed	729	11.472188592902	C_1	A	1	1
25	C_1	5000	Observed	791.2	6.44980619863884	C_1	A	1	1
30	C_1	6000	Observed	843.6	12.3630273171438	C_1	A	1	1
10	C_1	7000	Observed	901	14.9238809370158	C_1	A	1	1
11	C_1	8000	Observed	942.8	5.03763612995002	C_1	A	1	1
20	C_1	9000	Observed	962.2	11.7042252579523	C_1	A	1	1
9	C_1	10000	Observed	984.6	9.08050414655241	C_1	A	1	1
22	C_1	11000	Observed	1010	8.05536398239638	C_1	A	1	1
23	C_1	12000	Observed	1042.4	8.52186729667989	C_1	A	1	1
8	C_1	13000	Observed	1063.6	12.7087021804396	C_1	A	1	1
21	C_1	14000	Observed	1076.8	10.046558282981	C_1	A	1	1
29	C_1	15000	Observed	1091.8	6.5565912552857	C_1	A	1	1
6	C_1	16000	Observed	1094.2	5.40473043833928	C_1	A	1	1
7	C_1	17000	Observed	1111.8	5.95259047250299	C_1	A	1	1
16	C_1	18000	Observed	1130	9.11652955411823	C_1	A	1	1
5	C_1	19000	Observed	1132.8	6.43255608430877	C_1	A	1	1
18	C_1	20000	Observed	1148.6	6.48159788255266	C_1	A	1	1
19	C_1	21000	Observed	1160.6	7.04035983928852	C_1	A	1	1
4	C_1	22000	Observed	1161	4.83620604284897	C_1	A	1	1
17	C_1	23000	Observed	1159.2	6.09553570701998	C_1	A	1	1
28	C_1	24000	Observed	1181.2	5.03763612995002	C_1	A	1	1
2	C_1	25000	Observed	1185.4	3.68329562574967	C_1	A	1	1
3	C_1	26000	Observed	1196.2	6.47130417904906	C_1	A	1	1
43	C_2	1	Observed	2	0	C_2	A	1	2
44	C_2	10	Observed	16.8	0.843274042711568	C_2	A	1	2
40	C_2	100	Observed	88.2	5.21642704454985	C_2	A	1	2
38	C_2	500	Observed	202.8	4.19523539268061	C_2	A	1	2
50	C_2	1000	Observed	292.8	5.81568759668384	C_2	A	1	2
54	C_2	2000	Observed	409.8	5.30094331227943	C_2	A	1	2
55	C_2	3000	Observed	514.2	8.63391246448819	C_2	A	1	2
49	C_2	4000	Observed	571.8	9.04863402828171	C_2	A	1	2
58	C_2	5000	Observed	638	9.95545634871205	C_2	A	1	2
60	C_2	6000	Observed	675.4	8.80719402912566	C_2	A	1	2
39	C_2	7000	Observed	714.8	10.9158396633312	C_2	A	1	2
37	C_2	8000	Observed	771.2	10.1784085199996	C_2	A	1	2
35	C_2	9000	Observed	779.4	10.6983903254441	C_2	A	1	2
46	C_2	10000	Observed	821.6	8.4957505717728	C_2	A	1	2
51	C_2	11000	Observed	837.6	6.95701085237043	C_2	A	1	2
52	C_2	12000	Observed	870.4	10.358034991681	C_2	A	1	2
45	C_2	13000	Observed	878.6	9.14148055112883	C_2	A	1	2
56	C_2	14000	Observed	907.8	7.4899933244296	C_2	A	1	2
59	C_2	15000	Observed	913.8	5.425249610233	C_2	A	1	2
36	C_2	16000	Observed	939.6	10.4434987751551	C_2	A	1	2
34	C_2	17000	Observed	956.2	9.949316001057	C_2	A	1	2
32	C_2	18000	Observed	969	5.64210362660359	C_2	A	1	2
42	C_2	19000	Observed	984.4	4.31534728871527	C_2	A	1	2
47	C_2	20000	Observed	999	8.77179824462718	C_2	A	1	2
48	C_2	21000	Observed	996.8	7.26024180803306	C_2	A	1	2
41	C_2	22000	Observed	1013.8	7.23341013784109	C_2	A	1	2
53	C_2	23000	Observed	1031.2	8.51404069105198	C_2	A	1	2
57	C_2	24000	Observed	1030.4	10.7888831674089	C_2	A	1	2
33	C_2	25000	Observed	1047.2	10.156552345927	C_2	A	1	2
31	C_2	26000	Observed	1046.4	6.25033332444492	C_2	A	1	2
84	C_3	1	Observed	2	0	C_3	A	1	3
81	C_3	10	Observed	18.4	1.03279555898864	C_3	A	1	3
61	C_3	100	Observed	108.8	2.83627298482435	C_3	A	1	3
67	C_3	500	Observed	286.4	6.62989860824097	C_3	A	1	3
79	C_3	1000	Observed	427.2	8.48789988421426	C_3	A	1	3
80	C_3	2000	Observed	588.6	5.1218486246016	C_3	A	1	3
77	C_3	3000	Observed	704.2	12.1422128680621	C_3	A	1	3
85	C_3	4000	Observed	786.2	10.1483441451741	C_3	A	1	3
88	C_3	5000	Observed	854.6	9.96716832628227	C_3	A	1	3
90	C_3	6000	Observed	908.2	13.4944433008554	C_3	A	1	3
68	C_3	7000	Observed	973.2	6.63659886119724	C_3	A	1	3
66	C_3	8000	Observed	987.4	9.01911550233416	C_3	A	1	3
74	C_3	9000	Observed	1033.4	7.33409086996397	C_3	A	1	3
75	C_3	10000	Observed	1054.6	9.15362708924112	C_3	A	1	3
76	C_3	11000	Observed	1085.8	9.1098237572902	C_3	A	1	3
73	C_3	12000	Observed	1111.2	9.35948716543807	C_3	A	1	3
82	C_3	13000	Observed	1134.2	9.87083245391863	C_3	A	1	3
86	C_3	14000	Observed	1155.4	5.39650092395269	C_3	A	1	3
89	C_3	15000	Observed	1181.8	7.54909854809757	C_3	A	1	3
65	C_3	16000	Observed	1183.6	9.21110440959413	C_3	A	1	3
64	C_3	17000	Observed	1210.8	7.50111102881878	C_3	A	1	3
70	C_3	18000	Observed	1224.2	6.43687294680681	C_3	A	1	3
71	C_3	19000	Observed	1244.2	7.6223356000638	C_3	A	1	3
72	C_3	20000	Observed	1251.4	6.39531078212779	C_3	A	1	3
69	C_3	21000	Observed	1269.4	7.63107681348663	C_3	A	1	3
78	C_3	22000	Observed	1271.2	6.97933457509461	C_3	A	1	3
83	C_3	23000	Observed	1284.8	7.4565407529229	C_3	A	1	3
87	C_3	24000	Observed	1294.8	8.38252149813328	C_3	A	1	3
63	C_3	25000	Observed	1299.2	6.60302960768767	C_3	A	1	3
62	C_3	26000	Observed	1305.2	6.63659886119724	C_3	A	1	3
330	N_1	1	Observed	2	0	N_1	B	2	1
328	N_1	10	Observed	15.6	1.3984117975602	N_1	B	2	1
303	N_1	100	Observed	78.8	3.13404247294484	N_1	B	2	1
306	N_1	500	Observed	208	5.86893895388634	N_1	B	2	1
318	N_1	1000	Observed	312.6	8.73117021557439	N_1	B	2	1
301	N_1	2000	Observed	461.4	7.45430524372773	N_1	B	2	1
305	N_1	3000	Observed	546.8	9.60555394897487	N_1	B	2	1
317	N_1	4000	Observed	630.6	10.8939330720258	N_1	B	2	1
329	N_1	5000	Observed	690.2	9.92695544688524	N_1	B	2	1
327	N_1	6000	Observed	749.2	8.50098033562404	N_1	B	2	1
307	N_1	7000	Observed	780.4	9.31903666933683	N_1	B	2	1
316	N_1	8000	Observed	821.6	8.46955331368386	N_1	B	2	1
325	N_1	9000	Observed	858	11.2644968324772	N_1	B	2	1
314	N_1	10000	Observed	885	8.32999933306653	N_1	B	2	1
315	N_1	11000	Observed	912.2	9.38616002420585	N_1	B	2	1
324	N_1	12000	Observed	941	8.64420165325996	N_1	B	2	1
313	N_1	13000	Observed	956	9.26162932629987	N_1	B	2	1
326	N_1	14000	Observed	971.2	8.15407192075768	N_1	B	2	1
323	N_1	15000	Observed	998.4	8.33733237379386	N_1	B	2	1
304	N_1	16000	Observed	1026.6	8.30060238777885	N_1	B	2	1
312	N_1	17000	Observed	1027	7.70641868113126	N_1	B	2	1
321	N_1	18000	Observed	1049	6.43341968853959	N_1	B	2	1
310	N_1	19000	Observed	1063.6	4.10419839243237	N_1	B	2	1
311	N_1	20000	Observed	1077	10.4482853457717	N_1	B	2	1
320	N_1	21000	Observed	1085.6	9.04064894425911	N_1	B	2	1
309	N_1	22000	Observed	1101.2	9.22797678559908	N_1	B	2	1
322	N_1	23000	Observed	1102.4	6.92499498595887	N_1	B	2	1
319	N_1	24000	Observed	1107.4	6.73382836464106	N_1	B	2	1
302	N_1	25000	Observed	1113.6	9.31903666933683	N_1	B	2	1
308	N_1	26000	Observed	1137	5.42115198909686	N_1	B	2	1
340	N_2	1	Observed	2	0	N_2	B	2	2
349	N_2	10	Observed	17.2	1.07496769977314	N_2	B	2	2
331	N_2	100	Observed	103	3.34165627596057	N_2	B	2	2
334	N_2	500	Observed	256.2	4.04007700696685	N_2	B	2	2
347	N_2	1000	Observed	370.2	5.66568618968612	N_2	B	2	2
332	N_2	2000	Observed	490.2	8.62103370960943	N_2	B	2	2
333	N_2	3000	Observed	584.8	7.02693231629406	N_2	B	2	2
338	N_2	4000	Observed	646.2	5.89632654003038	N_2	B	2	2
335	N_2	5000	Observed	690.8	5.50151494287407	N_2	B	2	2
336	N_2	6000	Observed	739	5.10446427703785	N_2	B	2	2
345	N_2	7000	Observed	780.8	10.4264620610786	N_2	B	2	2
350	N_2	8000	Observed	790	7.94425019187532	N_2	B	2	2
355	N_2	9000	Observed	825.8	6.90330033792211	N_2	B	2	2
348	N_2	10000	Observed	850.2	8.96226657839535	N_2	B	2	2
357	N_2	11000	Observed	859.2	7.36659125149934	N_2	B	2	2
358	N_2	12000	Observed	874.6	5.41705126839727	N_2	B	2	2
343	N_2	13000	Observed	888	7.91622805802528	N_2	B	2	2
356	N_2	14000	Observed	903.8	6.9833134446813	N_2	B	2	2
360	N_2	15000	Observed	912.2	11.3279398931236	N_2	B	2	2
341	N_2	16000	Observed	928	7.11805216802087	N_2	B	2	2
346	N_2	17000	Observed	933	4.76678321535836	N_2	B	2	2
351	N_2	18000	Observed	944.4	7.14609450445953	N_2	B	2	2
344	N_2	19000	Observed	955.4	7.63107681348663	N_2	B	2	2
353	N_2	20000	Observed	968.4	7.22341870431015	N_2	B	2	2
354	N_2	21000	Observed	966.4	5.69209978830308	N_2	B	2	2
339	N_2	22000	Observed	975.2	6.46701030014815	N_2	B	2	2
352	N_2	23000	Observed	978	5.67646212197547	N_2	B	2	2
359	N_2	24000	Observed	986.6	4.69160005873381	N_2	B	2	2
337	N_2	25000	Observed	990.4	6.25033332444492	N_2	B	2	2
342	N_2	26000	Observed	992.2	5.70477382938574	N_2	B	2	2
378	N_3	1	Observed	2	0	N_3	B	2	3
383	N_3	10	Observed	17	0.849836585598797	N_3	B	2	3
371	N_3	100	Observed	103.2	4.55094617756694	N_3	B	2	3
368	N_3	500	Observed	276.2	6.0635523141692	N_3	B	2	3
381	N_3	1000	Observed	369	11.1180533867719	N_3	B	2	3
370	N_3	2000	Observed	525	11.098047876391	N_3	B	2	3
375	N_3	3000	Observed	612.8	11.47170431976	N_3	B	2	3
380	N_3	4000	Observed	712.2	10.1044544632553	N_3	B	2	3
369	N_3	5000	Observed	767.8	8.82483868281895	N_3	B	2	3
374	N_3	6000	Observed	825.4	7.37940075856811	N_3	B	2	3
379	N_3	7000	Observed	874.2	6.48845127900333	N_3	B	2	3
367	N_3	8000	Observed	909.2	9.38320011746763	N_3	B	2	3
365	N_3	9000	Observed	941.4	12.4548071932978	N_3	B	2	3
377	N_3	10000	Observed	969.2	8.03049742474829	N_3	B	2	3
385	N_3	11000	Observed	1004.4	9.06519595914935	N_3	B	2	3
389	N_3	12000	Observed	1022.4	8.94178704485605	N_3	B	2	3
376	N_3	13000	Observed	1045	8.88506862350789	N_3	B	2	3
387	N_3	14000	Observed	1064.2	12.0319020386083	N_3	B	2	3
390	N_3	15000	Observed	1085.6	4.34101882562659	N_3	B	2	3
366	N_3	16000	Observed	1104.4	10.5598821542246	N_3	B	2	3
364	N_3	17000	Observed	1118.6	8.44656406146573	N_3	B	2	3
362	N_3	18000	Observed	1132	7.68837506311386	N_3	B	2	3
373	N_3	19000	Observed	1138.4	4.73286382647969	N_3	B	2	3
382	N_3	20000	Observed	1158	7.67390962214756	N_3	B	2	3
386	N_3	21000	Observed	1166.8	13.0911335558758	N_3	B	2	3
372	N_3	22000	Observed	1178.8	10.2111050658911	N_3	B	2	3
384	N_3	23000	Observed	1184.2	7.7667381970955	N_3	B	2	3
388	N_3	24000	Observed	1199.4	8.12472221747372	N_3	B	2	3
363	N_3	25000	Observed	1204	7.36357401145817	N_3	B	2	3
361	N_3	26000	Observed	1221.6	8.66410218468519	N_3	B	2	3
238	L_1	1	Observed	2	0	L_1	C	3	1
236	L_1	10	Observed	16.4	1.13529242439509	L_1	C	3	1
212	L_1	100	Observed	101.2	3.9214509786274	L_1	C	3	1
217	L_1	500	Observed	278.4	8.85437744847146	L_1	C	3	1
226	L_1	1000	Observed	422	9.10433352249844	L_1	C	3	1
231	L_1	2000	Observed	625.6	10.8709602969461	L_1	C	3	1
228	L_1	3000	Observed	770.4	11.2526540079317	L_1	C	3	1
233	L_1	4000	Observed	877	10.0581641797431	L_1	C	3	1
230	L_1	5000	Observed	975.8	13.6581274135382	L_1	C	3	1
235	L_1	6000	Observed	1034.6	13.0217766324978	L_1	C	3	1
232	L_1	7000	Observed	1098.8	10.4051269414009	L_1	C	3	1
211	L_1	8000	Observed	1159.6	14.0222046134772	L_1	C	3	1
214	L_1	9000	Observed	1195.8	10.2572467607595	L_1	C	3	1
222	L_1	10000	Observed	1237.2	11.0070684360349	L_1	C	3	1
227	L_1	11000	Observed	1281.4	7.37940075856811	L_1	C	3	1
224	L_1	12000	Observed	1297.8	8.31932155353495	L_1	C	3	1
229	L_1	13000	Observed	1329.2	13.2010100623652	L_1	C	3	1
237	L_1	14000	Observed	1355.2	8.78382351573365	L_1	C	3	1
240	L_1	15000	Observed	1371	8.55375161357089	L_1	C	3	1
219	L_1	16000	Observed	1385.8	10.8469145638543	L_1	C	3	1
216	L_1	17000	Observed	1417.2	5.87272414547873	L_1	C	3	1
221	L_1	18000	Observed	1423	8.07258735887489	L_1	C	3	1
218	L_1	19000	Observed	1450	8.37987005998436	L_1	C	3	1
223	L_1	20000	Observed	1456.4	9.68159766429763	L_1	C	3	1
220	L_1	21000	Observed	1468.6	11.2155645818162	L_1	C	3	1
225	L_1	22000	Observed	1471.4	8.52512626169125	L_1	C	3	1
234	L_1	23000	Observed	1483.6	8.12130257751523	L_1	C	3	1
239	L_1	24000	Observed	1494.6	7.55792446523662	L_1	C	3	1
215	L_1	25000	Observed	1513	6.34647758821992	L_1	C	3	1
213	L_1	26000	Observed	1515.4	4.76211904279784	L_1	C	3	1
270	L_2	1	Observed	2	0	L_2	C	3	2
268	L_2	10	Observed	17.8	1.28668393770792	L_2	C	3	2
243	L_2	100	Observed	95.6	3.91010087963071	L_2	C	3	2
247	L_2	500	Observed	299.2	7.35149266778145	L_2	C	3	2
259	L_2	1000	Observed	454	12.0092556897679	L_2	C	3	2
245	L_2	2000	Observed	671.6	8.76609630590746	L_2	C	3	2
249	L_2	3000	Observed	793.8	13.7796145729036	L_2	C	3	2
258	L_2	4000	Observed	901	11.7874698067246	L_2	C	3	2
269	L_2	5000	Observed	981.4	4.59589188539311	L_2	C	3	2
267	L_2	6000	Observed	1037.2	9.86801792548928	L_2	C	3	2
265	L_2	7000	Observed	1106.4	11.3509666744487	L_2	C	3	2
241	L_2	8000	Observed	1161.4	7.45430524372773	L_2	C	3	2
244	L_2	9000	Observed	1190	11.2348663642351	L_2	C	3	2
255	L_2	10000	Observed	1226.8	8.36925590745345	L_2	C	3	2
242	L_2	11000	Observed	1261.4	13.5158343352446	L_2	C	3	2
246	L_2	12000	Observed	1278.2	7.95054156086937	L_2	C	3	2
254	L_2	13000	Observed	1296.4	10.2067515781358	L_2	C	3	2
266	L_2	14000	Observed	1320.6	7.70353454230228	L_2	C	3	2
264	L_2	15000	Observed	1334.8	11.5969344608344	L_2	C	3	2
252	L_2	16000	Observed	1366.4	6.62989860824097	L_2	C	3	2
257	L_2	17000	Observed	1373.6	10.6749967473323	L_2	C	3	2
262	L_2	18000	Observed	1393.8	5.17365119298418	L_2	C	3	2
251	L_2	19000	Observed	1411	8.98455464796237	L_2	C	3	2
256	L_2	20000	Observed	1417	6.94822119522528	L_2	C	3	2
261	L_2	21000	Observed	1424	7.25718035235908	L_2	C	3	2
250	L_2	22000	Observed	1438	4.2687494916219	L_2	C	3	2
263	L_2	23000	Observed	1445.8	8.06156863698926	L_2	C	3	2
260	L_2	24000	Observed	1457.4	7.40945342113708	L_2	C	3	2
248	L_2	25000	Observed	1461.8	5.40473043833928	L_2	C	3	2
253	L_2	26000	Observed	1480.8	9.68618718703197	L_2	C	3	2
289	L_3	1	Observed	2	0	L_3	C	3	3
294	L_3	10	Observed	17.4	0.674948557710553	L_3	C	3	3
272	L_3	100	Observed	95.4	3.33499958354154	L_3	C	3	3
279	L_3	500	Observed	266.2	8.812238963825	L_3	C	3	3
292	L_3	1000	Observed	397.2	6.09553570701998	L_3	C	3	3
277	L_3	2000	Observed	578.8	10.6895587685679	L_3	C	3	3
278	L_3	3000	Observed	728.8	13.2765457354941	L_3	C	3	3
287	L_3	4000	Observed	817.8	12.114729327008	L_3	C	3	3
280	L_3	5000	Observed	898.8	11.8621714332204	L_3	C	3	3
285	L_3	6000	Observed	966.8	11.0070684360349	L_3	C	3	3
290	L_3	7000	Observed	1028.4	8.92935234680172	L_3	C	3	3
271	L_3	8000	Observed	1093.4	11.4314381325264	L_3	C	3	3
275	L_3	9000	Observed	1138	12.5786415094088	L_3	C	3	3
288	L_3	10000	Observed	1153.2	8.35596925689786	L_3	C	3	3
273	L_3	11000	Observed	1207.6	11.5161722035676	L_3	C	3	3
274	L_3	12000	Observed	1224	10.7806410858642	L_3	C	3	3
283	L_3	13000	Observed	1256.6	11.5474864989938	L_3	C	3	3
276	L_3	14000	Observed	1282.4	5.59364719024081	L_3	C	3	3
281	L_3	15000	Observed	1303.8	7.40045043674145	L_3	C	3	3
286	L_3	16000	Observed	1318.6	9.92247728924363	L_3	C	3	3
295	L_3	17000	Observed	1341	7.5608641481425	L_3	C	3	3
296	L_3	18000	Observed	1351.6	5.43241300999023	L_3	C	3	3
293	L_3	19000	Observed	1368.6	8.85751407312207	L_3	C	3	3
298	L_3	20000	Observed	1381.4	5.31350480693613	L_3	C	3	3
299	L_3	21000	Observed	1399.8	6.41958807955083	L_3	C	3	3
284	L_3	22000	Observed	1411.2	5.18973345494095	L_3	C	3	3
297	L_3	23000	Observed	1428.4	9.75021367287234	L_3	C	3	3
300	L_3	24000	Observed	1421.8	10.7025438305313	L_3	C	3	3
282	L_3	25000	Observed	1435.8	8.23879710745311	L_3	C	3	3
291	L_3	26000	Observed	1451.4	6.11101010017529	L_3	C	3	3
113	H_1	1	Observed	2	0	H_1	D	4	1
119	H_1	10	Observed	17.2	0.966091783079296	H_1	D	4	1
102	H_1	100	Observed	115	6.68746754924629	H_1	D	4	1
99	H_1	500	Observed	333.4	8.13838640845551	H_1	D	4	1
112	H_1	1000	Observed	481.6	9.54288565721431	H_1	D	4	1
101	H_1	2000	Observed	694.6	8.44656406146573	H_1	D	4	1
110	H_1	3000	Observed	846	10	H_1	D	4	1
111	H_1	4000	Observed	941.2	9.90173946559111	H_1	D	4	1
100	H_1	5000	Observed	1031.4	12.8931506364167	H_1	D	4	1
109	H_1	6000	Observed	1100.2	9.45691986501595	H_1	D	4	1
117	H_1	7000	Observed	1150.2	10.1702179589886	H_1	D	4	1
98	H_1	8000	Observed	1187.4	11.0458639821026	H_1	D	4	1
95	H_1	9000	Observed	1238.4	9.18694726228468	H_1	D	4	1
108	H_1	10000	Observed	1275.4	9.39325999498222	H_1	D	4	1
97	H_1	11000	Observed	1294.6	5.45791983166562	H_1	D	4	1
106	H_1	12000	Observed	1323	7.04351553637181	H_1	D	4	1
107	H_1	13000	Observed	1338.8	6.11373680965887	H_1	D	4	1
96	H_1	14000	Observed	1363.8	10.7232872240227	H_1	D	4	1
105	H_1	15000	Observed	1387.2	6.22182538417072	H_1	D	4	1
114	H_1	16000	Observed	1415.8	7.41544933829966	H_1	D	4	1
94	H_1	17000	Observed	1414.4	8.06639117986889	H_1	D	4	1
92	H_1	18000	Observed	1431.4	5.73585215987999	H_1	D	4	1
104	H_1	19000	Observed	1439	8.65704594214703	H_1	D	4	1
116	H_1	20000	Observed	1456.2	7.24875468231919	H_1	D	4	1
120	H_1	21000	Observed	1466.6	8.04224954709674	H_1	D	4	1
103	H_1	22000	Observed	1475.8	7.96450458806656	H_1	D	4	1
115	H_1	23000	Observed	1490.8	4.19523539268061	H_1	D	4	1
118	H_1	24000	Observed	1498.6	6.5328231093286	H_1	D	4	1
93	H_1	25000	Observed	1502.6	9.91127304302194	H_1	D	4	1
91	H_1	26000	Observed	1504.6	4.73872931866292	H_1	D	4	1
149	H_2	1	Observed	2	0	H_2	D	4	2
148	H_2	10	Observed	16.4	1.22927259430572	H_2	D	4	2
124	H_2	100	Observed	95	4.71993408616877	H_2	D	4	2
128	H_2	500	Observed	251.4	8.65447860936752	H_2	D	4	2
133	H_2	1000	Observed	377.8	9.40980576018679	H_2	D	4	2
142	H_2	2000	Observed	551	7.3824115301167	H_2	D	4	2
139	H_2	3000	Observed	648	10.5409255338946	H_2	D	4	2
140	H_2	4000	Observed	752.8	10.1456066025316	H_2	D	4	2
141	H_2	5000	Observed	815.2	8.11308956084069	H_2	D	4	2
147	H_2	6000	Observed	878.2	8.51730265074833	H_2	D	4	2
146	H_2	7000	Observed	932.6	7.64562329411772	H_2	D	4	2
122	H_2	8000	Observed	970.6	6.89685918854856	H_2	D	4	2
125	H_2	9000	Observed	1017.8	11.7799264287459	H_2	D	4	2
129	H_2	10000	Observed	1054.4	12.6033505245409	H_2	D	4	2
138	H_2	11000	Observed	1079.2	13.0741475184172	H_2	D	4	2
135	H_2	12000	Observed	1105.4	11.7194046113463	H_2	D	4	2
136	H_2	13000	Observed	1136.4	12.7261759989227	H_2	D	4	2
137	H_2	14000	Observed	1156.2	7.04666982024527	H_2	D	4	2
145	H_2	15000	Observed	1172.8	7.48628375393589	H_2	D	4	2
143	H_2	16000	Observed	1199.2	8.55310210131713	H_2	D	4	2
121	H_2	17000	Observed	1213	9.44281031614353	H_2	D	4	2
123	H_2	18000	Observed	1224.8	10.8341025367945	H_2	D	4	2
126	H_2	19000	Observed	1241.2	7.83439709089205	H_2	D	4	2
134	H_2	20000	Observed	1262	9.42809041582063	H_2	D	4	2
131	H_2	21000	Observed	1267.8	8.60813568666294	H_2	D	4	2
132	H_2	22000	Observed	1274.8	9.77752524926425	H_2	D	4	2
144	H_2	23000	Observed	1294.4	9.37846232361977	H_2	D	4	2
150	H_2	24000	Observed	1311.6	9.37846232361977	H_2	D	4	2
130	H_2	25000	Observed	1314.2	7.43041796341976	H_2	D	4	2
127	H_2	26000	Observed	1323.4	10.8939330720258	H_2	D	4	2
180	H_3	1	Observed	2	0	H_3	D	4	3
178	H_3	10	Observed	18.2	0.737864787372622	H_3	D	4	3
154	H_3	100	Observed	91.4	2.83039062871384	H_3	D	4	3
158	H_3	500	Observed	252.4	4.28952211790544	H_3	D	4	3
170	H_3	1000	Observed	367.8	6.34997812769636	H_3	D	4	3
163	H_3	2000	Observed	534.8	9.14330356052997	H_3	D	4	3
164	H_3	3000	Observed	642.8	15.071680581659	H_3	D	4	3
169	H_3	4000	Observed	740.4	12.0904002323239	H_3	D	4	3
179	H_3	5000	Observed	821.6	11.6885509034363	H_3	D	4	3
177	H_3	6000	Observed	883.6	13.9745800970508	H_3	D	4	3
175	H_3	7000	Observed	940.8	7.87682959346236	H_3	D	4	3
152	H_3	8000	Observed	971.6	7.67101326060935	H_3	D	4	3
155	H_3	9000	Observed	1013.6	9.5545219079182	H_3	D	4	3
166	H_3	10000	Observed	1049.2	12.3935467078637	H_3	D	4	3
159	H_3	11000	Observed	1074.6	8.49901955129728	H_3	D	4	3
160	H_3	12000	Observed	1098.6	11.0559184753386	H_3	D	4	3
165	H_3	13000	Observed	1131.2	6.8507907086214	H_3	D	4	3
176	H_3	14000	Observed	1157	6.57013444814234	H_3	D	4	3
174	H_3	15000	Observed	1175.4	10.5940234723798	H_3	D	4	3
172	H_3	16000	Observed	1200	9.48683298050514	H_3	D	4	3
151	H_3	17000	Observed	1214.4	5.90291829898097	H_3	D	4	3
153	H_3	18000	Observed	1213.8	11.1300394328941	H_3	D	4	3
162	H_3	19000	Observed	1235.4	7.86059087403033	H_3	D	4	3
156	H_3	20000	Observed	1251.4	7.22726319801163	H_3	D	4	3
157	H_3	21000	Observed	1266.4	6.19677335393187	H_3	D	4	3
161	H_3	22000	Observed	1271.8	5.80134084118108	H_3	D	4	3
173	H_3	23000	Observed	1293	6.34647758821992	H_3	D	4	3
171	H_3	24000	Observed	1298.8	7.18331399842719	H_3	D	4	3
167	H_3	25000	Observed	1310.4	7.4951836386961	H_3	D	4	3
168	H_3	26000	Observed	1319.2	6.14997741639937	H_3	D	4	3
208	H_4	1	Observed	2	0	H_4	D	4	4
209	H_4	10	Observed	17.8	1.66332999331662	H_4	D	4	4
183	H_4	100	Observed	98	2.94392028877595	H_4	D	4	4
194	H_4	500	Observed	266.8	3.80642731296539	H_4	D	4	4
207	H_4	1000	Observed	409	11.2076362856363	H_4	D	4	4
192	H_4	2000	Observed	593.2	6.02218122167265	H_4	D	4	4
193	H_4	3000	Observed	719.6	12.7087021804396	H_4	D	4	4
206	H_4	4000	Observed	811.2	13.7533834221095	H_4	D	4	4
195	H_4	5000	Observed	897.4	9.38142372516619	H_4	D	4	4
204	H_4	6000	Observed	981.6	8.14861951498535	H_4	D	4	4
205	H_4	7000	Observed	998.6	14.3917414589834	H_4	D	4	4
182	H_4	8000	Observed	1066	8.31330927555995	H_4	D	4	4
190	H_4	9000	Observed	1122	11.0252236056942	H_4	D	4	4
203	H_4	10000	Observed	1160.6	12.436952109652	H_4	D	4	4
188	H_4	11000	Observed	1191	9.04617783007461	H_4	D	4	4
189	H_4	12000	Observed	1208.4	10.4859694618836	H_4	D	4	4
202	H_4	13000	Observed	1241.8	13.9717969893322	H_4	D	4	4
191	H_4	14000	Observed	1266.2	8.23879710745311	H_4	D	4	4
200	H_4	15000	Observed	1286.4	10.2393576187398	H_4	D	4	4
201	H_4	16000	Observed	1306.6	8.20636609251893	H_4	D	4	4
181	H_4	17000	Observed	1311.6	10.3794669098819	H_4	D	4	4
186	H_4	18000	Observed	1323.8	7.07813534767456	H_4	D	4	4
199	H_4	19000	Observed	1352.4	10.1302626926562	H_4	D	4	4
184	H_4	20000	Observed	1369.2	11.4037031022578	H_4	D	4	4
185	H_4	21000	Observed	1382.4	9.37846232361977	H_4	D	4	4
198	H_4	22000	Observed	1390.8	7.66231760703712	H_4	D	4	4
187	H_4	23000	Observed	1403.2	4.88080139139283	H_4	D	4	4
196	H_4	24000	Observed	1417.2	9.40685329368375	H_4	D	4	4
197	H_4	25000	Observed	1425.6	10.1083024181995	H_4	D	4	4
210	H_4	26000	Observed	1436.2	7.15619389837301	H_4	D	4	4
