# Supplementary material for: Neuroprotective Effects of Oligosaccharides From Periplaneta Americana on Parkinson’s Disease Models In Vitro and In Vivo
Source: Front Pharmacol. 2022 Jul 18;13:936818. doi: 10.3389/fphar.2022.936818 (PMC9340460; doi:10.3389/fphar.2022.936818)
Supplement: Supplementary file 2 [file DataSheet1.zip › 16S rRNA/04.BetaDiversity/Anosim/Anosim_Test_all.csv]

Groups	Measure	permutations	r.value	p.value	Significance
A vs B	Weighted_UniFrac	999	0.851851851851852	0.1
A vs C	Weighted_UniFrac	999	0.555555555555555	0.1
A vs D	Weighted_UniFrac	999	0.62962962962963	0.055
B vs C	Weighted_UniFrac	999	0.888888888888889	0.1
B vs D	Weighted_UniFrac	999	0.277777777777778	0.164
C vs D	Weighted_UniFrac	999	0.481481481481481	0.057
A vs B vs C vs D	Weighted_UniFrac	999	0.51957671957672	0.001	***
A vs B	Unweighted_UniFrac	999	0.222222222222222	0.1
A vs C	Unweighted_UniFrac	999	0.888888888888889	0.1
A vs D	Unweighted_UniFrac	999	0.722222222222222	0.032	*
B vs C	Unweighted_UniFrac	999	1	0.1
B vs D	Unweighted_UniFrac	999	0.425925925925926	0.029	*
C vs D	Unweighted_UniFrac	999	0.907407407407407	0.027	*
A vs B vs C vs D	Unweighted_UniFrac	999	0.659259259259259	0.001	***
A vs B	Bray_Curtis	999	0.962962962962963	0.1
A vs C	Bray_Curtis	999	1	0.1
A vs D	Bray_Curtis	999	1	0.033	*
B vs C	Bray_Curtis	999	0.925925925925926	0.1
B vs D	Bray_Curtis	999	0.518518518518518	0.034	*
C vs D	Bray_Curtis	999	0.555555555555556	0.053
A vs B vs C vs D	Bray_Curtis	999	0.703703703703704	0.001	***
A vs B	Jaccard	999	0.962962962962963	0.1
A vs C	Jaccard	999	1	0.1
A vs D	Jaccard	999	1	0.029	*
B vs C	Jaccard	999	0.925925925925926	0.1
B vs D	Jaccard	999	0.518518518518518	0.021	*
C vs D	Jaccard	999	0.555555555555556	0.051
A vs B vs C vs D	Jaccard	999	0.703703703703704	0.001	***
