# Supplementary material for: Neuroprotective Effects of Oligosaccharides From Periplaneta Americana on Parkinson’s Disease Models In Vitro and In Vivo
Source: Front Pharmacol. 2022 Jul 18;13:936818. doi: 10.3389/fphar.2022.936818 (PMC9340460; doi:10.3389/fphar.2022.936818)
Supplement: Supplementary file 2 [file DataSheet1.zip › 16S rRNA/04.BetaDiversity/Bray_Curtis/Bray_Curtis.csv]

	C_1	C_2	C_3	N_1	N_2	N_3	L_1	L_2	L_3	H_1	H_2	H_3	H_4
C_1	0	0.471642627083042	0.414087662792326	0.696996219016944	0.750070018204733	0.749964990897633	0.518064696821174	0.49534378938524	0.534764038650049	0.602576669934183	0.671824674415348	0.62711805069318	0.646127993278252
C_2	0.471642627083042	0	0.428861503991038	0.693075199551883	0.734560985856323	0.740232460439714	0.534729029547682	0.562421229519675	0.528532418428792	0.629323624142277	0.678966531298138	0.623372076739952	0.659641506791766
C_3	0.414087662792326	0.428861503991038	0	0.621656630723988	0.689924380338888	0.693985436213415	0.498984736031368	0.543691359753536	0.49338327965271	0.583776781963311	0.635905335387201	0.598550623162022	0.589448256546702
N_1	0.696996219016944	0.693075199551883	0.621656630723988	0	0.585142136955608	0.651379358633245	0.638145917938664	0.666433272650889	0.628168323764179	0.608633244643607	0.581011062876348	0.51127293096205	0.457008822293796
N_2	0.750070018204733	0.734560985856323	0.689924380338888	0.585142136955608	0	0.557344909676516	0.705678476403865	0.749054754236101	0.688594034448957	0.704348130513934	0.527552163562526	0.692129953787985	0.512498249544882
N_3	0.749964990897633	0.740232460439714	0.693985436213415	0.651379358633245	0.557344909676516	0	0.73396583111609	0.764073659151379	0.722132754516174	0.693040190449517	0.525766699341829	0.677741212715306	0.528147318302759
L_1	0.518064696821174	0.534729029547682	0.498984736031368	0.638145917938664	0.705678476403865	0.73396583111609	0	0.231970312281193	0.154915277972273	0.391576809970592	0.538089903374877	0.465796106987817	0.542501050273071
L_2	0.49534378938524	0.562421229519675	0.543691359753536	0.666433272650889	0.749054754236101	0.764073659151379	0.231970312281193	0	0.310005601456379	0.40225458619241	0.593824394342529	0.505321383559726	0.591093684357933
L_3	0.534764038650049	0.528532418428792	0.49338327965271	0.628168323764179	0.688594034448957	0.722132754516174	0.154915277972273	0.310005601456379	0	0.406560705783504	0.519325024506372	0.458094104467161	0.52699201792466
H_1	0.602576669934183	0.629323624142277	0.583776781963311	0.608633244643607	0.704348130513934	0.693040190449517	0.391576809970592	0.40225458619241	0.406560705783504	0	0.52534659011343	0.451582411426971	0.50920739392242
H_2	0.671824674415348	0.678966531298138	0.635905335387201	0.581011062876348	0.527552163562526	0.525766699341829	0.538089903374877	0.593824394342529	0.519325024506372	0.52534659011343	0	0.484315922139756	0.340218456798768
H_3	0.62711805069318	0.623372076739952	0.598550623162022	0.51127293096205	0.692129953787985	0.677741212715306	0.465796106987817	0.505321383559726	0.458094104467161	0.451582411426971	0.484315922139756	0	0.442935163142417
H_4	0.646127993278252	0.659641506791766	0.589448256546702	0.457008822293796	0.512498249544882	0.528147318302759	0.542501050273071	0.591093684357933	0.52699201792466	0.50920739392242	0.340218456798768	0.442935163142417	0
