# Supplementary material for: Neuroprotective Effects of Oligosaccharides From Periplaneta Americana on Parkinson’s Disease Models In Vitro and In Vivo
Source: Front Pharmacol. 2022 Jul 18;13:936818. doi: 10.3389/fphar.2022.936818 (PMC9340460; doi:10.3389/fphar.2022.936818)
Supplement: Supplementary file 2 [file DataSheet1.zip › 16S rRNA/04.BetaDiversity/NMDS/NMDS_Bray_Curtis_scores.csv]

	MDS1	MDS2	SampleID	Group	Type	Number
C_1	-0.46757915930159	-0.820277133294511	C_1	A	1	1
C_2	0.24157433574607	-0.524555136202244	C_2	A	1	2
C_3	0.120946545230614	-0.359789241384927	C_3	A	1	3
N_1	0.360798010273025	0.265679528797509	N_1	B	2	1
N_2	0.916229486438225	0.299979267992062	N_2	B	2	2
N_3	0.472564604689475	-0.127771733405658	N_3	B	2	3
L_1	-0.74666305408127	0.376804041536252	L_1	C	3	1
L_2	-0.537344554051379	0.0720367146693706	L_2	C	3	2
L_3	-0.470755499990033	0.473428819546099	L_3	C	3	3
H_1	-0.231782462828515	0.0935313367160368	H_1	D	4	1
H_2	0.226437435562801	0.129655302887865	H_2	D	4	2
H_3	0.0353275831982758	-0.0417433559671335	H_3	D	4	3
H_4	0.0802467291143002	0.163021588109281	H_4	D	4	4
