# Supplementary material for: Neuroprotective Effects of Oligosaccharides From Periplaneta Americana on Parkinson’s Disease Models In Vitro and In Vivo
Source: Front Pharmacol. 2022 Jul 18;13:936818. doi: 10.3389/fphar.2022.936818 (PMC9340460; doi:10.3389/fphar.2022.936818)
Supplement: Supplementary file 2 [file DataSheet1.zip › 16S rRNA/04.BetaDiversity/NMDS/NMDS_Jaccard_scores.csv]

	MDS1	MDS2	SampleID	Group	Type	Number
C_1	-0.244908798359704	-0.429621933728721	C_1	A	1	1
C_2	0.126518010153486	-0.274743943589841	C_2	A	1	2
C_3	0.0633444735385497	-0.188443427282563	C_3	A	1	3
N_1	0.188971825473403	0.139144789027996	N_1	B	2	1
N_2	0.479881586881038	0.15711601240811	N_2	B	2	2
N_3	0.24751174368885	-0.0669270707269955	N_3	B	2	3
L_1	-0.391067151097449	0.197359083597608	L_1	C	3	1
L_2	-0.281435259886257	0.0377349248384238	L_2	C	3	2
L_3	-0.24655847917197	0.247962328642309	L_3	C	3	3
H_1	-0.121396075043081	0.0489921810986515	H_1	D	4	1
H_2	0.118602308574094	0.0679003571342274	H_2	D	4	2
H_3	0.0185032239127979	-0.0218603513270492	H_3	D	4	3
H_4	0.0420325913362425	0.0853870499078431	H_4	D	4	4
