# Supplementary material for: Neuroprotective Effects of Oligosaccharides From Periplaneta Americana on Parkinson’s Disease Models In Vitro and In Vivo
Source: Front Pharmacol. 2022 Jul 18;13:936818. doi: 10.3389/fphar.2022.936818 (PMC9340460; doi:10.3389/fphar.2022.936818)
Supplement: Supplementary file 2 [file DataSheet1.zip › 16S rRNA/04.BetaDiversity/NMDS/NMDS_Unweighted_UniFrac_scores.csv]

	MDS1	MDS2	SampleID	Group	Type	Number
C_1	-0.04252200810612	-0.384415239748787	C_1	A	1	1
C_2	-0.161278579239752	-0.0939521399356115	C_2	A	1	2
C_3	-0.0695644708982165	-0.0979263922102082	C_3	A	1	3
N_1	-0.155282580938967	0.00143081143329617	N_1	B	2	1
N_2	-0.287950394425578	0.267034474403556	N_2	B	2	2
N_3	-0.136144674976052	0.0743667423750861	N_3	B	2	3
L_1	0.363715631366022	0.0691699038935152	L_1	C	3	1
L_2	0.256454675380897	-0.0175833247181198	L_2	C	3	2
L_3	0.226345837256065	0.131787959906667	L_3	C	3	3
H_1	0.0935467992227207	0.00379027198162581	H_1	D	4	1
H_2	-0.0631780777280843	0.0189796275244731	H_2	D	4	2
H_3	-0.00608221104707359	-0.0176913995336751	H_3	D	4	3
H_4	-0.0180599458658614	0.0450087046281826	H_4	D	4	4
