# Supplementary material for: Neuroprotective Effects of Oligosaccharides From Periplaneta Americana on Parkinson’s Disease Models In Vitro and In Vivo
Source: Front Pharmacol. 2022 Jul 18;13:936818. doi: 10.3389/fphar.2022.936818 (PMC9340460; doi:10.3389/fphar.2022.936818)
Supplement: Supplementary file 2 [file DataSheet1.zip › 16S rRNA/04.BetaDiversity/NMDS/NMDS_Weighted_UniFrac_scores.csv]

	MDS1	MDS2	SampleID	Group	Type	Number
C_1	-0.169214083857991	-0.0725244388202495	C_1	A	1	1
C_2	-0.181947650964953	-0.135724996143005	C_2	A	1	2
C_3	-0.0362950720272638	-0.119962086161706	C_3	A	1	3
N_1	0.0864405923750255	0.172643600862818	N_1	B	2	1
N_2	0.257717398493102	-0.0762281892383314	N_2	B	2	2
N_3	0.418550858498758	-0.0663879934945198	N_3	B	2	3
L_1	-0.175344175971844	0.0193519601971878	L_1	C	3	1
L_2	-0.226641169468124	0.0379665966020776	L_2	C	3	2
L_3	-0.157338863267149	0.0153768169869787	L_3	C	3	3
H_1	-0.0224455034887081	0.0420101918598124	H_1	D	4	1
H_2	0.24105398213966	0.0609256573974557	H_2	D	4	2
H_3	-0.142242732253628	0.0853698122137839	H_3	D	4	3
H_4	0.107706419793116	0.0371830677376973	H_4	D	4	4
