# Supplementary material for: Neuroprotective Effects of Oligosaccharides From Periplaneta Americana on Parkinson’s Disease Models In Vitro and In Vivo
Source: Front Pharmacol. 2022 Jul 18;13:936818. doi: 10.3389/fphar.2022.936818 (PMC9340460; doi:10.3389/fphar.2022.936818)
Supplement: Supplementary file 2 [file DataSheet1.zip › 16S rRNA/04.BetaDiversity/PCA/pca_eigenvalue.csv]

	eigenvalue
PC1	2618.03428323861
PC2	1535.19260427955
PC3	936.001584373381
PC4	643.375133717457
PC5	557.795414897652
PC6	435.79855402745
PC7	281.664860766068
PC8	259.148683966189
PC9	231.632200527652
PC10	156.58052625481
PC11	99.3519270058736
PC12	17.5181454732372
