# Supplementary material for: Neuroprotective Effects of Oligosaccharides From Periplaneta Americana on Parkinson’s Disease Models In Vitro and In Vivo
Source: Front Pharmacol. 2022 Jul 18;13:936818. doi: 10.3389/fphar.2022.936818 (PMC9340460; doi:10.3389/fphar.2022.936818)
Supplement: Supplementary file 2 [file DataSheet1.zip › 16S rRNA/04.BetaDiversity/PCA/pca_loadings.csv]

	PC1	PC2	PC3	Kingdom	Phylum	Class	Order	Family	Genus	Species	OTU	OTU	dist
OTU_1	-4.60616477943527	0.481142775559561	-0.747701638157114	Bacteria	Firmicutes	Erysipelotrichia	Erysipelotrichales	Erysipelotrichaceae	Catenibacterium	g__Catenibacterium_OTU_1	OTU_1	OTU_1	21.4482523457831
OTU_13	-3.34915746587879	1.01996606000328	0.0986270698015645	Bacteria	Firmicutes	Erysipelotrichia	Erysipelotrichales	Erysipelotrichaceae	Catenibacterium	g__Catenibacterium_OTU_13	OTU_13	OTU_13	12.2571864948102
OTU_4	1.06703597113111	-3.13124501945317	2.40958573562739	Bacteria	Firmicutes	Erysipelotrichia	Erysipelotrichales	Erysipelotrichaceae	Allobaculum	Allobaculum stercoricanis DSM 13633	OTU_4	OTU_4	10.943261135538
OTU_2	3.16264685351569	0.589715210015275	0.521776802326061	Bacteria	Firmicutes	Bacilli	Lactobacillales	Lactobacillaceae	Lactobacillus	Lactobacillus gasseri	OTU_2	OTU_2	10.3500991489761
OTU_3	-0.80004168853408	-2.1146897364551	-1.19348544654345	Bacteria	Bacteroidetes	Bacteroidia	Bacteroidales	Muribaculaceae	f__Muribaculaceae_OTU_3	f__Muribaculaceae_OTU_3	OTU_3	OTU_3	5.11197938486101
OTU_15	2.02591841142977	0.707160541868856	0.315719977019695	Bacteria	Firmicutes	Bacilli	Lactobacillales	Lactobacillaceae	Lactobacillus	Lactobacillus sp. KC38	OTU_15	OTU_15	4.60442144174639
OTU_7	-1.24131248829113	-1.72917487486534	-1.7872476406584	Bacteria	Firmicutes	Bacilli	Lactobacillales	Lactobacillaceae	Lactobacillus	Lactobacillus crispatus	OTU_7	OTU_7	4.53090244145311
OTU_94	0.370162052773057	-2.06641661290447	1.092661510303	Bacteria	Firmicutes	Erysipelotrichia	Erysipelotrichales	Erysipelotrichaceae	Allobaculum	Allobaculum stercoricanis DSM 13633	OTU_94	OTU_94	4.40709756340073
OTU_11	1.68009266200294	0.706923627760144	-0.836411461883831	Bacteria	Bacteroidetes	Bacteroidia	Bacteroidales	Marinifilaceae	Odoribacter	Culturomica massiliensis	OTU_11	OTU_11	3.32245236840168
OTU_27	1.47767187547534	0.409247136272935	-0.43279278561063	Bacteria	Bacteroidetes	Bacteroidia	Bacteroidales	Rikenellaceae	Alistipes	Alistipes finegoldii	OTU_27	OTU_27	2.35099739011841
OTU_9	1.24009052399846	0.865621029870388	-1.07328821345354	Bacteria	Epsilonbacteraeota	Campylobacteria	Campylobacterales	Helicobacteraceae	Helicobacter	Helicobacter sp. MIT 03-1616	OTU_9	OTU_9	2.28712427506465
OTU_6	-1.34191712911297	-0.380897290776321	0.598381284136403	Bacteria	Bacteroidetes	Bacteroidia	Bacteroidales	Muribaculaceae	f__Muribaculaceae_OTU_6	f__Muribaculaceae_OTU_6	OTU_6	OTU_6	1.94582432752754
OTU_22	-0.792692298319419	1.11275022483855	0.874847928453876	Bacteria	Bacteroidetes	Bacteroidia	Bacteroidales	Muribaculaceae	f__Muribaculaceae_OTU_22	f__Muribaculaceae_OTU_22	OTU_22	OTU_22	1.86657414269317
OTU_34	0.923968684150008	0.953394539906279	-0.901144023824168	Bacteria	Deferribacteres	Deferribacteres	Deferribacterales	Deferribacteraceae	Mucispirillum	Mucispirillum sp. 69	OTU_34	OTU_34	1.762679278013
OTU_16	-1.1804232387713	-0.551484112708084	-0.22108269407469	Bacteria	Firmicutes	Clostridia	Clostridiales	Lachnospiraceae	Lachnospiraceae NK4A136 group	g__Lachnospiraceae NK4A136 group_OTU_16	OTU_16	OTU_16	1.69753374920074
OTU_10	0.8836581652013	-0.94752119087975	1.37349242693341	Bacteria	Firmicutes	Bacilli	Bacillales	Staphylococcaceae	Staphylococcus	Staphylococcus succinus subsp. succinus	OTU_10	OTU_10	1.67864816009311
OTU_2350	-1.2794635133021	-0.108875824277171	-0.410173252411134	Bacteria	Firmicutes	Erysipelotrichia	Erysipelotrichales	Erysipelotrichaceae	Catenibacterium	g__Catenibacterium_OTU_2350	OTU_2350	OTU_2350	1.64888082698338
OTU_14	-1.15990495493368	0.386607911238355	1.00716366807808	Bacteria	Bacteroidetes	Bacteroidia	Bacteroidales	Muribaculaceae	f__Muribaculaceae_OTU_14	f__Muribaculaceae_OTU_14	OTU_14	OTU_14	1.49484518151179
OTU_23	-0.805042199268349	0.897306110550948	0.685235313154447	Bacteria	Bacteroidetes	Bacteroidia	Bacteroidales	Bacteroidaceae	Bacteroides	Bacteroides caecimuris	OTU_23	OTU_23	1.45325119863489
OTU_29	-0.655143660124436	0.95559132433279	0.461350984704879	Bacteria	Bacteroidetes	Bacteroidia	Bacteroidales	Prevotellaceae	Prevotellaceae Ga6A1 group	g__Prevotellaceae Ga6A1 group_OTU_29	OTU_29	OTU_29	1.34236799454134
OTU_26	1.09697920461453	0.365494027753353	-0.381631781290535	Bacteria	Bacteroidetes	Bacteroidia	Bacteroidales	Marinifilaceae	Odoribacter	Culturomica massiliensis	OTU_26	OTU_26	1.33694925968009
OTU_388	0.293131259277343	-1.11078811919642	0.67153874112468	Bacteria	Firmicutes	Erysipelotrichia	Erysipelotrichales	Erysipelotrichaceae	f__Erysipelotrichaceae_OTU_388	f__Erysipelotrichaceae_OTU_388	OTU_388	OTU_388	1.31977618091344
OTU_44	1.0666754938201	0.376905895263086	0.160418873260517	Bacteria	Firmicutes	Bacilli	Lactobacillales	Lactobacillaceae	Lactobacillus	Lactobacillus frumenti DSM 13145	OTU_44	OTU_44	1.27985466300043
OTU_45	1.11430796225726	-0.114223001583183	-0.0645213829357369	Bacteria	Bacteroidetes	Bacteroidia	Bacteroidales	Muribaculaceae	f__Muribaculaceae_OTU_45	f__Muribaculaceae_OTU_45	OTU_45	OTU_45	1.25472912884059
OTU_35	0.358906745134927	1.02850756095757	-0.546089541024047	Bacteria	Epsilonbacteraeota	Campylobacteria	Campylobacterales	Helicobacteraceae	Helicobacter	Helicobacter ganmani	OTU_35	OTU_35	1.18664185465024
OTU_12	-0.574088305137142	-0.924003668699405	-0.497403087871698	Bacteria	Verrucomicrobia	Verrucomicrobiae	Verrucomicrobiales	Akkermansiaceae	Akkermansia	Akkermansia glycaniphila	OTU_12	OTU_12	1.1833601618652
OTU_52	-0.628048617586066	-0.868037746172451	-0.349457404790375	Bacteria	Bacteroidetes	Bacteroidia	Bacteroidales	Muribaculaceae	f__Muribaculaceae_OTU_52	f__Muribaculaceae_OTU_52	OTU_52	OTU_52	1.14793459483192
OTU_18	0.971368111354354	-0.288586786345209	-0.919001645502219	Bacteria	Bacteroidetes	Bacteroidia	Bacteroidales	Muribaculaceae	f__Muribaculaceae_OTU_18	f__Muribaculaceae_OTU_18	OTU_18	OTU_18	1.02683834100918
OTU_40	-0.946503392772419	0.330730598086381	0.749893408251918	Bacteria	Firmicutes	Clostridia	Clostridiales	Lachnospiraceae	Lachnospiraceae NK4A136 group	g__Lachnospiraceae NK4A136 group_OTU_40	OTU_40	OTU_40	1.00525140104028
OTU_21	0.968754092542808	-0.162719649402451	-0.161131643548677	Bacteria	Bacteroidetes	Bacteroidia	Bacteroidales	Muribaculaceae	f__Muribaculaceae_OTU_21	f__Muribaculaceae_OTU_21	OTU_21	OTU_21	0.964962176120095
OTU_5	-0.894603456185806	-0.353248977716673	0.341194550113322	Bacteria	Firmicutes	Clostridia	Clostridiales	Lachnospiraceae	Lachnospiraceae NK4A136 group	g__Lachnospiraceae NK4A136 group_OTU_5	OTU_5	OTU_5	0.925100184077465
OTU_88	-0.539757494243744	0.771771393113009	0.787207661189433	Bacteria	Bacteroidetes	Bacteroidia	Bacteroidales	Muribaculaceae	f__Muribaculaceae_OTU_88	f__Muribaculaceae_OTU_88	OTU_88	OTU_88	0.88696923581988
OTU_47	-0.877262557467884	0.317029120920904	0.261700058884053	Bacteria	Firmicutes	Clostridia	Clostridiales	Lachnospiraceae	[Eubacterium] fissicatena group	g__[Eubacterium] fissicatena group_OTU_47	OTU_47	OTU_47	0.870097058246974
OTU_69	-0.662380392291085	0.621688346282794	0.289345706297578	Bacteria	Bacteroidetes	Bacteroidia	Bacteroidales	Bacteroidaceae	Bacteroides	Bacteroides caecimuris	OTU_69	OTU_69	0.825244183995527
OTU_31	-0.314795029784993	0.848832511839844	0.156402569017314	Bacteria	Firmicutes	Clostridia	Clostridiales	Lachnospiraceae	f__Lachnospiraceae_OTU_31	f__Lachnospiraceae_OTU_31	OTU_31	OTU_31	0.819612543933673
OTU_139	-0.88163545006231	-0.141224993140982	0.0928914939532579	Bacteria	Firmicutes	Clostridia	Clostridiales	Lachnospiraceae	Lachnospiraceae NK4A136 group	g__Lachnospiraceae NK4A136 group_OTU_139	OTU_139	OTU_139	0.797225565494243
OTU_3326	0.381064910920502	-0.796382660617374	0.567106489472725	Bacteria	Firmicutes	Erysipelotrichia	Erysipelotrichales	Erysipelotrichaceae	Allobaculum	Allobaculum stercoricanis DSM 13633	OTU_3326	OTU_3326	0.779435808466858
OTU_19	0.860943593787492	0.18923700693426	-0.15861036120679	Bacteria	Firmicutes	Bacilli	Lactobacillales	Lactobacillaceae	Lactobacillus	Lactobacillus apodemi DSM 16634 = JCM 16172	OTU_19	OTU_19	0.777034516477159
OTU_75	0.841069513157964	0.169229488301024	-0.287113591367127	Bacteria	Bacteroidetes	Bacteroidia	Bacteroidales	Rikenellaceae	Alistipes	Bacteroides sp. Smarlab 3302398	OTU_75	OTU_75	0.7360365456744
OTU_58	0.746802352945546	-0.370452424576411	0.312656044338843	Bacteria	Firmicutes	Bacilli	Bacillales	Staphylococcaceae	Staphylococcus	Staphylococcus sp. S07	OTU_58	OTU_58	0.694948753239546
OTU_68	0.319736787692957	0.758422222485751	-0.0215495566331055	Bacteria	Bacteroidetes	Bacteroidia	Bacteroidales	Muribaculaceae	f__Muribaculaceae_OTU_68	f__Muribaculaceae_OTU_68	OTU_68	OTU_68	0.677435880964437
OTU_50	0.816259241679323	0.0156328526437638	-0.170896095251903	Bacteria	Bacteroidetes	Bacteroidia	Bacteroidales	Muribaculaceae	f__Muribaculaceae_OTU_50	f__Muribaculaceae_OTU_50	OTU_50	OTU_50	0.666523535708685
OTU_20	0.795362469194928	-0.1773131407891	-0.338245408976731	Bacteria	Bacteroidetes	Bacteroidia	Bacteroidales	Prevotellaceae	Prevotellaceae UCG-001	g__Prevotellaceae UCG-001_OTU_20	OTU_20	OTU_20	0.664041407300347
OTU_432	-0.785205634339173	-0.107339657135541	-0.349694013021399	Bacteria	Firmicutes	Erysipelotrichia	Erysipelotrichales	Erysipelotrichaceae	Catenibacterium	g__Catenibacterium_OTU_432	OTU_432	OTU_432	0.628069690191959
OTU_76	-0.756835566832012	-0.144336430779768	-0.284589636206693	Bacteria	Firmicutes	Erysipelotrichia	Erysipelotrichales	Erysipelotrichaceae	Catenibacterium	g__Catenibacterium_OTU_76	OTU_76	OTU_76	0.593633080472176
OTU_277	-0.518506607427971	0.543759915389523	0.301704913516214	Bacteria	Bacteroidetes	Bacteroidia	Bacteroidales	Muribaculaceae	f__Muribaculaceae_OTU_277	f__Muribaculaceae_OTU_277	OTU_277	OTU_277	0.564523947530884
OTU_85	-0.476416786147052	0.575070844212737	0.218922168516566	Bacteria	Bacteroidetes	Bacteroidia	Bacteroidales	Rikenellaceae	Alistipes	Alistipes sp. AL-1	OTU_85	OTU_85	0.557679429986235
OTU_24	0.650807140970058	-0.346021491674795	-0.471914311657953	Bacteria	Bacteroidetes	Bacteroidia	Bacteroidales	Muribaculaceae	f__Muribaculaceae_OTU_24	f__Muribaculaceae_OTU_24	OTU_24	OTU_24	0.543280807438471
OTU_66	-0.400315784553478	0.614988157521876	0.485866803927397	Bacteria	Bacteroidetes	Bacteroidia	Bacteroidales	Muribaculaceae	f__Muribaculaceae_OTU_66	f__Muribaculaceae_OTU_66	OTU_66	OTU_66	0.538463161254819
OTU_61	0.648128280576136	0.342136229100515	-0.448287020585483	Bacteria	Firmicutes	Clostridia	Clostridiales	Lachnospiraceae	Lachnospiraceae NK4A136 group	g__Lachnospiraceae NK4A136 group_OTU_61	OTU_61	OTU_61	0.537127467345698
OTU_7327	0.503751851550286	0.5312591540252	-0.47655903146778	Bacteria	Deferribacteres	Deferribacteres	Deferribacterales	Deferribacteraceae	Mucispirillum	Mucispirillum sp. 69	OTU_7327	OTU_7327	0.536002216675913
OTU_8	-0.0864766331312795	-0.722132005305605	0.0608663410542592	Bacteria	Bacteroidetes	Bacteroidia	Bacteroidales	Muribaculaceae	f__Muribaculaceae_OTU_8	f__Muribaculaceae_OTU_8	OTU_8	OTU_8	0.528952841164416
OTU_38	0.70839659827845	-0.155188858102605	-0.348829644512063	Bacteria	Bacteroidetes	Bacteroidia	Bacteroidales	Muribaculaceae	f__Muribaculaceae_OTU_38	f__Muribaculaceae_OTU_38	OTU_38	OTU_38	0.52590932213167
OTU_585	-0.374559256339524	0.62038952253836	0.263842227394319	Bacteria	Proteobacteria	Gammaproteobacteria	Enterobacteriales	Enterobacteriaceae	Escherichia-Shigella	g__Escherichia-Shigella_OTU_585	OTU_585	OTU_585	0.525177796184992
OTU_49	0.034013122518828	-0.718941573249539	-0.277455004592281	Bacteria	Bacteroidetes	Bacteroidia	Bacteroidales	Muribaculaceae	f__Muribaculaceae_OTU_49	f__Muribaculaceae_OTU_49	OTU_49	OTU_49	0.518033878250003
OTU_73	-0.304539314866557	0.643792170688495	0.353454746507798	Bacteria	Bacteroidetes	Bacteroidia	Bacteroidales	Muribaculaceae	f__Muribaculaceae_OTU_73	f__Muribaculaceae_OTU_73	OTU_73	OTU_73	0.507212553339196
OTU_39	-0.212324884111503	0.666658833267848	0.417314798126354	Bacteria	Bacteroidetes	Bacteroidia	Bacteroidales	Muribaculaceae	f__Muribaculaceae_OTU_39	f__Muribaculaceae_OTU_39	OTU_39	OTU_39	0.489515856387011
OTU_70	0.662368647451653	0.21794032326636	-0.115223409683102	Bacteria	Firmicutes	Bacilli	Lactobacillales	Lactobacillaceae	Lactobacillus	Lactobacillus murinus	OTU_70	OTU_70	0.486230209632378
OTU_46	-0.122957565524227	-0.683686303766385	-0.377327018678781	Bacteria	Bacteroidetes	Bacteroidia	Bacteroidales	Muribaculaceae	f__Muribaculaceae_OTU_46	f__Muribaculaceae_OTU_46	OTU_46	OTU_46	0.482545524877386
OTU_71	0.47984917949527	-0.477636050842861	-0.0426564403966014	Bacteria	Bacteroidetes	Bacteroidia	Bacteroidales	Muribaculaceae	f__Muribaculaceae_OTU_71	f__Muribaculaceae_OTU_71	OTU_71	OTU_71	0.458391432127048
OTU_79	0.192031382753953	0.644368252720636	0.121466954071469	Bacteria	Bacteroidetes	Bacteroidia	Bacteroidales	Muribaculaceae	f__Muribaculaceae_OTU_79	f__Muribaculaceae_OTU_79	OTU_79	OTU_79	0.45208649707664
OTU_796	0.632215732954947	0.102934434505086	-0.114279558757426	Bacteria	Bacteroidetes	Bacteroidia	Bacteroidales	Muribaculaceae	f__Muribaculaceae_OTU_796	f__Muribaculaceae_OTU_796	OTU_796	OTU_796	0.410292230802643
OTU_54	0.57000450045059	0.287515338833295	-0.557383734229922	Bacteria	Bacteroidetes	Bacteroidia	Bacteroidales	Muribaculaceae	f__Muribaculaceae_OTU_54	f__Muribaculaceae_OTU_54	OTU_54	OTU_54	0.407570200598351
OTU_59	-0.628699931890086	0.0277476200905703	0.13303782977428	Bacteria	Bacteroidetes	Bacteroidia	Bacteroidales	Prevotellaceae	Prevotellaceae NK3B31 group	g__Prevotellaceae NK3B31 group_OTU_59	OTU_59	OTU_59	0.39603353477929
OTU_1643	-0.333976200161475	0.530459744670243	0.23604707574277	Bacteria	Bacteroidetes	Bacteroidia	Bacteroidales	Muribaculaceae	f__Muribaculaceae_OTU_1643	f__Muribaculaceae_OTU_1643	OTU_1643	OTU_1643	0.392927642989917
OTU_56	-0.425102535246437	0.456954587741518	0.164217470049252	Bacteria	Bacteroidetes	Bacteroidia	Bacteroidales	Muribaculaceae	f__Muribaculaceae_OTU_56	f__Muribaculaceae_OTU_56	OTU_56	OTU_56	0.389519660730969
OTU_312	-0.380469486052472	0.476754991740436	0.292489696014806	Bacteria	Bacteroidetes	Bacteroidia	Bacteroidales	Muribaculaceae	f__Muribaculaceae_OTU_312	f__Muribaculaceae_OTU_312	OTU_312	OTU_312	0.372052351966455
OTU_48	-0.601200833006152	0.0205330310615765	0.2000324245125	Bacteria	Bacteroidetes	Bacteroidia	Bacteroidales	Muribaculaceae	f__Muribaculaceae_OTU_48	f__Muribaculaceae_OTU_48	OTU_48	OTU_48	0.361864046971867
OTU_1980	-0.544609826564438	0.229852624990915	0.0469068544773792	Bacteria	Firmicutes	Erysipelotrichia	Erysipelotrichales	Erysipelotrichaceae	Catenibacterium	g__Catenibacterium_OTU_1980	OTU_1980	OTU_1980	0.349432092405761
OTU_36	-0.542103572025234	0.227843177086254	0.0921611690615738	Bacteria	Bacteroidetes	Bacteroidia	Bacteroidales	Prevotellaceae	Prevotellaceae UCG-001	g__Prevotellaceae UCG-001_OTU_36	OTU_36	OTU_36	0.345788796147276
OTU_7469	0.570362802885465	-0.0705308334025066	0.0227124213540266	Bacteria	Firmicutes	Bacilli	Bacillales	Staphylococcaceae	Staphylococcus	Staphylococcus sp. S07	OTU_7469	OTU_7469	0.330288325375816
OTU_220	-0.39706674693221	-0.409010774651886	-0.276778017957147	Bacteria	Bacteroidetes	Bacteroidia	Bacteroidales	Muribaculaceae	f__Muribaculaceae_OTU_220	f__Muribaculaceae_OTU_220	OTU_220	OTU_220	0.324951815300664
OTU_97	0.359577077988996	0.44052830587657	-0.103110670700958	Bacteria	Bacteroidetes	Bacteroidia	Bacteroidales	Rikenellaceae	Alistipes	Alistipes finegoldii	OTU_97	OTU_97	0.323360863293585
OTU_1648	-0.323024477364987	0.46183637190059	0.256003620877134	Bacteria	Bacteroidetes	Bacteroidia	Bacteroidales	Bacteroidaceae	Bacteroides	Bacteroides acidifaciens JCM 10556	OTU_1648	OTU_1648	0.317637647387224
OTU_28	0.177495767430479	-0.532440467447105	-0.280095877314755	Bacteria	Bacteroidetes	Bacteroidia	Bacteroidales	Muribaculaceae	f__Muribaculaceae_OTU_28	f__Muribaculaceae_OTU_28	OTU_28	OTU_28	0.314997598831027
OTU_616	-0.12194635210472	0.546937784891546	0.129271395054934	Bacteria	Bacteroidetes	Bacteroidia	Bacteroidales	Bacteroidaceae	Bacteroides	Bacteroides massiliensis dnLKV3	OTU_616	OTU_616	0.314011853333719
OTU_53	0.447974956406138	0.333956695346811	0.224230541716302	Bacteria	Bacteroidetes	Bacteroidia	Bacteroidales	Muribaculaceae	f__Muribaculaceae_OTU_53	f__Muribaculaceae_OTU_53	OTU_53	OTU_53	0.312208635934044
OTU_533	-0.404925090810866	-0.384232317480435	-0.224025279955426	Bacteria	Bacteroidetes	Bacteroidia	Bacteroidales	Muribaculaceae	f__Muribaculaceae_OTU_533	f__Muribaculaceae_OTU_533	OTU_533	OTU_533	0.311598802964574
OTU_65	-0.485444460607522	-0.266604886184587	-0.149419160307857	Bacteria	Firmicutes	Clostridia	Clostridiales	Lachnospiraceae	Lachnospiraceae NK4A136 group	g__Lachnospiraceae NK4A136 group_OTU_65	OTU_65	OTU_65	0.306734489672024
OTU_43	-0.0376424260067091	-0.550083256990265	-0.204365059534329	Bacteria	Bacteroidetes	Bacteroidia	Bacteroidales	Muribaculaceae	f__Muribaculaceae_OTU_43	f__Muribaculaceae_OTU_43	OTU_43	OTU_43	0.304008541856689
OTU_758	0.515330118659566	0.175866521125051	0.13113361555652	Bacteria	Firmicutes	Bacilli	Lactobacillales	Lactobacillaceae	Lactobacillus	Lactobacillus reuteri	OTU_758	OTU_758	0.29649416445031
OTU_531	-0.283657700784404	-0.464548749675266	-0.157262265699545	Bacteria	Firmicutes	Erysipelotrichia	Erysipelotrichales	Erysipelotrichaceae	Allobaculum	Allobaculum stercoricanis DSM 13633	OTU_531	OTU_531	0.296267232039147
OTU_93	-0.349925577595654	0.413246654178453	0.125056087053826	Bacteria	Firmicutes	Clostridia	Clostridiales	Ruminococcaceae	Ruminiclostridium 9	g__Ruminiclostridium 9_OTU_93	OTU_93	OTU_93	0.293220707045338
OTU_265	-0.103769769648146	0.531121062808405	0.165831914096535	Bacteria	Firmicutes	Clostridia	Clostridiales	Lachnospiraceae	Lachnospiraceae UCG-006	g__Lachnospiraceae UCG-006_OTU_265	OTU_265	OTU_265	0.292857748451559
OTU_72	-0.452552639669039	-0.296013976824815	-0.24552150459542	Bacteria	Bacteroidetes	Bacteroidia	Bacteroidales	Muribaculaceae	f__Muribaculaceae_OTU_72	f__Muribaculaceae_OTU_72	OTU_72	OTU_72	0.292428166147058
OTU_112	-0.387604839687535	0.370915282349411	0.0967594281124282	Bacteria	Firmicutes	Clostridia	Clostridiales	Ruminococcaceae	Ruminococcaceae UCG-014	g__Ruminococcaceae UCG-014_OTU_112	OTU_112	OTU_112	0.287815658429543
OTU_6548	0.522004079184069	0.111936721721124	-0.100965377879133	Bacteria	Firmicutes	Bacilli	Lactobacillales	Lactobacillaceae	Lactobacillus	Lactobacillus gasseri	OTU_6548	OTU_6548	0.28501808835448
OTU_1494	0.470725599888167	-0.251820619889255	-0.0593657033968825	Bacteria	Bacteroidetes	Bacteroidia	Bacteroidales	Muribaculaceae	f__Muribaculaceae_OTU_1494	f__Muribaculaceae_OTU_1494	OTU_1494	OTU_1494	0.284996214991483
OTU_441	-0.523838363897422	0.0803246227433675	0.0514917878481413	Bacteria	Firmicutes	Clostridia	Clostridiales	Lachnospiraceae	[Eubacterium] fissicatena group	g__[Eubacterium] fissicatena group_OTU_441	OTU_441	OTU_441	0.280858676509592
OTU_201	0.494877730180878	-0.161087511633102	-0.263135258326383	Bacteria	Bacteroidetes	Bacteroidia	Bacteroidales	Muribaculaceae	f__Muribaculaceae_OTU_201	f__Muribaculaceae_OTU_201	OTU_201	OTU_201	0.270853154233123
OTU_6676	0.0808258604875852	-0.501724607897863	-0.272053897012452	Bacteria	Bacteroidetes	Bacteroidia	Bacteroidales	Muribaculaceae	f__Muribaculaceae_OTU_6676	f__Muribaculaceae_OTU_6676	OTU_6676	OTU_6676	0.258260401893823
OTU_231	-0.359327279738912	-0.357206519414304	-0.037517592339016	Bacteria	Firmicutes	Clostridia	Clostridiales	Lachnospiraceae	Lachnospiraceae NK4A136 group	g__Lachnospiraceae NK4A136 group_OTU_231	OTU_231	OTU_231	0.256712591476647
OTU_51	0.322807473318835	-0.387826790291235	0.869277029381631	Bacteria	Actinobacteria	Actinobacteria	Bifidobacteriales	Bifidobacteriaceae	f__Bifidobacteriaceae_OTU_51	f__Bifidobacteriaceae_OTU_51	OTU_51	OTU_51	0.254614284098092
OTU_2216	0.472214159005449	0.174307966088852	-0.188513884387575	Bacteria	Bacteroidetes	Bacteroidia	Bacteroidales	Marinifilaceae	Odoribacter	Culturomica massiliensis	OTU_2216	OTU_2216	0.253369479007256
OTU_3720	0.496065476338873	0.0234082336938621	-0.0697250772253935	Bacteria	Bacteroidetes	Bacteroidia	Bacteroidales	Muribaculaceae	f__Muribaculaceae_OTU_3720	f__Muribaculaceae_OTU_3720	OTU_3720	OTU_3720	0.24662890221998
OTU_6772	0.477704399513165	0.130001757477362	-0.0878164240666555	Bacteria	Bacteroidetes	Bacteroidia	Bacteroidales	Marinifilaceae	Odoribacter	Odoribacter laneus YIT 12061	OTU_6772	OTU_6772	0.245101950261436
OTU_42	-0.0390832159735803	0.491205969597137	0.00949395201123521	Bacteria	Bacteroidetes	Bacteroidia	Bacteroidales	Muribaculaceae	f__Muribaculaceae_OTU_42	f__Muribaculaceae_OTU_42	OTU_42	OTU_42	0.242810802338701
OTU_5501	-0.486258955758652	-0.0779384527711576	0.0262470607910689	Bacteria	Firmicutes	Clostridia	Clostridiales	Lachnospiraceae	Lachnospiraceae NK4A136 group	g__Lachnospiraceae NK4A136 group_OTU_5501	OTU_5501	OTU_5501	0.242522174475857
OTU_711	0.428328521376834	0.23525180370571	-0.194553760436703	Bacteria	Bacteroidetes	Bacteroidia	Bacteroidales	Rikenellaceae	Alistipes	Bacteroides sp. Smarlab 3302398	OTU_711	OTU_711	0.238808733371655
OTU_41	0.175830692702842	0.45172057309008	0.113792605100954	Bacteria	Bacteroidetes	Bacteroidia	Bacteroidales	Muribaculaceae	f__Muribaculaceae_OTU_41	f__Muribaculaceae_OTU_41	OTU_41	OTU_41	0.234967908649192
OTU_63	-0.0811828091478438	0.477416980720389	0.126223358271735	Bacteria	Bacteroidetes	Bacteroidia	Bacteroidales	Tannerellaceae	Parabacteroides	Monocercomonoides sp. PA203	OTU_63	OTU_63	0.234517621981307
OTU_37	0.303854478816066	-0.37345388017859	-0.163947251468332	Bacteria	Bacteroidetes	Bacteroidia	Bacteroidales	Muribaculaceae	f__Muribaculaceae_OTU_37	f__Muribaculaceae_OTU_37	OTU_37	OTU_37	0.231795344917028
OTU_17	0.267836513243034	-0.398950749654548	0.338587047189388	Bacteria	Bacteroidetes	Bacteroidia	Bacteroidales	Muribaculaceae	f__Muribaculaceae_OTU_17	f__Muribaculaceae_OTU_17	OTU_17	OTU_17	0.230898098476112
OTU_644	0.449505321509146	0.16636861164556	0.109042133105077	Bacteria	Firmicutes	Bacilli	Lactobacillales	Lactobacillaceae	Lactobacillus	Lactobacillus gasseri	OTU_644	OTU_644	0.229733549005912
OTU_107	-0.437749866178278	0.18447555094888	0.194497000713043	Bacteria	Actinobacteria	Coriobacteriia	Coriobacteriales	Eggerthellaceae	Gordonibacter	Eggerthella sp. YY7918	OTU_107	OTU_107	0.225656174236993
OTU_571	-0.117867593328862	-0.455292760222516	-0.0808824453235868	Bacteria	Bacteroidetes	Bacteroidia	Bacteroidales	Muribaculaceae	f__Muribaculaceae_OTU_571	f__Muribaculaceae_OTU_571	OTU_571	OTU_571	0.221184267068175
OTU_155	0.436215939922497	0.15992005723451	-0.289489762231199	Bacteria	Bacteroidetes	Bacteroidia	Bacteroidales	Rikenellaceae	Millionella	Millionella massiliensis	OTU_155	OTU_155	0.215858770948357
OTU_3256	0.160246199468127	-0.429586720889382	0.324690974079489	Bacteria	Firmicutes	Erysipelotrichia	Erysipelotrichales	Erysipelotrichaceae	Allobaculum	Allobaculum stercoricanis DSM 13633	OTU_3256	OTU_3256	0.210223595208471
OTU_32	0.136835876088261	-0.432111150624614	0.391543703009526	Bacteria	Firmicutes	Erysipelotrichia	Erysipelotrichales	Erysipelotrichaceae	Catenibacterium	g__Catenibacterium_OTU_32	OTU_32	OTU_32	0.20544410347897
OTU_84	0.308089101996364	0.328489444159426	-0.0301551135157298	Bacteria	Bacteroidetes	Bacteroidia	Bacteroidales	Muribaculaceae	f__Muribaculaceae_OTU_84	f__Muribaculaceae_OTU_84	OTU_84	OTU_84	0.202824209693095
OTU_96	-0.345495020579402	0.283220497541832	0.216774357817734	Bacteria	Firmicutes	Clostridia	Clostridiales	Ruminococcaceae	Ruminococcaceae UCG-005	g__Ruminococcaceae UCG-005_OTU_96	OTU_96	OTU_96	0.199580659473004
OTU_4202	-0.224286498540014	-0.382074636657251	-0.210338922671184	Bacteria	Firmicutes	Erysipelotrichia	Erysipelotrichales	Erysipelotrichaceae	Allobaculum	Allobaculum stercoricanis DSM 13633	OTU_4202	OTU_4202	0.19628546140411
OTU_3152	0.398497549106847	0.187808206774093	-0.152303931616081	Bacteria	Bacteroidetes	Bacteroidia	Bacteroidales	Marinifilaceae	Odoribacter	Culturomica massiliensis	OTU_3152	OTU_3152	0.194072219175865
OTU_1874	-0.316984148442401	-0.294386576358905	-0.218286228354089	Bacteria	Firmicutes	Erysipelotrichia	Erysipelotrichales	Erysipelotrichaceae	Catenibacterium	g__Catenibacterium_OTU_1874	OTU_1874	OTU_1874	0.187142406704072
OTU_641	0.414223241426801	-0.0187725509221761	-0.0325002373024694	Bacteria	Bacteroidetes	Bacteroidia	Bacteroidales	Muribaculaceae	f__Muribaculaceae_OTU_641	f__Muribaculaceae_OTU_641	OTU_641	OTU_641	0.171933302406252
OTU_5076	-0.356263919471579	-0.203093153719072	-0.231107188167357	Bacteria	Firmicutes	Erysipelotrichia	Erysipelotrichales	Erysipelotrichaceae	Catenibacterium	g__Catenibacterium_OTU_5076	OTU_5076	OTU_5076	0.168170809404811
OTU_2903	-0.219156183928477	0.34604909007247	0.128907474183329	Bacteria	Bacteroidetes	Bacteroidia	Bacteroidales	Prevotellaceae	Prevotellaceae Ga6A1 group	g__Prevotellaceae Ga6A1 group_OTU_2903	OTU_2903	OTU_2903	0.167779405694077
OTU_116	-0.289582686377733	-0.288295113449656	-0.179240097922306	Bacteria	Bacteroidetes	Bacteroidia	Bacteroidales	Muribaculaceae	f__Muribaculaceae_OTU_116	f__Muribaculaceae_OTU_116	OTU_116	OTU_116	0.166972204688694
OTU_587	-0.274584658222514	0.300170668542781	0.359803293885972	Bacteria	Firmicutes	Clostridia	Clostridiales	Ruminococcaceae	Ruminococcaceae UCG-014	g__Ruminococcaceae UCG-014_OTU_587	OTU_587	OTU_587	0.165499164784595
OTU_7581	-0.255153126720145	0.310070920521901	0.583700251617088	Bacteria	Bacteroidetes	Bacteroidia	Bacteroidales	Muribaculaceae	f__Muribaculaceae_OTU_7581	f__Muribaculaceae_OTU_7581	OTU_7581	OTU_7581	0.161247093828365
OTU_57	0.232232064651675	-0.320628195346793	-0.0969825353118141	Bacteria	Bacteroidetes	Bacteroidia	Bacteroidales	Muribaculaceae	f__Muribaculaceae_OTU_57	f__Muribaculaceae_OTU_57	OTU_57	OTU_57	0.156734171503721
OTU_1189	0.112679140471783	0.37824336457463	-0.0138171355515956	Bacteria	Bacteroidetes	Bacteroidia	Bacteroidales	Muribaculaceae	f__Muribaculaceae_OTU_1189	f__Muribaculaceae_OTU_1189	OTU_1189	OTU_1189	0.155764631542196
OTU_877	-0.2826086201188	-0.267561535130834	-0.0608601585409583	Bacteria	Bacteroidetes	Bacteroidia	Bacteroidales	Muribaculaceae	f__Muribaculaceae_OTU_877	f__Muribaculaceae_OTU_877	OTU_877	OTU_877	0.151456807247021
OTU_255	0.0950599362854351	0.375660449113281	0.086129369939738	Bacteria	Bacteroidetes	Bacteroidia	Bacteroidales	Muribaculaceae	f__Muribaculaceae_OTU_255	f__Muribaculaceae_OTU_255	OTU_255	OTU_255	0.150157164514583
OTU_700	0.351962645265255	0.153430783532061	0.0719290984126559	Bacteria	Firmicutes	Bacilli	Lactobacillales	Lactobacillaceae	Lactobacillus	Lactobacillus johnsonii	OTU_700	OTU_700	0.147418708997378
OTU_262	0.268569141847448	0.272755065161538	-0.273316490723919	Bacteria	Firmicutes	Clostridia	Clostridiales	Lachnospiraceae	f__Lachnospiraceae_OTU_262	f__Lachnospiraceae_OTU_262	OTU_262	OTU_262	0.146524709523949
OTU_6355	0.12493314902075	-0.361071380546428	0.25513825770971	Bacteria	Firmicutes	Erysipelotrichia	Erysipelotrichales	Erysipelotrichaceae	Allobaculum	Allobaculum stercoricanis DSM 13633	OTU_6355	OTU_6355	0.145980833573944
OTU_78	-0.168723441964968	0.335259560296823	0.150009902084723	Bacteria	Firmicutes	Clostridia	Clostridiales	Lachnospiraceae	Lachnospiraceae UCG-004	g__Lachnospiraceae UCG-004_OTU_78	OTU_78	OTU_78	0.140866572638925
OTU_7669	-0.36700557865967	-0.0754160938509723	-0.155675267914125	Bacteria	Firmicutes	Erysipelotrichia	Erysipelotrichales	Erysipelotrichaceae	Catenibacterium	g__Catenibacterium_OTU_7669	OTU_7669	OTU_7669	0.140380681979058
OTU_730	-0.17910890192592	0.323944389246462	0.170484953264423	Bacteria	Firmicutes	Clostridia	Clostridiales	Lachnospiraceae	Lachnospiraceae NK4A136 group	g__Lachnospiraceae NK4A136 group_OTU_730	OTU_730	OTU_730	0.137019966073372
OTU_136	-0.179595934106774	-0.321450118458232	-0.197739842002325	Bacteria	Bacteroidetes	Bacteroidia	Bacteroidales	Muribaculaceae	f__Muribaculaceae_OTU_136	f__Muribaculaceae_OTU_136	OTU_136	OTU_136	0.135584878204496
OTU_7183	0.358300832352575	-0.0756542275636314	0.00275981384971608	Bacteria	Firmicutes	Clostridia	Clostridiales	Lachnospiraceae	Lachnospiraceae UCG-004	g__Lachnospiraceae UCG-004_OTU_7183	OTU_7183	OTU_7183	0.134103048612798
OTU_894	-0.133342817122556	-0.339783896576167	-0.110476924555128	Bacteria	Bacteroidetes	Bacteroidia	Bacteroidales	Muribaculaceae	f__Muribaculaceae_OTU_894	f__Muribaculaceae_OTU_894	OTU_894	OTU_894	0.133233403250663
OTU_199	0.359169651486947	0.0416100564079703	-0.116429343461432	Bacteria	Bacteroidetes	Bacteroidia	Bacteroidales	Muribaculaceae	f__Muribaculaceae_OTU_199	f__Muribaculaceae_OTU_199	OTU_199	OTU_199	0.130734235343529
OTU_111	-0.358776676710151	-0.0267826138759181	-0.337392456179944	Bacteria	Bacteroidetes	Bacteroidia	Bacteroidales	Muribaculaceae	f__Muribaculaceae_OTU_111	f__Muribaculaceae_OTU_111	OTU_111	OTU_111	0.129438012157207
OTU_154	0.316041886369002	0.170052335025371	-0.237426295948751	Bacteria	Firmicutes	Clostridia	Clostridiales	Lachnospiraceae	f__Lachnospiraceae_OTU_154	f__Lachnospiraceae_OTU_154	OTU_154	OTU_154	0.128800270587258
OTU_3263	0.330117777104005	0.133665743098384	0.092821821927489	Bacteria	Firmicutes	Bacilli	Lactobacillales	Lactobacillaceae	Lactobacillus	Lactobacillus gasseri	OTU_3263	OTU_3263	0.126844277638133
OTU_194	-0.355196105739455	-0.0078982913113699	-0.10918279666296	Bacteria	Firmicutes	Erysipelotrichia	Erysipelotrichales	Erysipelotrichaceae	Catenibacterium	g__Catenibacterium_OTU_194	OTU_194	OTU_194	0.126226656538114
OTU_230	-0.00421083601710804	-0.353750383182986	0.0819240512786278	Bacteria	Firmicutes	Erysipelotrichia	Erysipelotrichales	Erysipelotrichaceae	Allobaculum	Allobaculum stercoricanis DSM 13633	OTU_230	OTU_230	0.125157064742072
OTU_2847	0.247156052918207	0.245940812011305	-0.112939845808051	Bacteria	Bacteroidetes	Bacteroidia	Bacteroidales	Muribaculaceae	f__Muribaculaceae_OTU_2847	f__Muribaculaceae_OTU_2847	OTU_2847	OTU_2847	0.121572997506888
OTU_259	0.207721136714181	0.279050566600223	-0.12314422760773	Bacteria	Firmicutes	Clostridia	Clostridiales	Peptococcaceae	f__Peptococcaceae_OTU_259	f__Peptococcaceae_OTU_259	OTU_259	OTU_259	0.121017289357737
OTU_1462	0.341850553742615	0.0564212768419678	-0.079932725843124	Bacteria	Bacteroidetes	Bacteroidia	Bacteroidales	Rikenellaceae	Alistipes	Bacteroides sp. Smarlab 3302398	OTU_1462	OTU_1462	0.120045161574611
OTU_1946	0.337607745624728	0.0737142277040107	-0.156397605831633	Bacteria	Bacteroidetes	Bacteroidia	Bacteroidales	Rikenellaceae	Alistipes	Alistipes finegoldii	OTU_1946	OTU_1946	0.11941277727181
OTU_2671	-0.232737159125011	-0.236886999038503	-0.187465163638581	Bacteria	Bacteroidetes	Bacteroidia	Bacteroidales	Muribaculaceae	f__Muribaculaceae_OTU_2671	f__Muribaculaceae_OTU_2671	OTU_2671	OTU_2671	0.110282035551049
OTU_6849	0.21723191314396	-0.250825808764234	-0.13619858182489	Bacteria	Bacteroidetes	Bacteroidia	Bacteroidales	Muribaculaceae	f__Muribaculaceae_OTU_6849	f__Muribaculaceae_OTU_6849	OTU_6849	OTU_6849	0.110103290430417
OTU_109	0.251789058952154	-0.212271362587095	0.0123245843115658	Bacteria	Bacteroidetes	Bacteroidia	Bacteroidales	Muribaculaceae	f__Muribaculaceae_OTU_109	f__Muribaculaceae_OTU_109	OTU_109	OTU_109	0.108456861582593
OTU_863	-0.20625936562294	-0.2531898518954	-0.239943446473771	Bacteria	Firmicutes	Erysipelotrichia	Erysipelotrichales	Erysipelotrichaceae	Catenibacterium	g__Catenibacterium_OTU_863	OTU_863	OTU_863	0.106648027009992
OTU_1180	-0.185542642538053	-0.264692645075052	-0.235986346204383	Bacteria	Firmicutes	Bacilli	Lactobacillales	Lactobacillaceae	Lactobacillus	Lactobacillus crispatus	OTU_1180	OTU_1180	0.104488268556831
OTU_298	-0.193434749502358	0.257540710242086	0.158256829239819	Bacteria	Bacteroidetes	Bacteroidia	Bacteroidales	Prevotellaceae	Prevotellaceae Ga6A1 group	g__Prevotellaceae Ga6A1 group_OTU_298	OTU_298	OTU_298	0.103744219747038
OTU_1718	-0.0993406665659757	0.303852302552525	0.0546623132138116	Bacteria	Firmicutes	Clostridia	Clostridiales	Lachnospiraceae	f__Lachnospiraceae_OTU_1718	f__Lachnospiraceae_OTU_1718	OTU_1718	OTU_1718	0.102194789800243
OTU_30	-0.264778435434204	0.177514943893756	0.220518918680182	Bacteria	Bacteroidetes	Bacteroidia	Bacteroidales	Muribaculaceae	f__Muribaculaceae_OTU_30	f__Muribaculaceae_OTU_30	OTU_30	OTU_30	0.101619175176588
OTU_2258	-0.226869783904141	-0.223222968520367	-0.114332322882977	Bacteria	Bacteroidetes	Bacteroidia	Bacteroidales	Muribaculaceae	f__Muribaculaceae_OTU_2258	f__Muribaculaceae_OTU_2258	OTU_2258	OTU_2258	0.101298392523756
OTU_2385	-0.238196611022778	-0.210865826711704	-0.16580784641137	Bacteria	Firmicutes	Erysipelotrichia	Erysipelotrichales	Erysipelotrichaceae	Catenibacterium	g__Catenibacterium_OTU_2385	OTU_2385	OTU_2385	0.101202022377547
OTU_562	-0.23354690329929	-0.21466560077367	-0.168522735388955	Bacteria	Firmicutes	Clostridia	Clostridiales	Lachnospiraceae	Lachnospiraceae NK4A136 group	g__Lachnospiraceae NK4A136 group_OTU_562	OTU_562	OTU_562	0.100625476196209
OTU_893	-0.192171360398401	-0.251521936761251	-0.120698941112126	Bacteria	Bacteroidetes	Bacteroidia	Bacteroidales	Muribaculaceae	f__Muribaculaceae_OTU_893	f__Muribaculaceae_OTU_893	OTU_893	OTU_893	0.100193116429503
OTU_3800	0.0170583536096825	0.315596117258369	0.0657227531456887	Bacteria	Bacteroidetes	Bacteroidia	Bacteroidales	Muribaculaceae	f__Muribaculaceae_OTU_3800	f__Muribaculaceae_OTU_3800	OTU_3800	OTU_3800	0.0998918966564311
OTU_6672	-0.263873923557616	0.17252352363596	0.0537603113612278	Bacteria	Firmicutes	Erysipelotrichia	Erysipelotrichales	Erysipelotrichaceae	Catenibacterium	g__Catenibacterium_OTU_6672	OTU_6672	OTU_6672	0.099393813741458
OTU_887	-0.074508671917247	-0.305745236424725	-0.149715600036726	Bacteria	Bacteroidetes	Bacteroidia	Bacteroidales	Muribaculaceae	f__Muribaculaceae_OTU_887	f__Muribaculaceae_OTU_887	OTU_887	OTU_887	0.0990316917872827
OTU_5812	0.0750863633435331	-0.304784099775245	-0.0691730928933963	Bacteria	Bacteroidetes	Bacteroidia	Bacteroidales	Muribaculaceae	f__Muribaculaceae_OTU_5812	f__Muribaculaceae_OTU_5812	OTU_5812	OTU_5812	0.0985313094359637
OTU_187	-0.0829929029872812	0.301060605485064	0.0355403275503989	Bacteria	Firmicutes	Clostridia	Clostridiales	Lachnospiraceae	Lachnospiraceae UCG-008	g__Lachnospiraceae UCG-008_OTU_187	OTU_187	OTU_187	0.0975253101212894
OTU_4415	0.0880025192991197	-0.299298112489009	0.280481425544438	Bacteria	Firmicutes	Erysipelotrichia	Erysipelotrichales	Erysipelotrichaceae	Catenibacterium	g__Catenibacterium_OTU_4415	OTU_4415	OTU_4415	0.0973238035424755
OTU_3673	0.296257825860058	0.0961915081868405	-0.102682409138099	Bacteria	Bacteroidetes	Bacteroidia	Bacteroidales	Muribaculaceae	f__Muribaculaceae_OTU_3673	f__Muribaculaceae_OTU_3673	OTU_3673	OTU_3673	0.0970215056305876
OTU_317	-0.170918395576407	-0.259705044436373	-0.0989693761764033	Bacteria	Bacteroidetes	Bacteroidia	Bacteroidales	Muribaculaceae	f__Muribaculaceae_OTU_317	f__Muribaculaceae_OTU_317	OTU_317	OTU_317	0.0966598080521115
OTU_7401	0.166126461309792	0.261904006265476	-0.243635759126557	Bacteria	Bacteroidetes	Bacteroidia	Bacteroidales	Rikenellaceae	f__Rikenellaceae_OTU_7401	f__Rikenellaceae_OTU_7401	OTU_7401	OTU_7401	0.0961917096452202
OTU_772	-0.164733604768617	-0.262625938662696	-0.203503553976359	Bacteria	Bacteroidetes	Bacteroidia	Bacteroidales	Muribaculaceae	f__Muribaculaceae_OTU_772	f__Muribaculaceae_OTU_772	OTU_772	OTU_772	0.0961095441985251
OTU_1650	-0.240019934742812	0.194717674003451	0.147708149571698	Bacteria	Firmicutes	Clostridia	Clostridiales	Ruminococcaceae	Ruminococcaceae UCG-014	g__Ruminococcaceae UCG-014_OTU_1650	OTU_1650	OTU_1650	0.0955245416432577
OTU_5809	-0.201888740943512	-0.233676771151885	-0.228679896105224	Bacteria	Firmicutes	Bacilli	Lactobacillales	Lactobacillaceae	Lactobacillus	Lactobacillus crispatus	OTU_5809	OTU_5809	0.0953638970957273
OTU_2338	-0.189733490082158	-0.240579002465074	-0.230940933807033	Bacteria	Firmicutes	Bacilli	Lactobacillales	Lactobacillaceae	Lactobacillus	Lactobacillus gallinarum	OTU_2338	OTU_2338	0.0938770536858468
OTU_713	0.253097807538829	0.168021470901017	-0.24439173897258	Bacteria	Firmicutes	Clostridia	Clostridiales	Lachnospiraceae	Lachnospiraceae NK4A136 group	g__Lachnospiraceae NK4A136 group_OTU_713	OTU_713	OTU_713	0.0922897148647036
OTU_1767	0.187740904373935	0.237518538092217	-0.16267702272459	Bacteria	Firmicutes	Clostridia	Clostridiales	Ruminococcaceae	f__Ruminococcaceae_OTU_1767	f__Ruminococcaceae_OTU_1767	OTU_1767	OTU_1767	0.0916617031126069
OTU_2738	-0.212465949169999	-0.214965003469293	-0.21834805023336	Bacteria	Firmicutes	Erysipelotrichia	Erysipelotrichales	Erysipelotrichaceae	Catenibacterium	g__Catenibacterium_OTU_2738	OTU_2738	OTU_2738	0.0913517322732615
OTU_6719	0.280339632551145	0.112558414115344	-0.115760185088212	Bacteria	Bacteroidetes	Bacteroidia	Bacteroidales	Marinifilaceae	Odoribacter	Culturomica massiliensis	OTU_6719	OTU_6719	0.0912597061670722
OTU_445	-0.11267701754558	-0.279166365273889	-0.106372061032346	Bacteria	Bacteroidetes	Bacteroidia	Bacteroidales	Muribaculaceae	f__Muribaculaceae_OTU_445	f__Muribaculaceae_OTU_445	OTU_445	OTU_445	0.0906299697832016
OTU_1439	-0.292267653236034	0.0674899097639216	0.117787361712511	Bacteria	Bacteroidetes	Bacteroidia	Bacteroidales	Prevotellaceae	Prevotellaceae NK3B31 group	g__Prevotellaceae NK3B31 group_OTU_1439	OTU_1439	OTU_1439	0.0899752690480406
OTU_238	0.143048307335385	0.26348193708899	-0.0486706748129484	Bacteria	Firmicutes	Clostridia	Clostridiales	Lachnospiraceae	Lachnospiraceae NK4A136 group	g__Lachnospiraceae NK4A136 group_OTU_238	OTU_238	OTU_238	0.0898855494036851
OTU_1788	-0.0883546287248022	0.286113798013926	0.0131887815202892	Bacteria	Bacteroidetes	Bacteroidia	Bacteroidales	Muribaculaceae	f__Muribaculaceae_OTU_1788	f__Muribaculaceae_OTU_1788	OTU_1788	OTU_1788	0.0896676458310514
OTU_316	-0.164085289357019	-0.249225116327833	-0.203075386725235	Bacteria	Bacteroidetes	Bacteroidia	Bacteroidales	Muribaculaceae	f__Muribaculaceae_OTU_316	f__Muribaculaceae_OTU_316	OTU_316	OTU_316	0.0890371407919984
OTU_240	0.279439360655971	0.101465692505277	0.000793410919435223	Bacteria	Firmicutes	Clostridia	Clostridiales	Clostridiales vadinBB60 group	f__Clostridiales vadinBB60 group_OTU_240	f__Clostridiales vadinBB60 group_OTU_240	OTU_240	OTU_240	0.0883816430393934
OTU_60	0.296383439703611	-0.00762359739434542	-0.238154458585947	Bacteria	Bacteroidetes	Bacteroidia	Bacteroidales	Muribaculaceae	f__Muribaculaceae_OTU_60	f__Muribaculaceae_OTU_60	OTU_60	OTU_60	0.0879012625677753
OTU_524	-0.206168361667342	0.211534972095389	0.0248946810159844	Bacteria	Firmicutes	Clostridia	Clostridiales	Lachnospiraceae	f__Lachnospiraceae_OTU_524	f__Lachnospiraceae_OTU_524	OTU_524	OTU_524	0.087252437771993
OTU_678	0.230451055350631	0.184187943885455	-0.0161969161129318	Bacteria	Bacteroidetes	Bacteroidia	Bacteroidales	Rikenellaceae	Alistipes	Alistipes finegoldii	OTU_678	OTU_678	0.0870328875849709
OTU_1372	-0.271276458070619	-0.114478424516737	0.0314065272104002	Bacteria	Bacteroidetes	Bacteroidia	Bacteroidales	Muribaculaceae	f__Muribaculaceae_OTU_1372	f__Muribaculaceae_OTU_1372	OTU_1372	OTU_1372	0.0866962263831743
OTU_95	-0.0587554165950874	0.288171887695446	0.25894290477002	Bacteria	Bacteroidetes	Bacteroidia	Bacteroidales	Muribaculaceae	f__Muribaculaceae_OTU_95	f__Muribaculaceae_OTU_95	OTU_95	OTU_95	0.0864952358372192
OTU_7254	-0.145973992372728	0.251036350701412	0.200991785282398	Bacteria	Bacteroidetes	Bacteroidia	Bacteroidales	Muribaculaceae	f__Muribaculaceae_OTU_7254	f__Muribaculaceae_OTU_7254	OTU_7254	OTU_7254	0.0843276558227155
OTU_280	-0.0201954336062823	-0.287120321938057	-0.168717948382774	Bacteria	Bacteroidetes	Bacteroidia	Bacteroidales	Muribaculaceae	f__Muribaculaceae_OTU_280	f__Muribaculaceae_OTU_280	OTU_280	OTU_280	0.0828459348083592
OTU_86	-0.188752563061085	0.216627540843275	0.0670379997683983	Bacteria	Firmicutes	Clostridia	Clostridiales	Lachnospiraceae	f__Lachnospiraceae_OTU_86	f__Lachnospiraceae_OTU_86	OTU_86	OTU_86	0.0825550215139333
OTU_1270	0.27453471226437	-0.0845937901001525	-0.0569939884943538	Bacteria	Firmicutes	Bacilli	Lactobacillales	Lactobacillaceae	Lactobacillus	Lactobacillus reuteri	OTU_1270	OTU_1270	0.0825254175615893
OTU_117	-0.102582175305339	0.267903764230712	0.02352661503425	Bacteria	Firmicutes	Clostridia	Clostridiales	Lachnospiraceae	f__Lachnospiraceae_OTU_117	f__Lachnospiraceae_OTU_117	OTU_117	OTU_117	0.0822955295793604
OTU_2966	-0.283161562802434	0.0430456993733315	0.0190939015163469	Bacteria	Bacteroidetes	Bacteroidia	Bacteroidales	Bacteroidaceae	Bacteroides	Bacteroides caecimuris	OTU_2966	OTU_2966	0.0820334028832558
OTU_267	0.0183403008273079	0.285510871824731	0.0744301892915053	Bacteria	Firmicutes	Clostridia	Clostridiales	Ruminococcaceae	Ruminiclostridium 9	g__Ruminiclostridium 9_OTU_267	OTU_267	OTU_267	0.0818528245645542
OTU_6487	0.283601387411273	-0.0237742669579335	-0.0566931055210604	Bacteria	Bacteroidetes	Bacteroidia	Bacteroidales	Prevotellaceae	Prevotellaceae UCG-001	g__Prevotellaceae UCG-001_OTU_6487	OTU_6487	OTU_6487	0.0809949627109863
OTU_3703	-0.2162224793755	-0.184871152413571	-0.0742462035100191	Bacteria	Bacteroidetes	Bacteroidia	Bacteroidales	Muribaculaceae	f__Muribaculaceae_OTU_3703	f__Muribaculaceae_OTU_3703	OTU_3703	OTU_3703	0.0809295035820102
OTU_219	-0.0928413716583233	-0.268757347694523	-0.110192625074393	Bacteria	Bacteroidetes	Bacteroidia	Bacteroidales	Muribaculaceae	f__Muribaculaceae_OTU_219	f__Muribaculaceae_OTU_219	OTU_219	OTU_219	0.0808500322311937
OTU_395	-0.151375373331053	-0.240625198816692	-0.224954066939469	Bacteria	Firmicutes	Bacilli	Lactobacillales	Lactobacillaceae	Lactobacillus	Lactobacillus crispatus	OTU_395	OTU_395	0.0808149899566884
OTU_1291	-0.11741352479053	-0.258372889991939	-0.10776806962446	Bacteria	Bacteroidetes	Bacteroidia	Bacteroidales	Muribaculaceae	f__Muribaculaceae_OTU_1291	f__Muribaculaceae_OTU_1291	OTU_1291	OTU_1291	0.0805424860865233
OTU_1732	0.0192098684972814	0.282935624306163	-0.0212184199795983	Bacteria	Firmicutes	Clostridia	Clostridiales	Lachnospiraceae	f__Lachnospiraceae_OTU_1732	f__Lachnospiraceae_OTU_1732	OTU_1732	OTU_1732	0.080421586549201
OTU_1576	0.281576066682663	-0.00765814487612357	-0.160899861045506	Bacteria	Bacteroidetes	Bacteroidia	Bacteroidales	Muribaculaceae	f__Muribaculaceae_OTU_1576	f__Muribaculaceae_OTU_1576	OTU_1576	OTU_1576	0.0793437285114233
OTU_210	-0.0827943743968992	-0.269147257582238	-0.118841980880949	Bacteria	Bacteroidetes	Bacteroidia	Bacteroidales	Muribaculaceae	f__Muribaculaceae_OTU_210	f__Muribaculaceae_OTU_210	OTU_210	OTU_210	0.0792951546958133
OTU_138	-0.280544634929972	0.0105791631541137	-0.0629259108544068	Bacteria	Firmicutes	Erysipelotrichia	Erysipelotrichales	Erysipelotrichaceae	Catenibacterium	g__Catenibacterium_OTU_138	OTU_138	OTU_138	0.0788172108810328
OTU_196	0.0623496518118581	-0.273413469448751	-0.0330191037418154	Bacteria	Firmicutes	Erysipelotrichia	Erysipelotrichales	Erysipelotrichaceae	Faecalibaculum	Faecalibaculum rodentium	OTU_196	OTU_196	0.0786424043570629
OTU_468	-0.15971503809265	-0.229818103676672	-0.154488203895994	Bacteria	Firmicutes	Erysipelotrichia	Erysipelotrichales	Erysipelotrichaceae	Catenibacterium	g__Catenibacterium_OTU_468	OTU_468	OTU_468	0.0783252541704783
OTU_228	-0.271619125443241	-0.0612324982069473	-0.0135395920098939	Bacteria	Bacteroidetes	Bacteroidia	Bacteroidales	Muribaculaceae	f__Muribaculaceae_OTU_228	f__Muribaculaceae_OTU_228	OTU_228	OTU_228	0.0775263681432149
OTU_64	-0.269365424300669	0.0661340655942851	-0.186963674698843	Bacteria	Bacteroidetes	Bacteroidia	Bacteroidales	Rikenellaceae	Rikenellaceae RC9 gut group	g__Rikenellaceae RC9 gut group_OTU_64	OTU_64	OTU_64	0.0769314464407089
OTU_521	0.196666725760635	-0.195258377602105	0.255149117245622	Bacteria	Firmicutes	Bacilli	Bacillales	Staphylococcaceae	Staphylococcus	Staphylococcus saprophyticus subsp. saprophyticus	OTU_521	OTU_521	0.0768036350452149
OTU_570	-0.169482733168631	-0.215556710574365	-0.249388460974207	Bacteria	Bacteroidetes	Bacteroidia	Bacteroidales	Muribaculaceae	f__Muribaculaceae_OTU_570	f__Muribaculaceae_OTU_570	OTU_570	OTU_570	0.0751890923159497
OTU_299	-0.0318334151681299	0.271123960627551	-0.0722050502374214	Bacteria	Firmicutes	Clostridia	Clostridiales	Ruminococcaceae	Ruminiclostridium 9	g__Ruminiclostridium 9_OTU_299	OTU_299	OTU_299	0.0745215683476365
OTU_216	-0.153528766363022	-0.221144073827887	-0.121606666800586	Bacteria	Bacteroidetes	Bacteroidia	Bacteroidales	Muribaculaceae	f__Muribaculaceae_OTU_216	f__Muribaculaceae_OTU_216	OTU_216	OTU_216	0.0724757834901453
OTU_610	0.251765506786216	0.0878606542129629	0.0441180667991177	Bacteria	Firmicutes	Bacilli	Lactobacillales	Lactobacillaceae	Lactobacillus	Lactobacillus gasseri	OTU_610	OTU_610	0.0711053649660502
OTU_5668	-0.0720611002077676	-0.256442404543279	-0.0188592917505571	Bacteria	Firmicutes	Erysipelotrichia	Erysipelotrichales	Erysipelotrichaceae	Allobaculum	Allobaculum stercoricanis DSM 13633	OTU_5668	OTU_5668	0.0709555090110928
OTU_171	-0.16600070661074	-0.206939585691767	-0.10159562078086	Bacteria	Bacteroidetes	Bacteroidia	Bacteroidales	Muribaculaceae	f__Muribaculaceae_OTU_171	f__Muribaculaceae_OTU_171	OTU_171	OTU_171	0.0703802267215449
OTU_6925	0.0563979785095728	0.257461751958411	-0.0332479201749712	Bacteria	Bacteroidetes	Bacteroidia	Bacteroidales	Tannerellaceae	Parabacteroides	Monocercomonoides sp. PA203	OTU_6925	OTU_6925	0.0694672857014604
OTU_1293	-0.100954775371344	-0.243215087792487	-0.12901684085579	Bacteria	Bacteroidetes	Bacteroidia	Bacteroidales	Muribaculaceae	f__Muribaculaceae_OTU_1293	f__Muribaculaceae_OTU_1293	OTU_1293	OTU_1293	0.0693454456001854
OTU_1343	-0.164579942448237	-0.20394702184116	-0.151096240097977	Bacteria	Firmicutes	Erysipelotrichia	Erysipelotrichales	Erysipelotrichaceae	Catenibacterium	g__Catenibacterium_OTU_1343	OTU_1343	OTU_1343	0.0686809451741437
OTU_7798	-0.156384729169557	0.209744380688627	0.140043724567206	Bacteria	Bacteroidetes	Bacteroidia	Bacteroidales	Muribaculaceae	f__Muribaculaceae_OTU_7798	f__Muribaculaceae_OTU_7798	OTU_7798	OTU_7798	0.0684488887478913
OTU_1630	-0.116130407192075	0.233766087887337	0.0570019046775587	Bacteria	Firmicutes	Clostridia	Clostridiales	Ruminococcaceae	f__Ruminococcaceae_OTU_1630	f__Ruminococcaceae_OTU_1630	OTU_1630	OTU_1630	0.0681328553207472
OTU_1266	-0.202895389455783	-0.163785675986381	-0.233761187796524	Bacteria	Bacteroidetes	Bacteroidia	Bacteroidales	Muribaculaceae	f__Muribaculaceae_OTU_1266	f__Muribaculaceae_OTU_1266	OTU_1266	OTU_1266	0.0679922867207298
OTU_141	0.109495796301922	0.235782359045661	-0.101027403636783	Bacteria	Bacteroidetes	Bacteroidia	Bacteroidales	Muribaculaceae	f__Muribaculaceae_OTU_141	f__Muribaculaceae_OTU_141	OTU_141	OTU_141	0.067582650244929
OTU_763	-0.139597442980424	-0.219059073985792	-0.186764920115007	Bacteria	Bacteroidetes	Bacteroidia	Bacteroidales	Muribaculaceae	f__Muribaculaceae_OTU_763	f__Muribaculaceae_OTU_763	OTU_763	OTU_763	0.0674743239821855
OTU_261	0.251325469877139	-0.0648022495376818	-0.259054663778792	Bacteria	Proteobacteria	Deltaproteobacteria	Desulfovibrionales	Desulfovibrionaceae	f__Desulfovibrionaceae_OTU_261	f__Desulfovibrionaceae_OTU_261	OTU_261	OTU_261	0.0673638233541086
OTU_1699	0.0857145245510343	0.242469895578533	0.0236732335770736	Bacteria	Bacteroidetes	Bacteroidia	Bacteroidales	Rikenellaceae	Alistipes	Alistipes finegoldii	OTU_1699	OTU_1699	0.0661386299808745
OTU_5649	-0.177595473865217	-0.183943695852155	-0.12352830299693	Bacteria	Bacteroidetes	Bacteroidia	Bacteroidales	Muribaculaceae	f__Muribaculaceae_OTU_5649	f__Muribaculaceae_OTU_5649	OTU_5649	OTU_5649	0.065375435581161
OTU_82	0.222998588840106	-0.122159525841907	0.100784031023888	Bacteria	Bacteroidetes	Bacteroidia	Bacteroidales	Marinifilaceae	Odoribacter	Culturomica massiliensis	OTU_82	OTU_82	0.0646513203785981
OTU_7344	0.199166251534703	0.156345987534519	-0.153552254588613	Bacteria	Epsilonbacteraeota	Campylobacteria	Campylobacterales	Helicobacteraceae	Helicobacter	Helicobacter sp. MIT 03-1616	OTU_7344	OTU_7344	0.0641112635685285
OTU_696	0.251999365211765	0.0150919147286972	-0.0295612489744085	Bacteria	Bacteroidetes	Bacteroidia	Bacteroidales	Muribaculaceae	f__Muribaculaceae_OTU_696	f__Muribaculaceae_OTU_696	OTU_696	OTU_696	0.0637314459573107
OTU_2101	-0.147028166873691	0.204888188374814	0.154982933404247	Bacteria	Bacteroidetes	Bacteroidia	Bacteroidales	Muribaculaceae	f__Muribaculaceae_OTU_2101	f__Muribaculaceae_OTU_2101	OTU_2101	OTU_2101	0.0635964515897511
OTU_1229	-0.235967680046843	-0.0865403441713938	-0.0901044273526968	Bacteria	Firmicutes	Clostridia	Clostridiales	Lachnospiraceae	Lachnospiraceae NK4A136 group	g__Lachnospiraceae NK4A136 group_OTU_1229	OTU_1229	OTU_1229	0.0631699771959924
OTU_722	-0.19190621161268	0.162271134067683	0.122881850860011	Bacteria	Firmicutes	Clostridia	Clostridiales	Ruminococcaceae	Ruminococcaceae UCG-014	g__Ruminococcaceae UCG-014_OTU_722	OTU_722	OTU_722	0.0631599150071428
OTU_137	-0.0897583756383539	-0.234657573849002	-0.21342709804925	Bacteria	Bacteroidetes	Bacteroidia	Bacteroidales	Muribaculaceae	f__Muribaculaceae_OTU_137	f__Muribaculaceae_OTU_137	OTU_137	OTU_137	0.0631207429619356
OTU_593	0.247001123799677	-0.0397239156494646	0.224646637382527	Bacteria	Bacteroidetes	Bacteroidia	Bacteroidales	Muribaculaceae	f__Muribaculaceae_OTU_593	f__Muribaculaceae_OTU_593	OTU_593	OTU_593	0.0625875446328291
OTU_25	0.245230547038354	0.0484409158814136	-0.296623139208333	Bacteria	Bacteroidetes	Bacteroidia	Bacteroidales	Muribaculaceae	f__Muribaculaceae_OTU_25	f__Muribaculaceae_OTU_25	OTU_25	OTU_25	0.0624845435321605
OTU_221	-0.180326634996187	-0.169445056961918	-0.0613871721081706	Bacteria	Firmicutes	Erysipelotrichia	Erysipelotrichales	Erysipelotrichaceae	f__Erysipelotrichaceae_OTU_221	f__Erysipelotrichaceae_OTU_221	OTU_221	OTU_221	0.0612293226178758
OTU_1054	0.0897566648488034	-0.230096245308275	0.165948094775021	Bacteria	Firmicutes	Erysipelotrichia	Erysipelotrichales	Erysipelotrichaceae	Allobaculum	Allobaculum stercoricanis DSM 13633	OTU_1054	OTU_1054	0.0610005409897461
OTU_309	-0.119608631615678	-0.215824794094303	0.0627749305509384	Bacteria	Firmicutes	Erysipelotrichia	Erysipelotrichales	Erysipelotrichaceae	Allobaculum	Allobaculum stercoricanis DSM 13633	OTU_309	OTU_309	0.0608865665028233
OTU_268	-0.152587692753077	0.193566046782513	0.12741063640474	Bacteria	Firmicutes	Clostridia	Clostridiales	Ruminococcaceae	Ruminococcaceae UCG-014	g__Ruminococcaceae UCG-014_OTU_268	OTU_268	OTU_268	0.0607508184467175
OTU_233	-0.0683089488594275	0.236730115737971	0.102386535754405	Bacteria	Firmicutes	Clostridia	Clostridiales	Ruminococcaceae	Ruminococcaceae UCG-014	g__Ruminococcaceae UCG-014_OTU_233	OTU_233	OTU_233	0.060707260191593
OTU_969	-0.172498983930161	-0.175425043666226	-0.0452196083147791	Bacteria	Firmicutes	Clostridia	Clostridiales	Lachnospiraceae	Lachnospiraceae NK4A136 group	g__Lachnospiraceae NK4A136 group_OTU_969	OTU_969	OTU_969	0.0605298454022352
OTU_33	0.20170972073281	0.140008754101685	-0.525341409625179	Bacteria	Bacteroidetes	Bacteroidia	Bacteroidales	Rikenellaceae	f__Rikenellaceae_OTU_33	f__Rikenellaceae_OTU_33	OTU_33	OTU_33	0.0602892626632142
OTU_643	0.239625207924362	0.0518503032634861	-0.0544947257607557	Bacteria	Bacteroidetes	Bacteroidia	Bacteroidales	Muribaculaceae	f__Muribaculaceae_OTU_643	f__Muribaculaceae_OTU_643	OTU_643	OTU_643	0.060108694221309
OTU_7339	-0.102584436630713	0.222452766158403	0.0903955440602752	Bacteria	Firmicutes	Clostridia	Clostridiales	Lachnospiraceae	f__Lachnospiraceae_OTU_7339	f__Lachnospiraceae_OTU_7339	OTU_7339	OTU_7339	0.0600087998103659
OTU_104	-0.161730431642743	0.182593429505124	0.0491575090612145	Bacteria	Firmicutes	Clostridia	Clostridiales	Lachnospiraceae	f__Lachnospiraceae_OTU_104	f__Lachnospiraceae_OTU_104	OTU_104	OTU_104	0.0594970930177904
OTU_3816	0.216676107288885	0.111483575377609	-0.0253725855449282	Bacteria	Firmicutes	Bacilli	Lactobacillales	Lactobacillaceae	Lactobacillus	Lactobacillus sp. KC38	OTU_3816	OTU_3816	0.0593771230488393
OTU_7085	0.198248471222028	0.14075200572253	0.0264142678209185	Bacteria	Firmicutes	Bacilli	Lactobacillales	Lactobacillaceae	Lactobacillus	Lactobacillus reuteri	OTU_7085	OTU_7085	0.0591135834567865
OTU_2369	-0.0143944905158707	-0.241057682789068	-0.0221134460185341	Bacteria	Bacteroidetes	Bacteroidia	Bacteroidales	Muribaculaceae	f__Muribaculaceae_OTU_2369	f__Muribaculaceae_OTU_2369	OTU_2369	OTU_2369	0.0583160077888464
OTU_222	-0.147277245038224	-0.190809531032164	-0.0179919118684642	Bacteria	Firmicutes	Clostridia	Clostridiales	Ruminococcaceae	Ruminococcaceae UCG-014	g__Ruminococcaceae UCG-014_OTU_222	OTU_222	OTU_222	0.0580988640387636
OTU_6984	0.228303822752593	0.0770493527307168	-0.112512369669733	Bacteria	Bacteroidetes	Bacteroidia	Bacteroidales	Rikenellaceae	Alistipes	Alistipes finegoldii	OTU_6984	OTU_6984	0.0580592382396696
OTU_635	-0.0251017734156223	0.239477430225435	-0.0356938867346111	Bacteria	Firmicutes	Clostridia	Clostridiales	Lachnospiraceae	f__Lachnospiraceae_OTU_635	f__Lachnospiraceae_OTU_635	OTU_635	OTU_635	0.0579795386159872
OTU_4056	0.0601060880643997	-0.233133689833113	0.108404939615285	Bacteria	Firmicutes	Erysipelotrichia	Erysipelotrichales	Erysipelotrichaceae	Allobaculum	Allobaculum stercoricanis DSM 13633	OTU_4056	OTU_4056	0.0579640591576077
OTU_1587	0.154555808604613	0.184279337095884	-0.158262059041831	Bacteria	Firmicutes	Clostridia	Clostridiales	Lachnospiraceae	f__Lachnospiraceae_OTU_1587	f__Lachnospiraceae_OTU_1587	OTU_1587	OTU_1587	0.0578463720539244
OTU_913	0.0806417173450727	-0.226516946826034	0.179848729524185	Bacteria	Bacteroidetes	Bacteroidia	Bacteroidales	Muribaculaceae	f__Muribaculaceae_OTU_913	f__Muribaculaceae_OTU_913	OTU_913	OTU_913	0.057813013775751
OTU_3384	-0.134473751189234	-0.19909812660807	-0.175373449796727	Bacteria	Bacteroidetes	Bacteroidia	Bacteroidales	Muribaculaceae	f__Muribaculaceae_OTU_3384	f__Muribaculaceae_OTU_3384	OTU_3384	OTU_3384	0.057723253777747
OTU_175	-0.141992453103809	0.192788141341098	0.0877292829062914	Bacteria	Firmicutes	Clostridia	Clostridiales	Lachnospiraceae	Lachnospiraceae NK4A136 group	g__Lachnospiraceae NK4A136 group_OTU_175	OTU_175	OTU_175	0.0573291241801926
OTU_90	0.040031128946622	0.235673782024656	0.111611484663112	Bacteria	Bacteroidetes	Bacteroidia	Bacteroidales	Muribaculaceae	f__Muribaculaceae_OTU_90	f__Muribaculaceae_OTU_90	OTU_90	OTU_90	0.0571446228185461
OTU_1582	0.157255483942382	0.17870150416672	-0.206300466380012	Bacteria	Firmicutes	Clostridia	Clostridiales	Lachnospiraceae	f__Lachnospiraceae_OTU_1582	f__Lachnospiraceae_OTU_1582	OTU_1582	OTU_1582	0.056663514821401
OTU_263	0.0846780034494699	0.222240909589385	-0.113320505922956	Bacteria	Firmicutes	Clostridia	Clostridiales	Lachnospiraceae	f__Lachnospiraceae_OTU_263	f__Lachnospiraceae_OTU_263	OTU_263	OTU_263	0.0565613861633056
OTU_596	-0.200036974346598	0.127963984352974	0.199431042424686	Bacteria	Bacteroidetes	Bacteroidia	Bacteroidales	Muribaculaceae	f__Muribaculaceae_OTU_596	f__Muribaculaceae_OTU_596	OTU_596	OTU_596	0.0563895723972299
OTU_4562	-0.161677058325874	-0.173872447708996	-0.223890545300505	Bacteria	Firmicutes	Bacilli	Lactobacillales	Lactobacillaceae	Lactobacillus	Lactobacillus acidophilus	OTU_4562	OTU_4562	0.0563710992612255
OTU_324	-0.163331067786498	0.17225763720181	0.0303660570650275	Bacteria	Firmicutes	Clostridia	Clostridiales	Lachnospiraceae	f__Lachnospiraceae_OTU_324	f__Lachnospiraceae_OTU_324	OTU_324	OTU_324	0.0563497312786279
OTU_218	-0.234479890999656	0.0278745661312672	-0.0936086299089267	Bacteria	Firmicutes	Erysipelotrichia	Erysipelotrichales	Erysipelotrichaceae	Catenibacterium	g__Catenibacterium_OTU_218	OTU_218	OTU_218	0.0557578107202172
OTU_7325	0.158301837429739	0.174140045988808	-0.161576962990866	Bacteria	Epsilonbacteraeota	Campylobacteria	Campylobacterales	Helicobacteraceae	Helicobacter	Helicobacter sp. MIT 07-5167H	OTU_7325	OTU_7325	0.0553842273506155
OTU_1577	0.229379704096658	0.0484698627804933	-0.0551361446644106	Bacteria	Firmicutes	Bacilli	Lactobacillales	Lactobacillaceae	Lactobacillus	Lactobacillus murinus	OTU_1577	OTU_1577	0.0549643762494302
OTU_3675	0.223489803600386	0.0693683626921832	-0.0659464918084185	Bacteria	Bacteroidetes	Bacteroidia	Bacteroidales	Marinifilaceae	Odoribacter	Culturomica massiliensis	OTU_3675	OTU_3675	0.0547596620559332
OTU_5595	-0.233979889956591	-0.00231665000382783	0.00485822613379086	Bacteria	Firmicutes	Clostridia	Clostridiales	Lachnospiraceae	[Eubacterium] fissicatena group	g__[Eubacterium] fissicatena group_OTU_5595	OTU_5595	OTU_5595	0.0547519557713385
OTU_591	0.0791229591439243	-0.219622280470074	0.0989358745696861	Bacteria	Bacteroidetes	Bacteroidia	Bacteroidales	Muribaculaceae	f__Muribaculaceae_OTU_591	f__Muribaculaceae_OTU_591	OTU_591	OTU_591	0.0544943887425669
OTU_694	0.221956378032086	-0.0717626337654842	0.0529457438179354	Bacteria	Firmicutes	Bacilli	Lactobacillales	Lactobacillaceae	Lactobacillus	Lactobacillus gasseri	OTU_694	OTU_694	0.0544145093540812
OTU_1068	0.0575349039483169	-0.22413167110757	-0.107390338604779	Bacteria	Bacteroidetes	Bacteroidia	Bacteroidales	Muribaculaceae	f__Muribaculaceae_OTU_1068	f__Muribaculaceae_OTU_1068	OTU_1068	OTU_1068	0.053545271165814
OTU_477	0.00163400764641297	-0.230783414683257	-0.19229942543299	Bacteria	Bacteroidetes	Bacteroidia	Bacteroidales	Muribaculaceae	f__Muribaculaceae_OTU_477	f__Muribaculaceae_OTU_477	OTU_477	OTU_477	0.0532636544738526
OTU_6975	-0.0919795578373068	0.21163546485462	-0.0129528182870656	Bacteria	Firmicutes	Clostridia	Clostridiales	Lachnospiraceae	Lachnospiraceae NK4A136 group	g__Lachnospiraceae NK4A136 group_OTU_6975	OTU_6975	OTU_6975	0.0532498090441777
OTU_389	-0.0127184547403086	-0.2299713172507	-0.0833147197591355	Bacteria	Bacteroidetes	Bacteroidia	Bacteroidales	Muribaculaceae	f__Muribaculaceae_OTU_389	f__Muribaculaceae_OTU_389	OTU_389	OTU_389	0.0530485658490033
OTU_106	-0.205242211313051	0.10447989562948	0.262984795233887	Bacteria	Firmicutes	Clostridia	Clostridiales	Ruminococcaceae	Ruminococcaceae UCG-014	g__Ruminococcaceae UCG-014_OTU_106	OTU_106	OTU_106	0.0530404138954179
OTU_624	0.200516821818116	0.110810554728821	-0.00647135301390424	Bacteria	Firmicutes	Clostridia	Clostridiales	Lachnospiraceae	f__Lachnospiraceae_OTU_624	f__Lachnospiraceae_OTU_624	OTU_624	OTU_624	0.0524859748713471
OTU_5608	-0.151578654097744	-0.171652744474711	-0.168417301734503	Bacteria	Firmicutes	Erysipelotrichia	Erysipelotrichales	Erysipelotrichaceae	Catenibacterium	g__Catenibacterium_OTU_5608	OTU_5608	OTU_5608	0.052440753063784
OTU_1782	-0.11403243338052	0.196245205297914	0.099483859769247	Bacteria	Firmicutes	Clostridia	Clostridiales	Ruminococcaceae	Ruminococcaceae UCG-005	g__Ruminococcaceae UCG-005_OTU_1782	OTU_1782	OTU_1782	0.0515155764651033
OTU_5667	-0.164477876802432	-0.156223652710904	-0.0868013785385089	Bacteria	Bacteroidetes	Bacteroidia	Bacteroidales	Muribaculaceae	f__Muribaculaceae_OTU_5667	f__Muribaculaceae_OTU_5667	OTU_5667	OTU_5667	0.0514588016237733
OTU_1289	-0.222591328739326	-0.0384669232283762	-0.0414113448362794	Bacteria	Bacteroidetes	Bacteroidia	Bacteroidales	Muribaculaceae	f__Muribaculaceae_OTU_1289	f__Muribaculaceae_OTU_1289	OTU_1289	OTU_1289	0.0510266038125964
OTU_91	0.0221466403062237	-0.223770120100913	0.122738783362376	Bacteria	Bacteroidetes	Bacteroidia	Bacteroidales	Prevotellaceae	Prevotellaceae UCG-004	g__Prevotellaceae UCG-004_OTU_91	OTU_91	OTU_91	0.0505635403268304
OTU_3224	-0.0570896714082495	-0.217118159339124	-0.0815033759774993	Bacteria	Bacteroidetes	Bacteroidia	Bacteroidales	Muribaculaceae	f__Muribaculaceae_OTU_3224	f__Muribaculaceae_OTU_3224	OTU_3224	OTU_3224	0.050399525696311
OTU_344	-0.186824092017018	-0.124232187696297	-0.0496947849308471	Bacteria	Bacteroidetes	Bacteroidia	Bacteroidales	Muribaculaceae	f__Muribaculaceae_OTU_344	f__Muribaculaceae_OTU_344	OTU_344	OTU_344	0.0503368778177914
OTU_1099	-0.216691226501099	-0.0564657350297333	0.162173400685849	Bacteria	Bacteroidetes	Bacteroidia	Bacteroidales	Tannerellaceae	Parabacteroides	Parabacteroides distasonis	OTU_1099	OTU_1099	0.0501434668749988
OTU_126	-0.216494090669728	-0.0546201409700466	0.110801325271544	Bacteria	Bacteroidetes	Bacteroidia	Bacteroidales	Muribaculaceae	f__Muribaculaceae_OTU_126	f__Muribaculaceae_OTU_126	OTU_126	OTU_126	0.0498530510945004
OTU_5570	-0.186845679874823	-0.120348294492761	-0.148822198519955	Bacteria	Bacteroidetes	Bacteroidia	Bacteroidales	Muribaculaceae	f__Muribaculaceae_OTU_5570	f__Muribaculaceae_OTU_5570	OTU_5570	OTU_5570	0.0493950200752013
OTU_4937	-0.17092556584418	0.141946948986404	0.150493866210902	Bacteria	Bacteroidetes	Bacteroidia	Bacteroidales	Bacteroidaceae	Bacteroides	Bacteroides acidifaciens JCM 10556	OTU_4937	OTU_4937	0.049364485385702
OTU_3066	0.221514617527566	0.00881684153187812	0.0955797270837282	Bacteria	Firmicutes	Bacilli	Lactobacillales	Lactobacillaceae	Lactobacillus	Lactobacillus gasseri	OTU_3066	OTU_3066	0.0491464624729822
OTU_6820	0.198073068067511	0.0984670109866411	-0.0433856240942742	Bacteria	Bacteroidetes	Bacteroidia	Bacteroidales	Marinifilaceae	Odoribacter	Culturomica massiliensis	OTU_6820	OTU_6820	0.04892869254632
OTU_1292	-0.209868952631696	0.0697750987172566	-0.108874558867949	Bacteria	Bacteroidetes	Bacteroidia	Bacteroidales	Rikenellaceae	Rikenellaceae RC9 gut group	g__Rikenellaceae RC9 gut group_OTU_1292	OTU_1292	OTU_1292	0.048913541679728
OTU_1327	-0.16309450051729	-0.148586901846973	-0.0876215202580555	Bacteria	Firmicutes	Clostridia	Clostridiales	Lachnospiraceae	Lachnospiraceae NK4A136 group	g__Lachnospiraceae NK4A136 group_OTU_1327	OTU_1327	OTU_1327	0.0486778834994662
OTU_1223	-0.213616132055818	-0.0546882686809451	-0.0896247309402031	Bacteria	Bacteroidetes	Bacteroidia	Bacteroidales	Muribaculaceae	f__Muribaculaceae_OTU_1223	f__Muribaculaceae_OTU_1223	OTU_1223	OTU_1223	0.0486226586058079
OTU_232	-0.125829847983305	-0.179543271061806	-0.0541473410360168	Bacteria	Bacteroidetes	Bacteroidia	Bacteroidales	Muribaculaceae	f__Muribaculaceae_OTU_232	f__Muribaculaceae_OTU_232	OTU_232	OTU_232	0.0480689368270748
OTU_1325	0.184110398741279	-0.11582198869926	0.0827307702394228	Bacteria	Firmicutes	Bacilli	Bacillales	Staphylococcaceae	Staphylococcus	Staphylococcus lentus	OTU_1325	OTU_1325	0.0473113719909242
OTU_966	0.0858121679029471	-0.198946151108376	-0.192421856800446	Bacteria	Bacteroidetes	Bacteroidia	Bacteroidales	Muribaculaceae	f__Muribaculaceae_OTU_966	f__Muribaculaceae_OTU_966	OTU_966	OTU_966	0.0469432992010404
OTU_1579	0.154498024804402	0.151345742702163	-0.127762216452299	Bacteria	Firmicutes	Clostridia	Clostridiales	Lachnospiraceae	ASF356	g__ASF356_OTU_1579	OTU_1579	OTU_1579	0.0467751735025309
OTU_2882	0.21535806743471	0.000563976089227093	0.015300665295834	Bacteria	Bacteroidetes	Bacteroidia	Bacteroidales	Muribaculaceae	f__Muribaculaceae_OTU_2882	f__Muribaculaceae_OTU_2882	OTU_2882	OTU_2882	0.0463794152782422
OTU_981	-0.1023220442471	-0.189328023031536	-0.0863876240435561	Bacteria	Bacteroidetes	Bacteroidia	Bacteroidales	Muribaculaceae	f__Muribaculaceae_OTU_981	f__Muribaculaceae_OTU_981	OTU_981	OTU_981	0.0463149010439354
OTU_1243	-0.152596001390886	-0.150833166112539	-0.155049170960072	Bacteria	Bacteroidetes	Bacteroidia	Bacteroidales	Muribaculaceae	f__Muribaculaceae_OTU_1243	f__Muribaculaceae_OTU_1243	OTU_1243	OTU_1243	0.0460361836400199
OTU_875	-0.0903421641979218	-0.190828300465109	-0.240619507751599	Bacteria	Firmicutes	Bacilli	Lactobacillales	Lactobacillaceae	Lactobacillus	Lactobacillus gasseri	OTU_875	OTU_875	0.0445771468903664
OTU_5784	-0.209814486616213	0.0165261354389034	-0.00178911050240185	Bacteria	Bacteroidetes	Bacteroidia	Bacteroidales	Muribaculaceae	f__Muribaculaceae_OTU_5784	f__Muribaculaceae_OTU_5784	OTU_5784	OTU_5784	0.0442952319465702
OTU_1889	0.200471441795688	0.0632147098596767	0.0533105068204874	Bacteria	Bacteroidetes	Bacteroidia	Bacteroidales	Rikenellaceae	Alistipes	Alistipes finegoldii	OTU_1889	OTU_1889	0.0441848985182849
OTU_1444	0.178327129847631	-0.110643421220361	-0.0508835775969001	Bacteria	Bacteroidetes	Bacteroidia	Bacteroidales	Muribaculaceae	f__Muribaculaceae_OTU_1444	f__Muribaculaceae_OTU_1444	OTU_1444	OTU_1444	0.04404253189904
OTU_5346	-0.158902991857112	-0.136993997843811	-0.103922102433397	Bacteria	Bacteroidetes	Bacteroidia	Bacteroidales	Muribaculaceae	f__Muribaculaceae_OTU_5346	f__Muribaculaceae_OTU_5346	OTU_5346	OTU_5346	0.0440175162663714
OTU_286	-0.0346711149404138	-0.206639730549096	-0.0941371965734125	Bacteria	Bacteroidetes	Bacteroidia	Bacteroidales	Muribaculaceae	f__Muribaculaceae_OTU_286	f__Muribaculaceae_OTU_286	OTU_286	OTU_286	0.0439020644526145
OTU_421	-0.0956112416131073	-0.185861716385313	-0.113788085368289	Bacteria	Bacteroidetes	Bacteroidia	Bacteroidales	Muribaculaceae	f__Muribaculaceae_OTU_421	f__Muribaculaceae_OTU_421	OTU_421	OTU_421	0.0436860871404945
OTU_270	0.0102497114594504	0.207446760226525	-0.0145699699425734	Bacteria	Firmicutes	Clostridia	Clostridiales	Lachnospiraceae	f__Lachnospiraceae_OTU_270	f__Lachnospiraceae_OTU_270	OTU_270	OTU_270	0.0431392149134832
OTU_1159	-0.196137202032498	-0.0679789313151709	-0.0241012196404711	Bacteria	Bacteroidetes	Bacteroidia	Bacteroidales	Prevotellaceae	Prevotellaceae NK3B31 group	g__Prevotellaceae NK3B31 group_OTU_1159	OTU_1159	OTU_1159	0.0430909371238897
OTU_202	-0.0350848858391703	-0.203618239257178	-0.129527101484166	Bacteria	Bacteroidetes	Bacteroidia	Bacteroidales	Muribaculaceae	f__Muribaculaceae_OTU_202	f__Muribaculaceae_OTU_202	OTU_202	OTU_202	0.0426913365725409
OTU_1610	0.0677638637421742	0.194800366781125	-0.108116826610136	Bacteria	Proteobacteria	Deltaproteobacteria	Desulfovibrionales	Desulfovibrionaceae	Desulfovibrio	Desulfovibrio fairfieldensis	OTU_1610	OTU_1610	0.0425391241273287
OTU_574	-0.13874889080969	-0.151974943924818	-0.0222256649868138	Bacteria	Bacteroidetes	Bacteroidia	Bacteroidales	Muribaculaceae	f__Muribaculaceae_OTU_574	f__Muribaculaceae_OTU_574	OTU_574	OTU_574	0.0423476382818708
OTU_191	-0.132109567039428	0.157553783530759	0.100164097694323	Bacteria	Bacteroidetes	Bacteroidia	Bacteroidales	Bacteroidaceae	Bacteroides	Bacteroides massiliensis dnLKV3	OTU_191	OTU_191	0.0422761324082024
OTU_381	0.124714566382646	-0.16283642072807	0.166844452689135	Bacteria	Firmicutes	Erysipelotrichia	Erysipelotrichales	Erysipelotrichaceae	Allobaculum	Allobaculum stercoricanis DSM 13633	OTU_381	OTU_381	0.0420694229835405
OTU_223	-0.141315966586347	-0.148094342721213	-0.177493965269311	Bacteria	Bacteroidetes	Bacteroidia	Bacteroidales	Muribaculaceae	f__Muribaculaceae_OTU_223	f__Muribaculaceae_OTU_223	OTU_223	OTU_223	0.0419021367582617
OTU_2284	-0.136307239717103	-0.151838854309893	0.00155839779502392	Bacteria	Bacteroidetes	Bacteroidia	Bacteroidales	Muribaculaceae	f__Muribaculaceae_OTU_2284	f__Muribaculaceae_OTU_2284	OTU_2284	OTU_2284	0.0416347012774365
OTU_2698	0.171652730143013	0.110192714710836	-0.066242155881917	Bacteria	Bacteroidetes	Bacteroidia	Bacteroidales	Muribaculaceae	f__Muribaculaceae_OTU_2698	f__Muribaculaceae_OTU_2698	OTU_2698	OTU_2698	0.0416070941408937
OTU_870	-0.121879298113172	-0.163335656466777	-0.0842268995791055	Bacteria	Bacteroidetes	Bacteroidia	Bacteroidales	Muribaculaceae	f__Muribaculaceae_OTU_870	f__Muribaculaceae_OTU_870	OTU_870	OTU_870	0.0415330999819925
OTU_2891	-0.0657522667524014	-0.192726885126589	-0.0884814580785255	Bacteria	Bacteroidetes	Bacteroidia	Bacteroidales	Muribaculaceae	f__Muribaculaceae_OTU_2891	f__Muribaculaceae_OTU_2891	OTU_2891	OTU_2891	0.0414670128336762
OTU_7856	0.133262643862359	0.153734383398411	0.0462276038264569	Bacteria	Bacteroidetes	Bacteroidia	Bacteroidales	Muribaculaceae	f__Muribaculaceae_OTU_7856	f__Muribaculaceae_OTU_7856	OTU_7856	OTU_7856	0.0413931928880753
OTU_105	-0.0337344467134267	0.20035985553264	0.00138339752134948	Bacteria	Firmicutes	Clostridia	Clostridiales	Ruminococcaceae	Ruminococcaceae UCG-014	g__Ruminococcaceae UCG-014_OTU_105	OTU_105	OTU_105	0.0412820846041215
OTU_234	-0.0142698433289223	0.202658561833429	0.0840764304195233	Bacteria	Bacteroidetes	Bacteroidia	Bacteroidales	Muribaculaceae	f__Muribaculaceae_OTU_234	f__Muribaculaceae_OTU_234	OTU_234	OTU_234	0.0412741211130257
OTU_1233	-0.0945003339977622	-0.179659634909621	-0.0979889251088642	Bacteria	Bacteroidetes	Bacteroidia	Bacteroidales	Muribaculaceae	f__Muribaculaceae_OTU_1233	f__Muribaculaceae_OTU_1233	OTU_1233	OTU_1233	0.0412078975415469
OTU_3421	0.138480650605534	-0.147678190494584	0.180229479365688	Bacteria	Firmicutes	Erysipelotrichia	Erysipelotrichales	Erysipelotrichaceae	f__Erysipelotrichaceae_OTU_3421	f__Erysipelotrichaceae_OTU_3421	OTU_3421	OTU_3421	0.0409857385398866
OTU_575	-0.132976052137069	-0.152558220428922	-0.0673160099208347	Bacteria	Bacteroidetes	Bacteroidia	Bacteroidales	Muribaculaceae	f__Muribaculaceae_OTU_575	f__Muribaculaceae_OTU_575	OTU_575	OTU_575	0.0409566410624
OTU_1738	0.166029296366194	0.115018488925849	-0.198767447420874	Bacteria	Bacteroidetes	Bacteroidia	Bacteroidales	Rikenellaceae	Alistipes	Bacteroides sp. Smarlab 3302398	OTU_1738	OTU_1738	0.040794980046639
OTU_800	-0.198230447669567	0.0373937079014267	-0.0191524359562016	Bacteria	Firmicutes	Erysipelotrichia	Erysipelotrichales	Erysipelotrichaceae	Catenibacterium	g__Catenibacterium_OTU_800	OTU_800	OTU_800	0.040693599773894
OTU_4357	-0.139245108990045	-0.143789738387541	-0.129989937669367	Bacteria	Bacteroidetes	Bacteroidia	Bacteroidales	Muribaculaceae	f__Muribaculaceae_OTU_4357	f__Muribaculaceae_OTU_4357	OTU_4357	OTU_4357	0.040064689243207
OTU_1162	-0.190352878350785	-0.0615726940089243	0.0863856055762225	Bacteria	Bacteroidetes	Bacteroidia	Bacteroidales	Rikenellaceae	Alistipes	Alistipes senegalensis JC50	OTU_1162	OTU_1162	0.0400254149439453
OTU_954	-0.089694120522535	-0.178217371172342	-0.107793357177638	Bacteria	Firmicutes	Erysipelotrichia	Erysipelotrichales	Erysipelotrichaceae	Catenibacterium	g__Catenibacterium_OTU_954	OTU_954	OTU_954	0.0398064666438914
OTU_130	-0.18598566940713	-0.0721268963295077	0.111821838310657	Bacteria	Bacteroidetes	Bacteroidia	Bacteroidales	Tannerellaceae	Parabacteroides	Parabacteroides distasonis	OTU_130	OTU_130	0.0397929583989459
OTU_120	0.104304140559515	-0.16949998603497	-0.149951299697816	Bacteria	Bacteroidetes	Bacteroidia	Bacteroidales	Muribaculaceae	f__Muribaculaceae_OTU_120	f__Muribaculaceae_OTU_120	OTU_120	OTU_120	0.0396095990037142
OTU_1317	-0.129810050995487	-0.150133954107713	-0.175859112101009	Bacteria	Bacteroidetes	Bacteroidia	Bacteroidales	Muribaculaceae	f__Muribaculaceae_OTU_1317	f__Muribaculaceae_OTU_1317	OTU_1317	OTU_1317	0.0393908535154676
OTU_2648	-0.0966374874200008	-0.172314774082169	-0.0984034558775524	Bacteria	Bacteroidetes	Bacteroidia	Bacteroidales	Muribaculaceae	f__Muribaculaceae_OTU_2648	f__Muribaculaceae_OTU_2648	OTU_2648	OTU_2648	0.0390311853418397
OTU_2102	0.151487338467175	0.125346330798284	-0.138451066368084	Bacteria	Bacteroidetes	Bacteroidia	Bacteroidales	Muribaculaceae	f__Muribaculaceae_OTU_2102	f__Muribaculaceae_OTU_2102	OTU_2102	OTU_2102	0.038660116360461
OTU_315	-0.141121877067422	-0.136055912206469	-0.1010454967877	Bacteria	Bacteroidetes	Bacteroidia	Bacteroidales	Muribaculaceae	f__Muribaculaceae_OTU_315	f__Muribaculaceae_OTU_315	OTU_315	OTU_315	0.038426595433367
OTU_1128	-0.00224078400915183	-0.195870270289177	-0.0237848783201286	Bacteria	Bacteroidetes	Bacteroidia	Bacteroidales	Muribaculaceae	f__Muribaculaceae_OTU_1128	f__Muribaculaceae_OTU_1128	OTU_1128	OTU_1128	0.0383701838961308
OTU_121	0.192702849144244	0.0348588886503075	-0.135977977725629	Bacteria	Actinobacteria	Actinobacteria	Corynebacteriales	Corynebacteriaceae	f__Corynebacteriaceae_OTU_121	f__Corynebacteriaceae_OTU_121	OTU_121	OTU_121	0.0383495301862436
OTU_470	0.0885370003823192	-0.174518763359863	-0.0890742900619508	Bacteria	Bacteroidetes	Bacteroidia	Bacteroidales	Muribaculaceae	f__Muribaculaceae_OTU_470	f__Muribaculaceae_OTU_470	OTU_470	OTU_470	0.0382955992013548
OTU_292	0.0919478979476359	0.171376821341118	-0.120768462576117	Bacteria	Firmicutes	Clostridia	Clostridiales	Lachnospiraceae	Lachnospiraceae NK4A136 group	g__Lachnospiraceae NK4A136 group_OTU_292	OTU_292	OTU_292	0.0378244308299743
OTU_6399	0.163057458087692	-0.105308967841762	-0.184096740089775	Bacteria	Bacteroidetes	Bacteroidia	Bacteroidales	Muribaculaceae	f__Muribaculaceae_OTU_6399	f__Muribaculaceae_OTU_6399	OTU_6399	OTU_6399	0.0376777133459169
OTU_369	0.0896007251964158	0.171839195314748	0.0610429002373002	Bacteria	Firmicutes	Bacilli	Lactobacillales	Lactobacillaceae	Lactobacillus	Lactobacillus sp. C30An8	OTU_369	OTU_369	0.0375569990021438
OTU_258	0.146868837923224	0.124741393567709	-0.176528437597388	Bacteria	Firmicutes	Clostridia	Clostridiales	Lachnospiraceae	f__Lachnospiraceae_OTU_258	f__Lachnospiraceae_OTU_258	OTU_258	OTU_258	0.0371308708221321
OTU_841	-0.0721984520460281	-0.178609824816945	-0.0676279282352964	Bacteria	Bacteroidetes	Bacteroidia	Bacteroidales	Muribaculaceae	f__Muribaculaceae_OTU_841	f__Muribaculaceae_OTU_841	OTU_841	OTU_841	0.0371140859989825
OTU_5458	-0.191132769845161	-0.0135451766868507	-0.0342664244797056	Bacteria	Bacteroidetes	Bacteroidia	Bacteroidales	Muribaculaceae	f__Muribaculaceae_OTU_5458	f__Muribaculaceae_OTU_5458	OTU_5458	OTU_5458	0.0367152075201612
OTU_2287	-0.101869403715846	-0.161939315449155	-0.0705938190893118	Bacteria	Bacteroidetes	Bacteroidia	Bacteroidales	Muribaculaceae	f__Muribaculaceae_OTU_2287	f__Muribaculaceae_OTU_2287	OTU_2287	OTU_2287	0.036601717301563
OTU_55	0.186458673130231	0.0418598388163465	-0.221501588149893	Bacteria	Bacteroidetes	Bacteroidia	Bacteroidales	Rikenellaceae	Alistipes	Alistipes finegoldii	OTU_55	OTU_55	0.036519082891217
OTU_3838	-0.065599937871184	-0.178470867671273	0.059193472346174	Bacteria	Bacteroidetes	Bacteroidia	Bacteroidales	Muribaculaceae	f__Muribaculaceae_OTU_3838	f__Muribaculaceae_OTU_3838	OTU_3838	OTU_3838	0.0361552024560402
OTU_723	-0.103944075180006	0.158263589675936	0.0303273794638703	Bacteria	Actinobacteria	Coriobacteriia	Coriobacteriales	Eggerthellaceae	Enterorhabdus	Enterorhabdus mucosicola	OTU_723	OTU_723	0.03585173458214
OTU_2477	0.134065737607104	-0.13285893938918	-0.160423072502406	Bacteria	Bacteroidetes	Bacteroidia	Bacteroidales	Muribaculaceae	f__Muribaculaceae_OTU_2477	f__Muribaculaceae_OTU_2477	OTU_2477	OTU_2477	0.0356251197757546
OTU_1055	0.168472009860491	-0.0821797293222607	0.0809092607511512	Bacteria	Bacteroidetes	Bacteroidia	Bacteroidales	Muribaculaceae	f__Muribaculaceae_OTU_1055	f__Muribaculaceae_OTU_1055	OTU_1055	OTU_1055	0.0351363260179134
OTU_87	-0.186645593487418	0.00475580850025461	0.0483786452161299	Bacteria	Firmicutes	Clostridia	Clostridiales	Ruminococcaceae	Ruminococcaceae UCG-014	g__Ruminococcaceae UCG-014_OTU_87	OTU_87	OTU_87	0.0348591952827614
OTU_80	0.166440651410565	-0.0845743917321387	-0.0732851821166309	Bacteria	Firmicutes	Bacilli	Lactobacillales	Enterococcaceae	Enterococcus	Enterococcus faecalis	OTU_80	OTU_80	0.0348553181788346
OTU_392	-0.115321197464714	-0.145218365775791	-0.00151425546840565	Bacteria	Bacteroidetes	Bacteroidia	Bacteroidales	Muribaculaceae	f__Muribaculaceae_OTU_392	f__Muribaculaceae_OTU_392	OTU_392	OTU_392	0.034387352343287
OTU_530	-0.150398324170974	-0.104841393182821	-0.155817650197646	Bacteria	Bacteroidetes	Bacteroidia	Bacteroidales	Muribaculaceae	f__Muribaculaceae_OTU_530	f__Muribaculaceae_OTU_530	OTU_530	OTU_530	0.0336113736379522
OTU_4321	-0.103782513251149	-0.150495934890664	-0.140109239651899	Bacteria	Firmicutes	Bacilli	Lactobacillales	Lactobacillaceae	Lactobacillus	Lactobacillus acidophilus	OTU_4321	OTU_4321	0.0334198364753399
OTU_184	-0.142839736701231	0.114036580252592	0.18164605804776	Bacteria	Actinobacteria	Coriobacteriia	Coriobacteriales	Atopobiaceae	Coriobacteriaceae UCG-002	g__Coriobacteriaceae UCG-002_OTU_184	OTU_184	OTU_184	0.0334075320165829
OTU_882	-0.0454058696693064	0.176992032009462	-0.074678659974123	Bacteria	Bacteroidetes	Bacteroidia	Bacteroidales	Bacteroidaceae	Bacteroides	Bacteroides massiliensis B84634 = Timone 84634 = DSM 17679 = JCM 13223	OTU_882	OTU_882	0.0333878723952644
OTU_774	0.143322014296666	0.111285586868292	-0.195527117165339	Bacteria	Bacteroidetes	Bacteroidia	Bacteroidales	Muribaculaceae	f__Muribaculaceae_OTU_774	f__Muribaculaceae_OTU_774	OTU_774	OTU_774	0.0329256816266739
OTU_1364	-0.133427006308719	-0.122471203693363	-0.0222290117155587	Bacteria	Bacteroidetes	Bacteroidia	Bacteroidales	Muribaculaceae	f__Muribaculaceae_OTU_1364	f__Muribaculaceae_OTU_1364	OTU_1364	OTU_1364	0.0328019617466082
OTU_193	-0.0358107259845928	0.177307204172587	-0.000677156535823733	Bacteria	Firmicutes	Clostridia	Clostridiales	Lachnospiraceae	Lachnospiraceae NK4A136 group	g__Lachnospiraceae NK4A136 group_OTU_193	OTU_193	OTU_193	0.0327202527470431
OTU_4932	-0.0744921543448952	-0.164114341905596	-0.0817447906863239	Bacteria	Bacteroidetes	Bacteroidia	Bacteroidales	Muribaculaceae	f__Muribaculaceae_OTU_4932	f__Muribaculaceae_OTU_4932	OTU_4932	OTU_4932	0.0324825982780504
OTU_1712	-0.0246578520915931	0.178452400540813	0.0215624551687557	Bacteria	Actinobacteria	Coriobacteriia	Coriobacteriales	Eggerthellaceae	Gordonibacter	Eggerthella sp. YY7918	OTU_1712	OTU_1712	0.0324532689285497
OTU_123	0.119733655825056	0.13375362912646	-0.194596537928839	Bacteria	Epsilonbacteraeota	Campylobacteria	Campylobacterales	Helicobacteraceae	Helicobacter	Helicobacter hepaticus	OTU_123	OTU_123	0.0322261816417315
OTU_362	0.156406626671361	0.0842612148882061	0.00763366587125368	Bacteria	Firmicutes	Bacilli	Lactobacillales	Lactobacillaceae	Lactobacillus	Lactobacillus gasseri	OTU_362	OTU_362	0.031562985201151
OTU_330	0.0667329312408837	-0.164271688760738	-0.238614162094828	Bacteria	Bacteroidetes	Bacteroidia	Bacteroidales	Muribaculaceae	f__Muribaculaceae_OTU_330	f__Muribaculaceae_OTU_330	OTU_330	OTU_330	0.0314384718403053
OTU_172	-0.176473815117732	0.0140067405634814	0.0077033501487913	Bacteria	Bacteroidetes	Bacteroidia	Bacteroidales	Muribaculaceae	f__Muribaculaceae_OTU_172	f__Muribaculaceae_OTU_172	OTU_172	OTU_172	0.0313391962034202
OTU_7377	-0.150326285888661	0.0931357468284268	-0.00115523158088919	Bacteria	Bacteroidetes	Bacteroidia	Bacteroidales	Bacteroidaceae	Bacteroides	Bacteroides caecimuris	OTU_7377	OTU_7377	0.0312722595663684
OTU_769	-0.176701482525402	-0.0057233782978596	0.0141563615067594	Bacteria	Bacteroidetes	Bacteroidia	Bacteroidales	Muribaculaceae	f__Muribaculaceae_OTU_769	f__Muribaculaceae_OTU_769	OTU_769	OTU_769	0.0312561709858153
OTU_6332	0.103558195327051	-0.142721555018737	0.20759441268079	Bacteria	Firmicutes	Erysipelotrichia	Erysipelotrichales	Erysipelotrichaceae	f__Erysipelotrichaceae_OTU_6332	f__Erysipelotrichaceae_OTU_6332	OTU_6332	OTU_6332	0.0310937420863621
OTU_493	-0.113735416028474	-0.133881410908531	-0.0345296380652638	Bacteria	Bacteroidetes	Bacteroidia	Bacteroidales	Muribaculaceae	f__Muribaculaceae_OTU_493	f__Muribaculaceae_OTU_493	OTU_493	OTU_493	0.0308599770460292
OTU_486	-0.151487373583862	-0.0888539193783419	-0.00973973360352737	Bacteria	Firmicutes	Clostridia	Clostridiales	Lachnospiraceae	Lachnospiraceae NK4A136 group	g__Lachnospiraceae NK4A136 group_OTU_486	OTU_486	OTU_486	0.0308434433442293
OTU_1388	0.000815265094040756	0.175283418053495	-0.00142337012961645	Bacteria	Bacteroidetes	Bacteroidia	Bacteroidales	Muribaculaceae	f__Muribaculaceae_OTU_1388	f__Muribaculaceae_OTU_1388	OTU_1388	OTU_1388	0.0307249413016897
OTU_2814	-0.0555589041816844	-0.166204593650739	-0.023295358406382	Bacteria	Bacteroidetes	Bacteroidia	Bacteroidales	Muribaculaceae	f__Muribaculaceae_OTU_2814	f__Muribaculaceae_OTU_2814	OTU_2814	OTU_2814	0.0307107587844768
OTU_1588	0.156153735274863	0.0764512661023515	-0.122982883444368	Bacteria	Bacteroidetes	Bacteroidia	Bacteroidales	Muribaculaceae	f__Muribaculaceae_OTU_1588	f__Muribaculaceae_OTU_1588	OTU_1588	OTU_1588	0.0302287851289447
OTU_167	-0.0350228233710702	-0.170188333006131	0.00587263732840583	Bacteria	Bacteroidetes	Bacteroidia	Bacteroidales	Muribaculaceae	f__Muribaculaceae_OTU_167	f__Muribaculaceae_OTU_167	OTU_167	OTU_167	0.0301906668482868
OTU_1246	-0.122168963329841	-0.123470517175327	-0.182760863576552	Bacteria	Bacteroidetes	Bacteroidia	Bacteroidales	Muribaculaceae	f__Muribaculaceae_OTU_1246	f__Muribaculaceae_OTU_1246	OTU_1246	OTU_1246	0.0301702242126306
OTU_2878	0.00802727042219155	-0.173447859823871	-0.116566844965576	Bacteria	Bacteroidetes	Bacteroidia	Bacteroidales	Muribaculaceae	f__Muribaculaceae_OTU_2878	f__Muribaculaceae_OTU_2878	OTU_2878	OTU_2878	0.0301485971479122
OTU_1405	0.169082174365667	0.0389636992170883	0.155206019094955	Bacteria	Bacteroidetes	Bacteroidia	Bacteroidales	Muribaculaceae	f__Muribaculaceae_OTU_1405	f__Muribaculaceae_OTU_1405	OTU_1405	OTU_1405	0.0301069515449015
OTU_7682	-0.164328269296804	-0.0551175476602719	0.0893235081100728	Bacteria	Bacteroidetes	Bacteroidia	Bacteroidales	Muribaculaceae	f__Muribaculaceae_OTU_7682	f__Muribaculaceae_OTU_7682	OTU_7682	OTU_7682	0.0300417241501654
OTU_525	-0.134379495737967	-0.108234114321333	-0.0337919723856065	Bacteria	Bacteroidetes	Bacteroidia	Bacteroidales	Muribaculaceae	f__Muribaculaceae_OTU_525	f__Muribaculaceae_OTU_525	OTU_525	OTU_525	0.0297724723777137
OTU_759	-0.0224423762235026	-0.171030851844729	-0.0144323097411115	Bacteria	Bacteroidetes	Bacteroidia	Bacteroidales	Muribaculaceae	Muribaculum	Parabacteroides sp. YL27	OTU_759	OTU_759	0.0297552125332908
OTU_2460	-0.166017611772027	-0.042893523672886	-0.0550816430528413	Bacteria	Bacteroidetes	Bacteroidia	Bacteroidales	Prevotellaceae	Prevotellaceae NK3B31 group	g__Prevotellaceae NK3B31 group_OTU_2460	OTU_2460	OTU_2460	0.029401701791564
OTU_542	-0.168429073418094	-0.0293152602612525	-0.106683038119271	Bacteria	Bacteroidetes	Bacteroidia	Bacteroidales	Muribaculaceae	f__Muribaculaceae_OTU_542	f__Muribaculaceae_OTU_542	OTU_542	OTU_542	0.0292277372566626
OTU_1848	-0.0112190124252728	0.170191874774352	0.0553029852230588	Bacteria	Bacteroidetes	Bacteroidia	Bacteroidales	Muribaculaceae	f__Muribaculaceae_OTU_1848	f__Muribaculaceae_OTU_1848	OTU_1848	OTU_1848	0.0290911404790072
OTU_245	0.154423553766119	-0.0702838197729304	0.00230259083869192	Bacteria	Firmicutes	Clostridia	Clostridiales	Ruminococcaceae	Ruminococcaceae UCG-014	g__Ruminococcaceae UCG-014_OTU_245	OTU_245	OTU_245	0.0287864492796314
OTU_2470	0.163970868304074	0.0435620803310074	-0.238415034600283	Bacteria	Bacteroidetes	Bacteroidia	Bacteroidales	Muribaculaceae	f__Muribaculaceae_OTU_2470	f__Muribaculaceae_OTU_2470	OTU_2470	OTU_2470	0.0287841004951573
OTU_1396	0.117732734052482	-0.121585251964289	0.0696151694308347	Bacteria	Bacteroidetes	Bacteroidia	Bacteroidales	Muribaculaceae	f__Muribaculaceae_OTU_1396	f__Muribaculaceae_OTU_1396	OTU_1396	OTU_1396	0.0286439701626921
OTU_2247	-0.0790019301521455	-0.149655465966747	0.0283186760990264	Bacteria	Bacteroidetes	Bacteroidia	Bacteroidales	Muribaculaceae	f__Muribaculaceae_OTU_2247	f__Muribaculaceae_OTU_2247	OTU_2247	OTU_2247	0.0286380634614887
OTU_1652	-0.0844359448724931	-0.146061746223722	0.0470986533556876	Bacteria	Bacteroidetes	Bacteroidia	Bacteroidales	Tannerellaceae	Parabacteroides	Parabacteroides distasonis	OTU_1652	OTU_1652	0.0284634624964337
OTU_2614	-0.00119337210700528	-0.166559890858539	-0.0597266833504047	Bacteria	Bacteroidetes	Bacteroidia	Bacteroidales	Muribaculaceae	f__Muribaculaceae_OTU_2614	f__Muribaculaceae_OTU_2614	OTU_2614	OTU_2614	0.0277436213797941
OTU_889	0.0188886510698984	-0.164476405410789	-0.14504515064177	Bacteria	Bacteroidetes	Bacteroidia	Bacteroidales	Muribaculaceae	f__Muribaculaceae_OTU_889	f__Muribaculaceae_OTU_889	OTU_889	OTU_889	0.0274092690760946
OTU_269	0.13241626495288	0.0971639578102965	0.111835337424929	Bacteria	Bacteroidetes	Bacteroidia	Bacteroidales	Muribaculaceae	f__Muribaculaceae_OTU_269	f__Muribaculaceae_OTU_269	OTU_269	OTU_269	0.0269749019214325
OTU_613	0.156997970426868	-0.0429412612346281	0.135333786670596	Bacteria	Firmicutes	Bacilli	Bacillales	Staphylococcaceae	Staphylococcus	Staphylococcus sp. SV1	OTU_613	OTU_613	0.0264923146345762
OTU_1285	-0.0737139868362704	-0.14490975946163	-0.159528100006111	Bacteria	Bacteroidetes	Bacteroidia	Bacteroidales	Muribaculaceae	f__Muribaculaceae_OTU_1285	f__Muribaculaceae_OTU_1285	OTU_1285	OTU_1285	0.0264325902425254
OTU_1765	0.0978448574947076	0.127799578144929	0.0732583786904049	Bacteria	Firmicutes	Bacilli	Lactobacillales	Lactobacillaceae	Lactobacillus	Lactobacillus reuteri	OTU_1765	OTU_1765	0.0259063483121813
OTU_215	-0.133443893742772	0.0892864564789388	-0.0477387127852678	Bacteria	Bacteroidetes	Bacteroidia	Bacteroidales	Prevotellaceae	Prevotellaceae UCG-001	g__Prevotellaceae UCG-001_OTU_215	OTU_215	OTU_215	0.0257793440877978
OTU_3962	-0.0333115041090809	-0.156054160399518	0.0997867898141303	Bacteria	Bacteroidetes	Bacteroidia	Bacteroidales	Muribaculaceae	f__Muribaculaceae_OTU_3962	f__Muribaculaceae_OTU_3962	OTU_3962	OTU_3962	0.0254625572840077
OTU_615	0.114793683454286	0.110806788376781	-0.00944796436836745	Bacteria	Firmicutes	Clostridia	Clostridiales	Clostridiales vadinBB60 group	f__Clostridiales vadinBB60 group_OTU_615	f__Clostridiales vadinBB60 group_OTU_615	OTU_615	OTU_615	0.0254557341113794
OTU_620	0.144478522487039	0.0672793057354156	-0.023936198592623	Bacteria	Firmicutes	Clostridia	Clostridiales	Ruminococcaceae	Ruminiclostridium 9	g__Ruminiclostridium 9_OTU_620	OTU_620	OTU_620	0.0254005484402772
OTU_246	0.0814407153285209	0.136464008443772	0.0366830172525336	Bacteria	Bacteroidetes	Bacteroidia	Bacteroidales	Rikenellaceae	Alistipes	Alistipes finegoldii	OTU_246	OTU_246	0.025255015713763
OTU_273	-0.132067118794493	0.0857032596931779	0.00324333844631137	Bacteria	Bacteroidetes	Bacteroidia	Bacteroidales	Muribaculaceae	Muribaculum	Parabacteroides sp. YL27	OTU_273	OTU_273	0.024786772588715
OTU_489	-0.0921593860084864	-0.125898546753892	-0.0714947129126726	Bacteria	Bacteroidetes	Bacteroidia	Bacteroidales	Muribaculaceae	f__Muribaculaceae_OTU_489	f__Muribaculaceae_OTU_489	OTU_489	OTU_489	0.0243437965042031
OTU_3461	0.139927240916121	-0.0661398626367151	0.16212920072212	Bacteria	Firmicutes	Bacilli	Lactobacillales	Lactobacillaceae	Lactobacillus	Lactobacillus gasseri	OTU_3461	OTU_3461	0.0239541141800016
OTU_2336	-0.0191736071926837	-0.153419679175047	-0.128630253084601	Bacteria	Bacteroidetes	Bacteroidia	Bacteroidales	Muribaculaceae	f__Muribaculaceae_OTU_2336	f__Muribaculaceae_OTU_2336	OTU_2336	OTU_2336	0.0239052251709537
OTU_985	-0.15351476654551	-0.0152781012095024	-0.00404927756743492	Bacteria	Firmicutes	Clostridia	Clostridiales	Lachnospiraceae	Lachnospiraceae NK4A136 group	g__Lachnospiraceae NK4A136 group_OTU_985	OTU_985	OTU_985	0.0238002039240902
OTU_959	0.0813095321756291	-0.131086175774293	-0.116338720317044	Bacteria	Bacteroidetes	Bacteroidia	Bacteroidales	Muribaculaceae	f__Muribaculaceae_OTU_959	f__Muribaculaceae_OTU_959	OTU_959	OTU_959	0.0237948255017486
OTU_3251	0.0337628316872917	-0.150422270287808	-0.0750774441554208	Bacteria	Bacteroidetes	Bacteroidia	Bacteroidales	Muribaculaceae	f__Muribaculaceae_OTU_3251	f__Muribaculaceae_OTU_3251	OTU_3251	OTU_3251	0.0237667882020827
OTU_967	-0.150654823161507	-0.0326094777044506	0.000586995586065287	Bacteria	Bacteroidetes	Bacteroidia	Bacteroidales	Muribaculaceae	f__Muribaculaceae_OTU_967	f__Muribaculaceae_OTU_967	OTU_967	OTU_967	0.0237602537779821
OTU_5494	-0.152359412747025	0.0230509870959954	-0.0284979471719975	Bacteria	Bacteroidetes	Bacteroidia	Bacteroidales	Muribaculaceae	f__Muribaculaceae_OTU_5494	f__Muribaculaceae_OTU_5494	OTU_5494	OTU_5494	0.0237447386587182
OTU_385	-0.0621618309847627	-0.139643018200377	0.0695269213919449	Bacteria	Firmicutes	Erysipelotrichia	Erysipelotrichales	Erysipelotrichaceae	f__Erysipelotrichaceae_OTU_385	f__Erysipelotrichaceae_OTU_385	OTU_385	OTU_385	0.0233642657634889
OTU_417	-0.151055267322916	0.0229391515356806	-0.0617430393402994	Bacteria	Firmicutes	Clostridia	Clostridiales	Ruminococcaceae	[Eubacterium] coprostanoligenes group	g__[Eubacterium] coprostanoligenes group_OTU_417	OTU_417	OTU_417	0.0233438984591745
OTU_3960	-0.0685677701626273	-0.136298885619513	-0.0265586667002181	Bacteria	Bacteroidetes	Bacteroidia	Bacteroidales	Muribaculaceae	f__Muribaculaceae_OTU_3960	f__Muribaculaceae_OTU_3960	OTU_3960	OTU_3960	0.0232789253261959
OTU_5626	0.0712561023581531	-0.134777638312551	-0.140017983873876	Bacteria	Bacteroidetes	Bacteroidia	Bacteroidales	Muribaculaceae	f__Muribaculaceae_OTU_5626	f__Muribaculaceae_OTU_5626	OTU_5626	OTU_5626	0.0232424439123844
OTU_1205	-0.151623512827742	0.00319177329448544	-0.0409903336833252	Bacteria	Bacteroidetes	Bacteroidia	Bacteroidales	Muribaculaceae	f__Muribaculaceae_OTU_1205	f__Muribaculaceae_OTU_1205	OTU_1205	OTU_1205	0.0229998770589879
OTU_1445	-0.000874142557114793	0.150241835078086	0.0832764770298623	Bacteria	Proteobacteria	Alphaproteobacteria	Rhodospirillales	o__Rhodospirillales_OTU_1445	o__Rhodospirillales_OTU_1445	o__Rhodospirillales_OTU_1445	OTU_1445	OTU_1445	0.0225733731328409
OTU_398	-0.109707842944398	-0.100845718817814	-0.0115747821527322	Bacteria	Bacteroidetes	Bacteroidia	Bacteroidales	Muribaculaceae	f__Muribaculaceae_OTU_398	f__Muribaculaceae_OTU_398	OTU_398	OTU_398	0.0222056698073943
OTU_1004	0.0375964705717689	-0.143795429636272	-0.0637197327434513	Bacteria	Proteobacteria	Gammaproteobacteria	Pasteurellales	Pasteurellaceae	Rodentibacter	Rodentibacter pneumotropicus	OTU_1004	OTU_1004	0.022090620183734
OTU_3490	-0.0304657017867248	-0.144658536132593	-0.114910351647252	Bacteria	Bacteroidetes	Bacteroidia	Bacteroidales	Muribaculaceae	f__Muribaculaceae_OTU_3490	f__Muribaculaceae_OTU_3490	OTU_3490	OTU_3490	0.0218542510613825
OTU_925	0.0116307316634912	-0.14579418417311	-0.0448587394074627	Bacteria	Bacteroidetes	Bacteroidia	Bacteroidales	Muribaculaceae	f__Muribaculaceae_OTU_925	f__Muribaculaceae_OTU_925	OTU_925	OTU_925	0.0213912180577308
OTU_6525	0.138976405077665	-0.0455319284338859	0.0120692581317285	Bacteria	Firmicutes	Bacilli	Lactobacillales	Lactobacillaceae	Pediococcus	Pediococcus cellicola	OTU_6525	OTU_6525	0.0213875976752197
OTU_6520	0.129510938133504	-0.0664178058780322	-0.0872710352847662	Bacteria	Bacteroidetes	Bacteroidia	Bacteroidales	Muribaculaceae	f__Muribaculaceae_OTU_6520	f__Muribaculaceae_OTU_6520	OTU_6520	OTU_6520	0.0211844080338723
OTU_264	-0.0235510886491752	-0.143439508247182	0.180011814174021	Bacteria	Firmicutes	Clostridia	Clostridiales	Ruminococcaceae	Ruminococcaceae UCG-014	g__Ruminococcaceae UCG-014_OTU_264	OTU_264	OTU_264	0.0211295463027548
OTU_1741	-0.121757205272729	-0.0786995748715021	-0.051035307121958	Bacteria	Firmicutes	Clostridia	Clostridiales	Lachnospiraceae	Lachnospiraceae NK4A136 group	g__Lachnospiraceae NK4A136 group_OTU_1741	OTU_1741	OTU_1741	0.0210184401207807
OTU_1539	0.0161045590030919	0.143796708438206	-0.0366226131265431	Bacteria	Firmicutes	Clostridia	Clostridiales	Ruminococcaceae	Ruminiclostridium 9	g__Ruminiclostridium 9_OTU_1539	OTU_1539	OTU_1539	0.0209368501783466
OTU_2442	0.140033995335067	0.0363407687841257	-0.294839805554612	Bacteria	Bacteroidetes	Bacteroidia	Bacteroidales	Rikenellaceae	Alistipes	Bacteroides sp. Smarlab 3302398	OTU_2442	OTU_2442	0.0209301713253229
OTU_6323	-0.0659961261081718	-0.126716697682145	0.0447733108097056	Bacteria	Bacteroidetes	Bacteroidia	Bacteroidales	Muribaculaceae	f__Muribaculaceae_OTU_6323	f__Muribaculaceae_OTU_6323	OTU_6323	OTU_6323	0.0204126101327539
OTU_3358	-0.140748093145377	0.0227418273814171	0.131795692809106	Bacteria	Bacteroidetes	Bacteroidia	Bacteroidales	Muribaculaceae	f__Muribaculaceae_OTU_3358	f__Muribaculaceae_OTU_3358	OTU_3358	OTU_3358	0.0203272164367059
OTU_67	-0.126943503933619	-0.0648863244202835	-0.0430011831773449	Bacteria	Proteobacteria	Gammaproteobacteria	Betaproteobacteriales	Burkholderiaceae	Ralstonia	Ralstonia pickettii	OTU_67	OTU_67	0.0203248882877191
OTU_551	0.128668480095933	-0.0558641453043876	-0.153278385447632	Bacteria	Bacteroidetes	Bacteroidia	Bacteroidales	Rikenellaceae	Alistipes	Alistipes finegoldii	OTU_551	OTU_551	0.0196763805007872
OTU_3064	-0.0900622507731371	-0.107500172390951	-0.147716386495358	Bacteria	Bacteroidetes	Bacteroidia	Bacteroidales	Muribaculaceae	f__Muribaculaceae_OTU_3064	f__Muribaculaceae_OTU_3064	OTU_3064	OTU_3064	0.0196674960784076
OTU_627	0.140008921678737	0.00610453480865693	-0.10381107829864	Bacteria	Bacteroidetes	Bacteroidia	Bacteroidales	Marinifilaceae	Odoribacter	Culturomica massiliensis	OTU_627	OTU_627	0.0196397634948728
OTU_1463	0.109674002403021	0.0859450418758786	-0.152514265888966	Bacteria	Firmicutes	Clostridia	Clostridiales	Lachnospiraceae	Lachnospiraceae NK4A136 group	g__Lachnospiraceae NK4A136 group_OTU_1463	OTU_1463	OTU_1463	0.0194149370261444
OTU_2189	0.0761377798095395	0.11668497395001	-0.239423150948706	Bacteria	Bacteroidetes	Bacteroidia	Bacteroidales	Muribaculaceae	f__Muribaculaceae_OTU_2189	f__Muribaculaceae_OTU_2189	OTU_2189	OTU_2189	0.0194123446600404
OTU_1309	-0.135528312502289	-0.0286084892534917	-0.0229643461030876	Bacteria	Bacteroidetes	Bacteroidia	Bacteroidales	Tannerellaceae	Parabacteroides	Parabacteroides distasonis	OTU_1309	OTU_1309	0.0191863691470852
OTU_1281	0.131484695257043	-0.0388282682571799	-0.0346596466033231	Bacteria	Bacteroidetes	Bacteroidia	Bacteroidales	Muribaculaceae	f__Muribaculaceae_OTU_1281	f__Muribaculaceae_OTU_1281	OTU_1281	OTU_1281	0.018795859502689
OTU_823	0.0864393553392448	-0.103785849494993	-0.0792262461159465	Bacteria	Bacteroidetes	Bacteroidia	Bacteroidales	Muribaculaceae	f__Muribaculaceae_OTU_823	f__Muribaculaceae_OTU_823	OTU_823	OTU_823	0.0182432647068616
OTU_5158	-0.056007800817677	-0.121088275943627	-0.176297884695242	Bacteria	Bacteroidetes	Bacteroidia	Bacteroidales	Muribaculaceae	f__Muribaculaceae_OTU_5158	f__Muribaculaceae_OTU_5158	OTU_5158	OTU_5158	0.0177992443234324
OTU_350	-0.0983061946514247	0.0898729750298403	-0.00737033693726705	Bacteria	Bacteroidetes	Bacteroidia	Bacteroidales	Muribaculaceae	f__Muribaculaceae_OTU_350	f__Muribaculaceae_OTU_350	OTU_350	OTU_350	0.0177412595475581
OTU_3443	0.13176341321671	-0.0189665446955317	-0.0137502986834264	Bacteria	Firmicutes	Bacilli	Lactobacillales	Lactobacillaceae	Lactobacillus	Lactobacillus reuteri	OTU_3443	OTU_3443	0.017721326880205
OTU_1007	0.123936689849216	-0.0462482767115241	-0.00434755625137194	Bacteria	Bacteroidetes	Bacteroidia	Bacteroidales	Muribaculaceae	f__Muribaculaceae_OTU_1007	f__Muribaculaceae_OTU_1007	OTU_1007	OTU_1007	0.0174992061895664
OTU_164	0.129231465259285	-0.0173014172897569	-0.0680827935284466	Bacteria	Bacteroidetes	Bacteroidia	Bacteroidales	Prevotellaceae	Prevotellaceae UCG-001	g__Prevotellaceae UCG-001_OTU_164	OTU_164	OTU_164	0.0170001106532961
OTU_250	0.0200237375194274	-0.127860577909725	-0.151458951865355	Bacteria	Bacteroidetes	Bacteroidia	Bacteroidales	Muribaculaceae	f__Muribaculaceae_OTU_250	f__Muribaculaceae_OTU_250	OTU_250	OTU_250	0.0167492774476558
OTU_1058	-0.00841623968493921	-0.128488512208096	0.0467372357916758	Bacteria	Bacteroidetes	Bacteroidia	Bacteroidales	Muribaculaceae	f__Muribaculaceae_OTU_1058	f__Muribaculaceae_OTU_1058	OTU_1058	OTU_1058	0.0165801308598844
OTU_845	-0.0140067951822337	-0.12797991741952	-0.0953198882144929	Bacteria	Bacteroidetes	Bacteroidia	Bacteroidales	Muribaculaceae	f__Muribaculaceae_OTU_845	f__Muribaculaceae_OTU_845	OTU_845	OTU_845	0.0165750495739841
OTU_251	0.0949300175848114	0.0867757712408288	0.0137530186974788	Bacteria	Bacteroidetes	Bacteroidia	Bacteroidales	Muribaculaceae	f__Muribaculaceae_OTU_251	f__Muribaculaceae_OTU_251	OTU_251	OTU_251	0.0165417427130933
OTU_6668	0.117939248753969	0.0512270806732924	0.0278453664351059	Bacteria	Bacteroidetes	Bacteroidia	Bacteroidales	Muribaculaceae	f__Muribaculaceae_OTU_6668	f__Muribaculaceae_OTU_6668	OTU_6668	OTU_6668	0.0165338801909585
OTU_1762	0.0805171127862183	0.100120991327491	-0.0553188817387024	Bacteria	Bacteroidetes	Bacteroidia	Bacteroidales	Muribaculaceae	f__Muribaculaceae_OTU_1762	f__Muribaculaceae_OTU_1762	OTU_1762	OTU_1762	0.0165072183558281
OTU_99	0.0841284456072964	0.0968092435677705	0.0556728821177693	Bacteria	Proteobacteria	Gammaproteobacteria	Betaproteobacteriales	Burkholderiaceae	Pelomonas	Pelomonas saccharophila	OTU_99	OTU_99	0.0164496250004637
OTU_471	0.124210834234965	-0.0310968978597267	0.0156181465851041	Bacteria	Firmicutes	Bacilli	Lactobacillales	Lactobacillaceae	Lactobacillus	Lactobacillus gasseri	OTU_471	OTU_471	0.0163953483978442
OTU_3424	-0.0302855889531863	-0.124393104313666	-0.0169639649137467	Bacteria	Bacteroidetes	Bacteroidia	Bacteroidales	Muribaculaceae	f__Muribaculaceae_OTU_3424	f__Muribaculaceae_OTU_3424	OTU_3424	OTU_3424	0.016390861299032
OTU_352	-0.103700906556351	0.0749326890695884	-0.0106808425565426	Bacteria	Bacteroidetes	Bacteroidia	Bacteroidales	Bacteroidaceae	Bacteroides	Bacteroides coprocola	OTU_352	OTU_352	0.0163687859118088
OTU_1428	-0.094444622436147	-0.0849514925918302	0.0705844106117366	Bacteria	Bacteroidetes	Bacteroidia	Bacteroidales	Muribaculaceae	f__Muribaculaceae_OTU_1428	f__Muribaculaceae_OTU_1428	OTU_1428	OTU_1428	0.0161365428006861
OTU_83	0.057529544059549	-0.113222975757652	-0.171875188420313	Bacteria	Bacteroidetes	Bacteroidia	Bacteroidales	Muribaculaceae	f__Muribaculaceae_OTU_83	f__Muribaculaceae_OTU_83	OTU_83	OTU_83	0.0161290906791174
OTU_4987	-0.0341773542262462	-0.122284320485869	-0.0253614489678873	Bacteria	Bacteroidetes	Bacteroidia	Bacteroidales	Muribaculaceae	f__Muribaculaceae_OTU_4987	f__Muribaculaceae_OTU_4987	OTU_4987	OTU_4987	0.0161215465785969
OTU_1632	-0.126529091220562	-0.0012915538180616	0.132941433556716	Bacteria	Bacteroidetes	Bacteroidia	Bacteroidales	Muribaculaceae	f__Muribaculaceae_OTU_1632	f__Muribaculaceae_OTU_1632	OTU_1632	OTU_1632	0.0160112790363663
OTU_393	0.00616064148165389	-0.125960421598267	-0.0997026689881606	Bacteria	Bacteroidetes	Bacteroidia	Bacteroidales	Muribaculaceae	f__Muribaculaceae_OTU_393	f__Muribaculaceae_OTU_393	OTU_393	OTU_393	0.0159039813126786
OTU_182	-0.0433982479651961	0.118022895111827	0.0119756332748956	Bacteria	Bacteroidetes	Bacteroidia	Bacteroidales	Muribaculaceae	f__Muribaculaceae_OTU_182	f__Muribaculaceae_OTU_182	OTU_182	OTU_182	0.0158128116970259
OTU_249	0.00658969517878559	0.124306589150109	0.0497588463101213	Bacteria	Bacteroidetes	Bacteroidia	Bacteroidales	Muribaculaceae	f__Muribaculaceae_OTU_249	f__Muribaculaceae_OTU_249	OTU_249	OTU_249	0.0154955521886833
OTU_7791	-0.124236473670389	0.00593468290431857	0.0807027671012151	Bacteria	Firmicutes	Clostridia	Clostridiales	Lachnospiraceae	Lachnospiraceae NK4A136 group	g__Lachnospiraceae NK4A136 group_OTU_7791	OTU_7791	OTU_7791	0.0154699218512281
OTU_266	0.074299084689053	0.0991927871757581	0.0556145615639257	Bacteria	Bacteroidetes	Bacteroidia	Bacteroidales	Bacteroidaceae	Bacteroides	Bacteroides acidifaciens	OTU_266	OTU_266	0.0153595630133263
OTU_3036	0.0775274818197321	-0.0962871477045275	-0.0896511619126947	Bacteria	Bacteroidetes	Bacteroidia	Bacteroidales	Muribaculaceae	f__Muribaculaceae_OTU_3036	f__Muribaculaceae_OTU_3036	OTU_3036	OTU_3036	0.0152817252503824
OTU_7369	0.106649800556827	0.0623699876687312	0.10222654819142	Bacteria	Bacteroidetes	Bacteroidia	Bacteroidales	Muribaculaceae	f__Muribaculaceae_OTU_7369	f__Muribaculaceae_OTU_7369	OTU_7369	OTU_7369	0.0152641953206087
OTU_7049	-0.104859882723607	0.063674491578688	-0.0572630090560815	Bacteria	Bacteroidetes	Bacteroidia	Bacteroidales	Rikenellaceae	Rikenellaceae RC9 gut group	g__Rikenellaceae RC9 gut group_OTU_7049	OTU_7049	OTU_7049	0.0150500358826131
OTU_4869	-0.120948726468826	-0.0104075980640026	0.095207068405431	Bacteria	Bacteroidetes	Bacteroidia	Bacteroidales	Muribaculaceae	f__Muribaculaceae_OTU_4869	f__Muribaculaceae_OTU_4869	OTU_4869	OTU_4869	0.0147369125318926
OTU_589	0.11878258405903	-0.0201247369044985	0.134415963498353	Bacteria	Firmicutes	Clostridia	Clostridiales	Ruminococcaceae	Ruminococcaceae UCG-014	g__Ruminococcaceae UCG-014_OTU_589	OTU_589	OTU_589	0.0145143073112159
OTU_102	0.120091499863152	0.00149277832561801	-0.0406244208851801	Bacteria	Bacteroidetes	Bacteroidia	Bacteroidales	Marinifilaceae	Butyricimonas	Odoribacter sp. N54.MGS-14	OTU_102	OTU_102	0.014424196726511
OTU_2999	-0.00585376453379176	-0.117915925061615	-0.0599913751895236	Bacteria	Bacteroidetes	Bacteroidia	Bacteroidales	Muribaculaceae	f__Muribaculaceae_OTU_2999	f__Muribaculaceae_OTU_2999	OTU_2999	OTU_2999	0.0139384319423534
OTU_3013	0.115852996278668	-0.0212948482018259	-0.0552061326383739	Bacteria	Bacteroidetes	Bacteroidia	Bacteroidales	Muribaculaceae	f__Muribaculaceae_OTU_3013	f__Muribaculaceae_OTU_3013	OTU_3013	OTU_3013	0.0138753873066839
OTU_147	0.113566382696131	-0.0298436293450756	-0.132536368758087	Bacteria	Bacteroidetes	Bacteroidia	Bacteroidales	Muribaculaceae	f__Muribaculaceae_OTU_147	f__Muribaculaceae_OTU_147	OTU_147	OTU_147	0.0137879654911703
OTU_1669	-0.00654747558776945	0.117053924706519	0.0252057284391943	Bacteria	Bacteroidetes	Bacteroidia	Bacteroidales	Muribaculaceae	f__Muribaculaceae_OTU_1669	f__Muribaculaceae_OTU_1669	OTU_1669	OTU_1669	0.0137444907257718
OTU_502	-0.105813110014306	0.0500014569343559	0.12270941542543	Bacteria	Bacteroidetes	Bacteroidia	Bacteroidales	Rikenellaceae	Alistipes	Alistipes sp. N15.MGS-157	OTU_502	OTU_502	0.0136965599464579
OTU_779	0.0595919512404208	-0.100710834590213	-0.0175607690877829	Bacteria	Bacteroidetes	Bacteroidia	Bacteroidales	Muribaculaceae	f__Muribaculaceae_OTU_779	f__Muribaculaceae_OTU_779	OTU_779	OTU_779	0.0136938728564979
OTU_5821	0.0869856581527033	0.0777908814228336	-0.227953767979576	Bacteria	Bacteroidetes	Bacteroidia	Bacteroidales	Rikenellaceae	Alistipes	Bacteroides sp. Smarlab 3302398	OTU_5821	OTU_5821	0.0136179259568003
OTU_128	-0.0196976019150735	-0.113490207138277	0.0391494126063291	Bacteria	Actinobacteria	Actinobacteria	Bifidobacteriales	Bifidobacteriaceae	Bifidobacterium	Tetragonula carbonaria	OTU_128	OTU_128	0.0132680226374937
OTU_6351	0.0838086556838726	0.0765709525640347	-0.0879350736992197	Bacteria	Firmicutes	Clostridia	Clostridiales	Ruminococcaceae	f__Ruminococcaceae_OTU_6351	f__Ruminococcaceae_OTU_6351	OTU_6351	OTU_6351	0.0128870015441016
OTU_1629	-0.111874549507524	0.012518793183838	0.0603687324702528	Bacteria	Firmicutes	Erysipelotrichia	Erysipelotrichales	Erysipelotrichaceae	f__Erysipelotrichaceae_OTU_1629	f__Erysipelotrichaceae_OTU_1629	OTU_1629	OTU_1629	0.0126726350102912
OTU_5402	-0.0838943919481528	-0.0749500131968496	-0.1072630510968	Bacteria	Bacteroidetes	Bacteroidia	Bacteroidales	Rikenellaceae	Rikenellaceae RC9 gut group	g__Rikenellaceae RC9 gut group_OTU_5402	OTU_5402	OTU_5402	0.0126557734785582
OTU_5824	-0.109413151471741	-0.0228456283247879	0.0495871881916118	Bacteria	Bacteroidetes	Bacteroidia	Bacteroidales	Muribaculaceae	f__Muribaculaceae_OTU_5824	f__Muribaculaceae_OTU_5824	OTU_5824	OTU_5824	0.0124931604485325
OTU_974	-0.0779733633002248	-0.0798484966835394	-0.0786460576021856	Bacteria	Bacteroidetes	Bacteroidia	Bacteroidales	Muribaculaceae	f__Muribaculaceae_OTU_974	f__Muribaculaceae_OTU_974	OTU_974	OTU_974	0.0124556278069701
OTU_1149	-0.00243985104304815	-0.111399674859044	-0.110449206730854	Bacteria	Bacteroidetes	Bacteroidia	Bacteroidales	Muribaculaceae	f__Muribaculaceae_OTU_1149	f__Muribaculaceae_OTU_1149	OTU_1149	OTU_1149	0.012415840431813
OTU_149	0.0892365600865733	0.0653986467887308	0.00276983207656678	Bacteria	Bacteroidetes	Bacteroidia	Bacteroidales	Prevotellaceae	Prevotellaceae UCG-001	g__Prevotellaceae UCG-001_OTU_149	OTU_149	OTU_149	0.0122401466578818
OTU_6555	-0.0513850128578394	-0.0978386770711384	0.0161706535487889	Bacteria	Bacteroidetes	Bacteroidia	Bacteroidales	Muribaculaceae	f__Muribaculaceae_OTU_6555	f__Muribaculaceae_OTU_6555	OTU_6555	OTU_6555	0.0122128262774308
OTU_1060	0.084283508569369	-0.0680290334352545	-0.241748952854592	Bacteria	Bacteroidetes	Bacteroidia	Bacteroidales	Muribaculaceae	f__Muribaculaceae_OTU_1060	f__Muribaculaceae_OTU_1060	OTU_1060	OTU_1060	0.0117316592068979
OTU_6539	-0.108190846903054	-0.00428236975878192	0.0313113912603972	Bacteria	Firmicutes	Clostridia	Clostridiales	Lachnospiraceae	Lachnospiraceae NK4A136 group	g__Lachnospiraceae NK4A136 group_OTU_6539	OTU_6539	OTU_6539	0.011723598044351
OTU_1983	0.107666968991935	0.00206708936520639	0.0758777341302758	Bacteria	Bacteroidetes	Bacteroidia	Bacteroidales	Muribaculaceae	f__Muribaculaceae_OTU_1983	f__Muribaculaceae_OTU_1983	OTU_1983	OTU_1983	0.0115964490703541
OTU_6760	0.0935075860765432	0.0527389792006254	0.0517212200334134	Bacteria	Bacteroidetes	Bacteroidia	Bacteroidales	Bacteroidaceae	Bacteroides	Bacteroides acidifaciens	OTU_6760	OTU_6760	0.0115250685809861
OTU_6946	-0.0385210494316415	-0.0990013042935366	-0.134896952788546	Bacteria	Bacteroidetes	Bacteroidia	Bacteroidales	Muribaculaceae	f__Muribaculaceae_OTU_6946	f__Muribaculaceae_OTU_6946	OTU_6946	OTU_6946	0.0112851295011364
OTU_1347	-0.0766799304571139	0.0723851321661211	0.0534275319787669	Bacteria	Bacteroidetes	Bacteroidia	Bacteroidales	Muribaculaceae	f__Muribaculaceae_OTU_1347	f__Muribaculaceae_OTU_1347	OTU_1347	OTU_1347	0.0111194190936146
OTU_1402	-0.00306352742573689	-0.10386711111732	0.193831050855475	Bacteria	Bacteroidetes	Bacteroidia	Bacteroidales	Muribaculaceae	f__Muribaculaceae_OTU_1402	f__Muribaculaceae_OTU_1402	OTU_1402	OTU_1402	0.0107977619721459
OTU_150	-0.0111291999827867	-0.102991536059062	0.0146227487314006	Bacteria	Bacteroidetes	Bacteroidia	Bacteroidales	Muribaculaceae	f__Muribaculaceae_OTU_150	f__Muribaculaceae_OTU_150	OTU_150	OTU_150	0.0107311155920619
OTU_373	-0.027708546910058	0.0998051499728369	0.115678192924234	Bacteria	Actinobacteria	Actinobacteria	Corynebacteriales	Corynebacteriaceae	f__Corynebacteriaceae_OTU_373	f__Corynebacteriaceae_OTU_373	OTU_373	OTU_373	0.0107288315329674
OTU_368	0.087408180815741	0.0534524880223531	0.0331279737059943	Bacteria	Firmicutes	Clostridia	Clostridiales	Lachnospiraceae	Lachnospiraceae NK4A136 group	g__Lachnospiraceae NK4A136 group_OTU_368	OTU_368	OTU_368	0.0104973585492971
OTU_1009	-0.0891266675683511	-0.0494762814067959	-0.0772741100839492	Bacteria	Bacteroidetes	Bacteroidia	Bacteroidales	Porphyromonadaceae	Porphyromonas	Porphyromonas gingivalis TDC60	OTU_1009	OTU_1009	0.0103914652936838
OTU_3033	0.0995116194732116	-0.0197264293692307	0.0737208497636783	Bacteria	Bacteroidetes	Bacteroidia	Bacteroidales	Muribaculaceae	f__Muribaculaceae_OTU_3033	f__Muribaculaceae_OTU_3033	OTU_3033	OTU_3033	0.0102916944258405
OTU_2510	0.0144389644968317	-0.0996897669322903	-0.177673179862684	Bacteria	Firmicutes	Bacilli	Lactobacillales	Streptococcaceae	Streptococcus	Streptococcus oralis subsp. oralis	OTU_2510	OTU_2510	0.0101465333267551
OTU_180	-0.0968705534840973	-0.0234940046326672	0.0818175251866031	Bacteria	Bacteroidetes	Bacteroidia	Bacteroidales	Muribaculaceae	f__Muribaculaceae_OTU_180	f__Muribaculaceae_OTU_180	OTU_180	OTU_180	0.00993587238599515
OTU_526	0.0959984121021454	-0.0261492593201882	-0.33695742037059	Bacteria	Bacteroidetes	Bacteroidia	Bacteroidales	Muribaculaceae	f__Muribaculaceae_OTU_526	f__Muribaculaceae_OTU_526	OTU_526	OTU_526	0.00989947888912779
OTU_98	0.0815322254287209	0.0566404167557541	-0.258775463843649	Bacteria	Bacteroidetes	Bacteroidia	Bacteroidales	Rikenellaceae	Rikenellaceae RC9 gut group	g__Rikenellaceae RC9 gut group_OTU_98	OTU_98	OTU_98	0.00985564059362527
OTU_157	0.0893665573507409	0.0410915063000404	-0.144205182510529	Bacteria	Bacteroidetes	Bacteroidia	Bacteroidales	Rikenellaceae	f__Rikenellaceae_OTU_157	f__Rikenellaceae_OTU_157	OTU_157	OTU_157	0.00967489346272952
OTU_173	-0.0464671215642997	-0.0865493240393814	-0.0926290330324442	Bacteria	Bacteroidetes	Bacteroidia	Bacteroidales	Muribaculaceae	f__Muribaculaceae_OTU_173	f__Muribaculaceae_OTU_173	OTU_173	OTU_173	0.00964997887814526
OTU_1105	0.0861525655579454	-0.0433336165939741	-0.00997178158221025	Bacteria	Proteobacteria	Gammaproteobacteria	Betaproteobacteriales	Neisseriaceae	Neisseria	Neisseria meningitidis	OTU_1105	OTU_1105	0.00930006687932963
OTU_600	0.0914970864061964	0.0293997940010893	-0.159149049486562	Bacteria	Bacteroidetes	Bacteroidia	Bacteroidales	Muribaculaceae	f__Muribaculaceae_OTU_600	f__Muribaculaceae_OTU_600	OTU_600	OTU_600	0.00923606470812946
OTU_1282	0.0673110930739629	-0.0685695766890986	-0.195146283017808	Bacteria	Bacteroidetes	Bacteroidia	Bacteroidales	Prevotellaceae	Prevotellaceae UCG-001	g__Prevotellaceae UCG-001_OTU_1282	OTU_1282	OTU_1282	0.00923257009813388
OTU_6499	0.0616853733627	-0.072053781885182	0.0116673867163318	Bacteria	Firmicutes	Bacilli	Lactobacillales	Streptococcaceae	Streptococcus	Streptococcus oralis subsp. oralis	OTU_6499	OTU_6499	0.00899683277085308
OTU_3080	0.0882464993233737	-0.0325697468470912	-0.0992753306768816	Bacteria	Bacteroidetes	Bacteroidia	Bacteroidales	Muribaculaceae	f__Muribaculaceae_OTU_3080	f__Muribaculaceae_OTU_3080	OTU_3080	OTU_3080	0.0088482330525138
OTU_124	-0.0604456609205842	0.0683671532685544	-0.0259554277261667	Bacteria	Firmicutes	Bacilli	Lactobacillales	Lactobacillaceae	Lactobacillus	Lactobacillus acetotolerans DSM 20749 = JCM 3825	OTU_124	OTU_124	0.00832774557017226
OTU_896	0.00784775482679144	-0.0906433404787959	-0.243966058053257	Bacteria	Bacteroidetes	Bacteroidia	Bacteroidales	Muribaculaceae	f__Muribaculaceae_OTU_896	f__Muribaculaceae_OTU_896	OTU_896	OTU_896	0.00827780242897634
OTU_3559	0.0892699628181952	0.0172968990392043	0.0581836229697283	Bacteria	Firmicutes	Bacilli	Lactobacillales	Lactobacillaceae	Lactobacillus	Lactobacillus gasseri	OTU_3559	OTU_3559	0.00826830897793439
OTU_1050	0.0443706537549844	-0.0793615387610956	0.211669119016491	Bacteria	Bacteroidetes	Bacteroidia	Bacteroidales	Muribaculaceae	f__Muribaculaceae_OTU_1050	f__Muribaculaceae_OTU_1050	OTU_1050	OTU_1050	0.00826700874917358
OTU_291	0.0290381182775243	-0.0851186730181181	-0.157723073727576	Bacteria	Firmicutes	Clostridia	Clostridiales	Lachnospiraceae	f__Lachnospiraceae_OTU_291	f__Lachnospiraceae_OTU_291	OTU_291	OTU_291	0.0080884008094648
OTU_1030	-0.0862883357319564	0.015134123856799	-0.12946930313151	Bacteria	Bacteroidetes	Bacteroidia	Bacteroidales	Porphyromonadaceae	Porphyromonas	Porphyromonas sp. oral taxon 278 str. W7784	OTU_1030	OTU_1030	0.00767471858830375
OTU_7666	0.0288904160501135	0.0825130790689964	0.0522206948598256	Bacteria	Bacteroidetes	Bacteroidia	Bacteroidales	Muribaculaceae	f__Muribaculaceae_OTU_7666	f__Muribaculaceae_OTU_7666	OTU_7666	OTU_7666	0.0076430643569951
OTU_1152	-0.0813248681193016	-0.0319533885953453	-0.0132912762064509	Bacteria	Firmicutes	Clostridia	Clostridiales	Lachnospiraceae	Lachnospiraceae NK4A136 group	g__Lachnospiraceae NK4A136 group_OTU_1152	OTU_1152	OTU_1152	0.00763475321734695
OTU_3042	0.0702311745571328	-0.05167054950385	0.0499072186960906	Bacteria	Bacteroidetes	Bacteroidia	Bacteroidales	Rikenellaceae	Alistipes	Alistipes sp. CHKCI003	OTU_3042	OTU_3042	0.00760226356570427
OTU_3804	-0.0384842326961135	-0.0779807703626644	-0.010324894326722	Bacteria	Bacteroidetes	Bacteroidia	Bacteroidales	Muribaculaceae	f__Muribaculaceae_OTU_3804	f__Muribaculaceae_OTU_3804	OTU_3804	OTU_3804	0.00756203671256321
OTU_3967	0.0780164431524721	-0.0377986893315748	-0.0225614610105271	Bacteria	Bacteroidetes	Bacteroidia	Bacteroidales	Muribaculaceae	f__Muribaculaceae_OTU_3967	f__Muribaculaceae_OTU_3967	OTU_3967	OTU_3967	0.00751530631734781
OTU_910	0.0734319965455893	0.0448602405834014	0.173294267860797	Bacteria	Bacteroidetes	Bacteroidia	Bacteroidales	Muribaculaceae	f__Muribaculaceae_OTU_910	f__Muribaculaceae_OTU_910	OTU_910	OTU_910	0.00740469930187209
OTU_5323	-0.0844849295105428	-0.00270855746156028	-0.0269113767941406	Bacteria	Bacteroidetes	Bacteroidia	Bacteroidales	Muribaculaceae	f__Muribaculaceae_OTU_5323	f__Muribaculaceae_OTU_5323	OTU_5323	OTU_5323	0.00714503959792397
OTU_7427	0.0844990524949345	-0.000826070985112867	-0.0241943686522989	Bacteria	Firmicutes	Bacilli	Bacillales	Bacillaceae XI	Gemella	g__Gemella_OTU_7427	OTU_7427	OTU_7427	0.00714077226581414
OTU_2726	0.078934062919356	-0.0294299407953976	-0.106078029026779	Bacteria	Bacteroidetes	Bacteroidia	Bacteroidales	Muribaculaceae	f__Muribaculaceae_OTU_2726	f__Muribaculaceae_OTU_2726	OTU_2726	OTU_2726	0.00709670770417745
OTU_3769	-0.0260691395691	-0.0794268217915055	-0.0430138039023177	Bacteria	Bacteroidetes	Bacteroidia	Bacteroidales	Muribaculaceae	f__Muribaculaceae_OTU_3769	f__Muribaculaceae_OTU_3769	OTU_3769	OTU_3769	0.00698822005777279
OTU_274	0.0788931813483756	0.0258608540133446	-0.0146547174396333	Bacteria	Bacteroidetes	Bacteroidia	Bacteroidales	Rikenellaceae	f__Rikenellaceae_OTU_274	f__Rikenellaceae_OTU_274	OTU_274	OTU_274	0.00689291783356719
OTU_5521	-0.0651347494255461	-0.0508157320869965	-0.129065549113646	Bacteria	Proteobacteria	Gammaproteobacteria	Betaproteobacteriales	Burkholderiaceae	Rhizobacter	Austrofundulus limnaeus	OTU_5521	OTU_5521	0.00682477421026607
OTU_211	-0.0306664787300737	0.0748484423475019	-0.072408601986774	Bacteria	Proteobacteria	Gammaproteobacteria	Enterobacteriales	Enterobacteriaceae	Escherichia-Shigella	g__Escherichia-Shigella_OTU_211	OTU_211	OTU_211	0.00654272223954938
OTU_2375	-0.0772858547114734	-0.0206373270429298	-0.0227184987235853	Bacteria	Bacteroidetes	Bacteroidia	Bacteroidales	Prevotellaceae	Prevotellaceae UCG-004	g__Prevotellaceae UCG-004_OTU_2375	OTU_2375	OTU_2375	0.00639900260595981
OTU_1003	0.0148833724359748	0.077125856065574	-0.0796006729139944	Bacteria	Bacteroidetes	Bacteroidia	Bacteroidales	Rikenellaceae	Alistipes	Alistipes finegoldii	OTU_1003	OTU_1003	0.00616991244891558
OTU_2138	0.0118858954306262	-0.07730546442888	0.0661802869676796	Bacteria	Firmicutes	Clostridia	Clostridiales	Lachnospiraceae	Lachnospiraceae NK4A136 group	g__Lachnospiraceae NK4A136 group_OTU_2138	OTU_2138	OTU_2138	0.0061174093407526
OTU_868	0.00806693594042657	-0.0771940902753537	0.0163456425301061	Bacteria	Bacteroidetes	Bacteroidia	Bacteroidales	Muribaculaceae	f__Muribaculaceae_OTU_868	f__Muribaculaceae_OTU_868	OTU_868	OTU_868	0.0060240030289064
OTU_594	-0.0413773083162436	0.0652876645217603	0.00719312134948371	Bacteria	Firmicutes	Clostridia	Clostridiales	Clostridiaceae 1	Clostridium sensu stricto 1	g__Clostridium sensu stricto 1_OTU_594	OTU_594	OTU_594	0.0059745607822034
OTU_878	-0.0394886796859305	-0.066265536811722	-0.100904572788605	Bacteria	Bacteroidetes	Bacteroidia	Bacteroidales	Muribaculaceae	f__Muribaculaceae_OTU_878	f__Muribaculaceae_OTU_878	OTU_878	OTU_878	0.0059504771922837
OTU_382	-0.0599443660639893	-0.0475634747761457	0.0408972330002856	Bacteria	Bacteroidetes	Bacteroidia	Bacteroidales	Muribaculaceae	f__Muribaculaceae_OTU_382	f__Muribaculaceae_OTU_382	OTU_382	OTU_382	0.0058556111555946
OTU_483	0.0731095922113407	-0.0174766624971622	0.0274440188240119	Bacteria	Bacteroidetes	Bacteroidia	Bacteroidales	Muribaculaceae	f__Muribaculaceae_OTU_483	f__Muribaculaceae_OTU_483	OTU_483	OTU_483	0.00565044620534824
OTU_1802	0.0537870356499675	-0.0515021210920783	0.119365719425262	Bacteria	Firmicutes	Clostridia	Clostridiales	Ruminococcaceae	Ruminococcaceae UCG-014	g__Ruminococcaceae UCG-014_OTU_1802	OTU_1802	OTU_1802	0.00554551368099397
OTU_414	-0.0144336616806035	0.0719017729700015	-0.0997180733083872	Bacteria	Bacteroidetes	Bacteroidia	Bacteroidales	Muribaculaceae	f__Muribaculaceae_OTU_414	f__Muribaculaceae_OTU_414	OTU_414	OTU_414	0.00537819554573975
OTU_1144	-0.0535156478321457	-0.0500617533730105	-0.108945567989335	Bacteria	Bacteroidetes	Bacteroidia	Bacteroidales	Porphyromonadaceae	Porphyromonas	Porphyromonas endodontalis	OTU_1144	OTU_1144	0.00537010371367436
OTU_2106	-0.0578777754914335	-0.0427748257666468	0.0996746958929764	Bacteria	Bacteroidetes	Bacteroidia	Bacteroidales	Muribaculaceae	f__Muribaculaceae_OTU_2106	f__Muribaculaceae_OTU_2106	OTU_2106	OTU_2106	0.00517952261520377
OTU_5725	0.0338328406365975	-0.0626279922535264	-0.168364903375408	Bacteria	Bacteroidetes	Bacteroidia	Bacteroidales	Muribaculaceae	f__Muribaculaceae_OTU_5725	f__Muribaculaceae_OTU_5725	OTU_5725	OTU_5725	0.00506692651924917
OTU_751	-0.0475329124386922	0.0524657156318911	-0.00836497475747696	Bacteria	Bacteroidetes	Bacteroidia	Bacteroidales	Muribaculaceae	f__Muribaculaceae_OTU_751	f__Muribaculaceae_OTU_751	OTU_751	OTU_751	0.00501202908167085
OTU_283	0.0706426669932085	-0.00120370046594733	0.0984394946268122	Bacteria	Firmicutes	Clostridia	Clostridiales	Lachnospiraceae	Lachnospiraceae NK4A136 group	g__Lachnospiraceae NK4A136 group_OTU_283	OTU_283	OTU_283	0.00499183529472507
OTU_1734	0.0279242413596799	0.0646556848174314	0.053976166058164	Bacteria	Bacteroidetes	Bacteroidia	Bacteroidales	Muribaculaceae	f__Muribaculaceae_OTU_1734	f__Muribaculaceae_OTU_1734	OTU_1734	OTU_1734	0.00496012083472469
OTU_673	0.067733249747292	0.0181382712346217	0.0838902579402083	Bacteria	Bacteroidetes	Bacteroidia	Bacteroidales	Muribaculaceae	f__Muribaculaceae_OTU_673	f__Muribaculaceae_OTU_673	OTU_673	OTU_673	0.00491679000470974
OTU_1277	0.0478840647785233	-0.0510531561218551	-0.120553655635688	Bacteria	Bacteroidetes	Bacteroidia	Bacteroidales	Prevotellaceae	Prevotellaceae UCG-001	g__Prevotellaceae UCG-001_OTU_1277	OTU_1277	OTU_1277	0.00489930840971633
OTU_5474	-0.0457859901753906	0.0529222822909805	0.00866359992549556	Bacteria	Bacteroidetes	Bacteroidia	Bacteroidales	Muribaculaceae	f__Muribaculaceae_OTU_5474	f__Muribaculaceae_OTU_5474	OTU_5474	OTU_5474	0.0048971248592272
OTU_140	0.0402319251510074	0.0572472950847636	0.037542581469435	Bacteria	Firmicutes	Bacilli	Lactobacillales	Streptococcaceae	Streptococcus	Streptococcus salivarius subsp. thermophilus	OTU_140	OTU_140	0.00489586059587826
OTU_101	0.0691733772748479	0.008688893357894	0.0489299903439927	Bacteria	Firmicutes	Bacilli	Lactobacillales	Aerococcaceae	Aerococcus	Pseudomonas putida MR3	OTU_101	OTU_101	0.0048604529913933
OTU_145	-0.0633944223439786	0.0264007709106399	-0.0288253029076156	Bacteria	Bacteroidetes	Bacteroidia	Bacteroidales	Rikenellaceae	Rikenellaceae RC9 gut group	g__Rikenellaceae RC9 gut group_OTU_145	OTU_145	OTU_145	0.00471585348900283
OTU_612	0.046936552417466	0.0489023053792633	-0.017658695125582	Bacteria	Bacteroidetes	Bacteroidia	Bacteroidales	Bacteroidaceae	Bacteroides	Bacteroides uniformis	OTU_612	OTU_612	0.00459447542424426
OTU_866	-0.0285855330091663	0.0602182734326729	-0.0491338836593377	Bacteria	Bacteroidetes	Bacteroidia	Bacteroidales	Muribaculaceae	f__Muribaculaceae_OTU_866	f__Muribaculaceae_OTU_866	OTU_866	OTU_866	0.0044433731526303
OTU_1970	0.0132920911200569	0.0652708378923939	0.0149984422736064	Bacteria	Bacteroidetes	Bacteroidia	Bacteroidales	Rikenellaceae	Alistipes	Alistipes finegoldii	OTU_1970	OTU_1970	0.00443696196551906
OTU_1606	0.0327237558959692	-0.0564434098418345	-0.0673852434872485	Bacteria	Bacteroidetes	Bacteroidia	Bacteroidales	Muribaculaceae	f__Muribaculaceae_OTU_1606	f__Muribaculaceae_OTU_1606	OTU_1606	OTU_1606	0.00425670271451228
OTU_7323	0.0510490689097508	0.0363719840672098	-0.0324633116263077	Bacteria	Bacteroidetes	Bacteroidia	Bacteroidales	Muribaculaceae	f__Muribaculaceae_OTU_7323	f__Muribaculaceae_OTU_7323	OTU_7323	OTU_7323	0.00392892866153785
OTU_62	-0.0554472746194272	0.0285979460677281	0.0636216466669037	Bacteria	Bacteroidetes	Bacteroidia	Bacteroidales	Bacteroidaceae	Bacteroides	Bacteroides acidifaciens	OTU_62	OTU_62	0.00389224278201486
OTU_6678	0.0619976316711608	-0.00686276860781612	-0.137285969199555	Bacteria	Bacteroidetes	Bacteroidia	Bacteroidales	Muribaculaceae	f__Muribaculaceae_OTU_6678	f__Muribaculaceae_OTU_6678	OTU_6678	OTU_6678	0.00389080392579734
OTU_5380	0.0521890072985214	-0.0335925109437048	0.0749029993635398	Bacteria	Bacteroidetes	Bacteroidia	Bacteroidales	Muribaculaceae	f__Muribaculaceae_OTU_5380	f__Muribaculaceae_OTU_5380	OTU_5380	OTU_5380	0.00385214927430804
OTU_1020	-0.0607671244407384	-0.00976161630202394	-0.0689922176871731	Bacteria	Firmicutes	Clostridia	Clostridiales	Lachnospiraceae	[Ruminococcus] torques group	g__[Ruminococcus] torques group_OTU_1020	OTU_1020	OTU_1020	0.00378793256562413
OTU_686	-0.0455743613125625	-0.0407393561652421	0.0594100734088687	Bacteria	Firmicutes	Clostridia	Clostridiales	Lachnospiraceae	Lachnospiraceae NK4A136 group	g__Lachnospiraceae NK4A136 group_OTU_686	OTU_686	OTU_686	0.00373671754980645
OTU_953	-0.0389260073350172	-0.0454087075194741	-0.121371594541256	Bacteria	Bacteroidetes	Bacteroidia	Bacteroidales	Muribaculaceae	f__Muribaculaceae_OTU_953	f__Muribaculaceae_OTU_953	OTU_953	OTU_953	0.00357718476563495
OTU_6270	-0.0393918827423629	0.0445286960868827	0.126480249760404	Bacteria	Firmicutes	Clostridia	Clostridiales	Lachnospiraceae	Lachnospiraceae NK4A136 group	g__Lachnospiraceae NK4A136 group_OTU_6270	OTU_6270	OTU_6270	0.00353452520118603
OTU_1642	-0.0443854398995412	-0.0376383970963873	-0.0372992376588778	Bacteria	Bacteroidetes	Bacteroidia	Bacteroidales	Muribaculaceae	f__Muribaculaceae_OTU_1642	f__Muribaculaceae_OTU_1642	OTU_1642	OTU_1642	0.00338671621106112
OTU_1014	-0.00515562680121329	0.0576255365627067	0.1320694976204	Bacteria	Bacteroidetes	Bacteroidia	Bacteroidales	Muribaculaceae	f__Muribaculaceae_OTU_1014	f__Muribaculaceae_OTU_1014	OTU_1014	OTU_1014	0.00334728295185324
OTU_652	-0.0332695946728356	0.0459214699537713	0.0299793352062069	Bacteria	Bacteroidetes	Bacteroidia	Bacteroidales	Muribaculaceae	f__Muribaculaceae_OTU_652	f__Muribaculaceae_OTU_652	OTU_652	OTU_652	0.00321564733240989
OTU_2596	-0.0505005275804651	-0.0250757879601109	0.0133315283467589	Bacteria	Actinobacteria	Coriobacteriia	Coriobacteriales	Eggerthellaceae	Parvibacter	g__Parvibacter_OTU_2596	OTU_2596	OTU_2596	0.00317909842772576
OTU_7089	0.0226488160874908	0.0471521901124793	0.0833645769253969	Bacteria	Bacteroidetes	Bacteroidia	Bacteroidales	Tannerellaceae	Parabacteroides	Parabacteroides distasonis CL03T12C09	OTU_7089	OTU_7089	0.00273629790256837
OTU_3592	0.0276356954823751	-0.0441749696189258	0.0205057586750206	Bacteria	Bacteroidetes	Bacteroidia	Bacteroidales	Muribaculaceae	f__Muribaculaceae_OTU_3592	f__Muribaculaceae_OTU_3592	OTU_3592	OTU_3592	0.00271515960562758
OTU_5785	0.0328706224231096	-0.0401234304897873	-0.148096415901659	Bacteria	Bacteroidetes	Bacteroidia	Bacteroidales	Muribaculaceae	f__Muribaculaceae_OTU_5785	f__Muribaculaceae_OTU_5785	OTU_5785	OTU_5785	0.00269036749275143
OTU_6620	0.0189365725630012	0.048074665834323	0.148966416407543	Bacteria	Bacteroidetes	Bacteroidia	Bacteroidales	Muribaculaceae	f__Muribaculaceae_OTU_6620	f__Muribaculaceae_OTU_6620	OTU_6620	OTU_6620	0.00266976727551564
OTU_6522	0.0282399170151636	-0.0375072355758992	0.0563989401827621	Bacteria	Firmicutes	Bacilli	Lactobacillales	Streptococcaceae	Streptococcus	Streptococcus sp. 400_SSPC	OTU_6522	OTU_6522	0.00220428563356932
OTU_569	-0.0452621039968719	-0.0109762200033378	0.00691774107717348	Bacteria	Firmicutes	Clostridia	Clostridiales	Peptostreptococcaceae	f__Peptostreptococcaceae_OTU_569	f__Peptostreptococcaceae_OTU_569	OTU_569	OTU_569	0.00216913546378532
OTU_2668	-0.0459325894005174	0.00762393502364701	-0.00646793238085177	Bacteria	Firmicutes	Bacilli	Lactobacillales	Streptococcaceae	Streptococcus	Streptococcus salivarius subsp. thermophilus	OTU_2668	OTU_2668	0.00216792715428131
OTU_322	0.0378410772087137	-0.0244331401961605	-0.0303178537363992	Bacteria	Firmicutes	Bacilli	Lactobacillales	Lactobacillaceae	Lactobacillus	Lactobacillus fermentum	OTU_322	OTU_322	0.00202892546416107
OTU_252	0.0183406904882245	0.0394749692536336	-0.0604312575429519	Bacteria	Fusobacteria	Fusobacteriia	Fusobacteriales	Fusobacteriaceae	Fusobacterium	Filifactor alocis	OTU_252	OTU_252	0.00189465412516017
OTU_768	-0.0407469694635448	-0.015028548219931	0.145623216154883	Bacteria	Bacteroidetes	Bacteroidia	Bacteroidales	Muribaculaceae	f__Muribaculaceae_OTU_768	f__Muribaculaceae_OTU_768	OTU_768	OTU_768	0.00188617278206185
OTU_6722	0.0376785093797192	0.0158547984874571	0.0210576674451208	Bacteria	Proteobacteria	Gammaproteobacteria	Betaproteobacteriales	Burkholderiaceae	Ralstonia	Ralstonia sp. 14I	OTU_6722	OTU_6722	0.00167104470415546
OTU_891	-0.0273003365497586	-0.029691618870803	-0.0075629524085263	Bacteria	Bacteroidetes	Bacteroidia	Bacteroidales	Rikenellaceae	Alistipes	Bacteroides sp. Smarlab 3302398	OTU_891	OTU_891	0.00162690060689911
OTU_5327	-0.0211810182765522	-0.0280125105301944	-0.117242849464805	Bacteria	Bacteroidetes	Bacteroidia	Bacteroidales	Muribaculaceae	f__Muribaculaceae_OTU_5327	f__Muribaculaceae_OTU_5327	OTU_5327	OTU_5327	0.00123333628143589
OTU_444	-0.0137943148620901	0.0301528729596819	-0.117030139680695	Bacteria	Bacteroidetes	Bacteroidia	Bacteroidales	Muribaculaceae	f__Muribaculaceae_OTU_444	f__Muribaculaceae_OTU_444	OTU_444	OTU_444	0.00109947887023719
OTU_2025	-0.0323544888880175	0.00572910574634366	-0.105348474548627	Bacteria	Bacteroidetes	Bacteroidia	Bacteroidales	Muribaculaceae	f__Muribaculaceae_OTU_2025	f__Muribaculaceae_OTU_2025	OTU_2025	OTU_2025	0.00107963560385764
OTU_6360	-0.0108395783638759	0.0287977191238589	0.111574590472384	Bacteria	Bacteroidetes	Bacteroidia	Bacteroidales	Muribaculaceae	f__Muribaculaceae_OTU_6360	f__Muribaculaceae_OTU_6360	OTU_6360	OTU_6360	0.000946805085843273
OTU_659	-0.0269905792092214	0.014397056154323	0.0494407597304937	Bacteria	Bacteroidetes	Bacteroidia	Bacteroidales	Muribaculaceae	f__Muribaculaceae_OTU_659	f__Muribaculaceae_OTU_659	OTU_659	OTU_659	0.000935766591959986
OTU_4213	0.0143606343307847	-0.0256928062403946	-0.0150192580825005	Bacteria	Bacteroidetes	Bacteroidia	Bacteroidales	Muribaculaceae	f__Muribaculaceae_OTU_4213	f__Muribaculaceae_OTU_4213	OTU_4213	OTU_4213	0.000866348110888975
OTU_1775	0.021670152582108	0.0183101759876643	-0.0668481824903982	Bacteria	Bacteroidetes	Bacteroidia	Bacteroidales	Muribaculaceae	f__Muribaculaceae_OTU_1775	f__Muribaculaceae_OTU_1775	OTU_1775	OTU_1775	0.000804858057631083
OTU_1176	-0.00864415642871759	-0.0237356958628534	-0.12323585859027	Bacteria	Bacteroidetes	Bacteroidia	Bacteroidales	Dysgonomonadaceae	Proteiniphilum	g__Proteiniphilum_OTU_1176	OTU_1176	OTU_1176	0.000638104698458015
OTU_3077	-0.0214130231913721	0.0117783448689137	-0.0552147426457257	Bacteria	Bacteroidetes	Bacteroidia	Bacteroidales	Muribaculaceae	f__Muribaculaceae_OTU_3077	f__Muribaculaceae_OTU_3077	OTU_3077	OTU_3077	0.000597246970045305
OTU_1262	-0.0177170109095267	0.0136887717185616	-0.0702647738649805	Bacteria	Firmicutes	Clostridia	Clostridiales	Clostridiaceae 1	Clostridium sensu stricto 1	g__Clostridium sensu stricto 1_OTU_1262	OTU_1262	OTU_1262	0.00050127494673118
OTU_1253	0.0166002018893492	-0.0127701711007639	-0.0112568849974708	Bacteria	Firmicutes	Erysipelotrichia	Erysipelotrichales	Erysipelotrichaceae	Turicibacter	Turicibacter sp. LA61	OTU_1253	OTU_1253	0.000438643972709936
OTU_209	0.0178568354734985	0.000315965511805657	-0.0586843573710656	Bacteria	Firmicutes	Bacilli	Lactobacillales	Streptococcaceae	Streptococcus	Streptococcus pseudopneumoniae	OTU_209	OTU_209	0.000318966407332246
OTU_161	-0.00845168848966074	0.0123044905334989	0.0338783308576727	Bacteria	Bacteroidetes	Bacteroidia	Bacteroidales	Prevotellaceae	Prevotella 1	g__Prevotella 1_OTU_161	OTU_161	OTU_161	0.000222831525615227
OTU_152	0.0120757782630945	0.00488608003748724	-0.0423276027067315	Bacteria	Bacteroidetes	Bacteroidia	Bacteroidales	Prevotellaceae	Prevotellaceae NK3B31 group	g__Prevotellaceae NK3B31 group_OTU_152	OTU_152	OTU_152	0.000169698198792157
