# Supplementary material for: Neuroprotective Effects of Oligosaccharides From Periplaneta Americana on Parkinson’s Disease Models In Vitro and In Vivo
Source: Front Pharmacol. 2022 Jul 18;13:936818. doi: 10.3389/fphar.2022.936818 (PMC9340460; doi:10.3389/fphar.2022.936818)
Supplement: Supplementary file 2 [file DataSheet1.zip › 16S rRNA/04.BetaDiversity/PCA/pca_scores.csv]

	SampleID	Group	Type	Number	PC1	PC2	PC3
C_1	C_1	A	1	1	-6.00700319497564	5.74208941922624	2.64701967265346
C_2	C_2	A	1	2	-4.80927435027894	6.09874488400909	5.27443676423789
C_3	C_3	A	1	3	-3.84338934482431	6.50833243099043	3.53996702071652
N_1	N_1	B	2	1	4.65457016167733	-5.31182177192715	10.7017245457852
N_2	N_2	B	2	2	7.11213581217859	4.06852276092213	-2.24831620898877
N_3	N_3	B	2	3	6.85258404196304	6.12845040739389	-6.94407565908573
L_1	L_1	C	3	1	-4.19996281318617	-3.47323198679526	-4.10347925785969
L_2	L_2	C	3	2	-5.38884905429824	-3.84745779134634	-4.42630454629464
L_3	L_3	C	3	3	-3.66241120668383	-3.20670752971393	-3.85617110340649
H_1	H_1	D	4	1	-1.9308194230563	-5.59180881743153	-4.15934828883367
H_2	H_2	D	4	2	4.83184480808932	1.11958549479683	-2.05835138636701
H_3	H_3	D	4	3	1.67607795584464	-5.98367262442176	3.69140148337766
H_4	H_4	D	4	4	4.71449660755053	-2.25102487570265	1.94149696406523
