# Supplementary material for: Neuroprotective Effects of Oligosaccharides From Periplaneta Americana on Parkinson’s Disease Models In Vitro and In Vivo
Source: Front Pharmacol. 2022 Jul 18;13:936818. doi: 10.3389/fphar.2022.936818 (PMC9340460; doi:10.3389/fphar.2022.936818)
Supplement: Supplementary file 2 [file DataSheet1.zip › 16S rRNA/04.BetaDiversity/PCoA/PCoA_Bray_Curtis_eigenvalue.csv]

	Eigenvalues	Relative_eig	Broken_stick	Cumul_eig	Cumul_br_stick
1	0.68738487210075	0.337561472610171	0.25860088985089	0.337561472610171	0.25860088985089
2	0.389852275035575	0.191448944256291	0.175267556517557	0.529010416866461	0.433868446368446
3	0.22626384313526	0.111113815836174	0.13360088985089	0.640124232702636	0.567469336219336
4	0.168284030510488	0.0826410464668609	0.105823112073112	0.722765279169497	0.673292448292448
5	0.123496969853402	0.0606469835147871	0.0849897787397787	0.783412262684284	0.758282227032227
6	0.115754389722153	0.056844751523677	0.0683231120731121	0.840257014207961	0.826605339105339
7	0.088475272374859	0.043448502352356	0.0544342231842232	0.883705516560317	0.881039562289562
8	0.0841336137878324	0.0413163974345851	0.0425294612794613	0.925021913994902	0.923569023569024
9	0.0666355974902274	0.032723458618337	0.0321127946127946	0.957745372613239	0.955681818181818
10	0.044516701746707	0.0218612948979239	0.0228535353535354	0.979606667511163	0.978535353535353
11	0.0337009295369335	0.0165498774624639	0.014520202020202	0.996156544973627	0.993055555555556
12	0.00782652362931058	0.00384345502637298	0.00694444444444444	1	1
