# Supplementary material for: Neuroprotective Effects of Oligosaccharides From Periplaneta Americana on Parkinson’s Disease Models In Vitro and In Vivo
Source: Front Pharmacol. 2022 Jul 18;13:936818. doi: 10.3389/fphar.2022.936818 (PMC9340460; doi:10.3389/fphar.2022.936818)
Supplement: Supplementary file 2 [file DataSheet1.zip › 16S rRNA/04.BetaDiversity/PCoA/PCoA_Bray_Curtis_scores.csv]

	PCo1	PCo2	PCo3	SampleID	Group	Type	Number
C_1	-0.235090236791	-0.243986038643156	-0.00362706771243538	C_1	A	1	1
C_2	-0.204548739879525	-0.281711604777761	-0.0263776932001914	C_2	A	1	2
C_3	-0.154176457774107	-0.252236027642176	-0.060284737539003	C_3	A	1	3
N_1	0.204742069873968	0.0229773840823987	-0.351423959023193	N_1	B	2	1
N_2	0.364164219207924	-0.117708740698546	0.0603749677653292	N_2	B	2	2
N_3	0.369129758880348	-0.132561846298082	0.20047786371423	N_3	B	2	3
L_1	-0.222849174597385	0.137710566166663	0.0769300852855027	L_1	C	3	1
L_2	-0.260478251073033	0.133106720828859	0.0748577100618678	L_2	C	3	2
L_3	-0.193604084909677	0.128749237678157	0.0696897019540613	L_3	C	3	3
H_1	-0.0962079492562187	0.209160511322613	0.0360790686476769	H_1	D	4	1
H_2	0.210119694494904	0.115867345271794	0.115867893004192	H_2	D	4	2
H_3	0.0012811052398428	0.193108625633896	-0.14597745776338	H_3	D	4	3
H_4	0.217518046583958	0.0875238670753403	-0.046586375194657	H_4	D	4	4
