# Supplementary material for: Neuroprotective Effects of Oligosaccharides From Periplaneta Americana on Parkinson’s Disease Models In Vitro and In Vivo
Source: Front Pharmacol. 2022 Jul 18;13:936818. doi: 10.3389/fphar.2022.936818 (PMC9340460; doi:10.3389/fphar.2022.936818)
Supplement: Supplementary file 2 [file DataSheet1.zip › 16S rRNA/04.BetaDiversity/PCoA/PCoA_Jaccard_eigenvalue.csv]

	Eigenvalues	Relative_eig	Broken_stick	Cumul_eig	Cumul_br_stick
1	0.796724255894964	0.252114381683875	0.25860088985089	0.252114381683875	0.25860088985089
2	0.531980328958783	0.168339159641588	0.175267556517557	0.420453541325463	0.433868446368446
3	0.338525443266413	0.107122548588031	0.13360088985089	0.527576089913494	0.567469336219336
4	0.273686562932184	0.0866050180828548	0.105823112073112	0.614181107996349	0.673292448292448
5	0.237627651730987	0.0751945833754647	0.0849897787397787	0.689375691371814	0.758282227032227
6	0.21218712922476	0.0671442177013743	0.0683231120731121	0.756519909073188	0.826605339105339
7	0.190462380843068	0.0602696667322494	0.0544342231842232	0.816789575805438	0.881039562289562
8	0.173341238672071	0.0548518748924439	0.0425294612794613	0.871641450697882	0.923569023569024
9	0.161377329679679	0.0510660311757233	0.0321127946127946	0.922707481873605	0.955681818181818
10	0.11526782787566	0.0364752007208207	0.0228535353535354	0.959182682594426	0.978535353535353
11	0.100667592633228	0.031855121372979	0.014520202020202	0.991037803967404	0.993055555555556
12	0.028322061270616	0.00896219603259516	0.00694444444444444	1	1
