# Supplementary material for: Neuroprotective Effects of Oligosaccharides From Periplaneta Americana on Parkinson’s Disease Models In Vitro and In Vivo
Source: Front Pharmacol. 2022 Jul 18;13:936818. doi: 10.3389/fphar.2022.936818 (PMC9340460; doi:10.3389/fphar.2022.936818)
Supplement: Supplementary file 2 [file DataSheet1.zip › 16S rRNA/04.BetaDiversity/PCoA/PCoA_Jaccard_scores.csv]

	PCo1	PCo2	PCo3	SampleID	Group	Type	Number
C_1	-0.21223886218924	-0.31016883739903	0.0177408806045156	C_1	A	1	1
C_2	-0.178967401950921	-0.341564410707775	0.0360063738072918	C_2	A	1	2
C_3	-0.145700678218757	-0.312480646552742	0.0654226142609227	C_3	A	1	3
N_1	0.230327965587577	0.012451313786683	0.383671492345123	N_1	B	2	1
N_2	0.372956922068978	-0.0964813583070815	-0.147390903604445	N_2	B	2	2
N_3	0.374909623818111	-0.110205668111129	-0.266991499970589	N_3	B	2	3
L_1	-0.283747101464752	0.176941556818565	-0.10672907398053	L_1	C	3	1
L_2	-0.298979143029625	0.149683188189155	-0.0983433977858092	L_2	C	3	2
L_3	-0.248595719346629	0.165901289159109	-0.0933485611888395	L_3	C	3	3
H_1	-0.114130201346542	0.221853961619357	-0.0046848090506841	H_1	D	4	1
H_2	0.2372535727463	0.137869882765765	-0.0872202564476086	H_2	D	4	2
H_3	0.0128749283702245	0.195011749515822	0.219687095766459	H_3	D	4	3
H_4	0.254036094955274	0.1111879792233	0.0821800452441927	H_4	D	4	4
