# Supplementary material for: Neuroprotective Effects of Oligosaccharides From Periplaneta Americana on Parkinson’s Disease Models In Vitro and In Vivo
Source: Front Pharmacol. 2022 Jul 18;13:936818. doi: 10.3389/fphar.2022.936818 (PMC9340460; doi:10.3389/fphar.2022.936818)
Supplement: Supplementary file 2 [file DataSheet1.zip › 16S rRNA/04.BetaDiversity/PCoA/PCoA_Unweighted_UniFrac_eigenvalue.csv]

	Eigenvalues	Relative_eig	Broken_stick	Cumul_eig	Cumul_br_stick
1	0.41072201341154	0.193908988044679	0.25860088985089	0.193908988044679	0.25860088985089
2	0.255230952863779	0.12049896078471	0.175267556517557	0.314407948829389	0.433868446368446
3	0.233371941019453	0.110178942066496	0.13360088985089	0.424586890895885	0.567469336219336
4	0.18656120485362	0.0880787814148971	0.105823112073112	0.512665672310782	0.673292448292448
5	0.182034452749638	0.0859416232131216	0.0849897787397787	0.598607295523904	0.758282227032227
6	0.152358048315188	0.0719308778311281	0.0683231120731121	0.670538173355032	0.826605339105339
7	0.148071914451757	0.0699073196751419	0.0544342231842232	0.740445493030174	0.881039562289562
8	0.136072640147355	0.0642422541036365	0.0425294612794613	0.80468774713381	0.923569023569024
9	0.132759088683711	0.0626778689716776	0.0321127946127946	0.867365616105488	0.955681818181818
10	0.12474960795615	0.0588964541657258	0.0228535353535354	0.926262070271214	0.978535353535353
11	0.108380219866571	0.0511681820602314	0.014520202020202	0.977430252331445	0.993055555555556
12	0.0478053766258808	0.0225697476685549	0.00694444444444444	1	1
