# Supplementary material for: Neuroprotective Effects of Oligosaccharides From Periplaneta Americana on Parkinson’s Disease Models In Vitro and In Vivo
Source: Front Pharmacol. 2022 Jul 18;13:936818. doi: 10.3389/fphar.2022.936818 (PMC9340460; doi:10.3389/fphar.2022.936818)
Supplement: Supplementary file 2 [file DataSheet1.zip › 16S rRNA/04.BetaDiversity/PCoA/PCoA_Unweighted_UniFrac_scores.csv]

	PCo1	PCo2	PCo3	SampleID	Group	Type	Number
C_1	-0.0643079742455773	0.400011247497051	-0.110695898078124	C_1	A	1	1
C_2	-0.129052244356972	0.021856146776065	-0.144853506867651	C_2	A	1	2
C_3	-0.104646171945426	0.119512117558422	-0.0258389886777718	C_3	A	1	3
N_1	-0.115639784043932	-0.0725574952731576	0.0192104832193985	N_1	B	2	1
N_2	-0.155213279495293	0.0236757310725711	0.388929104971657	N_2	B	2	2
N_3	-0.167621494187681	0.0118950196789629	0.0551224005147517	N_3	B	2	3
L_1	0.393845105174804	0.0330235939831703	0.0683350399320764	L_1	C	3	1
L_2	0.232365882648696	-0.0299133554807926	-0.0649792239298524	L_2	C	3	2
L_3	0.287349166355332	0.0240328655871319	0.0914413891963572	L_3	C	3	3
H_1	0.0531821713929776	-0.112370181886225	-0.112133012929796	H_1	D	4	1
H_2	-0.105164615678968	-0.122500511272507	-0.0134403030538002	H_2	D	4	2
H_3	-0.0664569842330168	-0.136228803851578	-0.11660731545387	H_3	D	4	3
H_4	-0.0586397773849449	-0.160436374389113	-0.0344901688433745	H_4	D	4	4
