# Supplementary material for: Neuroprotective Effects of Oligosaccharides From Periplaneta Americana on Parkinson’s Disease Models In Vitro and In Vivo
Source: Front Pharmacol. 2022 Jul 18;13:936818. doi: 10.3389/fphar.2022.936818 (PMC9340460; doi:10.3389/fphar.2022.936818)
Supplement: Supplementary file 2 [file DataSheet1.zip › 16S rRNA/04.BetaDiversity/PCoA/PCoA_Weighted_UniFrac_eigenvalue.csv]

	Eigenvalues	Relative_eig	Rel_corr_eig	Broken_stick	Cum_corr_eig	Cumul_br_stick
1	0.560056544140123	0.607585684611241	0.571524841992023	0.274534304079759	0.571524841992023	0.274534304079759
2	0.135762411685202	0.147283874657465	0.142885019029098	0.183625213170668	0.714409861021121	0.458159517250426
3	0.0753315113032879	0.0817245121888196	0.0818351753951044	0.138170667716122	0.796245036416225	0.596330184966549
4	0.0645591155910956	0.0700379182329457	0.0709524470287128	0.107867637413092	0.867197483444938	0.704197822379641
5	0.0421700448135166	0.0457488012883512	0.0483340636943039	0.0851403646858192	0.915531547139242	0.78933818706546
6	0.021724717274653	0.0235683831506185	0.0276793317375555	0.066958546504001	0.943210878876797	0.856296733569461
7	0.0169936523311386	0.018435816871871	0.0228998104463211	0.0518070313524859	0.966110689323118	0.908103764921947
8	0.0104461665041492	0.0113326793399606	0.0162852641892356	0.0388200183654729	0.982395953512354	0.94692378328742
9	0.00302933873317652	0.00328642325024935	0.00879247204454579	0.0274563820018365	0.9911884255569	0.974380165289256
10	0.000593159115284982	0.000643497502019466	0.00633134067306764	0.0173553719008264	0.997519766229968	0.991735537190083
11	0	0	0.00248023377003157	0.00826446280991736	0.999999999999999	1
12	-0.00321890400829506	-0.0034920759627594	0	0	0.999999999999999	1
13	-0.00567399235838512	-0.00615551513078266	0	0	0.999999999999999	1
