# Supplementary material for: Neuroprotective Effects of Oligosaccharides From Periplaneta Americana on Parkinson’s Disease Models In Vitro and In Vivo
Source: Front Pharmacol. 2022 Jul 18;13:936818. doi: 10.3389/fphar.2022.936818 (PMC9340460; doi:10.3389/fphar.2022.936818)
Supplement: Supplementary file 2 [file DataSheet1.zip › 16S rRNA/04.BetaDiversity/PCoA/PCoA_Weighted_UniFrac_scores.csv]

	PCo1	PCo2	PCo3	SampleID	Group	Type	Number
C_1	-0.175327365341398	0.0334469583109514	-0.153386819265679	C_1	A	1	1
C_2	-0.191727212830372	0.174892146942905	0.0300112582037543	C_2	A	1	2
C_3	-0.038229077088925	0.147947895459123	-0.000849703102645552	C_3	A	1	3
N_1	0.106423331137991	-0.184346618722577	-0.133239135029865	N_1	B	2	1
N_2	0.293315534548831	0.096437581625737	0.02309627906416	N_2	B	2	2
N_3	0.374790750434018	0.101829211468685	-0.08164438412358	N_3	B	2	3
L_1	-0.196639446333347	-0.00712564743792277	0.0359573477135134	L_1	C	3	1
L_2	-0.23739757610205	-0.046421628111183	-0.048554485911256	L_2	C	3	2
L_3	-0.176069732857107	0.00538145967915006	0.0651742313578879	L_3	C	3	3
H_1	-0.0183253059282139	-0.086608106181175	0.0600863277168448	H_1	D	4	1
H_2	0.283456040363913	-0.0661071745334949	0.0753562111791422	H_2	D	4	2
H_3	-0.16422893327258	-0.0907175009050842	0.0470771527629037	H_3	D	4	3
H_4	0.139958993269239	-0.0786085775951144	0.0809157194348191	H_4	D	4	4
