# Supplementary material for: Neuroprotective Effects of Oligosaccharides From Periplaneta Americana on Parkinson’s Disease Models In Vitro and In Vivo
Source: Front Pharmacol. 2022 Jul 18;13:936818. doi: 10.3389/fphar.2022.936818 (PMC9340460; doi:10.3389/fphar.2022.936818)
Supplement: Supplementary file 2 [file DataSheet1.zip › 16S rRNA/04.BetaDiversity/Unweighted_UniFrac/Unweighted_UniFrac.csv]

	C_1	C_2	C_3	N_1	N_2	N_3	L_1	L_2	L_3	H_1	H_2	H_3	H_4
C_1	0	0.621064194267741	0.574212186847512	0.6416258946941	0.67730312095855	0.613517455348818	0.674694916632082	0.658065784746846	0.652524869137538	0.639609694186717	0.633779766405564	0.630392619444517	0.644222347889636
C_2	0.621064194267741	0	0.537315996282608	0.558376391794923	0.642073245728159	0.583289235188206	0.672065420118875	0.614679358878133	0.639889461948863	0.596715879865283	0.566783165496123	0.54778907100086	0.560719412600256
C_3	0.574212186847512	0.537315996282608	0	0.54077641149336	0.602595773078566	0.535538064732521	0.639262783753682	0.600574515224987	0.601000687076818	0.576380973329597	0.556404534675696	0.56183037912463	0.553884840407239
N_1	0.6416258946941	0.558376391794923	0.54077641149336	0	0.598883578118561	0.566023094953176	0.65129159069177	0.617550590795225	0.611384845829364	0.577808179659436	0.542324342284399	0.539123349333166	0.536864576516097
N_2	0.67730312095855	0.642073245728159	0.602595773078566	0.598883578118561	0	0.583574683995093	0.696147845561948	0.671304116471666	0.666494721420743	0.646871398368321	0.606927023256929	0.629235242556546	0.607603181247521
N_3	0.613517455348818	0.583289235188206	0.535538064732521	0.566023094953176	0.583574683995093	0	0.665684632711395	0.638891014645088	0.638497420509164	0.580920514801601	0.526737950475534	0.537159372419488	0.559724101521452
L_1	0.674694916632082	0.672065420118875	0.639262783753682	0.65129159069177	0.696147845561948	0.665684632711395	0	0.466715706733621	0.379272749265317	0.590283727723235	0.646268095305877	0.632113931651964	0.621193262517551
L_2	0.658065784746846	0.614679358878133	0.600574515224987	0.617550590795225	0.671304116471666	0.638891014645088	0.466715706733621	0	0.585459168369541	0.53597179517642	0.610644121011792	0.577650527995292	0.586997741315264
L_3	0.652524869137538	0.639889461948863	0.601000687076818	0.611384845829364	0.666494721420743	0.638497420509164	0.379272749265317	0.585459168369541	0	0.58554138465201	0.591788281207082	0.593755755869429	0.580609473365875
H_1	0.639609694186717	0.596715879865283	0.576380973329597	0.577808179659436	0.646871398368321	0.580920514801601	0.590283727723235	0.53597179517642	0.58554138465201	0	0.552324205518274	0.518350978700902	0.539745602867792
H_2	0.633779766405564	0.566783165496123	0.556404534675696	0.542324342284399	0.606927023256929	0.526737950475534	0.646268095305877	0.610644121011792	0.591788281207082	0.552324205518274	0	0.522069178085343	0.49039048123898
H_3	0.630392619444517	0.54778907100086	0.56183037912463	0.539123349333166	0.629235242556546	0.537159372419488	0.632113931651964	0.577650527995292	0.593755755869429	0.518350978700902	0.522069178085343	0	0.496944587878317
H_4	0.644222347889636	0.560719412600256	0.553884840407239	0.536864576516097	0.607603181247521	0.559724101521452	0.621193262517551	0.586997741315264	0.580609473365875	0.539745602867792	0.49039048123898	0.496944587878317	0
