# Supplementary material for: Neuroprotective Effects of Oligosaccharides From Periplaneta Americana on Parkinson’s Disease Models In Vitro and In Vivo
Source: Front Pharmacol. 2022 Jul 18;13:936818. doi: 10.3389/fphar.2022.936818 (PMC9340460; doi:10.3389/fphar.2022.936818)
Supplement: Supplementary file 2 [file DataSheet1.zip › 16S rRNA/04.BetaDiversity/Weighted_UniFrac/Weighted_UniFrac.csv]

	C_1	C_2	C_3	N_1	N_2	N_3	L_1	L_2	L_3	H_1	H_2	H_3	H_4
C_1	0	0.258573840111644	0.259449932921866	0.369429397112159	0.534751196756968	0.603540462445321	0.239782888593172	0.227510591850582	0.250552717677971	0.31996517859251	0.523302125912811	0.281337505824457	0.421124929244128
C_2	0.258573840111644	0	0.234884969072402	0.500254801350398	0.511784264621764	0.623975577651304	0.239356546365149	0.282588097347121	0.227669331317548	0.349756036799019	0.544402150836499	0.293283867094297	0.439057660623621
C_3	0.259449932921866	0.234884969072402	0	0.405748917372167	0.396686092158178	0.505673072898924	0.303865741968998	0.363656938045407	0.285543978445334	0.279254740773419	0.428816770566063	0.337306297344866	0.31232476286153
N_1	0.369429397112159	0.500254801350398	0.405748917372167	0	0.381878422403432	0.466568368509604	0.416543813066891	0.404489165919666	0.41930815664559	0.287591410184599	0.321750954595384	0.36753796201676	0.253206083349544
N_2	0.534751196756968	0.511784264621764	0.396686092158178	0.381878422403432	0	0.313077759776951	0.520834176636975	0.570798834896828	0.502545214700996	0.42379352592327	0.243281363506311	0.541780612643176	0.286759313199745
N_3	0.603540462445321	0.623975577651304	0.505673072898924	0.466568368509604	0.313077759776951	0	0.611418679604305	0.653576799944923	0.595708613239627	0.495354115150278	0.342007389797098	0.607541350106308	0.396358149697682
L_1	0.239782888593172	0.239356546365149	0.303865741968998	0.416543813066891	0.520834176636975	0.611418679604305	0	0.105072966885121	0.0562534992836489	0.245165828277799	0.507881917037105	0.175713109479959	0.368562280769528
L_2	0.227510591850582	0.282588097347121	0.363656938045407	0.404489165919666	0.570798834896828	0.653576799944923	0.105072966885121	0	0.146416288609759	0.299312434371497	0.562746692287151	0.233782411539639	0.423839357700601
L_3	0.250552717677971	0.227669331317548	0.285543978445334	0.41930815664559	0.502545214700996	0.595708613239627	0.0562534992836489	0.146416288609759	0	0.228986597294482	0.483278683672339	0.170813465660288	0.346622730669862
H_1	0.31996517859251	0.349756036799019	0.279254740773419	0.287591410184599	0.42379352592327	0.495354115150278	0.245165828277799	0.299312434371497	0.228986597294482	0	0.337051358498967	0.230574361173869	0.213496544032694
H_2	0.523302125912811	0.544402150836499	0.428816770566063	0.321750954595384	0.243281363506311	0.342007389797098	0.507881917037105	0.562746692287151	0.483278683672339	0.337051358498967	0	0.481054938473467	0.195018585860925
H_3	0.281337505824457	0.293283867094297	0.337306297344866	0.36753796201676	0.541780612643176	0.607541350106308	0.175713109479959	0.233782411539639	0.170813465660288	0.230574361173869	0.481054938473467	0	0.332693990793975
H_4	0.421124929244128	0.439057660623621	0.31232476286153	0.253206083349544	0.286759313199745	0.396358149697682	0.368562280769528	0.423839357700601	0.346622730669862	0.213496544032694	0.195018585860925	0.332693990793975	0
