# Supplementary material for: Neuroprotective Effects of Oligosaccharides From Periplaneta Americana on Parkinson’s Disease Models In Vitro and In Vivo
Source: Front Pharmacol. 2022 Jul 18;13:936818. doi: 10.3389/fphar.2022.936818 (PMC9340460; doi:10.3389/fphar.2022.936818)
Supplement: Supplementary file 2 [file DataSheet1.zip › 16S rRNA/04.BetaDiversity/perMANOVA/perMANOVA_Test_all.csv]

Groups	Measure	permutations	R2	p.value	Significance
A vs B	Weighted_UniFrac	999	0.553702240901119	0.1
A vs C	Weighted_UniFrac	999	0.495609395300202	0.1
A vs D	Weighted_UniFrac	999	0.428039347669531	0.068
B vs C	Weighted_UniFrac	999	0.670264404078726	0.1
B vs D	Weighted_UniFrac	999	0.281656268098923	0.173
C vs D	Weighted_UniFrac	999	0.488294120569134	0.055
A vs B vs C vs D	Weighted_UniFrac	999	0.591048150196043	0.005	**
A vs B	Unweighted_UniFrac	999	0.233021915318705	0.1
A vs C	Unweighted_UniFrac	999	0.366269744521751	0.1
A vs D	Unweighted_UniFrac	999	0.238169370621749	0.02	*
B vs C	Unweighted_UniFrac	999	0.377812985626686	0.1
B vs D	Unweighted_UniFrac	999	0.211059769087097	0.032	*
C vs D	Unweighted_UniFrac	999	0.320292185338044	0.027	*
A vs B vs C vs D	Unweighted_UniFrac	999	0.378853019884285	0.001	***
A vs B	Bray_Curtis	999	0.464173440383825	0.1
A vs C	Bray_Curtis	999	0.533232759202401	0.1
A vs D	Bray_Curtis	999	0.456485961129619	0.023	*
B vs C	Bray_Curtis	999	0.558991123078787	0.1
B vs D	Bray_Curtis	999	0.272980183362191	0.082
C vs D	Bray_Curtis	999	0.403931391172579	0.063
A vs B vs C vs D	Bray_Curtis	999	0.542746177760656	0.001	***
A vs B	Jaccard	999	0.464173440383825	0.1
A vs C	Jaccard	999	0.533232759202401	0.1
A vs D	Jaccard	999	0.456485961129619	0.024	*
B vs C	Jaccard	999	0.558991123078787	0.1
B vs D	Jaccard	999	0.272980183362191	0.091
C vs D	Jaccard	999	0.403931391172579	0.055
A vs B vs C vs D	Jaccard	999	0.542746177760656	0.001	***
