# Supplementary material for: Neuroprotective Effects of Oligosaccharides From Periplaneta Americana on Parkinson’s Disease Models In Vitro and In Vivo
Source: Front Pharmacol. 2022 Jul 18;13:936818. doi: 10.3389/fphar.2022.936818 (PMC9340460; doi:10.3389/fphar.2022.936818)
Supplement: Supplementary file 2 [file DataSheet1.zip › 16S rRNA/05.TaxaVariation/LefSe/LefSe_results.txt]

k__Bacteria.p__Firmicutes.c__Clostridia.o__Clostridiales	5.30823302033	A	4.80799570065	0.0254040797497
k__Bacteria.p__Actinobacteria.c__Coriobacteriia.o__Coriobacteriales.f__Eggerthellaceae	3.60037025269			-
k__Bacteria.p__Verrucomicrobia.c__Verrucomicrobiae.o__Verrucomicrobiales.f__Akkermansiaceae.g__Akkermansia	4.0698395173	C	3.81762013055	0.025686601771
k__Bacteria.p__Firmicutes.c__Bacilli.o__Lactobacillales.f__Aerococcaceae.g__Aerococcus	2.70933589769			-
k__Bacteria.p__Actinobacteria.c__Actinobacteria.o__Bifidobacteriales.f__Bifidobacteriaceae.g__Bifidobacterium	2.55929001122			-
k__Bacteria.p__Bacteroidetes.c__Bacteroidia.o__Bacteroidales.f__Prevotellaceae.g__Prevotellaceae_NK3B31_group	3.79251055571	C	3.64518571109	0.0271777230338
k__Bacteria.p__Verrucomicrobia.c__Verrucomicrobiae	4.0698395173	C	3.79141837658	0.025686601771
k__Bacteria.p__Firmicutes.c__Clostridia.o__Clostridiales.f__Lachnospiraceae	5.24787123533	A	4.74619137799	0.0275192398208
k__Bacteria.p__Bacteroidetes.c__Bacteroidia.o__Bacteroidales	5.77437127717			-
k__Bacteria.p__Firmicutes.c__Bacilli.o__Bacillales.f__Staphylococcaceae	4.6304938199	B	4.29376686818	0.0184265379398
k__Bacteria.p__Firmicutes.c__Clostridia.o__Clostridiales.f__Ruminococcaceae	4.40104091533	A	4.02906424961	0.0291451378686
k__Bacteria.p__Bacteroidetes.c__Bacteroidia.o__Bacteroidales.f__Rikenellaceae.g__Alistipes	4.70482092543			-
k__Bacteria.p__Fusobacteria.c__Fusobacteriia	2.28368910528			-
k__Bacteria.p__Firmicutes.c__Bacilli.o__Bacillales.f__Bacillaceae_XI	2.27873396601			-
k__Bacteria.p__Bacteroidetes.c__Bacteroidia.o__Bacteroidales.f__Marinifilaceae	4.75919697801	B	4.48319689685	0.014760897144
k__Bacteria.p__Firmicutes.c__Clostridia.o__Clostridiales.f__Ruminococcaceae.g__Ruminiclostridium_9	3.70063901417			-
k__Bacteria.p__Firmicutes.c__Clostridia.o__Clostridiales.f__Peptococcaceae	2.96758686184			-
k__Bacteria.p__Actinobacteria.c__Coriobacteriia	3.68705404305			-
k__Bacteria.p__Deferribacteres.c__Deferribacteres.o__Deferribacterales.f__Deferribacteraceae.g__Mucispirillum	4.4776234633			-
k__Bacteria.p__Firmicutes.c__Bacilli.o__Lactobacillales.f__Streptococcaceae	3.25117050317			-
k__Bacteria.p__Firmicutes.c__Erysipelotrichia	5.28612992468			-
k__Bacteria.p__Proteobacteria.c__Gammaproteobacteria.o__Betaproteobacteriales.f__Burkholderiaceae.g__Rhizobacter	2.43328583386			-
k__Bacteria.p__Firmicutes.c__Clostridia.o__Clostridiales.f__Clostridiaceae_1.g__Clostridium_sensu_stricto_1	2.75426607813			-
k__Bacteria.p__Proteobacteria.c__Gammaproteobacteria.o__Enterobacteriales.f__Enterobacteriaceae.g__Escherichia_Shigella	3.83613955703			-
k__Bacteria.p__Actinobacteria.c__Actinobacteria.o__Corynebacteriales.f__Corynebacteriaceae	2.73388694099			-
k__Bacteria.p__Proteobacteria.c__Gammaproteobacteria.o__Betaproteobacteriales.f__Burkholderiaceae.g__Ralstonia	3.53748790072			-
k__Bacteria.p__Bacteroidetes.c__Bacteroidia	5.77437127717			-
k__Bacteria.p__Proteobacteria.c__Deltaproteobacteria.o__Desulfovibrionales	3.25153134295			-
k__Bacteria.p__Firmicutes.c__Bacilli.o__Lactobacillales.f__Lactobacillaceae.g__Lactobacillus	5.27950224845			-
k__Bacteria.p__Firmicutes.c__Clostridia.o__Clostridiales.f__Ruminococcaceae.g__Ruminococcaceae_UCG_005	3.57255361619			-
k__Bacteria.p__Epsilonbacteraeota.c__Campylobacteria.o__Campylobacterales	4.70148824876			-
k__Bacteria.p__Firmicutes.c__Clostridia.o__Clostridiales.f__Clostridiaceae_1	2.75426607813			-
k__Bacteria.p__Proteobacteria.c__Deltaproteobacteria.o__Desulfovibrionales.f__Desulfovibrionaceae	3.25153134295			-
k__Bacteria.p__Firmicutes.c__Erysipelotrichia.o__Erysipelotrichales	5.28612992468			-
k__Bacteria.p__Proteobacteria.c__Deltaproteobacteria.o__Desulfovibrionales.f__Desulfovibrionaceae.g__Desulfovibrio	2.72666797212			-
k__Bacteria.p__Verrucomicrobia.c__Verrucomicrobiae.o__Verrucomicrobiales.f__Akkermansiaceae	4.0698395173	C	3.81688992996	0.025686601771
k__Bacteria.p__Proteobacteria.c__Gammaproteobacteria.o__Betaproteobacteriales.f__Neisseriaceae	2.3667138291			-
k__Bacteria.p__Firmicutes.c__Bacilli.o__Lactobacillales.f__Lactobacillaceae.g__Pediococcus	2.51800332045			-
k__Bacteria.p__Bacteroidetes.c__Bacteroidia.o__Bacteroidales.f__Prevotellaceae.g__Prevotella_1	2.15775586746			-
k__Bacteria.p__Firmicutes.c__Clostridia	5.30823302033	A	4.73989085943	0.0254040797497
k__Bacteria.p__Firmicutes.c__Bacilli.o__Bacillales.f__Staphylococcaceae.g__Staphylococcus	4.6304938199	B	4.26228956148	0.0184265379398
k__Bacteria.p__Epsilonbacteraeota.c__Campylobacteria	4.70148824876			-
k__Bacteria.p__Bacteroidetes.c__Bacteroidia.o__Bacteroidales.f__Dysgonomonadaceae.g__Proteiniphilum	2.24246027831			-
k__Bacteria.p__Firmicutes.c__Clostridia.o__Clostridiales.f__Lachnospiraceae.g__Lachnospiraceae_NK4A136_group	5.16533924611	C	4.63184730449	0.0261125422399
k__Bacteria.p__Verrucomicrobia	4.0698395173	C	3.80267066446	0.025686601771
k__Bacteria.p__Bacteroidetes.c__Bacteroidia.o__Bacteroidales.f__Marinifilaceae.g__Butyricimonas	2.69279866046			-
k__Bacteria.p__Actinobacteria	3.95114395697			-
k__Bacteria.p__Firmicutes.c__Clostridia.o__Clostridiales.f__Ruminococcaceae.g___Eubacterium__coprostanoligenes_group	2.54294291294			-
k__Bacteria.p__Firmicutes.c__Bacilli.o__Lactobacillales.f__Lactobacillaceae	5.27976379332			-
k__Bacteria.p__Bacteroidetes.c__Bacteroidia.o__Bacteroidales.f__Muribaculaceae.g__Muribaculum	3.05504734932			-
k__Bacteria.p__Proteobacteria	4.00387325086			-
k__Bacteria.p__Actinobacteria.c__Coriobacteriia.o__Coriobacteriales.f__Atopobiaceae	2.94458641718			-
k__Bacteria.p__Bacteroidetes.c__Bacteroidia.o__Bacteroidales.f__Dysgonomonadaceae	2.24246027831			-
k__Bacteria.p__Bacteroidetes.c__Bacteroidia.o__Bacteroidales.f__Rikenellaceae.g__Rikenellaceae_RC9_gut_group	4.02899375575			-
k__Bacteria.p__Bacteroidetes.c__Bacteroidia.o__Bacteroidales.f__Rikenellaceae	4.872182085			-
k__Bacteria.p__Firmicutes.c__Bacilli.o__Lactobacillales	5.2864599315			-
k__Bacteria.p__Epsilonbacteraeota	4.70148824876			-
k__Bacteria.p__Fusobacteria	2.28368910528			-
k__Bacteria.p__Bacteroidetes.c__Bacteroidia.o__Bacteroidales.f__Porphyromonadaceae.g__Porphyromonas	3.09817295718			-
k__Bacteria.p__Firmicutes.c__Clostridia.o__Clostridiales.f__Clostridiales_vadinBB60_group	3.2573678738			-
k__Bacteria.p__Firmicutes	5.64331681058			-
k__Bacteria.p__Firmicutes.c__Erysipelotrichia.o__Erysipelotrichales.f__Erysipelotrichaceae.g__Catenibacterium	5.26076273238	A	4.9502967059	0.024900705332
k__Bacteria.p__Proteobacteria.c__Gammaproteobacteria.o__Pasteurellales	2.47875083107			-
k__Bacteria.p__Firmicutes.c__Bacilli.o__Lactobacillales.f__Enterococcaceae.g__Enterococcus	3.0758211913	B	4.12958058219	0.049911484652
k__Bacteria.p__Actinobacteria.c__Coriobacteriia.o__Coriobacteriales.f__Atopobiaceae.g__Coriobacteriaceae_UCG_002	2.94458641718			-
k__Bacteria	6.0			-
k__Bacteria.p__Firmicutes.c__Bacilli.o__Bacillales	4.63178097816	B	4.27228585053	0.0184265379398
k__Bacteria.p__Deferribacteres.c__Deferribacteres	4.4776234633			-
k__Bacteria.p__Bacteroidetes.c__Bacteroidia.o__Bacteroidales.f__Prevotellaceae.g__Prevotellaceae_Ga6A1_group	4.13294869235			-
k__Bacteria.p__Firmicutes.c__Clostridia.o__Clostridiales.f__Peptostreptococcaceae	2.43014555586			-
k__Bacteria.p__Firmicutes.c__Clostridia.o__Clostridiales.f__Lachnospiraceae.g___Eubacterium__fissicatena_group	4.07687046793	A	3.80457602709	0.0321996233116
k__Bacteria.p__Bacteroidetes.c__Bacteroidia.o__Bacteroidales.f__Porphyromonadaceae	3.09817295718			-
k__Bacteria.p__Firmicutes.c__Clostridia.o__Clostridiales.f__Lachnospiraceae.g__Lachnospiraceae_UCG_006	3.58236713083			-
k__Bacteria.p__Fusobacteria.c__Fusobacteriia.o__Fusobacteriales	2.28368910528			-
k__Bacteria.p__Firmicutes.c__Clostridia.o__Clostridiales.f__Lachnospiraceae.g__Lachnospiraceae_UCG_004	3.74461569151	A	3.4848303699	0.0470448315323
k__Bacteria.p__Deferribacteres	4.4776234633			-
k__Bacteria.p__Fusobacteria.c__Fusobacteriia.o__Fusobacteriales.f__Fusobacteriaceae	2.28368910528			-
k__Bacteria.p__Deferribacteres.c__Deferribacteres.o__Deferribacterales	4.4776234633			-
k__Bacteria.p__Actinobacteria.c__Actinobacteria.o__Bifidobacteriales.f__Bifidobacteriaceae	3.88178322642			-
k__Bacteria.p__Bacteroidetes.c__Bacteroidia.o__Bacteroidales.f__Prevotellaceae	4.4554613903			-
k__Bacteria.p__Proteobacteria.c__Deltaproteobacteria	3.25153134295			-
k__Bacteria.p__Actinobacteria.c__Actinobacteria.o__Bifidobacteriales	3.88178322642			-
k__Bacteria.p__Firmicutes.c__Bacilli	5.37334384988	B	4.94902379191	0.0271777230338
k__Bacteria.p__Bacteroidetes.c__Bacteroidia.o__Bacteroidales.f__Tannerellaceae	3.97228704804			-
k__Bacteria.p__Epsilonbacteraeota.c__Campylobacteria.o__Campylobacterales.f__Helicobacteraceae.g__Helicobacter	4.70148824876			-
k__Bacteria.p__Actinobacteria.c__Coriobacteriia.o__Coriobacteriales.f__Eggerthellaceae.g__Parvibacter	2.23996796281			-
k__Bacteria.p__Bacteroidetes.c__Bacteroidia.o__Bacteroidales.f__Rikenellaceae.g__Millionella	3.40379577524	B	3.42788025293	0.0377287138153
k__Bacteria.p__Bacteroidetes.c__Bacteroidia.o__Bacteroidales.f__Marinifilaceae.g__Odoribacter	4.75545366332	B	4.4770884419	0.014760897144
k__Bacteria.p__Bacteroidetes.c__Bacteroidia.o__Bacteroidales.f__Muribaculaceae	5.72738936755	D	5.03932489043	0.0181961646867
k__Bacteria.p__Actinobacteria.c__Actinobacteria.o__Corynebacteriales	2.73388694099			-
k__Bacteria.p__Epsilonbacteraeota.c__Campylobacteria.o__Campylobacterales.f__Helicobacteraceae	4.70148824876			-
k__Bacteria.p__Proteobacteria.c__Gammaproteobacteria.o__Betaproteobacteriales	3.60079053176			-
k__Bacteria.p__Proteobacteria.c__Gammaproteobacteria.o__Betaproteobacteriales.f__Neisseriaceae.g__Neisseria	2.3667138291			-
k__Bacteria.p__Proteobacteria.c__Gammaproteobacteria.o__Betaproteobacteriales.f__Burkholderiaceae	3.58433016488			-
k__Bacteria.p__Firmicutes.c__Bacilli.o__Lactobacillales.f__Streptococcaceae.g__Streptococcus	3.25117050317			-
k__Bacteria.p__Firmicutes.c__Erysipelotrichia.o__Erysipelotrichales.f__Erysipelotrichaceae.g__Allobaculum	4.94253336411			-
k__Bacteria.p__Fusobacteria.c__Fusobacteriia.o__Fusobacteriales.f__Fusobacteriaceae.g__Fusobacterium	2.28368910528			-
k__Bacteria.p__Firmicutes.c__Bacilli.o__Bacillales.f__Bacillaceae_XI.g__Gemella	2.27873396601			-
k__Bacteria.p__Actinobacteria.c__Coriobacteriia.o__Coriobacteriales.f__Eggerthellaceae.g__Enterorhabdus	2.92520233584			-
k__Bacteria.p__Proteobacteria.c__Alphaproteobacteria.o__Rhodospirillales	2.66148965406			-
k__Bacteria.p__Actinobacteria.c__Coriobacteriia.o__Coriobacteriales.f__Eggerthellaceae.g__Gordonibacter	3.47531309368			-
k__Bacteria.p__Bacteroidetes	5.77437127717			-
k__Bacteria.p__Actinobacteria.c__Coriobacteriia.o__Coriobacteriales	3.68705404305			-
k__Bacteria.p__Proteobacteria.c__Gammaproteobacteria.o__Pasteurellales.f__Pasteurellaceae.g__Rodentibacter	2.47875083107			-
k__Bacteria.p__Firmicutes.c__Clostridia.o__Clostridiales.f__Lachnospiraceae.g__Lachnospiraceae_UCG_008	2.83377078744	A	3.59224828433	0.0272729269059
k__Bacteria.p__Deferribacteres.c__Deferribacteres.o__Deferribacterales.f__Deferribacteraceae	4.4776234633			-
k__Bacteria.p__Firmicutes.c__Erysipelotrichia.o__Erysipelotrichales.f__Erysipelotrichaceae.g__Faecalibaculum	3.04799498065			-
k__Bacteria.p__Firmicutes.c__Clostridia.o__Clostridiales.f__Lachnospiraceae.g__ASF356	2.78465991541			-
k__Bacteria.p__Firmicutes.c__Bacilli.o__Lactobacillales.f__Enterococcaceae	3.0758211913	B	4.1247199901	0.049911484652
k__Bacteria.p__Verrucomicrobia.c__Verrucomicrobiae.o__Verrucomicrobiales	4.0698395173	C	3.79031288219	0.025686601771
k__Bacteria.p__Proteobacteria.c__Gammaproteobacteria	3.96894164571			-
k__Bacteria.p__Proteobacteria.c__Gammaproteobacteria.o__Pasteurellales.f__Pasteurellaceae	2.47875083107			-
k__Bacteria.p__Firmicutes.c__Clostridia.o__Clostridiales.f__Ruminococcaceae.g__Ruminococcaceae_UCG_014	4.16392638849	A	3.80541104972	0.0335906642485
k__Bacteria.p__Bacteroidetes.c__Bacteroidia.o__Bacteroidales.f__Bacteroidaceae	4.68129561342			-
k__Bacteria.p__Bacteroidetes.c__Bacteroidia.o__Bacteroidales.f__Bacteroidaceae.g__Bacteroides	4.68129561342			-
k__Bacteria.p__Proteobacteria.c__Gammaproteobacteria.o__Enterobacteriales.f__Enterobacteriaceae	3.83613955703			-
k__Bacteria.p__Firmicutes.c__Erysipelotrichia.o__Erysipelotrichales.f__Erysipelotrichaceae	5.28612992468			-
k__Bacteria.p__Bacteroidetes.c__Bacteroidia.o__Bacteroidales.f__Prevotellaceae.g__Prevotellaceae_UCG_004	3.33637335463			-
k__Bacteria.p__Bacteroidetes.c__Bacteroidia.o__Bacteroidales.f__Prevotellaceae.g__Prevotellaceae_UCG_001	4.27652357017			-
k__Bacteria.p__Proteobacteria.c__Gammaproteobacteria.o__Betaproteobacteriales.f__Burkholderiaceae.g__Pelomonas	2.74267949187	B	4.00590685239	0.0400627668742
k__Bacteria.p__Actinobacteria.c__Actinobacteria	3.91162879214			-
k__Bacteria.p__Proteobacteria.c__Alphaproteobacteria	2.66148965406			-
k__Bacteria.p__Proteobacteria.c__Gammaproteobacteria.o__Enterobacteriales	3.83613955703			-
k__Bacteria.p__Firmicutes.c__Clostridia.o__Clostridiales.f__Lachnospiraceae.g___Ruminococcus__torques_group	2.47326902507			-
k__Bacteria.p__Bacteroidetes.c__Bacteroidia.o__Bacteroidales.f__Tannerellaceae.g__Parabacteroides	3.97228704804			-
k__Bacteria.p__Firmicutes.c__Bacilli.o__Lactobacillales.f__Aerococcaceae	2.70933589769			-
k__Bacteria.p__Firmicutes.c__Erysipelotrichia.o__Erysipelotrichales.f__Erysipelotrichaceae.g__Turicibacter	2.60881448196			-
