# Supplementary material for: Neuroprotective Effects of Oligosaccharides From Periplaneta Americana on Parkinson’s Disease Models In Vitro and In Vivo
Source: Front Pharmacol. 2022 Jul 18;13:936818. doi: 10.3389/fphar.2022.936818 (PMC9340460; doi:10.3389/fphar.2022.936818)
Supplement: Supplementary file 2 [file DataSheet1.zip › 16S rRNA/05.TaxaVariation/MetagenomeSeq/MetagenomeSeq_A_vs_B.csv]

	tax	logFC	se	pvalues	adjPvalues	Sig
1	p__Bacteroidetes: g__: OTU_3720	3.11735696589626	0.252596719006673	0	0	***(P < 0.001)
2	p__Bacteroidetes: g__: OTU_6849	2.63588642652679	0.361406490021354	3.02202707302968e-13	6.53081636389377e-11	***(P < 0.001)
3	p__Bacteroidetes: g__: OTU_696	2.31479181479168	0.316043772217674	2.40252262528884e-13	5.38432015023065e-11	***(P < 0.001)
4	p__Firmicutes: g__Jeotgalicoccus: OTU_1586	2.15023876840268	0.213283776844733	0	0	***(P < 0.001)
5	p__Firmicutes: g__: OTU_1535	2.02059728660513	0.216130368161732	0	0	***(P < 0.001)
6	p__Firmicutes: g__Phascolarctobacterium: OTU_674	1.47140882997506	0.20720938033609	1.23789867245705e-12	0.000000000249684162234587	***(P < 0.001)
7	p__Firmicutes: g__: OTU_1416	1.43218097295662	0.179070118531642	1.33226762955019e-15	3.50502235930791e-13	***(P < 0.001)
8	p__Firmicutes: g__Lactobacillus: OTU_1283	1.36104099889092	0.102088670721406	0	0	***(P < 0.001)
9	p__Bacteroidetes: g__: OTU_639	1.05533573295834	0.182508470842848	0.00000000736453431571249	0.00000114263582421478	***(P < 0.001)
10	p__Bacteroidetes: g__: OTU_7204	0.95801528312347	0.123218403229218	7.54951656745106e-15	1.82728498998586e-12	***(P < 0.001)
11	p__Bacteroidetes: g__: OTU_1646	-0.361053008661317	0.0457892727139303	3.10862446895044e-15	7.83761944234129e-13	***(P < 0.001)
12	p__Bacteroidetes: g__: OTU_1675	-0.690909156712681	0.0342928451587738	0	0	***(P < 0.001)
13	p__Firmicutes: g__: OTU_6012	-0.799053416205127	0.0759213456019924	0	0	***(P < 0.001)
14	p__Bacteroidetes: g__Bacteroides: OTU_2911	-0.931502812913515	0.0770686953780023	0	0	***(P < 0.001)
15	p__Bacteroidetes: g__: OTU_3470	-1.01062985945378	0.0680186294828896	0	0	***(P < 0.001)
16	p__Bacteroidetes: g__Prevotellaceae Ga6A1 group: OTU_7715	-1.18441850560047	0.187944421634015	0.00000000029390223588166	0.0000000523059538035272	***(P < 0.001)
17	p__Proteobacteria: g__Delftia: OTU_3031	-1.20635026934665	0.108477673319877	0	0	***(P < 0.001)
18	p__Bacteroidetes: g__Bacteroides: OTU_390	-1.32979526559728	0.0303773494103339	0	0	***(P < 0.001)
19	p__Bacteroidetes: g__: OTU_5798	-1.37988767085565	0.0515763450235262	0	0	***(P < 0.001)
20	p__Bacteroidetes: g__Parabacteroides: OTU_784	-1.38697312006165	0.129518904872219	0	0	***(P < 0.001)
21	p__Bacteroidetes: g__: OTU_2924	-1.55879037029878	0.124143771548122	0	0	***(P < 0.001)
22	p__Firmicutes: g__Lachnospiraceae UCG-004: OTU_2163	-1.6398200479576	0.204800331288046	1.11022302462516e-15	3.05361796454856e-13	***(P < 0.001)
23	p__Bacteroidetes: g__: OTU_5458	-1.72589370912007	0.193369056062238	0	0	***(P < 0.001)
24	p__Firmicutes: g__Catenibacterium: OTU_2618	-1.87616952693802	0.199879277533913	0	0	***(P < 0.001)
25	p__Firmicutes: g__Ruminiclostridium 9: OTU_1654	-1.91077861879182	0.331950214469777	0.00000000860180304762537	0.00000130123775602953	***(P < 0.001)
26	p__Firmicutes: g__Catenibacterium: OTU_138	-1.97795570609038	0.178206224345865	0	0	***(P < 0.001)
27	p__Bacteroidetes: g__: OTU_3703	-2.02048830187652	0.346868389111534	0.00000000571323854892114	0.000000909758064724258	***(P < 0.001)
28	p__Bacteroidetes: g__: OTU_7798	-2.50531060079301	0.402442028866901	0.000000000480725015350458	0.0000000831104876538749	***(P < 0.001)
29	p__Bacteroidetes: g__: OTU_7254	-2.78982978935771	0.403051927073219	4.46065406833895e-12	0.000000000843481805234969	***(P < 0.001)
30	p__Bacteroidetes: g__Prevotellaceae Ga6A1 group: OTU_298	-2.87113491176918	0.401556270830834	8.67750316047022e-13	0.000000000181060591806915	***(P < 0.001)
31	p__Bacteroidetes: g__Bacteroides: OTU_2966	-3.06105916031387	0.152766298167655	0	0	***(P < 0.001)
32	p__Firmicutes: g__Catenibacterium: OTU_432	-3.2907000389857	0.30802033074994	0	0	***(P < 0.001)
33	p__Firmicutes: g__Catenibacterium: OTU_76	-3.37118774293615	0.291310704458162	0	0	***(P < 0.001)
34	p__Firmicutes: g__Catenibacterium: OTU_1980	-3.56065985554691	0.58558486556074	0.00000000119794218989	0.000000201354116417344	***(P < 0.001)
35	p__Bacteroidetes: g__: OTU_312	-3.92119089249207	0.45315003454947	0	0	***(P < 0.001)
36	p__Bacteroidetes: g__: OTU_7581	-4.41047862240609	0.57612083590508	1.93178806284777e-14	4.4958652185738e-12	***(P < 0.001)
37	p__Bacteroidetes: g__: OTU_88	-5.07240343636095	0.847161033403104	0.00000000213049600183979	0.000000348422467760339	***(P < 0.001)
38	p__Bacteroidetes: g__Prevotellaceae Ga6A1 group: OTU_29	-5.10814110326139	0.779037184692082	5.49036371921829e-11	0.0000000100673305651485	***(P < 0.001)
39	p__Firmicutes: g__Catenibacterium: OTU_13	-5.82938132566222	0.825772485154108	1.67332814271504e-12	0.000000000326622857792538	***(P < 0.001)
40	p__Firmicutes: g__Catenibacterium: OTU_1	-6.82774804358584	0.81632873343611	0	0	***(P < 0.001)
