# Supplementary material for: Neuroprotective Effects of Oligosaccharides From Periplaneta Americana on Parkinson’s Disease Models In Vitro and In Vivo
Source: Front Pharmacol. 2022 Jul 18;13:936818. doi: 10.3389/fphar.2022.936818 (PMC9340460; doi:10.3389/fphar.2022.936818)
Supplement: Supplementary file 2 [file DataSheet1.zip › 16S rRNA/05.TaxaVariation/MetagenomeSeq/MetagenomeSeq_A_vs_C.csv]

	tax	logFC	se	pvalues	adjPvalues	Sig
1	p__Firmicutes: g__Lactobacillus: OTU_7	6.05316750579448	0.392618946867936	0	0	***(P < 0.001)
2	p__Firmicutes: g__Allobaculum: OTU_4202	3.45308804366849	0.367798107421268	0	0	***(P < 0.001)
3	p__Bacteroidetes: g__: OTU_445	2.92907854685462	0.189401545885109	0	0	***(P < 0.001)
4	p__Firmicutes: g__Lactobacillus: OTU_1180	2.82755623504159	0.117097932655896	0	0	***(P < 0.001)
5	p__Firmicutes: g__Catenibacterium: OTU_468	2.72855686395498	0.267805267417228	0	0	***(P < 0.001)
6	p__Firmicutes: g__Lactobacillus: OTU_4562	2.66549832729418	0.271190063092355	0	0	***(P < 0.001)
7	p__Bacteroidetes: g__: OTU_763	2.57148878632012	0.281888856503497	0	0	***(P < 0.001)
8	p__Bacteroidetes: g__: OTU_477	2.52406012773845	0.189089908120623	0	0	***(P < 0.001)
9	p__Firmicutes: g__[Eubacterium] coprostanoligenes group: OTU_6155	2.47331268567703	0.145314619920501	0	0	***(P < 0.001)
10	p__Firmicutes: g__Lactobacillus: OTU_1203	2.33021392220154	0.2710843261713	0	0	***(P < 0.001)
11	p__Firmicutes: g__Lactobacillus: OTU_395	2.26840803080468	0.0241452084115379	0	0	***(P < 0.001)
12	p__Bacteroidetes: g__: OTU_3224	2.25281881742772	0.225245729118885	0	0	***(P < 0.001)
13	p__Bacteroidetes: g__: OTU_1128	1.98059669318648	0.143793361867346	0	0	***(P < 0.001)
14	p__Bacteroidetes: g__: OTU_4620	1.84133816247628	0.0661636545041795	0	0	***(P < 0.001)
15	p__Bacteroidetes: g__: OTU_4926	1.83259392814484	0.213396041500562	0	0	***(P < 0.001)
16	p__Bacteroidetes: g__: OTU_4252	1.82831272173763	0.188661834483956	0	0	***(P < 0.001)
17	p__Bacteroidetes: g__: OTU_6835	1.73666513500506	0.0988270320116575	0	0	***(P < 0.001)
18	p__Firmicutes: g__Lachnospiraceae NK4A136 group: OTU_4193	1.72817491751321	0.122986649913041	0	0	***(P < 0.001)
19	p__Bacteroidetes: g__: OTU_3284	1.69549585256737	0.204317272122501	0	0	***(P < 0.001)
20	p__Firmicutes: g__Catenibacterium: OTU_428	1.54214985439088	0.16523341681357	0	0	***(P < 0.001)
21	p__Bacteroidetes: g__: OTU_109	1.54214985439088	0.16523341681357	0	0	***(P < 0.001)
22	p__Firmicutes: g__Catenibacterium: OTU_4649	1.4799720742579	0.142488101665177	0	0	***(P < 0.001)
23	p__Bacteroidetes: g__: OTU_2795	1.38889458420773	0.0511359845680589	0	0	***(P < 0.001)
24	p__Firmicutes: g__Catenibacterium: OTU_2279	1.19365406707068	0.0917049135111249	0	0	***(P < 0.001)
25	p__Firmicutes: g__Lachnospiraceae NK4A136 group: OTU_4425	1.10709194181058	0.0821363103988585	0	0	***(P < 0.001)
26	p__Bacteroidetes: g__: OTU_5573	1.10709194181058	0.0821363103988585	0	0	***(P < 0.001)
27	p__Bacteroidetes: g__: OTU_463	1.09848934148388	0.0480907330529989	0	0	***(P < 0.001)
28	p__Bacteroidetes: g__: OTU_4349	1.09162235383894	0.0980467402783849	0	0	***(P < 0.001)
29	p__Bacteroidetes: g__: OTU_1766	1.09162235383894	0.0980467402783849	0	0	***(P < 0.001)
30	p__Bacteroidetes: g__: OTU_5035	0.699615541384658	0.0600549143844931	0	0	***(P < 0.001)
31	p__Bacteroidetes: g__: OTU_1278	0.699615541384658	0.0600549143844931	0	0	***(P < 0.001)
32	p__Bacteroidetes: g__: OTU_3467	0.699615541384658	0.0600549143844931	0	0	***(P < 0.001)
33	p__Bacteroidetes: g__: OTU_5897	0.699615541384658	0.0600549143844931	0	0	***(P < 0.001)
34	p__Bacteroidetes: g__: OTU_618	0.699615541384658	0.0600549143844931	0	0	***(P < 0.001)
35	p__Bacteroidetes: g__: OTU_4138	0.699615541384658	0.0600549143844931	0	0	***(P < 0.001)
36	p__Bacteroidetes: g__: OTU_4402	0.688092099568926	0.0746085961335624	0	0	***(P < 0.001)
37	p__Firmicutes: g__Streptococcus: OTU_4647	0.688092099568926	0.0746085961335624	0	0	***(P < 0.001)
38	p__Actinobacteria: g__: OTU_578	0.688092099568926	0.0746085961335624	0	0	***(P < 0.001)
39	p__Bacteroidetes: g__: OTU_3470	-1.29005269209884	0.133644824604435	0	0	***(P < 0.001)
40	p__Bacteroidetes: g__: OTU_2536	-1.39654842099372	0.102033540901469	0	0	***(P < 0.001)
