# Supplementary material for: Neuroprotective Effects of Oligosaccharides From Periplaneta Americana on Parkinson’s Disease Models In Vitro and In Vivo
Source: Front Pharmacol. 2022 Jul 18;13:936818. doi: 10.3389/fphar.2022.936818 (PMC9340460; doi:10.3389/fphar.2022.936818)
Supplement: Supplementary file 2 [file DataSheet1.zip › 16S rRNA/05.TaxaVariation/MetagenomeSeq/MetagenomeSeq_A_vs_D.csv]

	tax	logFC	se	pvalues	adjPvalues	Sig
1	p__Bacteroidetes: g__Odoribacter: OTU_26	3.09807957013624	0.488792468882802	0.000000000232418306822524	0.0000000669696749801472	***(P < 0.001)
2	p__Bacteroidetes: g__: OTU_109	3.03312189595094	0.403203702602959	5.37347943918576e-14	2.50114800665485e-11	***(P < 0.001)
3	p__Bacteroidetes: g__: OTU_6849	2.96442222426026	0.30969527854285	0	0	***(P < 0.001)
4	p__Bacteroidetes: g__: OTU_966	2.90927498895055	0.262710620886095	0	0	***(P < 0.001)
5	p__Bacteroidetes: g__: OTU_477	2.57400892519838	0.134634399786987	0	0	***(P < 0.001)
6	p__Bacteroidetes: g__: OTU_5812	2.5398554445663	0.468036078315002	0.0000000574301866063109	0.0000108596893485871	***(P < 0.001)
7	p__Bacteroidetes: g__: OTU_470	2.35535297150517	0.275444343324362	0	0	***(P < 0.001)
8	p__Bacteroidetes: g__: OTU_1068	2.32910100095505	0.425845536468079	0.0000000451672752532772	0.00000881636072766389	***(P < 0.001)
9	p__Bacteroidetes: g__: OTU_330	2.21372852063606	0.299406682242422	1.42774680966795e-13	6.17092567521484e-11	***(P < 0.001)
10	p__Bacteroidetes: g__: OTU_1444	2.18406064864332	0.419108504332644	0.000000187617231972581	0.0000340115026604823	***(P < 0.001)
11	p__Bacteroidetes: g__: OTU_3224	2.15431022086404	0.385293255423231	0.0000000225308272039371	0.00000470117363486287	***(P < 0.001)
12	p__Bacteroidetes: g__: OTU_137	1.9366787504594	0.405320241282613	0.00000176920074190789	0.000267635842232117	***(P < 0.001)
13	p__Bacteroidetes: g__: OTU_1088	1.91763970138923	0.308993113964294	0.000000000543183720225215	0.000000149400213231035	***(P < 0.001)
14	p__Bacteroidetes: g__: OTU_286	1.8434408465956	0.212127904160557	0	0	***(P < 0.001)
15	p__Bacteroidetes: g__Alistipes: OTU_551	1.80896851351957	0.263135036601867	6.2130300904073e-12	0.00000000234969031731591	***(P < 0.001)
16	p__Bacteroidetes: g__: OTU_1114	1.73504935038347	0.350533282519796	0.000000743118820256683	0.000124225856079115	***(P < 0.001)
17	p__Bacteroidetes: g__: OTU_3195	1.63896980201154	0.326316821260136	0.000000509677432036781	0.0000881159468929875	***(P < 0.001)
18	p__Bacteroidetes: g__: OTU_2663	1.62651144171681	0.254723925349262	0.000000000170961911294398	0.0000000517245262621202	***(P < 0.001)
19	p__Bacteroidetes: g__: OTU_3229	1.55146647243225	0.275202474657474	0.0000000172491039229783	0.00000401439722453622	***(P < 0.001)
20	p__Bacteroidetes: g__: OTU_2009	1.35571197967321	0.161621640962904	0	0	***(P < 0.001)
21	p__Bacteroidetes: g__: OTU_4265	1.17983163828772	0.120626011333039	0	0	***(P < 0.001)
22	p__Bacteroidetes: g__: OTU_7528	1.12052527113321	0.226814442994366	0.000000780132627831165	0.000124225856079115	***(P < 0.001)
23	p__Bacteroidetes: g__: OTU_3740	1.08064505040263	0.183701435920773	0.00000000403831523776432	0.00000106242806537878	***(P < 0.001)
24	p__Bacteroidetes: g__: OTU_7437	1.00977635081591	0.149384038012868	1.38373756897181e-11	0.00000000492529178226378	***(P < 0.001)
25	p__Bacteroidetes: g__: OTU_198	0.895057970749942	0.161807979991256	0.0000000317312263131697	0.00000640018834736633	***(P < 0.001)
26	p__Bacteroidetes: g__: OTU_826	-1.10709696515648	0.19331582374707	0.0000000102293098436235	0.00000247590215455062	***(P < 0.001)
27	p__Bacteroidetes: g__Bacteroides: OTU_390	-1.42718898534697	0.0382099900030901	0	0	***(P < 0.001)
28	p__Firmicutes: g__: OTU_6067	-1.54101368792949	0.190912746459166	6.66133814775094e-16	3.66434155745827e-13	***(P < 0.001)
29	p__Bacteroidetes: g__Bacteroides: OTU_2682	-1.56405826240321	0.244600218185172	0.000000000161236579643287	0.0000000513496075485015	***(P < 0.001)
30	p__Firmicutes: g__Lachnospiraceae NK4A136 group: OTU_990	-1.79556098722414	0.319134166860531	0.000000018406113522218	0.00000412501455270152	***(P < 0.001)
31	p__Bacteroidetes: g__: OTU_5728	-1.93007092263264	0.300976444709143	0.00000000014296697159466	0.0000000480607302844049	***(P < 0.001)
32	p__Firmicutes: g__Catenibacterium: OTU_2618	-1.99767233535792	0.19206942437303	0	0	***(P < 0.001)
33	p__Firmicutes: g__Catenibacterium: OTU_138	-2.03206248277313	0.362943698981521	0.0000000215795015190423	0.00000466348441756161	***(P < 0.001)
34	p__Bacteroidetes: g__: OTU_7798	-2.20011309432105	0.458399914733056	0.00000159022907486595	0.000246730157231124	***(P < 0.001)
35	p__Firmicutes: g__: OTU_324	-2.44239065467611	0.420736962664117	0.00000000643545128298229	0.00000162253815472191	***(P < 0.001)
36	p__Bacteroidetes: g__Prevotellaceae Ga6A1 group: OTU_298	-2.83531933796066	0.364843922838115	7.7715611723761e-15	3.91880972117065e-12	***(P < 0.001)
37	p__Firmicutes: g__Catenibacterium: OTU_1980	-3.73338073953893	0.541914982082783	5.60929080961614e-12	0.00000000226278791259915	***(P < 0.001)
38	p__Firmicutes: g__Ruminiclostridium 9: OTU_93	-3.88900607228414	0.746767682772806	0.000000191107435210114	0.0000340115026604823	***(P < 0.001)
39	p__Bacteroidetes: g__: OTU_312	-3.97303756808911	0.318561850036835	0	0	***(P < 0.001)
40	p__Bacteroidetes: g__: OTU_22	-4.36854012934289	0.883607034225018	0.000000765415037795592	0.000124225856079115	***(P < 0.001)
