# Supplementary material for: Neuroprotective Effects of Oligosaccharides From Periplaneta Americana on Parkinson’s Disease Models In Vitro and In Vivo
Source: Front Pharmacol. 2022 Jul 18;13:936818. doi: 10.3389/fphar.2022.936818 (PMC9340460; doi:10.3389/fphar.2022.936818)
Supplement: Supplementary file 2 [file DataSheet1.zip › 16S rRNA/05.TaxaVariation/MetagenomeSeq/MetagenomeSeq_B_vs_C.csv]

	tax	logFC	se	pvalues	adjPvalues	Sig
1	p__Firmicutes: g__Catenibacterium: OTU_1	6.64557544568453	0.729227065835694	0	0	***(P < 0.001)
2	p__Firmicutes: g__Catenibacterium: OTU_76	4.76820203719597	0.348450438859416	0	0	***(P < 0.001)
3	p__Firmicutes: g__Catenibacterium: OTU_7669	3.44298164952708	0.210291118650654	0	0	***(P < 0.001)
4	p__Firmicutes: g__Catenibacterium: OTU_5076	3.37730460277374	0.191318192667393	0	0	***(P < 0.001)
5	p__Bacteroidetes: g__: OTU_772	3.37638346848897	0.12496700358601	0	0	***(P < 0.001)
6	p__Bacteroidetes: g__: OTU_3703	3.2963185666678	0.165194079127305	0	0	***(P < 0.001)
7	p__Firmicutes: g__Catenibacterium: OTU_2738	3.0788211127016	0.338162173751979	0	0	***(P < 0.001)
8	p__Bacteroidetes: g__: OTU_2671	2.87869319428404	0.1350272673196	0	0	***(P < 0.001)
9	p__Firmicutes: g__Lactobacillus: OTU_1180	2.85735787484882	0.096890964430646	0	0	***(P < 0.001)
10	p__Firmicutes: g__[Eubacterium] coprostanoligenes group: OTU_6155	2.51506421400886	0.127688254561652	0	0	***(P < 0.001)
11	p__Firmicutes: g__Lactobacillus: OTU_1203	2.46687087049135	0.218579795140851	0	0	***(P < 0.001)
12	p__Bacteroidetes: g__: OTU_3224	2.39960980155757	0.237290691536372	0	0	***(P < 0.001)
13	p__Firmicutes: g__Catenibacterium: OTU_138	2.31585453088018	0.121124841564465	0	0	***(P < 0.001)
14	p__Firmicutes: g__Lactobacillus: OTU_395	2.20712484660293	0.0195790956089509	0	0	***(P < 0.001)
15	p__Bacteroidetes: g__: OTU_1172	2.03966038460361	0.229291532220721	0	0	***(P < 0.001)
16	p__Bacteroidetes: g__: OTU_4960	1.92374512909316	0.178378028660399	0	0	***(P < 0.001)
17	p__Firmicutes: g__[Eubacterium] fissicatena group: OTU_5740	1.87519521708104	0.122642226952514	0	0	***(P < 0.001)
18	p__Bacteroidetes: g__: OTU_4620	1.758628591389	0.0574598219853744	0	0	***(P < 0.001)
19	p__Firmicutes: g__Lachnospiraceae NK4A136 group: OTU_4193	1.72599731047789	0.129897944853125	0	0	***(P < 0.001)
20	p__Bacteroidetes: g__: OTU_489	1.69707061937638	0.200220173318198	0	0	***(P < 0.001)
21	p__Bacteroidetes: g__: OTU_4825	1.66940458318834	0.173630474182512	0	0	***(P < 0.001)
22	p__Firmicutes: g__Catenibacterium: OTU_7802	1.66940458318834	0.173630474182512	0	0	***(P < 0.001)
23	p__Firmicutes: g__Catenibacterium: OTU_428	1.60882046500444	0.137535913972572	0	0	***(P < 0.001)
24	p__Bacteroidetes: g__: OTU_4666	1.56027055299232	0.134254549721266	0	0	***(P < 0.001)
25	p__Firmicutes: g__Catenibacterium: OTU_4649	1.51353311958583	0.134808689595494	0	0	***(P < 0.001)
26	p__Bacteroidetes: g__: OTU_4664	1.48427927414277	0.136089274388645	0	0	***(P < 0.001)
27	p__Bacteroidetes: g__: OTU_4146	1.48427927414277	0.136089274388645	0	0	***(P < 0.001)
28	p__Firmicutes: g__Catenibacterium: OTU_499	1.42446987935578	0.0381710275060873	0	0	***(P < 0.001)
29	p__Bacteroidetes: g__: OTU_1342	1.3697348235932	0.153102285505522	0	0	***(P < 0.001)
30	p__Firmicutes: g__Catenibacterium: OTU_2618	1.33463191572882	0.0762848941449903	0	0	***(P < 0.001)
31	p__Firmicutes: g__Lachnospiraceae NK4A136 group: OTU_4425	1.13083312332088	0.062510765153813	0	0	***(P < 0.001)
32	p__Bacteroidetes: g__: OTU_5573	1.13083312332088	0.062510765153813	0	0	***(P < 0.001)
33	p__Firmicutes: g__Catenibacterium: OTU_2279	1.0957302154565	0.0713304526997968	0	0	***(P < 0.001)
34	p__Bacteroidetes: g__: OTU_4349	1.02169909312486	0.100233937879548	0	0	***(P < 0.001)
35	p__Bacteroidetes: g__: OTU_3397	0.715912211547131	0.0455045569379425	0	0	***(P < 0.001)
36	p__Bacteroidetes: g__: OTU_1278	0.715912211547131	0.0455045569379425	0	0	***(P < 0.001)
37	p__Bacteroidetes: g__: OTU_3467	0.715912211547131	0.0455045569379425	0	0	***(P < 0.001)
38	p__Bacteroidetes: g__: OTU_5897	0.715912211547131	0.0455045569379425	0	0	***(P < 0.001)
39	p__Bacteroidetes: g__: OTU_4402	0.63529040563749	0.0754977038200525	0	0	***(P < 0.001)
40	p__Firmicutes: g__Lactobacillus: OTU_2887	-1.32555104763891	0.0685866599449294	0	0	***(P < 0.001)
