# Supplementary material for: Neuroprotective Effects of Oligosaccharides From Periplaneta Americana on Parkinson’s Disease Models In Vitro and In Vivo
Source: Front Pharmacol. 2022 Jul 18;13:936818. doi: 10.3389/fphar.2022.936818 (PMC9340460; doi:10.3389/fphar.2022.936818)
Supplement: Supplementary file 2 [file DataSheet1.zip › 16S rRNA/05.TaxaVariation/MetagenomeSeq/MetagenomeSeq_B_vs_D.csv]

	tax	logFC	se	pvalues	adjPvalues	Sig
1	p__Bacteroidetes: g__: OTU_3703	2.73279022064864	0.334920357870658	4.44089209850063e-16	3.35897976100341e-13	***(P < 0.001)
2	p__Bacteroidetes: g__: OTU_772	2.68114470202118	0.508109473241442	0.000000131526085356271	0.0000294764571292886	***(P < 0.001)
3	p__Bacteroidetes: g__: OTU_3224	2.42551987261343	0.415962086158046	0.00000000550605117055625	0.00000166585578165179	***(P < 0.001)
4	p__Bacteroidetes: g__Prevotellaceae UCG-001: OTU_36	2.34067962556299	0.382380328096133	0.000000000927922405580262	0.000000350928654760385	***(P < 0.001)
5	p__Bacteroidetes: g__Bacteroides: OTU_2966	2.22450936269865	0.264102624228856	0	0	***(P < 0.001)
6	p__Bacteroidetes: g__: OTU_1088	2.19178579529538	0.39180967098749	0.0000000221888807327986	0.00000559437155475684	***(P < 0.001)
7	p__Bacteroidetes: g__: OTU_1104	2.06266216982193	0.415082184154855	0.000000671998206636104	0.000123220034798638	***(P < 0.001)
8	p__Bacteroidetes: g__: OTU_489	2.03972923947466	0.252163219960987	6.66133814775094e-16	4.47863968133788e-13	***(P < 0.001)
9	p__Bacteroidetes: g__: OTU_841	2.02540925644653	0.268198412325207	4.2854608750531e-14	2.35739306863148e-11	***(P < 0.001)
10	p__Bacteroidetes: g__: OTU_3769	1.95578647068085	0.347304837293314	0.0000000178830199537572	0.00000470478929305151	***(P < 0.001)
11	p__Bacteroidetes: g__: OTU_3229	1.8903902122611	0.233371914728512	4.44089209850063e-16	3.35897976100341e-13	***(P < 0.001)
12	p__Bacteroidetes: g__: OTU_1233	1.71417434942183	0.340761470984959	0.000000489398843450672	0.0000925422625537506	***(P < 0.001)
13	p__Bacteroidetes: g__: OTU_286	1.65870004877775	0.348103831972004	0.00000188893234254195	0.000300787621176877	***(P < 0.001)
14	p__Bacteroidetes: g__: OTU_3195	1.62322769590622	0.348308926909224	0.00000315732963240833	0.000477625040142571	***(P < 0.001)
15	p__Bacteroidetes: g__Rikenellaceae RC9 gut group: OTU_1768	1.47395800731011	0.209433004846162	1.95221616650088e-12	0.000000000908681540268984	***(P < 0.001)
16	p__Firmicutes: g__Ruminococcaceae UCG-014: OTU_7529	1.46978653169827	0.291734854252029	0.000000470199678970218	0.0000917799437886706	***(P < 0.001)
17	p__Proteobacteria: g__Escherichia-Shigella: OTU_5865	1.32615743399485	0.261877104663434	0.000000410452763777158	0.0000827883224538528	***(P < 0.001)
18	p__Bacteroidetes: g__: OTU_4072	1.32615743399485	0.261877104663434	0.000000410452763777158	0.0000827883224538528	***(P < 0.001)
19	p__Bacteroidetes: g__: OTU_437	1.31765930456604	0.178299179751142	1.46549439250521e-13	7.38975547420750e-11	***(P < 0.001)
20	p__Bacteroidetes: g__: OTU_3722	1.31522406899683	0.229713340217456	0.0000000103128647843675	0.00000285281284114051	***(P < 0.001)
21	p__Firmicutes: g__Lachnospiraceae NK4A136 group: OTU_406	1.31424184286136	0.267031498139674	0.000000858072914500241	0.000144227755712249	***(P < 0.001)
22	p__Bacteroidetes: g__: OTU_6635	1.29630576212981	0.22046838077672	0.00000000410810030437858	0.00000130832183904183	***(P < 0.001)
23	p__Bacteroidetes: g__: OTU_4265	1.22444818018225	0.114725291061141	0	0	***(P < 0.001)
24	p__Bacteroidetes: g__: OTU_2974	1.07061910374982	0.208373622890754	0.000000277710288099087	0.0000600151769031276	***(P < 0.001)
25	p__Firmicutes: g__Ruminococcaceae UCG-014: OTU_2482	0.98017560133339	0.161954333848317	0.00000000142905132172189	0.000000480399419318841	***(P < 0.001)
26	p__Firmicutes: g__Lactobacillus: OTU_5363	0.93074870463056	0.188782928631614	0.000000821207314594119	0.000141975013160258	***(P < 0.001)
27	p__Bacteroidetes: g__: OTU_1613	0.785965964418793	0.137297943258867	0.0000000103721504718379	0.00000285281284114051	***(P < 0.001)
28	p__Bacteroidetes: g__: OTU_3524	0.773800696456613	0.0969829633517562	1.55431223447522e-15	9.40514333080955e-13	***(P < 0.001)
29	p__Bacteroidetes: g__: OTU_7304	-0.809300964908305	0.163764350660902	0.000000773796329678333	0.000137712987967165	***(P < 0.001)
30	p__Bacteroidetes: g__: OTU_7204	-1.03044826540673	0.119605190809166	0	0	***(P < 0.001)
31	p__Firmicutes: g__: OTU_6361	-1.05435284265067	0.171872300049615	0.000000000854205151057386	0.000000344586357936549	***(P < 0.001)
32	p__Firmicutes: g__Lachnospiraceae NK4A136 group: OTU_1528	-1.1496276095657	0.176925188470404	8.14934786319554e-11	0.000000035222645657283	***(P < 0.001)
33	p__Firmicutes: g__: OTU_1735	-1.48395060790169	0.274762273419514	0.0000000663248145293949	0.0000160532581086947	***(P < 0.001)
34	p__Firmicutes: g__: OTU_1416	-1.49527630639386	0.171734164353774	0	0	***(P < 0.001)
35	p__Firmicutes: g__Lactobacillus: OTU_248	-1.52172712933212	0.310154890672145	0.000000927888987423131	0.000151747466564794	***(P < 0.001)
36	p__Firmicutes: g__Granulicatella sp. BB-11: OTU_1466	-1.57078465280885	0.333844620579009	0.00000253695620222594	0.000393618512299209	***(P < 0.001)
37	p__Firmicutes: g__: OTU_7135	-1.74752961833859	0.288149768767003	0.00000000132235244976187	0.000000470679686677003	***(P < 0.001)
38	p__Firmicutes: g__Jeotgalicoccus: OTU_1586	-2.22168447021992	0.202218240092816	0	0	***(P < 0.001)
39	p__Firmicutes: g__: OTU_1535	-2.48781727378777	0.234756770954142	0	0	***(P < 0.001)
40	p__Firmicutes: g__Lachnospiraceae UCG-006: OTU_265	-2.85696516822554	0.54050063170797	0.000000125173113429966	0.0000291316349755663	***(P < 0.001)
