# Supplementary material for: Neuroprotective Effects of Oligosaccharides From Periplaneta Americana on Parkinson’s Disease Models In Vitro and In Vivo
Source: Front Pharmacol. 2022 Jul 18;13:936818. doi: 10.3389/fphar.2022.936818 (PMC9340460; doi:10.3389/fphar.2022.936818)
Supplement: Supplementary file 2 [file DataSheet1.zip › 16S rRNA/05.TaxaVariation/MetagenomeSeq/MetagenomeSeq_C_vs_D.csv]

	tax	logFC	se	pvalues	adjPvalues	Sig
1	p__Bacteroidetes: g__: OTU_3886	2.16880077463205	0.0874591282422973	0	0	***(P < 0.001)
2	p__Bacteroidetes: g__: OTU_1114	1.81612799176959	0.245689913350693	1.4477308241112e-13	3.36931508334496e-11	***(P < 0.001)
3	p__Bacteroidetes: g__: OTU_3397	-0.681330781174808	0.0432114434074166	0	0	***(P < 0.001)
4	p__Bacteroidetes: g__: OTU_5897	-0.681330781174808	0.0432114434074166	0	0	***(P < 0.001)
5	p__Bacteroidetes: g__: OTU_618	-0.681330781174808	0.0432114434074166	0	0	***(P < 0.001)
6	p__Bacteroidetes: g__: OTU_4138	-0.681330781174808	0.0432114434074166	0	0	***(P < 0.001)
7	p__Bacteroidetes: g__: OTU_4402	-0.724807161141414	0.0536293010236408	0	0	***(P < 0.001)
8	p__Actinobacteria: g__: OTU_578	-0.724807161141414	0.0536293010236408	0	0	***(P < 0.001)
9	p__Firmicutes: g__Ruminococcaceae UCG-014: OTU_4132	-0.724807161141414	0.0536293010236408	0	0	***(P < 0.001)
10	p__Bacteroidetes: g__Prevotellaceae NK3B31 group: OTU_6277	-0.724807161141414	0.0536293010236408	0	0	***(P < 0.001)
11	p__Actinobacteria: g__Olsenella: OTU_4871	-0.895725334026109	0.147797518084069	0.00000000135707756143688	0.000000205291908106364	***(P < 0.001)
12	p__Bacteroidetes: g__: OTU_4772	-0.895725334026109	0.147797518084069	0.00000000135707756143688	0.000000205291908106364	***(P < 0.001)
13	p__Bacteroidetes: g__Bacteroides: OTU_5888	-0.895725334026109	0.147797518084069	0.00000000135707756143688	0.000000205291908106364	***(P < 0.001)
14	p__Bacteroidetes: g__Prevotellaceae NK3B31 group: OTU_6092	-0.895725334026109	0.147797518084069	0.00000000135707756143688	0.000000205291908106364	***(P < 0.001)
15	p__Bacteroidetes: g__: OTU_420	-0.925265198684266	0.11645382668767	1.99840144432528e-15	5.25753353896186e-13	***(P < 0.001)
16	p__Bacteroidetes: g__: OTU_5040	-0.939201713992715	0.138838250637634	1.33568711646603e-11	0.0000000028865152649057	***(P < 0.001)
17	p__Bacteroidetes: g__: OTU_4755	-1.02731929938049	0.158399564163437	8.83679796004344e-11	0.0000000167098326425696	***(P < 0.001)
18	p__Firmicutes: g__Ruminococcaceae UCG-014: OTU_4715	-1.04872336174371	0.170922827120448	0.000000000848094483529849	0.000000146623420566832	***(P < 0.001)
19	p__Firmicutes: g__Lachnospiraceae NK4A136 group: OTU_4425	-1.08157145708986	0.0588990437201956	0	0	***(P < 0.001)
20	p__Bacteroidetes: g__: OTU_4349	-1.13965975153557	0.0702059198982275	0	0	***(P < 0.001)
21	p__Bacteroidetes: g__: OTU_1766	-1.13965975153557	0.0702059198982275	0	0	***(P < 0.001)
22	p__Firmicutes: g__Catenibacterium: OTU_2618	-1.14858050561688	0.175293008180622	5.66400260026967e-11	0.0000000110557676562038	***(P < 0.001)
23	p__Bacteroidetes: g__: OTU_4432	-1.21596001313584	0.0601833601444576	0	0	***(P < 0.001)
24	p__Bacteroidetes: g__Prevotellaceae NK3B31 group: OTU_4835	-1.26322862673467	0.178605094846291	1.51900714229214e-12	0.000000000340426378444805	***(P < 0.001)
25	p__Bacteroidetes: g__: OTU_2201	-1.29006835101121	0.120426148880402	0	0	***(P < 0.001)
26	p__Bacteroidetes: g__: OTU_5157	-1.29055777729511	0.206200440256956	0.000000000388066023759848	0.000000071157197265783	***(P < 0.001)
27	p__Bacteroidetes: g__: OTU_4575	-1.31147241337443	0.141935052363602	0	0	***(P < 0.001)
28	p__Bacteroidetes: g__: OTU_5833	-1.40603168880797	0.175164346570011	1.11022302462516e-15	3.05361796454856e-13	***(P < 0.001)
29	p__Firmicutes: g__Catenibacterium: OTU_1637	-1.44233502143252	0.23683497741134	0.0000000011288088241912	0.000000189733949866137	***(P < 0.001)
30	p__Firmicutes: g__Catenibacterium: OTU_4649	-1.44597168156008	0.101969045238163	0	0	***(P < 0.001)
31	p__Bacteroidetes: g__: OTU_4825	-1.44999749505848	0.162441543183104	0	0	***(P < 0.001)
32	p__Firmicutes: g__Catenibacterium: OTU_7802	-1.44999749505848	0.162441543183104	0	0	***(P < 0.001)
33	p__Firmicutes: g__[Eubacterium] fissicatena group: OTU_5924	-1.52182737824144	0.231136518765823	4.57629489858391e-11	0.00000000923038681044375	***(P < 0.001)
34	p__Bacteroidetes: g__Bacteroides: OTU_4852	-1.52948985186741	0.0991495539157202	0	0	***(P < 0.001)
35	p__Bacteroidetes: g__: OTU_1251	-1.61456834134196	0.239678116350684	1.62356794675134e-11	0.00000000338765849854908	***(P < 0.001)
36	p__Firmicutes: g__Lachnospiraceae NK4A136 group: OTU_2110	-1.62399219107733	0.202573574575329	1.11022302462516e-15	3.05361796454856e-13	***(P < 0.001)
37	p__Bacteroidetes: g__Prevotellaceae UCG-001: OTU_579	-1.77874091904063	0.235334786098039	4.08562073062058e-14	1.03008712670771e-11	***(P < 0.001)
38	p__Firmicutes: g__Catenibacterium: OTU_1304	-1.8208344004679	0.242097980888411	5.44009282066327e-14	1.31672006631334e-11	***(P < 0.001)
39	p__Firmicutes: g__Catenibacterium: OTU_1238	-1.93604089303363	0.310156641303513	0.000000000431626956398645	0.0000000768169033284765	***(P < 0.001)
40	p__Firmicutes: g__[Eubacterium] coprostanoligenes group: OTU_6155	-2.43223319198613	0.103514552876435	0	0	***(P < 0.001)
