# Supplementary material for: Neuroprotective Effects of Oligosaccharides From Periplaneta Americana on Parkinson’s Disease Models In Vitro and In Vivo
Source: Front Pharmacol. 2022 Jul 18;13:936818. doi: 10.3389/fphar.2022.936818 (PMC9340460; doi:10.3389/fphar.2022.936818)
Supplement: Supplementary file 2 [file DataSheet1.zip › 16S rRNA/05.TaxaVariation/Metastat/A-B_abundance_Genus.csv]

	C_1	C_2	C_3	N_1	N_2	N_3
k__Bacteria|p__Bacteroidetes|c__Bacteroidia|o__Bacteroidales|f__Muribaculaceae|g__	10984	13173	11850	9170	9366	9275
k__Bacteria|p__Firmicutes|c__Erysipelotrichia|o__Erysipelotrichales|f__Erysipelotrichaceae|g__Faecalibaculum	2	3	0	9	0	14
k__Bacteria|p__Firmicutes|c__Erysipelotrichia|o__Erysipelotrichales|f__Erysipelotrichaceae|g__Ileibacterium	4	0	0	0	0	0
k__Bacteria|p__Tenericutes|c__Mollicutes|o__Mollicutes RF39|f__|g__	22	4	5	5	1	43
k__Bacteria|p__Firmicutes|c__Bacilli|o__Bacillales|f__Bacillaceae XI|g__Gemella	7	8	5	3	5	7
k__Bacteria|p__Firmicutes|c__Erysipelotrichia|o__Erysipelotrichales|f__Erysipelotrichaceae|g__Turicibacter	9	4	11	6	9	4
k__Bacteria|p__Firmicutes|c__Bacilli|o__Lactobacillales|f__Enterococcaceae|g__Enterococcus	4	16	13	29	48	33
k__Bacteria|p__Firmicutes|c__Bacilli|o__Lactobacillales|f__P5D1-392|g__	0	0	0	2	2	2
k__Bacteria|p__Firmicutes|c__Bacilli|o__Lactobacillales|f__Carnobacteriaceae|g__Granulicatella	9	5	3	6	0	8
k__Bacteria|p__Firmicutes|c__Bacilli|o__Bacillales|f__Bacillaceae|g__Bacillus	0	1	0	0	0	3
k__Bacteria|p__Firmicutes|c__Bacilli|o__Bacillales|f__Staphylococcaceae|g__	0	0	0	0	2	0
k__Bacteria|p__Firmicutes|c__Bacilli|o__Bacillales|f__Staphylococcaceae|g__Jeotgalicoccus	0	0	0	5	8	11
k__Bacteria|p__Firmicutes|c__Bacilli|o__Bacillales|f__Staphylococcaceae|g__Staphylococcus	23	29	14	2744	511	221
k__Bacteria|p__Firmicutes|c__Bacilli|o__Lactobacillales|f__Lactobacillaceae|g__Pediococcus	0	0	2	8	0	4
k__Bacteria|p__Firmicutes|c__Bacilli|o__Lactobacillales|f__Lactobacillaceae|g__Lactobacillus	1133	1214	1566	4157	6634	4405
k__Bacteria|p__Firmicutes|c__Bacilli|o__Lactobacillales|f__Aerococcaceae|g__Aerococcus	16	11	6	18	23	8
k__Bacteria|p__Firmicutes|c__Bacilli|o__Lactobacillales|f__Leuconostocaceae|g__Weissella	0	0	0	2	0	0
k__Bacteria|p__Firmicutes|c__Bacilli|o__Lactobacillales|f__Streptococcaceae|g__Lactococcus	0	7	3	0	2	0
k__Bacteria|p__Firmicutes|c__Bacilli|o__Lactobacillales|f__Streptococcaceae|g__Streptococcus	24	55	36	27	84	38
k__Bacteria|p__Firmicutes|c__Bacilli|o__Lactobacillales|f__P5D1-392|g__Granulicatella sp. BB-11	0	0	0	2	8	1
k__Bacteria|p__Acidobacteria|c__Acidobacteriia|o__Acidobacteriales|f__Koribacteraceae|g__Candidatus Koribacter	3	0	0	0	0	0
k__Bacteria|p__Acidobacteria|c__Acidobacteriia|o__Acidobacteriales|f__|g__	0	0	0	0	5	0
k__Bacteria|p__Acidobacteria|c__Acidobacteriia|o__Solibacterales|f__Solibacteraceae (Subgroup 3)|g__Candidatus Solibacter	0	0	0	1	0	0
k__Bacteria|p__Dependentiae|c__Babeliae|o__Babeliales|f__Vermiphilaceae|g__	0	0	4	0	0	0
k__Bacteria|p__Chloroflexi|c__Anaerolineae|o__SBR1031|f__A4b|g__	1	0	0	0	0	0
k__Bacteria|p__Chloroflexi|c__Anaerolineae|o__SBR1031|f__|g__	3	0	0	0	0	0
k__Bacteria|p__Chloroflexi|c__Anaerolineae|o__Anaerolineales|f__Anaerolineaceae|g__Flexilinea	0	0	0	0	0	3
k__Bacteria|p__Firmicutes|c__Clostridia|o__|f__|g__	0	0	3	3	0	0
k__Bacteria|p__Firmicutes|c__Negativicutes|o__Selenomonadales|f__Acidaminococcaceae|g__Phascolarctobacterium	2	0	0	3	7	5
k__Bacteria|p__Firmicutes|c__Negativicutes|o__Selenomonadales|f__Veillonellaceae|g__Selenomonas	0	0	5	3	0	0
k__Bacteria|p__Firmicutes|c__Negativicutes|o__Selenomonadales|f__Veillonellaceae|g__Selenomonas 3	0	0	0	0	0	3
k__Bacteria|p__Firmicutes|c__Negativicutes|o__Selenomonadales|f__Veillonellaceae|g__Anaeroglobus	0	0	0	0	3	0
k__Bacteria|p__Firmicutes|c__Negativicutes|o__Selenomonadales|f__Veillonellaceae|g__Veillonella	0	4	3	3	13	8
k__Bacteria|p__Verrucomicrobia|c__Verrucomicrobiae|o__Verrucomicrobiales|f__Akkermansiaceae|g__Akkermansia	0	1	3	13	0	0
k__Bacteria|p__Rokubacteria|c__NC10|o__Rokubacteriales|f__|g__	0	0	0	0	3	0
k__Bacteria|p__Acidobacteria|c__Subgroup 6|o__|f__|g__	1	0	3	0	0	0
k__Bacteria|p__Acidobacteria|c__Subgroup 22|o__|f__|g__	0	0	0	0	5	0
k__Bacteria|p__Acidobacteria|c__Holophagae|o__Subgroup 7|f__|g__	2	0	0	2	1	0
k__Bacteria|p__Acidobacteria|c__Subgroup 17|o__|f__|g__	2	0	0	0	0	0
k__Bacteria|p__Gemmatimonadetes|c__Gemmatimonadetes|o__Gemmatimonadales|f__Gemmatimonadaceae|g__Gemmatimonas	1	0	0	0	0	0
k__Bacteria|p__Actinobacteria|c__Thermoleophilia|o__Gaiellales|f__|g__	0	0	0	0	1	0
k__Bacteria|p__Actinobacteria|c__Actinobacteria|o__Actinomycetales|f__Actinomycetaceae|g__Actinomyces	8	10	7	6	9	4
k__Bacteria|p__Actinobacteria|c__Actinobacteria|o__Bifidobacteriales|f__Bifidobacteriaceae|g__Scardovia	0	0	0	1	0	0
k__Bacteria|p__Actinobacteria|c__Actinobacteria|o__Bifidobacteriales|f__Bifidobacteriaceae|g__	2	3	3	591	0	2
k__Bacteria|p__Actinobacteria|c__Actinobacteria|o__Bifidobacteriales|f__Bifidobacteriaceae|g__Bifidobacterium	6	8	1	19	0	10
k__Bacteria|p__Actinobacteria|c__Actinobacteria|o__Actinomycetales|f__Actinomycetaceae|g__F0332	3	0	3	0	0	0
k__Bacteria|p__Actinobacteria|c__Actinobacteria|o__Micrococcales|f__Microbacteriaceae|g__Agromyces	0	0	0	0	2	0
k__Bacteria|p__Actinobacteria|c__Actinobacteria|o__Micrococcales|f__Micrococcaceae|g__Micrococcus	0	0	0	4	0	0
k__Bacteria|p__Actinobacteria|c__Actinobacteria|o__Micrococcales|f__Micrococcaceae|g__Rothia	17	6	2	7	8	12
k__Bacteria|p__Actinobacteria|c__Actinobacteria|o__Corynebacteriales|f__Mycobacteriaceae|g__Mycobacterium	0	0	0	0	2	0
k__Bacteria|p__Actinobacteria|c__Actinobacteria|o__Corynebacteriales|f__Corynebacteriaceae|g__	13	12	8	6	32	15
k__Bacteria|p__Actinobacteria|c__Actinobacteria|o__Streptomycetales|f__Streptomycetaceae|g__Streptomyces	3	1	0	0	0	0
k__Bacteria|p__Actinobacteria|c__MB-A2-108|o__|f__|g__	1	0	0	0	0	0
k__Bacteria|p__Actinobacteria|c__Coriobacteriia|o__Coriobacteriales|f__|g__	3	1	2	1	0	6
k__Bacteria|p__Actinobacteria|c__Coriobacteriia|o__Coriobacteriales|f__Coriobacteriaceae|g__Collinsella	1	0	1	1	1	2
k__Bacteria|p__Actinobacteria|c__Coriobacteriia|o__Coriobacteriales|f__Atopobiaceae|g__	4	0	0	0	0	0
k__Bacteria|p__Actinobacteria|c__Coriobacteriia|o__Coriobacteriales|f__Atopobiaceae|g__Olsenella	0	0	0	1	0	0
k__Bacteria|p__Actinobacteria|c__Coriobacteriia|o__Coriobacteriales|f__Atopobiaceae|g__Coriobacteriaceae UCG-002	46	0	28	28	2	3
k__Bacteria|p__Spirochaetes|c__Spirochaetia|o__Spirochaetales|f__Spirochaetaceae|g__Treponema 2	9	1	0	5	0	0
k__Archaea|p__Euryarchaeota|c__Thermoplasmata|o__Methanomassiliicoccales|f__Methanomassiliicoccaceae|g__	0	0	1	0	0	0
k__Archaea|p__Euryarchaeota|c__Thermoplasmata|o__Methanomassiliicoccales|f__Methanomassiliicoccaceae|g__Methanomassiliicoccus	0	0	0	0	4	0
k__Archaea|p__Euryarchaeota|c__Thermoplasmata|o__Methanomassiliicoccales|f__Methanomethylophilaceae|g__RumEn M2	0	1	0	0	0	0
k__Archaea|p__Euryarchaeota|c__Methanobacteria|o__Methanobacteriales|f__Methanobacteriaceae|g__Methanobacterium	0	0	0	4	1	0
k__Bacteria|p__Fusobacteria|c__Fusobacteriia|o__Fusobacteriales|f__Fusobacteriaceae|g__Fusobacterium	10	6	1	3	12	6
k__Bacteria|p__Fusobacteria|c__Fusobacteriia|o__Fusobacteriales|f__Leptotrichiaceae|g__Leptotrichia	5	5	2	0	13	3
k__Bacteria|p__Thermotogae|c__Thermotogae|o__Petrotogales|f__Petrotogaceae|g__Defluviitoga	0	0	0	0	0	2
k__Bacteria|p__Patescibacteria|c__Saccharimonadia|o__Saccharimonadales|f__Saccharimonadaceae|g__Candidatus Saccharimonas	59	0	1	14	4	5
k__Bacteria|p__Epsilonbacteraeota|c__Campylobacteria|o__Campylobacterales|f__Campylobacteraceae|g__Campylobacter	5	0	4	3	0	3
k__Bacteria|p__Epsilonbacteraeota|c__Campylobacteria|o__Campylobacterales|f__Helicobacteraceae|g__Helicobacter	67	15	333	13	21	3969
k__Bacteria|p__Proteobacteria|c__Alphaproteobacteria|o__Rhizobiales|f__Rhizobiaceae|g__Mesorhizobium	0	0	2	2	0	1
k__Bacteria|p__Proteobacteria|c__Alphaproteobacteria|o__Rhizobiales|f__Rhizobiaceae|g__Phyllobacterium	0	0	4	0	0	7
k__Bacteria|p__Proteobacteria|c__Alphaproteobacteria|o__Rhizobiales|f__Rhizobiaceae|g__Aminobacter	1	0	0	0	0	0
k__Bacteria|p__Proteobacteria|c__Alphaproteobacteria|o__Sphingomonadales|f__Sphingomonadaceae|g__Sphingomonas	0	0	0	0	2	0
k__Bacteria|p__Proteobacteria|c__Alphaproteobacteria|o__Rhizobiales|f__Xanthobacteraceae|g__Bradyrhizobium	3	0	0	0	0	0
k__Bacteria|p__Proteobacteria|c__Alphaproteobacteria|o__Rhodospirillales|f__|g__	0	37	0	0	5	0
k__Bacteria|p__Proteobacteria|c__Alphaproteobacteria|o__Acetobacterales|f__Acetobacteraceae|g__Craurococcus	1	0	0	0	0	0
k__Bacteria|p__Proteobacteria|c__Alphaproteobacteria|o__Acetobacterales|f__Acetobacteraceae|g__	0	0	0	0	2	0
k__Bacteria|p__Proteobacteria|c__Alphaproteobacteria|o__Rhizobiales|f__Beijerinckiaceae|g__Bosea	3	0	0	0	0	0
k__Bacteria|p__Proteobacteria|c__Alphaproteobacteria|o__Rhizobiales|f__Beijerinckiaceae|g__Microvirga	0	3	0	0	0	2
k__Bacteria|p__Proteobacteria|c__Alphaproteobacteria|o__Rhizobiales|f__Beijerinckiaceae|g__	0	2	0	0	1	0
k__Bacteria|p__Proteobacteria|c__Deltaproteobacteria|o__Myxococcales|f__Archangiaceae|g__Anaeromyxobacter	0	0	0	0	3	0
k__Bacteria|p__Proteobacteria|c__Deltaproteobacteria|o__Myxococcales|f__P3OB-42|g__	2	0	0	0	0	0
k__Bacteria|p__Proteobacteria|c__Deltaproteobacteria|o__Bdellovibrionales|f__Bdellovibrionaceae|g__Bdellovibrio	0	0	0	0	1	0
k__Bacteria|p__Proteobacteria|c__Alphaproteobacteria|o__Reyranellales|f__Reyranellaceae|g__Reyranella	0	0	0	0	3	0
k__Bacteria|p__Deferribacteres|c__Deferribacteres|o__Deferribacterales|f__Deferribacteraceae|g__Mucispirillum	2	0	40	0	2	2386
k__Bacteria|p__Proteobacteria|c__Gammaproteobacteria|o__Enterobacteriales|f__Enterobacteriaceae|g__Kosakonia	0	0	0	0	0	2
k__Bacteria|p__Proteobacteria|c__Gammaproteobacteria|o__Enterobacteriales|f__Enterobacteriaceae|g__Enterobacter	0	5	0	0	0	0
k__Bacteria|p__Proteobacteria|c__Gammaproteobacteria|o__Enterobacteriales|f__Enterobacteriaceae|g__Escherichia-Shigella	230	36	280	28	37	58
k__Bacteria|p__Proteobacteria|c__Gammaproteobacteria|o__Enterobacteriales|f__Enterobacteriaceae|g__Morganella	0	0	1	6	2	0
k__Bacteria|p__Proteobacteria|c__Gammaproteobacteria|o__Enterobacteriales|f__Enterobacteriaceae|g__Proteus	0	2	1	1	0	7
k__Bacteria|p__Proteobacteria|c__Gammaproteobacteria|o__Pasteurellales|f__Pasteurellaceae|g__Actinobacillus	7	5	6	1	1	4
k__Bacteria|p__Proteobacteria|c__Gammaproteobacteria|o__Pasteurellales|f__Pasteurellaceae|g__Rodentibacter	0	0	0	0	28	0
k__Bacteria|p__Proteobacteria|c__Gammaproteobacteria|o__Pasteurellales|f__Pasteurellaceae|g__Aggregatibacter	0	2	4	5	4	1
k__Bacteria|p__Proteobacteria|c__Gammaproteobacteria|o__Pseudomonadales|f__Pseudomonadaceae|g__Pseudomonas	0	0	0	1	4	1
k__Bacteria|p__Proteobacteria|c__Gammaproteobacteria|o__Xanthomonadales|f__Xanthomonadaceae|g__Lysobacter	0	0	0	0	4	0
k__Bacteria|p__Proteobacteria|c__Deltaproteobacteria|o__Desulfovibrionales|f__Desulfovibrionaceae|g__Bilophila	0	3	22	0	0	1
k__Bacteria|p__Proteobacteria|c__Deltaproteobacteria|o__Desulfovibrionales|f__Desulfovibrionaceae|g__Desulfovibrio	13	3	28	0	0	56
k__Bacteria|p__Proteobacteria|c__Deltaproteobacteria|o__Desulfovibrionales|f__Desulfovibrionaceae|g__	4	1	11	7	53	50
k__Bacteria|p__Firmicutes|c__Clostridia|o__Clostridiales|f__Peptococcaceae|g__	12	1	21	0	12	74
k__Bacteria|p__Firmicutes|c__Clostridia|o__Clostridiales|f__Syntrophomonadaceae|g__Syntrophomonas	0	6	0	0	2	0
k__Bacteria|p__Firmicutes|c__Clostridia|o__Clostridiales|f__Clostridiaceae 1|g__Clostridium sensu stricto 13	0	0	0	0	1	0
k__Bacteria|p__Firmicutes|c__Clostridia|o__Clostridiales|f__Clostridiaceae 1|g__Clostridium sensu stricto 1	17	27	20	10	30	24
k__Bacteria|p__Firmicutes|c__Clostridia|o__Clostridiales|f__Christensenellaceae|g__Christensenellaceae R-7 group	5	0	2	2	7	1
k__Bacteria|p__Firmicutes|c__Clostridia|o__Clostridiales|f__Family XI|g__Parvimonas	0	2	0	0	2	0
k__Bacteria|p__Firmicutes|c__Clostridia|o__Clostridiales|f__Peptostreptococcaceae|g__	15	8	15	11	10	8
k__Bacteria|p__Firmicutes|c__Clostridia|o__Clostridiales|f__Peptostreptococcaceae|g__Romboutsia	0	0	1	0	0	1
k__Bacteria|p__Firmicutes|c__Clostridia|o__Clostridiales|f__Peptostreptococcaceae|g__Peptostreptococcus	0	2	3	0	0	0
k__Bacteria|p__Firmicutes|c__Clostridia|o__Clostridiales|f__Family XIII|g__	2	0	0	0	2	0
k__Bacteria|p__Firmicutes|c__Clostridia|o__Clostridiales|f__Family XIII|g__[Eubacterium] brachy group	11	0	17	0	0	2
k__Bacteria|p__Firmicutes|c__Clostridia|o__Clostridiales|f__Family XIII|g__[Eubacterium] nodatum group	10	0	0	0	2	0
k__Bacteria|p__Firmicutes|c__Clostridia|o__Clostridiales|f__Family XIII|g__Mogibacterium	2	1	1	1	3	0
k__Bacteria|p__Firmicutes|c__Clostridia|o__Clostridiales|f__Family XIII|g__Family XIII AD3011 group	4	0	0	0	6	0
k__Bacteria|p__Firmicutes|c__Clostridia|o__Clostridiales|f__Peptostreptococcaceae|g__Filifactor	2	0	1	1	3	0
k__Bacteria|p__Firmicutes|c__Clostridia|o__Clostridiales|f__Family XI|g__Sedimentibacter	0	0	0	0	2	0
k__Bacteria|p__Firmicutes|c__Clostridia|o__Clostridiales|f__Clostridiales vadinBB60 group|g__	6	1	31	26	245	33
k__Bacteria|p__Firmicutes|c__Clostridia|o__Clostridiales|f__Ruminococcaceae|g__Ruminiclostridium 9	272	14	194	9	81	173
k__Bacteria|p__Firmicutes|c__Clostridia|o__Clostridiales|f__Ruminococcaceae|g__	94	15	155	39	53	147
k__Bacteria|p__Firmicutes|c__Clostridia|o__Clostridiales|f__Ruminococcaceae|g__Ruminococcaceae UCG-009	0	0	1	0	0	0
k__Bacteria|p__Firmicutes|c__Clostridia|o__Clostridiales|f__Ruminococcaceae|g__Ruminococcaceae UCG-008	0	0	0	2	0	0
k__Bacteria|p__Firmicutes|c__Clostridia|o__Clostridiales|f__Ruminococcaceae|g__Ruminococcaceae UCG-005	7	311	0	0	11	11
k__Bacteria|p__Firmicutes|c__Clostridia|o__Clostridiales|f__Lachnospiraceae|g__[Eubacterium] oxidoreducens group	5	0	0	0	0	2
k__Bacteria|p__Firmicutes|c__Clostridia|o__Clostridiales|f__Ruminococcaceae|g__Ruminococcaceae UCG-003	14	1	6	3	0	21
k__Bacteria|p__Firmicutes|c__Clostridia|o__Clostridiales|f__Ruminococcaceae|g__Oscillibacter	18	0	16	0	1	17
k__Bacteria|p__Firmicutes|c__Clostridia|o__Clostridiales|f__Ruminococcaceae|g__Ruminiclostridium 6	2	0	2	0	0	3
k__Bacteria|p__Firmicutes|c__Clostridia|o__Clostridiales|f__Ruminococcaceae|g__[Eubacterium] coprostanoligenes group	1	2	20	3	1	0
k__Bacteria|p__Firmicutes|c__Clostridia|o__Clostridiales|f__Ruminococcaceae|g__Ruminococcus 1	49	2	18	1	11	38
k__Bacteria|p__Firmicutes|c__Clostridia|o__Clostridiales|f__Ruminococcaceae|g__Candidatus Soleaferrea	2	0	0	0	0	0
k__Bacteria|p__Firmicutes|c__Clostridia|o__Clostridiales|f__Ruminococcaceae|g__Ruminiclostridium 5	3	0	21	4	9	25
k__Bacteria|p__Firmicutes|c__Clostridia|o__Clostridiales|f__Ruminococcaceae|g__Ruminococcus 2	2	1	2	3	0	2
k__Bacteria|p__Firmicutes|c__Clostridia|o__Clostridiales|f__Ruminococcaceae|g__Ruminococcaceae UCG-010	19	1	3	4	12	0
k__Bacteria|p__Firmicutes|c__Clostridia|o__Clostridiales|f__Ruminococcaceae|g__Ruminococcaceae NK4A214 group	8	3	2	0	0	14
k__Bacteria|p__Firmicutes|c__Clostridia|o__Clostridiales|f__Ruminococcaceae|g__Ruminococcaceae UCG-013	2	0	0	1	17	5
k__Bacteria|p__Firmicutes|c__Clostridia|o__Clostridiales|f__Ruminococcaceae|g__Ruminiclostridium 1	2	0	0	7	0	0
k__Bacteria|p__Firmicutes|c__Clostridia|o__Clostridiales|f__Defluviitaleaceae|g__Defluviitaleaceae UCG-011	2	0	0	0	0	0
k__Bacteria|p__Firmicutes|c__Clostridia|o__Clostridiales|f__Lachnospiraceae|g__ASF356	0	2	0	0	0	48
k__Bacteria|p__Firmicutes|c__Clostridia|o__Clostridiales|f__Lachnospiraceae|g__Tyzzerella	3	0	3	0	3	0
k__Bacteria|p__Firmicutes|c__Clostridia|o__Clostridiales|f__Lachnospiraceae|g__[Ruminococcus] gauvreauii group	4	5	4	0	10	20
k__Bacteria|p__Firmicutes|c__Clostridia|o__Clostridiales|f__Lachnospiraceae|g__Lachnospiraceae NC2004 group	3	0	3	0	0	4
k__Bacteria|p__Firmicutes|c__Clostridia|o__Clostridiales|f__Lachnospiraceae|g__A2	2	3	10	1	4	14
k__Bacteria|p__Firmicutes|c__Clostridia|o__Clostridiales|f__Lachnospiraceae|g__[Eubacterium] ventriosum group	17	3	0	0	0	0
k__Bacteria|p__Firmicutes|c__Clostridia|o__Clostridiales|f__Lachnospiraceae|g__Lachnoanaerobaculum	7	0	3	0	8	2
k__Bacteria|p__Firmicutes|c__Clostridia|o__Clostridiales|f__Lachnospiraceae|g__GCA-900066575	17	0	11	0	11	1
k__Bacteria|p__Firmicutes|c__Clostridia|o__Clostridiales|f__Lachnospiraceae|g__Acetatifactor	3	1	3	0	8	1
k__Bacteria|p__Firmicutes|c__Clostridia|o__Clostridiales|f__Lachnospiraceae|g__[Eubacterium] xylanophilum group	10	1	2	0	8	4
k__Bacteria|p__Firmicutes|c__Clostridia|o__Clostridiales|f__Lachnospiraceae|g__Anaerostipes	1	0	0	0	0	0
k__Bacteria|p__Firmicutes|c__Clostridia|o__Clostridiales|f__Lachnospiraceae|g__Lachnospiraceae FCS020 group	4	0	7	0	2	1
k__Bacteria|p__Firmicutes|c__Clostridia|o__Clostridiales|f__Lachnospiraceae|g__Lachnoclostridium	7	0	4	0	1	6
k__Bacteria|p__Firmicutes|c__Clostridia|o__Clostridiales|f__Lachnospiraceae|g__	405	13	1564	29	106	961
k__Bacteria|p__Firmicutes|c__Clostridia|o__Clostridiales|f__Lachnospiraceae|g__Lachnospiraceae UCG-001	7	0	2	0	6	1
k__Bacteria|p__Firmicutes|c__Clostridia|o__Clostridiales|f__Lachnospiraceae|g__Oribacterium	0	3	0	0	0	0
k__Bacteria|p__Firmicutes|c__Clostridia|o__Clostridiales|f__Lachnospiraceae|g__Blautia	0	0	2	0	0	0
k__Bacteria|p__Firmicutes|c__Clostridia|o__Clostridiales|f__Lachnospiraceae|g__[Ruminococcus] torques group	10	8	5	3	5	11
k__Bacteria|p__Firmicutes|c__Clostridia|o__Clostridiales|f__Lachnospiraceae|g__[Eubacterium] fissicatena group	50	836	116	4	0	7
k__Bacteria|p__Firmicutes|c__Clostridia|o__Clostridiales|f__Lachnospiraceae|g__Lachnospiraceae UCG-006	97	0	327	3	84	23
k__Bacteria|p__Firmicutes|c__Clostridia|o__Clostridiales|f__Lachnospiraceae|g__Lachnospiraceae UCG-008	37	1	34	7	10	28
k__Bacteria|p__Firmicutes|c__Clostridia|o__Clostridiales|f__Lachnospiraceae|g__Catonella	1	0	0	0	0	0
k__Bacteria|p__Firmicutes|c__Erysipelotrichia|o__Erysipelotrichales|f__Erysipelotrichaceae|g__Candidatus Stoquefichus	0	2	0	0	0	0
k__Bacteria|p__Firmicutes|c__Erysipelotrichia|o__Erysipelotrichales|f__Erysipelotrichaceae|g__Coprobacillus	0	6	1	3	0	0
k__Bacteria|p__Firmicutes|c__Erysipelotrichia|o__Erysipelotrichales|f__Erysipelotrichaceae|g__Eggerthia	1	0	0	0	0	0
k__Bacteria|p__Firmicutes|c__Erysipelotrichia|o__Erysipelotrichales|f__Erysipelotrichaceae|g__Erysipelatoclostridium	1	0	0	0	0	0
k__Bacteria|p__Firmicutes|c__Erysipelotrichia|o__Erysipelotrichales|f__Erysipelotrichaceae|g__	21	32	53	509	18	4
k__Bacteria|p__Firmicutes|c__Clostridia|o__Clostridiales|f__Ruminococcaceae|g__Ruminococcaceae UCG-011	0	0	0	6	0	0
k__Bacteria|p__Firmicutes|c__Erysipelotrichia|o__Erysipelotrichales|f__Erysipelotrichaceae|g__Allobaculum	47	52	15	7064	16	17
k__Bacteria|p__Firmicutes|c__Erysipelotrichia|o__Erysipelotrichales|f__Erysipelotrichaceae|g__Catenibacterium	7589	3804	3026	232	8	26
k__Bacteria|p__Bacteroidetes|c__Bacteroidia|o__Bacteroidales|f__Muribaculaceae|g__Muribaculum	62	9	21	8	1	4
k__Bacteria|p__Actinobacteria|c__Coriobacteriia|o__Coriobacteriales|f__Eggerthellaceae|g__DNF00809	26	1	9	2	2	6
k__Bacteria|p__Actinobacteria|c__Coriobacteriia|o__Coriobacteriales|f__Eggerthellaceae|g__Senegalimassilia	3	0	0	0	0	0
k__Bacteria|p__Actinobacteria|c__Coriobacteriia|o__Coriobacteriales|f__Eggerthellaceae|g__Gordonibacter	107	12	113	7	0	8
k__Bacteria|p__Actinobacteria|c__Coriobacteriia|o__Coriobacteriales|f__Eggerthellaceae|g__Paraeggerthella	0	6	0	0	4	5
k__Bacteria|p__Actinobacteria|c__Coriobacteriia|o__Coriobacteriales|f__Eggerthellaceae|g__	0	0	1	0	0	0
k__Bacteria|p__Actinobacteria|c__Coriobacteriia|o__Coriobacteriales|f__Eggerthellaceae|g__Enterorhabdus	46	12	38	5	18	15
k__Bacteria|p__Actinobacteria|c__Coriobacteriia|o__Coriobacteriales|f__Eggerthellaceae|g__Adlercreutzia	0	0	4	2	0	2
k__Bacteria|p__Actinobacteria|c__Coriobacteriia|o__Coriobacteriales|f__Eggerthellaceae|g__Parvibacter	23	6	2	2	0	3
k__Bacteria|p__Bacteroidetes|c__Bacteroidia|o__Bacteroidales|f__Prevotellaceae|g__Paraprevotella	1	0	2	0	0	0
k__Bacteria|p__Proteobacteria|c__Gammaproteobacteria|o__Betaproteobacteriales|f__Burkholderiaceae|g__Delftia	3	4	2	2	0	0
k__Bacteria|p__Proteobacteria|c__Gammaproteobacteria|o__Betaproteobacteriales|f__Burkholderiaceae|g__Pelomonas	9	11	11	9	22	12
k__Bacteria|p__Proteobacteria|c__Gammaproteobacteria|o__Betaproteobacteriales|f__Burkholderiaceae|g__Rhizobacter	0	1	3	0	0	3
k__Bacteria|p__Proteobacteria|c__Gammaproteobacteria|o__Betaproteobacteriales|f__Burkholderiaceae|g__Ramlibacter	0	0	0	0	4	0
k__Bacteria|p__Proteobacteria|c__Gammaproteobacteria|o__Betaproteobacteriales|f__Burkholderiaceae|g__Variovorax	1	0	0	0	0	0
k__Bacteria|p__Proteobacteria|c__Gammaproteobacteria|o__Betaproteobacteriales|f__Nitrosomonadaceae|g__MND1	0	2	0	2	3	0
k__Bacteria|p__Proteobacteria|c__Gammaproteobacteria|o__Betaproteobacteriales|f__Burkholderiaceae|g__Parasutterella	0	0	0	4	2	0
k__Bacteria|p__Proteobacteria|c__Gammaproteobacteria|o__Betaproteobacteriales|f__Neisseriaceae|g__Kingella	5	0	0	0	4	0
k__Bacteria|p__Proteobacteria|c__Gammaproteobacteria|o__Betaproteobacteriales|f__Neisseriaceae|g__Eikenella	2	0	0	0	0	0
k__Bacteria|p__Proteobacteria|c__Gammaproteobacteria|o__Betaproteobacteriales|f__Neisseriaceae|g__Neisseria	14	8	5	4	5	12
k__Bacteria|p__Proteobacteria|c__Gammaproteobacteria|o__Betaproteobacteriales|f__Burkholderiaceae|g__Herbaspirillum	0	0	0	0	3	0
k__Bacteria|p__Proteobacteria|c__Gammaproteobacteria|o__Betaproteobacteriales|f__Burkholderiaceae|g__Ralstonia	39	67	52	62	65	43
k__Bacteria|p__Firmicutes|c__Clostridia|o__Clostridiales|f__Ruminococcaceae|g__Ruminococcaceae UCG-014	861	535	189	147	32	85
k__Bacteria|p__Bacteroidetes|c__Bacteroidia|o__Bacteroidales|f__Prevotellaceae|g__Alloprevotella	11	0	8	1	1	3
k__Bacteria|p__Firmicutes|c__Clostridia|o__Clostridiales|f__Lachnospiraceae|g__Lachnospiraceae UCG-004	62	376	125	43	96	68
k__Bacteria|p__Bacteroidetes|c__Bacteroidia|o__Bacteroidales|f__Bacteroidaceae|g__Bacteroides	886	1721	1360	133	328	240
k__Bacteria|p__Bacteroidetes|c__Bacteroidia|o__Bacteroidales|f__Prevotellaceae|g__Prevotellaceae UCG-004	13	12	25	7	6	11
k__Bacteria|p__Bacteroidetes|c__Bacteroidia|o__Bacteroidales|f__|g__	2	2	0	1	2	0
k__Bacteria|p__Bacteroidetes|c__Bacteroidia|o__Bacteroidales|f__Prevotellaceae|g__Prevotellaceae UCG-003	2	0	2	0	2	0
k__Bacteria|p__Bacteroidetes|c__Bacteroidia|o__Bacteroidales|f__Bacteroidales Incertae Sedis|g__Phocaeicola	0	0	0	0	2	0
k__Bacteria|p__Bacteroidetes|c__Bacteroidia|o__Bacteroidales|f__Prevotellaceae|g__Prevotellaceae Ga6A1 group	596	131	385	2	1	4
k__Bacteria|p__Firmicutes|c__Clostridia|o__Clostridiales|f__Lachnospiraceae|g__Lachnospiraceae NK4A136 group	2900	4279	3930	2253	2367	1056
k__Bacteria|p__Bacteroidetes|c__Bacteroidia|o__Bacteroidales|f__Prevotellaceae|g__Prevotellaceae UCG-001	32	18	709	101	1345	56
k__Bacteria|p__Bacteroidetes|c__Bacteroidia|o__Bacteroidales|f__Prevotellaceae|g__Prevotellaceae NK3B31 group	192	107	179	54	33	12
k__Bacteria|p__Bacteroidetes|c__Bacteroidia|o__Bacteroidales|f__Prevotellaceae|g__Prevotella 9	1	0	2	1	8	2
k__Bacteria|p__Bacteroidetes|c__Bacteroidia|o__Bacteroidales|f__Prevotellaceae|g__Prevotella 1	9	1	1	2	13	0
k__Bacteria|p__Bacteroidetes|c__Bacteroidia|o__Bacteroidales|f__Prevotellaceae|g__Prevotella 2	2	0	1	0	4	0
k__Bacteria|p__Bacteroidetes|c__Bacteroidia|o__Bacteroidales|f__Prevotellaceae|g__Prevotella	2	3	7	2	10	1
k__Bacteria|p__Bacteroidetes|c__Bacteroidia|o__Bacteroidales|f__Prevotellaceae|g__Prevotella 6	0	0	2	0	0	0
k__Bacteria|p__Bacteroidetes|c__Bacteroidia|o__Bacteroidales|f__Prevotellaceae|g__Prevotella 7	10	9	1	1	17	4
k__Bacteria|p__Bacteroidetes|c__Bacteroidia|o__Bacteroidales|f__Paludibacteraceae|g__	2	0	2	0	1	0
k__Bacteria|p__Bacteroidetes|c__Bacteroidia|o__Bacteroidales|f__p-2534-18B5 gut group|g__	0	0	1	0	0	0
k__Bacteria|p__Bacteroidetes|c__Bacteroidia|o__Sphingobacteriales|f__Lentimicrobiaceae|g__	2	0	0	0	0	0
k__Bacteria|p__Bacteroidetes|c__Bacteroidia|o__Sphingobacteriales|f__Sphingobacteriaceae|g__Mucilaginibacter	3	1	5	0	2	0
k__Bacteria|p__Bacteroidetes|c__Bacteroidia|o__Sphingobacteriales|f__Sphingobacteriaceae|g__Pedobacter	6	0	0	1	0	0
k__Bacteria|p__Bacteroidetes|c__Bacteroidia|o__Cytophagales|f__Spirosomaceae|g__Spirosoma	0	0	0	2	0	0
k__Bacteria|p__Bacteroidetes|c__Bacteroidia|o__Flavobacteriales|f__Flavobacteriaceae|g__Capnocytophaga	4	0	0	0	0	3
k__Bacteria|p__Bacteroidetes|c__Bacteroidia|o__Chitinophagales|f__Chitinophagaceae|g__Ferruginibacter	2	0	0	0	0	0
k__Bacteria|p__Bacteroidetes|c__Bacteroidia|o__Chitinophagales|f__Chitinophagaceae|g__Terrimonas	3	0	0	0	0	0
k__Bacteria|p__Bacteroidetes|c__Bacteroidia|o__Chitinophagales|f__Chitinophagaceae|g__	0	5	5	0	5	0
k__Bacteria|p__Bacteroidetes|c__Bacteroidia|o__Bacteroidales|f__Rs-E47 termite group|g__	0	0	2	2	1	0
k__Bacteria|p__Bacteroidetes|c__Bacteroidia|o__Bacteroidales|f__F082|g__	2	0	0	0	0	0
k__Bacteria|p__Bacteroidetes|c__Bacteroidia|o__Cytophagales|f__Microscillaceae|g__	2	0	0	0	0	0
k__Bacteria|p__Bacteroidetes|c__Bacteroidia|o__Cytophagales|f__Cytophagaceae|g__Cytophaga	3	0	0	0	2	0
k__Bacteria|p__Bacteroidetes|c__Bacteroidia|o__Bacteroidales|f__Dysgonomonadaceae|g__Proteiniphilum	0	4	13	1	1	6
k__Bacteria|p__Bacteroidetes|c__Bacteroidia|o__Bacteroidales|f__Dysgonomonadaceae|g__Fermentimonas	1	4	1	3	0	0
k__Bacteria|p__Bacteroidetes|c__Bacteroidia|o__Bacteroidales|f__Tannerellaceae|g__Parabacteroides	342	242	260	51	352	53
k__Bacteria|p__Bacteroidetes|c__Bacteroidia|o__Bacteroidales|f__Tannerellaceae|g__Tannerella	3	0	0	0	0	1
k__Bacteria|p__Bacteroidetes|c__Bacteroidia|o__Bacteroidales|f__Rikenellaceae|g__Rikenellaceae RC9 gut group	63	430	103	55	533	115
k__Bacteria|p__Bacteroidetes|c__Bacteroidia|o__Bacteroidales|f__Rikenellaceae|g__	143	163	157	130	594	443
k__Bacteria|p__Bacteroidetes|c__Bacteroidia|o__Bacteroidales|f__p-251-o5|g__	6	0	0	0	0	0
k__Bacteria|p__Bacteroidetes|c__Bacteroidia|o__Bacteroidales|f__Marinifilaceae|g__	0	0	0	0	3	1
k__Bacteria|p__Bacteroidetes|c__Bacteroidia|o__Bacteroidales|f__Rikenellaceae|g__Alistipes	308	448	686	229	2526	1469
k__Bacteria|p__Bacteroidetes|c__Bacteroidia|o__Bacteroidales|f__Rikenellaceae|g__Millionella	0	3	0	6	74	159
k__Bacteria|p__Bacteroidetes|c__Bacteroidia|o__Bacteroidales|f__Prolixibacteraceae|g__WCHB1-32	1	0	0	0	0	0
k__Bacteria|p__Bacteroidetes|c__Bacteroidia|o__Bacteroidales|f__Prolixibacteraceae|g__BSV13	0	0	0	0	3	0
k__Bacteria|p__Bacteroidetes|c__Bacteroidia|o__Bacteroidales|f__Prolixibacteraceae|g__	0	0	1	0	0	0
k__Bacteria|p__Bacteroidetes|c__Bacteroidia|o__Bacteroidales|f__Tannerellaceae|g__Macellibacteroides	0	0	0	0	4	0
k__Bacteria|p__Bacteroidetes|c__Bacteroidia|o__Bacteroidales|f__Marinifilaceae|g__Butyricimonas	4	0	3	10	29	6
k__Bacteria|p__Bacteroidetes|c__Bacteroidia|o__Bacteroidales|f__Marinifilaceae|g__Odoribacter	16	29	51	241	2192	2139
k__Bacteria|p__Bacteroidetes|c__Bacteroidia|o__Bacteroidales|f__Porphyromonadaceae|g__Porphyromonas	14	29	7	9	7	20
