# Supplementary material for: Neuroprotective Effects of Oligosaccharides From Periplaneta Americana on Parkinson’s Disease Models In Vitro and In Vivo
Source: Front Pharmacol. 2022 Jul 18;13:936818. doi: 10.3389/fphar.2022.936818 (PMC9340460; doi:10.3389/fphar.2022.936818)
Supplement: Supplementary file 2 [file DataSheet1.zip › 16S rRNA/05.TaxaVariation/Metastat/A-B_metastat_result_Genus.csv]

taxa	mean(group1)	variance(group1)	std.err(group1)	mean(group2)	variance(group2)	std.err(group2)	pvalue	qvalue
k__Bacteria|p__Firmicutes|c__Bacilli|o__Lactobacillales|f__P5D1-392|g__	0	0	0	0.0000700182047332306	0	0	0	0
k__Bacteria|p__Firmicutes|c__Bacilli|o__Lactobacillales|f__Lactobacillaceae|g__Lactobacillus	0.0456635391868552	0.0000649493776191173	0.00465293375621293	0.177332773187695	0.00228080347195644	0.0275729545748271	0.0118216216216216	0.994374083888193
k__Bacteria|p__Firmicutes|c__Bacilli|o__Bacillales|f__Staphylococcaceae|g__Jeotgalicoccus	0	0	0	0.000280072818932923	0.0000000110307352366454	0.0000606375440263576	0.0129783783783784	0.994374083888193
k__Bacteria|p__Bacteroidetes|c__Bacteroidia|o__Bacteroidales|f__Bacteroidaceae|g__Bacteroides	0.0462937030294543	0.000214940412818027	0.0084644435300069	0.00818046025299911	0.0000116880853475995	0.0019738359732257	0.0135351351351351	0.994374083888193
k__Bacteria|p__Bacteroidetes|c__Bacteroidia|o__Bacteroidales|f__Prevotellaceae|g__Prevotellaceae NK3B31 group	0.00557811697708071	0.00000256934421863936	0.000925444797316288	0.00115530037809831	0.000000540506026595622	0.000424462808184503	0.0146918918918919	0.994374083888193
k__Bacteria|p__Bacteroidetes|c__Bacteroidia|o__Bacteroidales|f__Muribaculaceae|g__	0.420190916304906	0.00148955902833388	0.022282721470038	0.324546048639313	0.0000117910388764748	0.00198251009887926	0.0152486486486486	0.994374083888193
k__Bacteria|p__Firmicutes|c__Bacilli|o__Lactobacillales|f__Enterococcaceae|g__Enterococcus	0.000385100126032769	0.0000000477998526921299	0.000126227113690799	0.0012836670867759	0.00000012297227060112	0.000202461741736655	0.0173567567567568	0.994374083888193
k__Bacteria|p__Proteobacteria|c__Gammaproteobacteria|o__Pasteurellales|f__Pasteurellaceae|g__Actinobacillus	0.000210054614199692	0.00000000122563724851615	0.0000202125146754525	0.0000700182047332306	0.00000000367691174554845	0.0000350091023666153	0.0194648648648649	0.994374083888193
k__Bacteria|p__Firmicutes|c__Erysipelotrichia|o__Erysipelotrichales|f__Erysipelotrichaceae|g__Catenibacterium	0.168265415674742	0.00730326146059237	0.0493398468467842	0.00310414040983989	0.0000189843038880162	0.002515571763239	0.0213027027027027	0.994374083888193
k__Bacteria|p__Firmicutes|c__Negativicutes|o__Selenomonadales|f__Acidaminococcaceae|g__Phascolarctobacterium	0.0000233394015777435	0.00000000163418299802153	0.0000233394015777435	0.000175045511833077	0.0000000049025489940646	0.000040425029350905	0.0225405405405405	0.994374083888193
k__Bacteria|p__Firmicutes|c__Clostridia|o__Clostridiales|f__Lachnospiraceae|g__Lachnospiraceae NK4A136 group	0.129638706063577	0.000630047407060467	0.0144919219689277	0.0662372216776362	0.000646426823249636	0.0146790874290563	0.0255891891891892	1
k__Bacteria|p__Bacteroidetes|c__Bacteroidia|o__Bacteroidales|f__Prevotellaceae|g__Prevotellaceae Ga6A1 group	0.0129767072772254	0.00006644220378781	0.00470610255547022	0.0000816879055221024	0.00000000285982024653768	0.000030875126161889	0.0297837837837838	1
k__Bacteria|p__Proteobacteria|c__Gammaproteobacteria|o__Betaproteobacteriales|f__Burkholderiaceae|g__Delftia	0.000105027307099846	0.00000000122563724851615	0.0000202125146754525	0.0000233394015777435	0.00000000163418299802153	0.0000233394015777435	0.030772972972973	1
k__Bacteria|p__Bacteroidetes|c__Bacteroidia|o__Bacteroidales|f__Marinifilaceae|g__Odoribacter	0.00112029127573169	0.000000383624458785555	0.000357595888672094	0.0533538720067217	0.0015139916983373	0.0224647256703875	0.0458162162162162	1
k__Bacteria|p__Firmicutes|c__Clostridia|o__Clostridiales|f__Ruminococcaceae|g__Ruminococcaceae UCG-014	0.0184964757503618	0.00013841039738343	0.00679240746185106	0.00308080100826215	0.00000406053620433401	0.0011634053756586	0.0505891891891892	1
k__Bacteria|p__Actinobacteria|c__Coriobacteriia|o__Coriobacteriales|f__Eggerthellaceae|g__Gordonibacter	0.00270737058301825	0.00000393470411348635	0.00114523710987235	0.000175045511833077	0.0000000232871077218069	0.0000881043088651304	0.0521783783783784	1
k__Bacteria|p__Proteobacteria|c__Deltaproteobacteria|o__Desulfovibrionales|f__Desulfovibrionaceae|g__	0.000186715212621948	0.0000000322751142109253	0.000103722569403393	0.0012836670867759	0.000000811780404267197	0.000520185993745569	0.0567081081081081	1
k__Bacteria|p__Actinobacteria|c__Actinobacteria|o__Actinomycetales|f__Actinomycetaceae|g__F0332	0.0000700182047332306	0.00000000367691174554845	0.0000350091023666153	0	0	0	0.0621189189189189	1
k__Bacteria|p__Proteobacteria|c__Gammaproteobacteria|o__Pseudomonadales|f__Pseudomonadaceae|g__Pseudomonas	0	0	0	0.0000700182047332306	0.00000000367691174554845	0.0000350091023666153	0.0621189189189189	1
k__Bacteria|p__Bacteroidetes|c__Bacteroidia|o__Bacteroidales|f__Prevotellaceae|g__Prevotellaceae UCG-004	0.000583485039443589	0.0000000641416826723452	0.000146220931780582	0.000280072818932923	0.00000000857946073961305	0.0000534772872024908	0.0762864864864865	1
k__Bacteria|p__Firmicutes|c__Clostridia|o__Clostridiales|f__Peptostreptococcaceae|g__Peptostreptococcus	0.0000583485039443589	0.00000000285982024653768	0.000030875126161889	0	0	0	0.0816756756756757	1
k__Bacteria|p__Proteobacteria|c__Gammaproteobacteria|o__Enterobacteriales|f__Enterobacteriaceae|g__Escherichia-Shigella	0.00637165663072399	0.0000203602859723503	0.00260514145312369	0.00143537319703123	0.000000290476027898328	0.00031116770821018	0.0912864864864865	1
k__Bacteria|p__Firmicutes|c__Negativicutes|o__Selenomonadales|f__Veillonellaceae|g__Veillonella	0.0000816879055221024	0.00000000531109474356999	0.0000420757045635998	0.000280072818932923	0.0000000306409312129038	0.000101062573377263	0.0992162162162162	1
k__Bacteria|p__Bacteroidetes|c__Bacteroidia|o__Bacteroidales|f__Rikenellaceae|g__Millionella	0.0000350091023666153	0.00000000367691174554845	0.0000350091023666153	0.00278905848854035	0.00000720225301803041	0.00154943570567163	0.105659459459459	1
k__Bacteria|p__Bacteroidetes|c__Bacteroidia|o__Bacteroidales|f__Marinifilaceae|g__Butyricimonas	0.0000816879055221024	0.00000000531109474356999	0.0000420757045635998	0.00052513653549923	0.000000185071224525939	0.000248375538600952	0.106216216216216	1
k__Bacteria|p__Actinobacteria|c__Coriobacteriia|o__Coriobacteriales|f__Eggerthellaceae|g__Enterorhabdus	0.00112029127573169	0.000000387301370531104	0.000359305520196533	0.000443448629977127	0.0000000567878591812483	0.000137583743203001	0.106772972972973	1
k__Bacteria|p__Bacteroidetes|c__Bacteroidia|o__Sphingobacteriales|f__Sphingobacteriaceae|g__Mucilaginibacter	0.000105027307099846	0.0000000049025489940646	0.000040425029350905	0.0000233394015777435	0.00000000163418299802153	0.0000233394015777435	0.108962162162162	1
k__Bacteria|p__Bacteroidetes|c__Bacteroidia|o__Bacteroidales|f__Prevotellaceae|g__Paraprevotella	0.0000350091023666153	0.00000000122563724851615	0.0000202125146754525	0	0	0	0.110708108108108	1
k__Bacteria|p__Proteobacteria|c__Gammaproteobacteria|o__Betaproteobacteriales|f__Burkholderiaceae|g__Parasutterella	0	0	0	0.0000700182047332306	0.0000000049025489940646	0.000040425029350905	0.110708108108108	1
k__Bacteria|p__Firmicutes|c__Clostridia|o__Clostridiales|f__Family XIII|g__[Eubacterium] brachy group	0.00032675162208841	0.0000000911057021397005	0.000174265795209215	0.0000233394015777435	0.00000000163418299802153	0.0000233394015777435	0.116324324324324	1
k__Bacteria|p__Bacteroidetes|c__Bacteroidia|o__Bacteroidales|f__Rikenellaceae|g__	0.00540307146524763	0.000000129100456843701	0.000207445138806787	0.0136185408206134	0.0000686491679266381	0.00478362372846632	0.119108108108108	1
k__Bacteria|p__Firmicutes|c__Bacilli|o__Lactobacillales|f__P5D1-392|g__Granulicatella sp. BB-11	0	0	0	0.00012836670867759	0.0000000175674672287315	0.0000765233455200252	0.123691891891892	1
k__Bacteria|p__Bacteroidetes|c__Bacteroidia|o__Bacteroidales|f__Muribaculaceae|g__Muribaculum	0.0010736124725762	0.000000946600501603973	0.000561723686998027	0.000151706110255333	0.0000000151161927316992	0.0000709840186983408	0.130772972972973	1
k__Bacteria|p__Acidobacteria|c__Subgroup 6|o__|f__|g__	0.0000466788031554871	0.00000000285982024653768	0.000030875126161889	0	0	0	0.149502702702703	1
k__Bacteria|p__Actinobacteria|c__Actinobacteria|o__Streptomycetales|f__Streptomycetaceae|g__Streptomyces	0.0000466788031554871	0.00000000285982024653768	0.000030875126161889	0	0	0	0.149502702702703	1
k__Bacteria|p__Bacteroidetes|c__Bacteroidia|o__Bacteroidales|f__Marinifilaceae|g__	0	0	0	0.0000466788031554871	0.00000000285982024653768	0.000030875126161889	0.149502702702703	1
k__Bacteria|p__Firmicutes|c__Clostridia|o__Clostridiales|f__Ruminococcaceae|g__Ruminococcaceae UCG-013	0.0000233394015777435	0.00000000163418299802153	0.0000233394015777435	0.000268403118144051	0.0000000849775158971198	0.000168302818254399	0.174086486486486	1
k__Bacteria|p__Firmicutes|c__Erysipelotrichia|o__Erysipelotrichales|f__Erysipelotrichaceae|g__Faecalibaculum	0.0000583485039443589	0.00000000285982024653768	0.000030875126161889	0.000268403118144051	0.0000000616904081753129	0.000143399684071378	0.176843243243243	1
k__Bacteria|p__Firmicutes|c__Bacilli|o__Bacillales|f__Staphylococcaceae|g__Staphylococcus	0.000770200252065537	0.0000000698613231654206	0.000152601139320147	0.0405638799421183	0.00233604784529605	0.027904885147563	0.179562162162162	1
k__Bacteria|p__Actinobacteria|c__Coriobacteriia|o__Coriobacteriales|f__Coriobacteriaceae|g__Collinsella	0.0000233394015777435	0.000000000408545749505384	0.0000116697007888718	0.0000466788031554871	0.000000000408545749505384	0.0000116697007888718	0.180118918918919	1
k__Bacteria|p__Bacteroidetes|c__Bacteroidia|o__Bacteroidales|f__Prevotellaceae|g__Alloprevotella	0.000221724314988564	0.0000000396289377020222	0.000114933223659106	0.0000583485039443589	0.00000000163418299802153	0.0000233394015777435	0.185610810810811	1
k__Bacteria|p__Firmicutes|c__Bacilli|o__Lactobacillales|f__Lactobacillaceae|g__Pediococcus	0.0000233394015777435	0.00000000163418299802153	0.0000233394015777435	0.000140036409466461	0.0000000196101959762584	0.0000808500587018101	0.186767567567568	1
k__Archaea|p__Euryarchaeota|c__Methanobacteria|o__Methanobacteriales|f__Methanobacteriaceae|g__Methanobacterium	0	0	0	0.0000583485039443589	0.00000000531109474356999	0.0000420757045635998	0.186767567567568	1
k__Bacteria|p__Bacteroidetes|c__Bacteroidia|o__Bacteroidales|f__Rikenellaceae|g__Alistipes	0.0168277085375531	0.0000447619064988078	0.00386272384459498	0.0492928161321944	0.00162010001749033	0.023238617410755	0.193854054054054	1
k__Bacteria|p__Bacteroidetes|c__Bacteroidia|o__Bacteroidales|f__Paludibacteraceae|g__	0.0000466788031554871	0.00000000163418299802153	0.0000233394015777435	0.0000116697007888718	0.000000000408545749505384	0.0000116697007888718	0.200854054054054	1
k__Bacteria|p__Actinobacteria|c__Coriobacteriia|o__Coriobacteriales|f__Eggerthellaceae|g__Parvibacter	0.000361760724455025	0.000000152387564565508	0.000225379357650982	0.0000583485039443589	0.00000000285982024653768	0.000030875126161889	0.21232972972973	1
k__Bacteria|p__Firmicutes|c__Clostridia|o__Clostridiales|f__Lachnospiraceae|g__[Eubacterium] fissicatena group	0.0116930401904495	0.000232983835844932	0.00881256368005232	0.000128366708677589	0.0000000151161927316992	0.0000709840186983408	0.217145945945946	1
k__Bacteria|p__Proteobacteria|c__Gammaproteobacteria|o__Enterobacteriales|f__Enterobacteriaceae|g__Morganella	0.0000116697007888718	0.000000000408545749505384	0.0000116697007888718	0.0000933576063109742	0.0000000114392809861507	0.000061750252323778	0.221351351351351	1
k__Bacteria|p__Firmicutes|c__Clostridia|o__Clostridiales|f__Lachnospiraceae|g__[Eubacterium] ventriosum group	0.000233394015777435	0.00000010091080012783	0.000183403744171004	0	0	0	0.226962162162162	1
k__Bacteria|p__Firmicutes|c__Clostridia|o__Clostridiales|f__Lachnospiraceae|g__Lachnospiraceae FCS020 group	0.000128366708677589	0.0000000151161927316992	0.0000709840186983408	0.0000350091023666153	0.00000000122563724851615	0.0000202125146754525	0.232983783783784	1
k__Bacteria|p__Firmicutes|c__Bacilli|o__Lactobacillales|f__Streptococcaceae|g__Lactococcus	0.000116697007888718	0.0000000151161927316992	0.0000709840186983408	0.0000233394015777435	0.00000000163418299802153	0.0000233394015777435	0.239735135135135	1
k__Bacteria|p__Bacteroidetes|c__Bacteroidia|o__Bacteroidales|f__Tannerellaceae|g__Parabacteroides	0.00984922746580778	0.00000348244396878389	0.00107741108972448	0.00532138355972553	0.000036770343092733	0.00350096858467925	0.246416216216216	1
k__Bacteria|p__Firmicutes|c__Clostridia|o__Clostridiales|f__Clostridiales vadinBB60 group|g__	0.000443448629977127	0.000000316622955866672	0.000324870720885848	0.00354758903981702	0.0000189879807997617	0.00251581536151879	0.248718918918919	1
k__Bacteria|p__Firmicutes|c__Clostridia|o__Clostridiales|f__Lachnospiraceae|g__Lachnospiraceae UCG-004	0.00657004154413481	0.0000338206427813042	0.00335761039934178	0.00241562806329646	0.000000861622985706854	0.000535917588722636	0.249275675675676	1
k__Bacteria|p__Firmicutes|c__Clostridia|o__Clostridiales|f__Peptostreptococcaceae|g__	0.000443448629977127	0.0000000200187417257638	0.0000816879055221024	0.000338421322877281	0.00000000285982024653768	0.000030875126161889	0.253124324324324	1
k__Bacteria|p__Bacteroidetes|c__Bacteroidia|o__Bacteroidales|f__Prevotellaceae|g__Prevotella 9	0.0000350091023666153	0.00000000122563724851615	0.0000202125146754525	0.00012836670867759	0.0000000175674672287315	0.0000765233455200252	0.257032432432432	1
k__Bacteria|p__Actinobacteria|c__Actinobacteria|o__Actinomycetales|f__Actinomycetaceae|g__Actinomyces	0.000291742519721794	0.00000000285982024653769	0.000030875126161889	0.000221724314988564	0.00000000776236924060229	0.0000508670464400489	0.262248648648649	1
k__Bacteria|p__Proteobacteria|c__Deltaproteobacteria|o__Desulfovibrionales|f__Desulfovibrionaceae|g__Bilophila	0.000291742519721794	0.000000174449035038799	0.00024114244409947	0.0000116697007888718	0.000000000408545749505384	0.0000116697007888718	0.266572972972973	1
k__Bacteria|p__Actinobacteria|c__Coriobacteriia|o__Coriobacteriales|f__Eggerthellaceae|g__DNF00809	0.000420109228399384	0.000000199778871508132	0.000258056112443355	0.000116697007888718	0.00000000653673199208613	0.0000466788031554871	0.269410810810811	1
k__Bacteria|p__Firmicutes|c__Bacilli|o__Bacillales|f__Bacillaceae XI|g__Gemella	0.000233394015777435	0.00000000285982024653769	0.000030875126161889	0.000175045511833077	0.0000000049025489940646	0.000040425029350905	0.272810810810811	1
k__Bacteria|p__Firmicutes|c__Clostridia|o__Clostridiales|f__Lachnospiraceae|g__Lachnospiraceae UCG-006	0.00494795313448163	0.000034570732777396	0.00339463953792819	0.0012836670867759	0.00000218204284810825	0.000852846771721676	0.301621621621622	1
k__Bacteria|p__Firmicutes|c__Clostridia|o__Clostridiales|f__Ruminococcaceae|g__[Eubacterium] coprostanoligenes group	0.000268403118144051	0.000000140131192080347	0.000216125883133223	0.0000466788031554871	0.00000000285982024653768	0.000030875126161889	0.31192972972973	1
k__Bacteria|p__Firmicutes|c__Bacilli|o__Lactobacillales|f__Aerococcaceae|g__Aerococcus	0.000385100126032769	0.0000000306409312129038	0.000101062573377263	0.000571815338654717	0.0000000714955061634421	0.000154375630809445	0.315178378378378	1
k__Bacteria|p__Proteobacteria|c__Gammaproteobacteria|o__Betaproteobacteriales|f__Burkholderiaceae|g__Pelomonas	0.000361760724455025	0.00000000163418299802153	0.0000233394015777435	0.000501797133921486	0.0000000567878591812483	0.000137583743203001	0.320627027027027	1
k__Bacteria|p__Firmicutes|c__Erysipelotrichia|o__Erysipelotrichales|f__Erysipelotrichaceae|g__Ileibacterium	0.0000466788031554871	0.00000000653673199208614	0.0000466788031554871	0	0	0	0.324664864864865	1
k__Bacteria|p__Dependentiae|c__Babeliae|o__Babeliales|f__Vermiphilaceae|g__	0.0000466788031554871	0.00000000653673199208614	0.0000466788031554871	0	0	0	0.324664864864865	1
k__Bacteria|p__Actinobacteria|c__Actinobacteria|o__Micrococcales|f__Micrococcaceae|g__Micrococcus	0	0	0	0.0000466788031554871	0.00000000653673199208614	0.0000466788031554871	0.324664864864865	1
k__Bacteria|p__Actinobacteria|c__Coriobacteriia|o__Coriobacteriales|f__Atopobiaceae|g__	0.0000466788031554871	0.00000000653673199208614	0.0000466788031554871	0	0	0	0.324664864864865	1
k__Archaea|p__Euryarchaeota|c__Thermoplasmata|o__Methanomassiliicoccales|f__Methanomassiliicoccaceae|g__Methanomassiliicoccus	0	0	0	0.0000466788031554871	0.00000000653673199208614	0.0000466788031554871	0.324664864864865	1
k__Bacteria|p__Proteobacteria|c__Gammaproteobacteria|o__Xanthomonadales|f__Xanthomonadaceae|g__Lysobacter	0	0	0	0.0000466788031554871	0.00000000653673199208614	0.0000466788031554871	0.324664864864865	1
k__Bacteria|p__Proteobacteria|c__Gammaproteobacteria|o__Betaproteobacteriales|f__Burkholderiaceae|g__Ramlibacter	0	0	0	0.0000466788031554871	0.00000000653673199208614	0.0000466788031554871	0.324664864864865	1
k__Bacteria|p__Bacteroidetes|c__Bacteroidia|o__Bacteroidales|f__Tannerellaceae|g__Macellibacteroides	0	0	0	0.0000466788031554871	0.00000000653673199208614	0.0000466788031554871	0.324664864864865	1
k__Bacteria|p__Acidobacteria|c__Acidobacteriia|o__Acidobacteriales|f__Koribacteraceae|g__Candidatus Koribacter	0.0000350091023666153	0.00000000367691174554845	0.0000350091023666153	0	0	0	0.367908108108108	1
k__Bacteria|p__Acidobacteria|c__Acidobacteriia|o__Acidobacteriales|f__|g__	0	0	0	0.0000583485039443589	0.0000000102136437376346	0.0000583485039443589	0.367908108108108	1
k__Bacteria|p__Chloroflexi|c__Anaerolineae|o__SBR1031|f__|g__	0.0000350091023666153	0.00000000367691174554845	0.0000350091023666153	0	0	0	0.367908108108108	1
k__Bacteria|p__Chloroflexi|c__Anaerolineae|o__Anaerolineales|f__Anaerolineaceae|g__Flexilinea	0	0	0	0.0000350091023666153	0.00000000367691174554845	0.0000350091023666153	0.367908108108108	1
k__Bacteria|p__Firmicutes|c__Negativicutes|o__Selenomonadales|f__Veillonellaceae|g__Selenomonas 3	0	0	0	0.0000350091023666153	0.00000000367691174554845	0.0000350091023666153	0.367908108108108	1
k__Bacteria|p__Firmicutes|c__Negativicutes|o__Selenomonadales|f__Veillonellaceae|g__Anaeroglobus	0	0	0	0.0000350091023666153	0.00000000367691174554845	0.0000350091023666153	0.367908108108108	1
k__Bacteria|p__Rokubacteria|c__NC10|o__Rokubacteriales|f__|g__	0	0	0	0.0000350091023666153	0.00000000367691174554845	0.0000350091023666153	0.367908108108108	1
k__Bacteria|p__Acidobacteria|c__Subgroup 22|o__|f__|g__	0	0	0	0.0000583485039443589	0.0000000102136437376346	0.0000583485039443589	0.367908108108108	1
k__Bacteria|p__Proteobacteria|c__Alphaproteobacteria|o__Rhizobiales|f__Xanthobacteraceae|g__Bradyrhizobium	0.0000350091023666153	0.00000000367691174554845	0.0000350091023666153	0	0	0	0.367908108108108	1
k__Bacteria|p__Proteobacteria|c__Alphaproteobacteria|o__Rhizobiales|f__Beijerinckiaceae|g__Bosea	0.0000350091023666153	0.00000000367691174554845	0.0000350091023666153	0	0	0	0.367908108108108	1
k__Bacteria|p__Proteobacteria|c__Deltaproteobacteria|o__Myxococcales|f__Archangiaceae|g__Anaeromyxobacter	0	0	0	0.0000350091023666153	0.00000000367691174554845	0.0000350091023666153	0.367908108108108	1
k__Bacteria|p__Proteobacteria|c__Alphaproteobacteria|o__Reyranellales|f__Reyranellaceae|g__Reyranella	0	0	0	0.0000350091023666153	0.00000000367691174554845	0.0000350091023666153	0.367908108108108	1
k__Bacteria|p__Proteobacteria|c__Gammaproteobacteria|o__Enterobacteriales|f__Enterobacteriaceae|g__Enterobacter	0.0000583485039443589	0.0000000102136437376346	0.0000583485039443589	0	0	0	0.367908108108108	1
k__Bacteria|p__Proteobacteria|c__Gammaproteobacteria|o__Pasteurellales|f__Pasteurellaceae|g__Rodentibacter	0	0	0	0.00032675162208841	0.000000320299867612221	0.00032675162208841	0.367908108108108	1
k__Bacteria|p__Firmicutes|c__Clostridia|o__Clostridiales|f__Lachnospiraceae|g__Oribacterium	0.0000350091023666153	0.00000000367691174554845	0.0000350091023666153	0	0	0	0.367908108108108	1
k__Bacteria|p__Firmicutes|c__Clostridia|o__Clostridiales|f__Ruminococcaceae|g__Ruminococcaceae UCG-011	0	0	0	0.0000700182047332306	0.0000000147076469821938	0.0000700182047332306	0.367908108108108	1
k__Bacteria|p__Actinobacteria|c__Coriobacteriia|o__Coriobacteriales|f__Eggerthellaceae|g__Senegalimassilia	0.0000350091023666153	0.00000000367691174554845	0.0000350091023666153	0	0	0	0.367908108108108	1
k__Bacteria|p__Proteobacteria|c__Gammaproteobacteria|o__Betaproteobacteriales|f__Burkholderiaceae|g__Herbaspirillum	0	0	0	0.0000350091023666153	0.00000000367691174554845	0.0000350091023666153	0.367908108108108	1
k__Bacteria|p__Bacteroidetes|c__Bacteroidia|o__Chitinophagales|f__Chitinophagaceae|g__Terrimonas	0.0000350091023666153	0.00000000367691174554845	0.0000350091023666153	0	0	0	0.367908108108108	1
k__Bacteria|p__Bacteroidetes|c__Bacteroidia|o__Bacteroidales|f__p-251-o5|g__	0.0000700182047332306	0.0000000147076469821938	0.0000700182047332306	0	0	0	0.367908108108108	1
k__Bacteria|p__Bacteroidetes|c__Bacteroidia|o__Bacteroidales|f__Prolixibacteraceae|g__BSV13	0	0	0	0.0000350091023666153	0.00000000367691174554845	0.0000350091023666153	0.367908108108108	1
k__Bacteria|p__Actinobacteria|c__Actinobacteria|o__Bifidobacteriales|f__Bifidobacteriaceae|g__	0.0000933576063109742	0.000000000408545749505383	0.0000116697007888718	0.00692013256780096	0.000142216001040072	0.00688515313410124	0.48847027027027	1
k__Bacteria|p__Firmicutes|c__Erysipelotrichia|o__Erysipelotrichales|f__Erysipelotrichaceae|g__Allobaculum	0.00133034588993138	0.000000493931811152009	0.000405763400334073	0.082819866498623	0.0202913467369415	0.0822422169305228	0.489562162162162	1
k__Bacteria|p__Deferribacteres|c__Deferribacteres|o__Deferribacterales|f__Deferribacteraceae|g__Mucispirillum	0.000490127433132614	0.000000622623722246204	0.000455566944310861	0.0278672454838258	0.00232390137161751	0.0278322437208927	0.493616216216216	1
k__Bacteria|p__Firmicutes|c__Clostridia|o__Clostridiales|f__Lachnospiraceae|g__[Ruminococcus] gauvreauii group	0.000151706110255333	0.000000000408545749505383	0.0000116697007888718	0.000350091023666153	0.000000122563724851615	0.000202125146754525	0.497448648648649	1
k__Bacteria|p__Firmicutes|c__Bacilli|o__Bacillales|f__Staphylococcaceae|g__	0	0	0	0.0000233394015777435	0.00000000163418299802153	0.0000233394015777435	0.49999708255778	1
k__Bacteria|p__Firmicutes|c__Bacilli|o__Lactobacillales|f__Leuconostocaceae|g__Weissella	0	0	0	0.0000233394015777435	0.00000000163418299802153	0.0000233394015777435	0.49999708255778	1
k__Bacteria|p__Acidobacteria|c__Subgroup 17|o__|f__|g__	0.0000233394015777435	0.00000000163418299802153	0.0000233394015777435	0	0	0	0.49999708255778	1
k__Bacteria|p__Actinobacteria|c__Actinobacteria|o__Micrococcales|f__Microbacteriaceae|g__Agromyces	0	0	0	0.0000233394015777435	0.00000000163418299802153	0.0000233394015777435	0.49999708255778	1
k__Bacteria|p__Actinobacteria|c__Actinobacteria|o__Corynebacteriales|f__Mycobacteriaceae|g__Mycobacterium	0	0	0	0.0000233394015777435	0.00000000163418299802153	0.0000233394015777435	0.49999708255778	1
k__Bacteria|p__Thermotogae|c__Thermotogae|o__Petrotogales|f__Petrotogaceae|g__Defluviitoga	0	0	0	0.0000233394015777435	0.00000000163418299802153	0.0000233394015777435	0.49999708255778	1
k__Bacteria|p__Proteobacteria|c__Alphaproteobacteria|o__Sphingomonadales|f__Sphingomonadaceae|g__Sphingomonas	0	0	0	0.0000233394015777435	0.00000000163418299802153	0.0000233394015777435	0.49999708255778	1
k__Bacteria|p__Proteobacteria|c__Alphaproteobacteria|o__Acetobacterales|f__Acetobacteraceae|g__	0	0	0	0.0000233394015777435	0.00000000163418299802153	0.0000233394015777435	0.49999708255778	1
k__Bacteria|p__Proteobacteria|c__Deltaproteobacteria|o__Myxococcales|f__P3OB-42|g__	0.0000233394015777435	0.00000000163418299802153	0.0000233394015777435	0	0	0	0.49999708255778	1
k__Bacteria|p__Proteobacteria|c__Gammaproteobacteria|o__Enterobacteriales|f__Enterobacteriaceae|g__Kosakonia	0	0	0	0.0000233394015777435	0.00000000163418299802153	0.0000233394015777435	0.49999708255778	1
k__Bacteria|p__Firmicutes|c__Clostridia|o__Clostridiales|f__Family XI|g__Sedimentibacter	0	0	0	0.0000233394015777435	0.00000000163418299802153	0.0000233394015777435	0.49999708255778	1
k__Bacteria|p__Firmicutes|c__Clostridia|o__Clostridiales|f__Ruminococcaceae|g__Ruminococcaceae UCG-008	0	0	0	0.0000233394015777435	0.00000000163418299802153	0.0000233394015777435	0.49999708255778	1
k__Bacteria|p__Firmicutes|c__Clostridia|o__Clostridiales|f__Ruminococcaceae|g__Candidatus Soleaferrea	0.0000233394015777435	0.00000000163418299802153	0.0000233394015777435	0	0	0	0.49999708255778	1
k__Bacteria|p__Firmicutes|c__Clostridia|o__Clostridiales|f__Defluviitaleaceae|g__Defluviitaleaceae UCG-011	0.0000233394015777435	0.00000000163418299802153	0.0000233394015777435	0	0	0	0.49999708255778	1
k__Bacteria|p__Firmicutes|c__Clostridia|o__Clostridiales|f__Lachnospiraceae|g__Blautia	0.0000233394015777435	0.00000000163418299802153	0.0000233394015777435	0	0	0	0.49999708255778	1
k__Bacteria|p__Firmicutes|c__Erysipelotrichia|o__Erysipelotrichales|f__Erysipelotrichaceae|g__Candidatus Stoquefichus	0.0000233394015777435	0.00000000163418299802153	0.0000233394015777435	0	0	0	0.49999708255778	1
k__Bacteria|p__Proteobacteria|c__Gammaproteobacteria|o__Betaproteobacteriales|f__Neisseriaceae|g__Eikenella	0.0000233394015777435	0.00000000163418299802153	0.0000233394015777435	0	0	0	0.49999708255778	1
k__Bacteria|p__Bacteroidetes|c__Bacteroidia|o__Bacteroidales|f__Bacteroidales Incertae Sedis|g__Phocaeicola	0	0	0	0.0000233394015777435	0.00000000163418299802153	0.0000233394015777435	0.49999708255778	1
k__Bacteria|p__Bacteroidetes|c__Bacteroidia|o__Bacteroidales|f__Prevotellaceae|g__Prevotella 6	0.0000233394015777435	0.00000000163418299802153	0.0000233394015777435	0	0	0	0.49999708255778	1
k__Bacteria|p__Bacteroidetes|c__Bacteroidia|o__Sphingobacteriales|f__Lentimicrobiaceae|g__	0.0000233394015777435	0.00000000163418299802153	0.0000233394015777435	0	0	0	0.49999708255778	1
k__Bacteria|p__Bacteroidetes|c__Bacteroidia|o__Cytophagales|f__Spirosomaceae|g__Spirosoma	0	0	0	0.0000233394015777435	0.00000000163418299802153	0.0000233394015777435	0.49999708255778	1
k__Bacteria|p__Bacteroidetes|c__Bacteroidia|o__Chitinophagales|f__Chitinophagaceae|g__Ferruginibacter	0.0000233394015777435	0.00000000163418299802153	0.0000233394015777435	0	0	0	0.49999708255778	1
k__Bacteria|p__Bacteroidetes|c__Bacteroidia|o__Bacteroidales|f__F082|g__	0.0000233394015777435	0.00000000163418299802153	0.0000233394015777435	0	0	0	0.49999708255778	1
k__Bacteria|p__Bacteroidetes|c__Bacteroidia|o__Cytophagales|f__Microscillaceae|g__	0.0000233394015777435	0.00000000163418299802153	0.0000233394015777435	0	0	0	0.49999708255778	1
k__Bacteria|p__Firmicutes|c__Clostridia|o__Clostridiales|f__Ruminococcaceae|g__Ruminococcaceae UCG-005	0.00371096485086122	0.0000386455680829627	0.00358913026061388	0.000256733417355179	0.0000000494340356901514	0.00012836670867759	0.501021621621622	1
k__Bacteria|p__Firmicutes|c__Clostridia|o__Clostridiales|f__Lachnospiraceae|g__ASF356	0.0000233394015777435	0.00000000163418299802153	0.0000233394015777435	0.000560145637865845	0.000000941289406860403	0.000560145637865845	0.502632432432432	1
k__Bacteria|p__Epsilonbacteraeota|c__Campylobacteria|o__Campylobacterales|f__Helicobacteraceae|g__Helicobacter	0.00484292582738179	0.0000356627755658239	0.00344783872234109	0.0467138122578537	0.0063808113238789	0.0461187283861951	0.525886486486487	1
k__Bacteria|p__Proteobacteria|c__Gammaproteobacteria|o__Betaproteobacteriales|f__Nitrosomonadaceae|g__MND1	0.0000233394015777435	0.00000000163418299802153	0.0000233394015777435	0.0000583485039443589	0.00000000285982024653768	0.000030875126161889	0.526443243243243	1
k__Bacteria|p__Firmicutes|c__Clostridia|o__Clostridiales|f__Lachnospiraceae|g__GCA-900066575	0.00032675162208841	0.0000000911057021397005	0.000174265795209215	0.000140036409466461	0.0000000453485781950976	0.000122947926910945	0.539108108108108	1
k__Bacteria|p__Actinobacteria|c__Coriobacteriia|o__Coriobacteriales|f__Atopobiaceae|g__Coriobacteriaceae UCG-002	0.000863557858376511	0.000000658575748202678	0.00046853521682035	0.000385100126032769	0.000000265963282928005	0.000297748933906854	0.546994594594595	1
k__Bacteria|p__Actinobacteria|c__Actinobacteria|o__Corynebacteriales|f__Corynebacteriaceae|g__	0.000385100126032769	0.00000000857946073961305	0.0000534772872024908	0.000618494141810204	0.000000213669426991316	0.000266876642534409	0.54807027027027	1
k__Bacteria|p__Proteobacteria|c__Alphaproteobacteria|o__Rhodospirillales|f__|g__	0.000431778929188256	0.00000055929913107287	0.000431778929188256	0.0000583485039443589	0.0000000102136437376346	0.0000583485039443589	0.549059459459459	1
k__Bacteria|p__Firmicutes|c__Erysipelotrichia|o__Erysipelotrichales|f__Erysipelotrichaceae|g__	0.00123698828362041	0.000000323976779357769	0.000328621757931399	0.00619661111889091	0.00010138103628551	0.00581323307307017	0.557497297297297	1
k__Bacteria|p__Bacteroidetes|c__Bacteroidia|o__Sphingobacteriales|f__Sphingobacteriaceae|g__Pedobacter	0.0000700182047332306	0.0000000147076469821938	0.0000700182047332306	0.0000116697007888718	0.000000000408545749505384	0.0000116697007888718	0.566367567567568	1
k__Bacteria|p__Firmicutes|c__Clostridia|o__Clostridiales|f__Ruminococcaceae|g__Ruminiclostridium 9	0.00560145637865845	0.0000214584569470208	0.00267447545928921	0.00306913130747328	0.00000828203943397313	0.0016615293591521	0.579140540540541	1
k__Bacteria|p__Proteobacteria|c__Gammaproteobacteria|o__Pasteurellales|f__Pasteurellaceae|g__Aggregatibacter	0.0000700182047332306	0.0000000049025489940646	0.000040425029350905	0.000116697007888718	0.00000000531109474356999	0.0000420757045635997	0.580843243243243	1
k__Bacteria|p__Actinobacteria|c__Actinobacteria|o__Bifidobacteriales|f__Bifidobacteriaceae|g__Bifidobacterium	0.000175045511833077	0.00000001593328423071	0.0000728772580684124	0.000338421322877281	0.000000110715898115959	0.000192107520342089	0.581908108108108	1
k__Bacteria|p__Firmicutes|c__Clostridia|o__Clostridiales|f__Family XIII|g__[Eubacterium] nodatum group	0.000116697007888718	0.0000000408545749505383	0.000116697007888718	0.0000233394015777435	0.00000000163418299802153	0.0000233394015777435	0.583064864864865	1
k__Bacteria|p__Proteobacteria|c__Gammaproteobacteria|o__Enterobacteriales|f__Enterobacteriaceae|g__Proteus	0.0000350091023666153	0.00000000122563724851615	0.0000202125146754525	0.0000933576063109742	0.0000000175674672287315	0.0000765233455200252	0.609513513513513	1
k__Bacteria|p__Firmicutes|c__Clostridia|o__Clostridiales|f__Peptococcaceae|g__	0.00039676982682164	0.00000012297227060112	0.000202461741736655	0.00100359426784297	0.00000193323848665947	0.000802753280209114	0.612162162162162	1
k__Bacteria|p__Bacteroidetes|c__Bacteroidia|o__Bacteroidales|f__Dysgonomonadaceae|g__Proteiniphilum	0.00019838491341082	0.000000054336584684216	0.000134581554808743	0.0000933576063109742	0.0000000102136437376346	0.0000583485039443589	0.626751351351351	1
k__Bacteria|p__Bacteroidetes|c__Bacteroidia|o__Bacteroidales|f__Dysgonomonadaceae|g__Fermentimonas	0.0000700182047332306	0.00000000367691174554845	0.0000350091023666153	0.0000350091023666153	0.00000000367691174554845	0.0000350091023666153	0.628924324324324	1
k__Bacteria|p__Bacteroidetes|c__Bacteroidia|o__Bacteroidales|f__Prevotellaceae|g__Prevotellaceae UCG-003	0.0000466788031554871	0.00000000163418299802153	0.0000233394015777435	0.0000233394015777435	0.00000000163418299802153	0.0000233394015777435	0.629481081081081	1
k__Bacteria|p__Bacteroidetes|c__Bacteroidia|o__Chitinophagales|f__Chitinophagaceae|g__	0.000116697007888718	0.0000000102136437376346	0.0000583485039443589	0.0000583485039443589	0.0000000102136437376346	0.0000583485039443589	0.629481081081081	1
k__Bacteria|p__Firmicutes|c__Clostridia|o__Clostridiales|f__Lachnospiraceae|g__Tyzzerella	0.0000700182047332306	0.00000000367691174554845	0.0000350091023666153	0.0000350091023666153	0.00000000367691174554845	0.0000350091023666153	0.644243243243243	1
k__Bacteria|p__Firmicutes|c__Clostridia|o__Clostridiales|f__Ruminococcaceae|g__Ruminiclostridium 1	0.0000233394015777435	0.00000000163418299802153	0.0000233394015777435	0.0000816879055221024	0.0000000200187417257638	0.0000816879055221024	0.651297297297297	1
k__Bacteria|p__Firmicutes|c__Clostridia|o__Clostridiales|f__Lachnospiraceae|g__Lachnospiraceae UCG-008	0.000840218456798768	0.000000489029262157944	0.000403744664426229	0.00052513653549923	0.000000158107205058583	0.000229570036560076	0.657637837837838	1
k__Bacteria|p__Verrucomicrobia|c__Verrucomicrobiae|o__Verrucomicrobiales|f__Akkermansiaceae|g__Akkermansia	0.0000466788031554871	0.00000000285982024653768	0.000030875126161889	0.000151706110255333	0.0000000690442316664098	0.000151706110255333	0.658194594594595	1
k__Bacteria|p__Firmicutes|c__Clostridia|o__Clostridiales|f__Ruminococcaceae|g__Oscillibacter	0.00039676982682164	0.000000119295358855572	0.000199411934493711	0.000210054614199692	0.00000011153298961497	0.000192815101081295	0.661254054054054	1
k__Bacteria|p__Firmicutes|c__Erysipelotrichia|o__Erysipelotrichales|f__Erysipelotrichaceae|g__Turicibacter	0.000280072818932923	0.00000001593328423071	0.0000728772580684124	0.000221724314988564	0.00000000776236924060229	0.0000508670464400489	0.669583783783784	1
k__Bacteria|p__Firmicutes|c__Erysipelotrichia|o__Erysipelotrichales|f__Erysipelotrichaceae|g__Coprobacillus	0.0000816879055221024	0.0000000126649182346669	0.0000649741441771697	0.0000350091023666153	0.00000000367691174554845	0.0000350091023666153	0.677081081081081	1
k__Bacteria|p__Firmicutes|c__Bacilli|o__Bacillales|f__Bacillaceae|g__Bacillus	0.0000116697007888718	0.000000000408545749505384	0.0000116697007888718	0.0000350091023666153	0.00000000367691174554845	0.0000350091023666153	0.678637837837838	1
k__Bacteria|p__Firmicutes|c__Clostridia|o__Clostridiales|f__Syntrophomonadaceae|g__Syntrophomonas	0.0000700182047332306	0.0000000147076469821938	0.0000700182047332306	0.0000233394015777435	0.00000000163418299802153	0.0000233394015777435	0.678637837837838	1
k__Bacteria|p__Bacteroidetes|c__Bacteroidia|o__Bacteroidales|f__Tannerellaceae|g__Tannerella	0.0000350091023666153	0.00000000367691174554845	0.0000350091023666153	0.0000116697007888718	0.000000000408545749505384	0.0000116697007888718	0.678637837837838	1
k__Bacteria|p__Patescibacteria|c__Saccharimonadia|o__Saccharimonadales|f__Saccharimonadaceae|g__Candidatus Saccharimonas	0.000700182047332306	0.00000139845210055693	0.000682752297825238	0.000268403118144051	0.0000000371776632049899	0.00011132185051311	0.700875675675676	1
k__Bacteria|p__Bacteroidetes|c__Bacteroidia|o__Bacteroidales|f__Porphyromonadaceae|g__Porphyromonas	0.000583485039443589	0.00000015483883906254	0.000227184828617978	0.000420109228399384	0.0000000600562251772914	0.000141487602728168	0.703372972972973	1
k__Bacteria|p__Firmicutes|c__Bacilli|o__Lactobacillales|f__Streptococcaceae|g__Streptococcus	0.00134201559072025	0.000000299464034387446	0.000315945161057762	0.00173878541754189	0.00000112064099089327	0.000611184912251949	0.712297297297297	1
k__Bacteria|p__Firmicutes|c__Clostridia|o__Clostridiales|f__Lachnospiraceae|g__[Eubacterium] oxidoreducens group	0.0000583485039443589	0.0000000102136437376346	0.0000583485039443589	0.0000233394015777435	0.00000000163418299802153	0.0000233394015777435	0.716832432432432	1
k__Bacteria|p__Proteobacteria|c__Gammaproteobacteria|o__Betaproteobacteriales|f__Neisseriaceae|g__Neisseria	0.000315081921299538	0.0000000257383822188392	0.0000926253784856669	0.000245063716566307	0.0000000232871077218069	0.0000881043088651303	0.724227027027027	1
k__Bacteria|p__Epsilonbacteraeota|c__Campylobacteria|o__Campylobacterales|f__Campylobacteraceae|g__Campylobacter	0.000105027307099846	0.00000000857946073961305	0.0000534772872024908	0.0000700182047332306	0.00000000367691174554845	0.0000350091023666153	0.725291891891892	1
k__Bacteria|p__Firmicutes|c__Clostridia|o__Clostridiales|f__Lachnospiraceae|g__	0.0231293469635439	0.000797184290274618	0.0163011685703267	0.0127899920646035	0.000327976033699677	0.0104558760783857	0.728	1
k__Bacteria|p__Bacteroidetes|c__Bacteroidia|o__Bacteroidales|f__Prevotellaceae|g__Prevotellaceae UCG-001	0.00885730289875368	0.000191200636405768	0.00798332922210962	0.0175278905848854	0.000655936951206623	0.0147866713766895	0.73492972972973	1
k__Bacteria|p__Firmicutes|c__Clostridia|o__Clostridiales|f__Ruminococcaceae|g__Ruminiclostridium 5	0.000280072818932923	0.000000158107205058583	0.000229570036560076	0.000443448629977127	0.000000147485015571443	0.000221724314988564	0.736427027027027	1
k__Bacteria|p__Spirochaetes|c__Spirochaetia|o__Spirochaetales|f__Spirochaetaceae|g__Treponema 2	0.000116697007888718	0.000000029823839713893	0.0000997059672468554	0.0000583485039443589	0.0000000102136437376346	0.0000583485039443589	0.741616216216216	1
k__Bacteria|p__Firmicutes|c__Clostridia|o__Clostridiales|f__Lachnospiraceae|g__Lachnoclostridium	0.000128366708677589	0.0000000151161927316992	0.0000709840186983408	0.0000816879055221024	0.0000000126649182346669	0.0000649741441771697	0.747864864864865	1
k__Bacteria|p__Firmicutes|c__Clostridia|o__Clostridiales|f__Lachnospiraceae|g__[Ruminococcus] torques group	0.000268403118144051	0.00000000776236924060229	0.0000508670464400489	0.000221724314988564	0.0000000212443789742799	0.0000841514091271995	0.753794594594595	1
k__Bacteria|p__Firmicutes|c__Clostridia|o__Clostridiales|f__Christensenellaceae|g__Christensenellaceae R-7 group	0.0000816879055221024	0.00000000776236924060229	0.0000508670464400489	0.000116697007888718	0.0000000126649182346669	0.0000649741441771697	0.772935135135135	1
k__Bacteria|p__Tenericutes|c__Mollicutes|o__Mollicutes RF39|f__|g__	0.000361760724455025	0.000000125423545098153	0.000204469675908314	0.000571815338654717	0.000000658575748202678	0.00046853521682035	0.777335135135135	1
k__Bacteria|p__Firmicutes|c__Clostridia|o__Clostridiales|f__Lachnospiraceae|g__Lachnospiraceae NC2004 group	0.0000700182047332306	0.00000000367691174554845	0.0000350091023666153	0.0000466788031554871	0.00000000653673199208614	0.0000466788031554871	0.782497297297297	1
k__Bacteria|p__Actinobacteria|c__Coriobacteriia|o__Coriobacteriales|f__Eggerthellaceae|g__Paraeggerthella	0.0000700182047332306	0.0000000147076469821938	0.0000700182047332306	0.000105027307099846	0.00000000857946073961305	0.0000534772872024908	0.7846	1
k__Bacteria|p__Bacteroidetes|c__Bacteroidia|o__Bacteroidales|f__|g__	0.0000466788031554871	0.00000000163418299802153	0.0000233394015777435	0.0000350091023666153	0.00000000122563724851615	0.0000202125146754525	0.789745945945946	1
k__Bacteria|p__Acidobacteria|c__Holophagae|o__Subgroup 7|f__|g__	0.0000233394015777435	0.00000000163418299802153	0.0000233394015777435	0.0000350091023666153	0.00000000122563724851615	0.0000202125146754525	0.794724324324324	1
k__Bacteria|p__Proteobacteria|c__Alphaproteobacteria|o__Rhizobiales|f__Rhizobiaceae|g__Mesorhizobium	0.0000233394015777435	0.00000000163418299802153	0.0000233394015777435	0.0000350091023666153	0.00000000122563724851615	0.0000202125146754525	0.794724324324324	1
k__Bacteria|p__Bacteroidetes|c__Bacteroidia|o__Bacteroidales|f__Rs-E47 termite group|g__	0.0000233394015777435	0.00000000163418299802153	0.0000233394015777435	0.0000350091023666153	0.00000000122563724851615	0.0000202125146754525	0.794724324324324	1
k__Bacteria|p__Proteobacteria|c__Gammaproteobacteria|o__Betaproteobacteriales|f__Burkholderiaceae|g__Ralstonia	0.00184381272464174	0.000000240633446458671	0.000283215728411324	0.0019838491341082	0.000000174449035038799	0.00024114244409947	0.807281081081081	1
k__Bacteria|p__Proteobacteria|c__Alphaproteobacteria|o__Rhizobiales|f__Rhizobiaceae|g__Phyllobacterium	0.0000466788031554871	0.00000000653673199208614	0.0000466788031554871	0.0000816879055221024	0.0000000200187417257638	0.0000816879055221024	0.808810810810811	1
k__Bacteria|p__Fusobacteria|c__Fusobacteriia|o__Fusobacteriales|f__Fusobacteriaceae|g__Fusobacterium	0.00019838491341082	0.0000000249212907198284	0.0000911432768042134	0.000245063716566307	0.0000000257383822188392	0.0000926253784856669	0.8156	1
k__Bacteria|p__Firmicutes|c__Clostridia|o__Clostridiales|f__Ruminococcaceae|g__Ruminococcus 1	0.000805209354432152	0.000000699838868902722	0.000482990292829549	0.000583485039443589	0.000000448991778706416	0.000386864221963562	0.816756756756757	1
k__Bacteria|p__Firmicutes|c__Clostridia|o__Clostridiales|f__Ruminococcaceae|g__Ruminococcaceae UCG-010	0.000268403118144051	0.000000119295358855572	0.000199411934493711	0.000186715212621948	0.0000000457571239446029	0.000123500504647556	0.817832432432432	1
k__Bacteria|p__Firmicutes|c__Negativicutes|o__Selenomonadales|f__Veillonellaceae|g__Selenomonas	0.0000583485039443589	0.0000000102136437376346	0.0000583485039443589	0.0000350091023666153	0.00000000367691174554845	0.0000350091023666153	0.82007027027027	1
k__Bacteria|p__Firmicutes|c__Bacilli|o__Lactobacillales|f__Carnobacteriaceae|g__Granulicatella	0.00019838491341082	0.0000000114392809861507	0.000061750252323778	0.000163375811044205	0.0000000212443789742799	0.0000841514091271995	0.825405405405405	1
k__Bacteria|p__Fusobacteria|c__Fusobacteriia|o__Fusobacteriales|f__Leptotrichiaceae|g__Leptotrichia	0.000140036409466461	0.00000000367691174554845	0.0000350091023666153	0.000186715212621948	0.0000000567878591812483	0.000137583743203001	0.826978378378378	1
k__Bacteria|p__Firmicutes|c__Clostridia|o__Clostridiales|f__Peptostreptococcaceae|g__Filifactor	0.0000350091023666153	0.00000000122563724851615	0.0000202125146754525	0.0000466788031554871	0.00000000285982024653768	0.000030875126161889	0.83054054054054	1
k__Bacteria|p__Firmicutes|c__Clostridia|o__Clostridiales|f__Lachnospiraceae|g__A2	0.000175045511833077	0.0000000232871077218069	0.0000881043088651304	0.000221724314988564	0.0000000567878591812483	0.000137583743203001	0.842848648648649	1
k__Bacteria|p__Firmicutes|c__Clostridia|o__Clostridiales|f__Ruminococcaceae|g__Ruminiclostridium 6	0.0000466788031554871	0.00000000163418299802153	0.0000233394015777435	0.0000350091023666153	0.00000000367691174554845	0.0000350091023666153	0.844432432432432	1
k__Bacteria|p__Proteobacteria|c__Alphaproteobacteria|o__Rhizobiales|f__Beijerinckiaceae|g__Microvirga	0.0000350091023666153	0.00000000367691174554845	0.0000350091023666153	0.0000233394015777435	0.00000000163418299802153	0.0000233394015777435	0.847654054054054	1
k__Bacteria|p__Firmicutes|c__Clostridia|o__Clostridiales|f__Family XIII|g__Family XIII AD3011 group	0.0000466788031554871	0.00000000653673199208614	0.0000466788031554871	0.0000700182047332306	0.0000000147076469821938	0.0000700182047332306	0.847654054054054	1
k__Bacteria|p__Bacteroidetes|c__Bacteroidia|o__Cytophagales|f__Cytophagaceae|g__Cytophaga	0.0000350091023666153	0.00000000367691174554845	0.0000350091023666153	0.0000233394015777435	0.00000000163418299802153	0.0000233394015777435	0.847654054054054	1
k__Bacteria|p__Bacteroidetes|c__Bacteroidia|o__Bacteroidales|f__Prevotellaceae|g__Prevotella 1	0.00012836670867759	0.0000000261469279683445	0.0000933576063109742	0.000175045511833077	0.0000000600562251772914	0.000141487602728168	0.861318918918919	1
k__Bacteria|p__Firmicutes|c__Clostridia|o__Clostridiales|f__Lachnospiraceae|g__Acetatifactor	0.0000816879055221024	0.00000000163418299802153	0.0000233394015777435	0.000105027307099846	0.0000000232871077218069	0.0000881043088651304	0.870621621621622	1
k__Bacteria|p__Proteobacteria|c__Gammaproteobacteria|o__Betaproteobacteriales|f__Burkholderiaceae|g__Rhizobacter	0.0000466788031554871	0.00000000285982024653768	0.000030875126161889	0.0000350091023666153	0.00000000367691174554845	0.0000350091023666153	0.872243243243243	1
k__Bacteria|p__Firmicutes|c__Clostridia|o__Clostridiales|f__Lachnospiraceae|g__Lachnospiraceae UCG-001	0.000105027307099846	0.00000001593328423071	0.0000728772580684124	0.0000816879055221024	0.0000000126649182346669	0.0000649741441771697	0.87814054054054	1
k__Bacteria|p__Bacteroidetes|c__Bacteroidia|o__Bacteroidales|f__Prevotellaceae|g__Prevotella 2	0.0000350091023666153	0.00000000122563724851615	0.0000202125146754525	0.0000466788031554871	0.00000000653673199208614	0.0000466788031554871	0.882378378378378	1
k__Bacteria|p__Bacteroidetes|c__Bacteroidia|o__Flavobacteriales|f__Flavobacteriaceae|g__Capnocytophaga	0.0000466788031554871	0.00000000653673199208614	0.0000466788031554871	0.0000350091023666153	0.00000000367691174554845	0.0000350091023666153	0.900486486486486	1
k__Bacteria|p__Proteobacteria|c__Deltaproteobacteria|o__Desulfovibrionales|f__Desulfovibrionaceae|g__Desulfovibrio	0.000513466834710358	0.000000194059231015057	0.000254335232200245	0.000653503244176819	0.00000128119947044888	0.000653503244176819	0.90467027027027	1
k__Bacteria|p__Bacteroidetes|c__Bacteroidia|o__Bacteroidales|f__Rikenellaceae|g__Rikenellaceae RC9 gut group	0.00695514167016758	0.0000496828400516002	0.00406951430564714	0.00820379965457686	0.000083099839632393	0.00526307386839013	0.908448648648649	1
k__Bacteria|p__Actinobacteria|c__Coriobacteriia|o__Coriobacteriales|f__|g__	0.0000700182047332306	0.00000000122563724851615	0.0000202125146754525	0.0000816879055221024	0.0000000126649182346669	0.0000649741441771697	0.914351351351351	1
k__Bacteria|p__Firmicutes|c__Clostridia|o__Clostridiales|f__Ruminococcaceae|g__	0.00308080100826215	0.00000603871472343907	0.00141876879998576	0.00278905848854035	0.00000422763141588171	0.00118710171087425	0.919405405405405	1
k__Bacteria|p__Proteobacteria|c__Gammaproteobacteria|o__Betaproteobacteriales|f__Neisseriaceae|g__Kingella	0.0000583485039443589	0.0000000102136437376346	0.0000583485039443589	0.0000466788031554871	0.00000000653673199208614	0.0000466788031554871	0.919962162162162	1
k__Bacteria|p__Actinobacteria|c__Actinobacteria|o__Micrococcales|f__Micrococcaceae|g__Rothia	0.000291742519721794	0.0000000739467806604744	0.00015699976715532	0.000315081921299538	0.00000000857946073961305	0.0000534772872024908	0.927681081081081	1
k__Bacteria|p__Firmicutes|c__Clostridia|o__Clostridiales|f__Ruminococcaceae|g__Ruminococcaceae UCG-003	0.000245063716566307	0.0000000527024016861945	0.000132542322405832	0.000280072818932923	0.000000158107205058583	0.000229570036560076	0.931183783783784	1
k__Bacteria|p__Bacteroidetes|c__Bacteroidia|o__Bacteroidales|f__Prevotellaceae|g__Prevotella 7	0.000233394015777435	0.000000029823839713893	0.0000997059672468554	0.000256733417355179	0.0000000886544276426682	0.000171905427142046	0.938421621621622	1
k__Bacteria|p__Bacteroidetes|c__Bacteroidia|o__Bacteroidales|f__Prevotellaceae|g__Prevotella	0.000140036409466461	0.00000000857946073961305	0.0000534772872024908	0.000151706110255333	0.000000029823839713893	0.0000997059672468554	0.944913513513513	1
k__Bacteria|p__Firmicutes|c__Clostridia|o__Clostridiales|f__Lachnospiraceae|g__[Eubacterium] xylanophilum group	0.000151706110255333	0.000000029823839713893	0.0000997059672468554	0.000140036409466461	0.0000000196101959762584	0.0000808500587018101	0.950481081081081	1
k__Bacteria|p__Firmicutes|c__Clostridia|o__Clostridiales|f__Ruminococcaceae|g__Ruminococcaceae NK4A214 group	0.000151706110255333	0.0000000126649182346669	0.0000649741441771697	0.000163375811044205	0.0000000800749669030552	0.000163375811044205	0.957372972972973	1
k__Bacteria|p__Firmicutes|c__Clostridia|o__Clostridiales|f__Family XIII|g__Mogibacterium	0.0000466788031554871	0.000000000408545749505384	0.0000116697007888718	0.0000466788031554871	0.00000000285982024653768	0.000030875126161889	0.972810810810811	1
k__Bacteria|p__Firmicutes|c__Clostridia|o__Clostridiales|f__Lachnospiraceae|g__Lachnoanaerobaculum	0.000116697007888718	0.0000000151161927316992	0.0000709840186983408	0.000116697007888718	0.0000000212443789742799	0.0000841514091271995	0.975686486486486	1
k__Bacteria|p__Firmicutes|c__Clostridia|o__|f__|g__	0.0000350091023666153	0.00000000367691174554845	0.0000350091023666153	0.0000350091023666153	0.00000000367691174554845	0.0000350091023666153	0.976924324324324	1
k__Bacteria|p__Firmicutes|c__Clostridia|o__Clostridiales|f__Clostridiaceae 1|g__Clostridium sensu stricto 1	0.000746860850487793	0.0000000322751142109253	0.000103722569403393	0.000746860850487793	0.000000129100456843701	0.000207445138806787	0.976924324324324	1
k__Bacteria|p__Firmicutes|c__Clostridia|o__Clostridiales|f__Ruminococcaceae|g__Ruminococcus 2	0.0000583485039443589	0.000000000408545749505384	0.0000116697007888718	0.0000583485039443589	0.00000000285982024653768	0.000030875126161889	0.976924324324324	1
k__Bacteria|p__Actinobacteria|c__Coriobacteriia|o__Coriobacteriales|f__Eggerthellaceae|g__Adlercreutzia	0.0000466788031554871	0.00000000653673199208614	0.0000466788031554871	0.0000466788031554871	0.00000000163418299802153	0.0000233394015777435	0.976924324324324	1
k__Bacteria|p__Acidobacteria|c__Acidobacteriia|o__Solibacterales|f__Solibacteraceae (Subgroup 3)|g__Candidatus Solibacter	0	0	0	0.0000116697007888718	0.000000000408545749505384	0.0000116697007888718	1	1
k__Bacteria|p__Chloroflexi|c__Anaerolineae|o__SBR1031|f__A4b|g__	0.0000116697007888718	0.000000000408545749505384	0.0000116697007888718	0	0	0	1	1
k__Bacteria|p__Gemmatimonadetes|c__Gemmatimonadetes|o__Gemmatimonadales|f__Gemmatimonadaceae|g__Gemmatimonas	0.0000116697007888718	0.000000000408545749505384	0.0000116697007888718	0	0	0	1	1
k__Bacteria|p__Actinobacteria|c__Thermoleophilia|o__Gaiellales|f__|g__	0	0	0	0.0000116697007888718	0.000000000408545749505384	0.0000116697007888718	1	1
k__Bacteria|p__Actinobacteria|c__Actinobacteria|o__Bifidobacteriales|f__Bifidobacteriaceae|g__Scardovia	0	0	0	0.0000116697007888718	0.000000000408545749505384	0.0000116697007888718	1	1
k__Bacteria|p__Actinobacteria|c__MB-A2-108|o__|f__|g__	0.0000116697007888718	0.000000000408545749505384	0.0000116697007888718	0	0	0	1	1
k__Bacteria|p__Actinobacteria|c__Coriobacteriia|o__Coriobacteriales|f__Atopobiaceae|g__Olsenella	0	0	0	0.0000116697007888718	0.000000000408545749505384	0.0000116697007888718	1	1
k__Archaea|p__Euryarchaeota|c__Thermoplasmata|o__Methanomassiliicoccales|f__Methanomassiliicoccaceae|g__	0.0000116697007888718	0.000000000408545749505384	0.0000116697007888718	0	0	0	1	1
k__Archaea|p__Euryarchaeota|c__Thermoplasmata|o__Methanomassiliicoccales|f__Methanomethylophilaceae|g__RumEn M2	0.0000116697007888718	0.000000000408545749505384	0.0000116697007888718	0	0	0	1	1
k__Bacteria|p__Proteobacteria|c__Alphaproteobacteria|o__Rhizobiales|f__Rhizobiaceae|g__Aminobacter	0.0000116697007888718	0.000000000408545749505384	0.0000116697007888718	0	0	0	1	1
k__Bacteria|p__Proteobacteria|c__Alphaproteobacteria|o__Acetobacterales|f__Acetobacteraceae|g__Craurococcus	0.0000116697007888718	0.000000000408545749505384	0.0000116697007888718	0	0	0	1	1
k__Bacteria|p__Proteobacteria|c__Alphaproteobacteria|o__Rhizobiales|f__Beijerinckiaceae|g__	0.0000233394015777435	0.00000000163418299802153	0.0000233394015777435	0.0000116697007888718	0.000000000408545749505384	0.0000116697007888718	1	1
k__Bacteria|p__Proteobacteria|c__Deltaproteobacteria|o__Bdellovibrionales|f__Bdellovibrionaceae|g__Bdellovibrio	0	0	0	0.0000116697007888718	0.000000000408545749505384	0.0000116697007888718	1	1
k__Bacteria|p__Firmicutes|c__Clostridia|o__Clostridiales|f__Clostridiaceae 1|g__Clostridium sensu stricto 13	0	0	0	0.0000116697007888718	0.000000000408545749505384	0.0000116697007888718	1	1
k__Bacteria|p__Firmicutes|c__Clostridia|o__Clostridiales|f__Family XI|g__Parvimonas	0.0000233394015777435	0.00000000163418299802153	0.0000233394015777435	0.0000233394015777435	0.00000000163418299802153	0.0000233394015777435	1	1
k__Bacteria|p__Firmicutes|c__Clostridia|o__Clostridiales|f__Peptostreptococcaceae|g__Romboutsia	0.0000116697007888718	0.000000000408545749505384	0.0000116697007888718	0.0000116697007888718	0.000000000408545749505384	0.0000116697007888718	1	1
k__Bacteria|p__Firmicutes|c__Clostridia|o__Clostridiales|f__Family XIII|g__	0.0000233394015777435	0.00000000163418299802153	0.0000233394015777435	0.0000233394015777435	0.00000000163418299802153	0.0000233394015777435	1	1
k__Bacteria|p__Firmicutes|c__Clostridia|o__Clostridiales|f__Ruminococcaceae|g__Ruminococcaceae UCG-009	0.0000116697007888718	0.000000000408545749505384	0.0000116697007888718	0	0	0	1	1
k__Bacteria|p__Firmicutes|c__Clostridia|o__Clostridiales|f__Lachnospiraceae|g__Anaerostipes	0.0000116697007888718	0.000000000408545749505384	0.0000116697007888718	0	0	0	1	1
k__Bacteria|p__Firmicutes|c__Clostridia|o__Clostridiales|f__Lachnospiraceae|g__Catonella	0.0000116697007888718	0.000000000408545749505384	0.0000116697007888718	0	0	0	1	1
k__Bacteria|p__Firmicutes|c__Erysipelotrichia|o__Erysipelotrichales|f__Erysipelotrichaceae|g__Eggerthia	0.0000116697007888718	0.000000000408545749505384	0.0000116697007888718	0	0	0	1	1
k__Bacteria|p__Firmicutes|c__Erysipelotrichia|o__Erysipelotrichales|f__Erysipelotrichaceae|g__Erysipelatoclostridium	0.0000116697007888718	0.000000000408545749505384	0.0000116697007888718	0	0	0	1	1
k__Bacteria|p__Actinobacteria|c__Coriobacteriia|o__Coriobacteriales|f__Eggerthellaceae|g__	0.0000116697007888718	0.000000000408545749505384	0.0000116697007888718	0	0	0	1	1
k__Bacteria|p__Proteobacteria|c__Gammaproteobacteria|o__Betaproteobacteriales|f__Burkholderiaceae|g__Variovorax	0.0000116697007888718	0.000000000408545749505384	0.0000116697007888718	0	0	0	1	1
k__Bacteria|p__Bacteroidetes|c__Bacteroidia|o__Bacteroidales|f__p-2534-18B5 gut group|g__	0.0000116697007888718	0.000000000408545749505384	0.0000116697007888718	0	0	0	1	1
k__Bacteria|p__Bacteroidetes|c__Bacteroidia|o__Bacteroidales|f__Prolixibacteraceae|g__WCHB1-32	0.0000116697007888718	0.000000000408545749505384	0.0000116697007888718	0	0	0	1	1
k__Bacteria|p__Bacteroidetes|c__Bacteroidia|o__Bacteroidales|f__Prolixibacteraceae|g__	0.0000116697007888718	0.000000000408545749505384	0.0000116697007888718	0	0	0	1	1
