# Supplementary material for: Neuroprotective Effects of Oligosaccharides From Periplaneta Americana on Parkinson’s Disease Models In Vitro and In Vivo
Source: Front Pharmacol. 2022 Jul 18;13:936818. doi: 10.3389/fphar.2022.936818 (PMC9340460; doi:10.3389/fphar.2022.936818)
Supplement: Supplementary file 2 [file DataSheet1.zip › 16S rRNA/05.TaxaVariation/Metastat/A-C_metastat_result_Genus.csv]

taxa	mean(group1)	variance(group1)	std.err(group1)	mean(group2)	variance(group2)	std.err(group2)	pvalue	qvalue
k__Bacteria|p__Proteobacteria|c__Gammaproteobacteria|o__Betaproteobacteriales|f__Burkholderiaceae|g__Noviherbaspirillum	0	0	0	0.0000350091023666153	0	0	0	0
k__Bacteria|p__Firmicutes|c__Erysipelotrichia|o__Erysipelotrichales|f__Erysipelotrichaceae|g__Faecalibaculum	0.0000583485039443589	0.00000000285982024653768	0.000030875126161889	0.00059515474023246	0.00000000857946073961306	0.0000534772872024908	0.00112021857923497	0.301708327439326
k__Bacteria|p__Firmicutes|c__Erysipelotrichia|o__Erysipelotrichales|f__Erysipelotrichaceae|g__Allobaculum	0.00133034588993138	0.000000493931811152009	0.000405763400334073	0.0170260934509639	0.0000119871408362375	0.00199892811578585	0.00331693989071038	0.595567332538767
k__Bacteria|p__Proteobacteria|c__Gammaproteobacteria|o__Betaproteobacteriales|f__Burkholderiaceae|g__Pelomonas	0.000361760724455025	0.00000000163418299802153	0.0000233394015777435	0.000105027307099846	0.00000000367691174554845	0.0000350091023666153	0.0050655737704918	0.609303646633566
k__Bacteria|p__Bacteroidetes|c__Bacteroidia|o__Bacteroidales|f__Rikenellaceae|g__	0.00540307146524763	0.000000129100456843701	0.000207445138806787	0.0111562339541614	0.00000365893573257021	0.0011043754996332	0.00565573770491803	0.609303646633566
k__Bacteria|p__Bacteroidetes|c__Bacteroidia|o__Bacteroidales|f__Tannerellaceae|g__Parabacteroides	0.00984922746580778	0.00000348244396878389	0.00107741108972448	0.0042594407879382	0.000000355843347819189	0.000344404484978148	0.00900546448087432	0.644952652260543
k__Bacteria|p__Verrucomicrobia|c__Verrucomicrobiae|o__Verrucomicrobiales|f__Akkermansiaceae|g__Akkermansia	0.0000466788031554871	0.00000000285982024653768	0.000030875126161889	0.0104560519068291	0.0000141638725896021	0.00217285316190504	0.00959562841530055	0.644952652260543
k__Bacteria|p__Proteobacteria|c__Gammaproteobacteria|o__Pasteurellales|f__Pasteurellaceae|g__Actinobacillus	0.000210054614199692	0.00000000122563724851615	0.0000202125146754525	0.0000466788031554871	0.00000000285982024653768	0.000030875126161889	0.0101857923497268	0.644952652260543
k__Bacteria|p__Bacteroidetes|c__Bacteroidia|o__Bacteroidales|f__Bacteroidaceae|g__Bacteroides	0.0462937030294543	0.000214940412818027	0.0084644435300069	0.00933576063109742	0.000000810554767018681	0.000519793153417357	0.010775956284153	0.644952652260543
k__Bacteria|p__Actinobacteria|c__Coriobacteriia|o__Coriobacteriales|f__Atopobiaceae|g__Olsenella	0	0	0	0.0000466788031554871	0.000000000408545749505384	0.0000116697007888718	0.0145628415300546	0.711064504111359
k__Archaea|p__Euryarchaeota|c__Methanobacteria|o__Methanobacteriales|f__Methanobacteriaceae|g__Methanobacterium	0	0	0	0.0000933576063109742	0.00000000163418299802153	0.0000233394015777435	0.0145628415300546	0.711064504111359
k__Bacteria|p__Proteobacteria|c__Gammaproteobacteria|o__Enterobacteriales|f__Enterobacteriaceae|g__Proteus	0.0000350091023666153	0.00000000122563724851615	0.0000202125146754525	0.00012836670867759	0.000000000408545749505384	0.0000116697007888718	0.0167814207650273	0.711064504111359
k__Bacteria|p__Firmicutes|c__Bacilli|o__Bacillales|f__Staphylococcaceae|g__Staphylococcus	0.000770200252065537	0.0000000698613231654206	0.000152601139320147	0.00184381272464174	0.000000152387564565508	0.000225379357650982	0.0178907103825137	0.711064504111359
k__Bacteria|p__Proteobacteria|c__Deltaproteobacteria|o__Desulfovibrionales|f__Desulfovibrionaceae|g__	0.000186715212621948	0.0000000322751142109253	0.000103722569403393	0.000770200252065537	0.0000000379947547040007	0.000112538518893163	0.0184808743169399	0.711064504111359
k__Bacteria|p__Bacteroidetes|c__Bacteroidia|o__Bacteroidales|f__Muribaculaceae|g__	0.420190916304906	0.00148955902833388	0.022282721470038	0.524693086869253	0.000896617788972236	0.0172879321008638	0.0202295081967213	0.718764899576492
k__Bacteria|p__Firmicutes|c__Bacilli|o__Lactobacillales|f__Enterococcaceae|g__Enterococcus	0.000385100126032769	0.0000000477998526921299	0.000126227113690799	0.00110862157494282	0.0000000739467806604744	0.00015699976715532	0.0213497267759563	0.718764899576492
k__Bacteria|p__Firmicutes|c__Erysipelotrichia|o__Erysipelotrichales|f__Erysipelotrichaceae|g__	0.00123698828362041	0.000000323976779357769	0.000328621757931399	0.00267236148065164	0.000000289658936399317	0.000310729752035064	0.0263606557377049	0.835260241932459
k__Bacteria|p__Proteobacteria|c__Gammaproteobacteria|o__Betaproteobacteriales|f__Burkholderiaceae|g__	0	0	0	0.000105027307099846	0.00000000367691174554845	0.0000350091023666153	0.028568306010929	0.842193040457951
k__Bacteria|p__Bacteroidetes|c__Bacteroidia|o__Bacteroidales|f__Prevotellaceae|g__Prevotellaceae Ga6A1 group	0.0129767072772254	0.00006644220378781	0.00470610255547022	0.000186715212621948	0.0000000212443789742799	0.0000841514091271995	0.0324098360655738	0.842193040457951
k__Bacteria|p__Bacteroidetes|c__Bacteroidia|o__Sphingobacteriales|f__Lentimicrobiaceae|g__	0.0000233394015777435	0.00000000163418299802153	0.0000233394015777435	0.0000933576063109742	0.000000000408545749505383	0.0000116697007888718	0.0335081967213115	0.842193040457951
k__Bacteria|p__Proteobacteria|c__Alphaproteobacteria|o__Rhizobiales|f__Rhizobiaceae|g__Phyllobacterium	0.0000466788031554871	0.00000000653673199208614	0.0000466788031554871	0.000256733417355179	0.0000000126649182346669	0.0000649741441771697	0.0356666666666667	0.842193040457951
k__Bacteria|p__Bacteroidetes|c__Bacteroidia|o__Sphingobacteriales|f__Sphingobacteriaceae|g__Mucilaginibacter	0.000105027307099846	0.0000000049025489940646	0.000040425029350905	0	0	0	0.0373169398907104	0.842193040457951
k__Bacteria|p__Actinobacteria|c__Coriobacteriia|o__Coriobacteriales|f__Eggerthellaceae|g__Enterorhabdus	0.00112029127573169	0.000000387301370531104	0.000359305520196533	0.000186715212621948	0.000000000408545749505383	0.0000116697007888718	0.0379071038251366	0.842193040457951
k__Bacteria|p__Bacteroidetes|c__Bacteroidia|o__Bacteroidales|f__Prevotellaceae|g__Prevotella 7	0.000233394015777435	0.000000029823839713893	0.0000997059672468554	0.00052513653549923	0.00000000857946073961306	0.0000534772872024908	0.0384972677595628	0.842193040457951
k__Bacteria|p__Bacteroidetes|c__Bacteroidia|o__Bacteroidales|f__Porphyromonadaceae|g__Porphyromonas	0.000583485039443589	0.00000015483883906254	0.000227184828617978	0.00121364888204266	0.0000000249212907198284	0.0000911432768042134	0.0390874316939891	0.842193040457951
k__Bacteria|p__Firmicutes|c__Clostridia|o__Clostridiales|f__Ruminococcaceae|g__[Eubacterium] coprostanoligenes group	0.000268403118144051	0.000000140131192080347	0.000216125883133223	0.000805209354432152	0.0000000159332842307099	0.0000728772580684124	0.0488360655737705	1
k__Bacteria|p__Bacteroidetes|c__Bacteroidia|o__Bacteroidales|f__Marinifilaceae|g__Odoribacter	0.00112029127573169	0.000000383624458785555	0.000357595888672094	0.0020655370396303	0.000000158107205058583	0.000229570036560076	0.0537103825136612	1
k__Bacteria|p__Actinobacteria|c__Actinobacteria|o__Corynebacteriales|f__Corynebacteriaceae|g__	0.000385100126032769	0.00000000857946073961305	0.0000534772872024908	0.00019838491341082	0.0000000126649182346669	0.0000649741441771697	0.0549125683060109	1
k__Bacteria|p__Firmicutes|c__Clostridia|o__Clostridiales|f__Ruminococcaceae|g__Ruminococcaceae UCG-014	0.0184964757503618	0.00013841039738343	0.00679240746185106	0.00344256173271717	0.000000483309621664869	0.000401376640104557	0.0570874316939891	1
k__Bacteria|p__Bacteroidetes|c__Bacteroidia|o__Bacteroidales|f__Rikenellaceae|g__Alistipes	0.0168277085375531	0.0000447619064988078	0.00386272384459498	0.00836717546562106	0.00000559380840222771	0.00136550459565048	0.0626885245901639	1
k__Bacteria|p__Proteobacteria|c__Alphaproteobacteria|o__Rhizobiales|f__Rhizobiaceae|g__Mesorhizobium	0.0000233394015777435	0.00000000163418299802153	0.0000233394015777435	0.000140036409466461	0.00000000857946073961305	0.0000534772872024908	0.0670491803278689	1
k__Bacteria|p__Acidobacteria|c__Subgroup 25|o__|f__|g__	0	0	0	0.0000466788031554871	0.00000000163418299802153	0.0000233394015777435	0.0670491803278689	1
k__Bacteria|p__Firmicutes|c__Clostridia|o__Clostridiales|f__Family XI|g__Sedimentibacter	0	0	0	0.0000466788031554871	0.00000000163418299802153	0.0000233394015777435	0.0670491803278689	1
k__Bacteria|p__Bacteroidetes|c__Bacteroidia|o__Bacteroidales|f__Prolixibacteraceae|g__BSV13	0	0	0	0.0000466788031554871	0.00000000163418299802153	0.0000233394015777435	0.0670491803278689	1
k__Bacteria|p__Firmicutes|c__Clostridia|o__Clostridiales|f__Lachnospiraceae|g__Tyzzerella	0.0000700182047332306	0.00000000367691174554845	0.0000350091023666153	0	0	0	0.0744371584699454	1
k__Bacteria|p__Firmicutes|c__Clostridia|o__Clostridiales|f__Lachnospiraceae|g__A2	0.000175045511833077	0.0000000232871077218069	0.0000881043088651304	0	0	0	0.0831311475409836	1
k__Bacteria|p__Actinobacteria|c__Coriobacteriia|o__Coriobacteriales|f__Eggerthellaceae|g__Gordonibacter	0.00270737058301825	0.00000393470411348635	0.00114523710987235	0.000420109228399384	0.0000000600562251772914	0.000141487602728168	0.0842513661202186	1
k__Bacteria|p__Firmicutes|c__Clostridia|o__Clostridiales|f__Ruminococcaceae|g__	0.00308080100826215	0.00000603871472343907	0.00141876879998576	0.000315081921299538	0.0000000477998526921299	0.000126227113690799	0.0869781420765027	1
k__Bacteria|p__Firmicutes|c__Clostridia|o__Clostridiales|f__Lachnospiraceae|g__Lachnospiraceae UCG-008	0.000840218456798768	0.000000489029262157944	0.000403744664426229	0.0000700182047332306	0.00000000122563724851615	0.0000202125146754525	0.0902677595628415	1
k__Bacteria|p__Proteobacteria|c__Gammaproteobacteria|o__Enterobacteriales|f__Enterobacteriaceae|g__Escherichia-Shigella	0.00637165663072399	0.0000203602859723503	0.00260514145312369	0.00140036409466461	0.0000000784407839050336	0.00016170011740362	0.0924535519125683	1
k__Bacteria|p__Firmicutes|c__Bacilli|o__Bacillales|f__Staphylococcaceae|g__	0	0	0	0.0000583485039443589	0.00000000285982024653768	0.000030875126161889	0.0935628415300546	1
k__Bacteria|p__Firmicutes|c__Clostridia|o__Clostridiales|f__Peptostreptococcaceae|g__Peptostreptococcus	0.0000583485039443589	0.00000000285982024653768	0.000030875126161889	0	0	0	0.0935628415300546	1
k__Bacteria|p__Proteobacteria|c__Gammaproteobacteria|o__Betaproteobacteriales|f__Burkholderiaceae|g__Parasutterella	0	0	0	0.0000583485039443589	0.00000000285982024653768	0.000030875126161889	0.0935628415300546	1
k__Bacteria|p__Bacteroidetes|c__Bacteroidia|o__Bacteroidales|f__Bacteroidales Incertae Sedis|g__Phocaeicola	0	0	0	0.0000583485039443589	0.00000000285982024653768	0.000030875126161889	0.0935628415300546	1
k__Bacteria|p__Firmicutes|c__Clostridia|o__Clostridiales|f__Lachnospiraceae|g__GCA-900066575	0.00032675162208841	0.0000000911057021397005	0.000174265795209215	0	0	0	0.105540983606557	1
k__Bacteria|p__Firmicutes|c__Clostridia|o__Clostridiales|f__Ruminococcaceae|g__Ruminiclostridium 9	0.00560145637865845	0.0000214584569470208	0.00267447545928921	0.00059515474023246	0.0000000257383822188392	0.0000926253784856669	0.107775956284153	1
k__Bacteria|p__Firmicutes|c__Clostridia|o__Clostridiales|f__Lachnospiraceae|g__Lachnospiraceae FCS020 group	0.000128366708677589	0.0000000151161927316992	0.0000709840186983408	0	0	0	0.113950819672131	1
k__Bacteria|p__Firmicutes|c__Clostridia|o__Clostridiales|f__Lachnospiraceae|g__Lachnoclostridium	0.000128366708677589	0.0000000151161927316992	0.0000709840186983408	0	0	0	0.113950819672131	1
k__Bacteria|p__Bacteroidetes|c__Bacteroidia|o__Bacteroidales|f__Prevotellaceae|g__Prevotellaceae NK3B31 group	0.00557811697708071	0.00000256934421863936	0.000925444797316288	0.00729356299304486	0.000000245535995452736	0.00028608623143657	0.124934426229508	1
k__Bacteria|p__Firmicutes|c__Clostridia|o__Clostridiales|f__Lachnospiraceae|g__Acetatifactor	0.0000816879055221024	0.00000000163418299802153	0.0000233394015777435	0.0000233394015777435	0.00000000163418299802153	0.0000233394015777435	0.126562841530055	1
k__Bacteria|p__Bacteroidetes|c__Bacteroidia|o__Bacteroidales|f__Prevotellaceae|g__Prevotella 9	0.0000350091023666153	0.00000000122563724851615	0.0000202125146754525	0.000315081921299538	0.0000000747638721594852	0.000157864786193212	0.12768306010929	1
k__Bacteria|p__Proteobacteria|c__Gammaproteobacteria|o__Pasteurellales|f__Pasteurellaceae|g__Rodentibacter	0	0	0	0.000163375811044205	0.0000000261469279683445	0.0000933576063109742	0.128830601092896	1
k__Bacteria|p__Firmicutes|c__Bacilli|o__Bacillales|f__Bacillaceae XI|g__Gemella	0.000233394015777435	0.00000000285982024653769	0.000030875126161889	0.000315081921299538	0.00000000367691174554845	0.0000350091023666153	0.129420765027322	1
k__Bacteria|p__Patescibacteria|c__Saccharimonadia|o__Saccharimonadales|f__Saccharimonadaceae|g__	0	0	0	0.0000350091023666153	0.00000000122563724851615	0.0000202125146754525	0.131131147540984	1
k__Bacteria|p__Firmicutes|c__Clostridia|o__Clostridiales|f__Lachnospiraceae|g__[Eubacterium] hallii group	0	0	0	0.0000350091023666153	0.00000000122563724851615	0.0000202125146754525	0.131131147540984	1
k__Bacteria|p__Firmicutes|c__Clostridia|o__Clostridiales|f__Lachnospiraceae|g__[Eubacterium] eligens group	0	0	0	0.0000350091023666153	0.00000000122563724851615	0.0000202125146754525	0.131131147540984	1
k__Bacteria|p__Bacteroidetes|c__Bacteroidia|o__Bacteroidales|f__Prevotellaceae|g__Paraprevotella	0.0000350091023666153	0.00000000122563724851615	0.0000202125146754525	0	0	0	0.131131147540984	1
k__Bacteria|p__Proteobacteria|c__Gammaproteobacteria|o__Betaproteobacteriales|f__Nitrosomonadaceae|g__GOUTA6	0	0	0	0.0000350091023666153	0.00000000122563724851615	0.0000202125146754525	0.131131147540984	1
k__Bacteria|p__Bacteroidetes|c__Bacteroidia|o__Bacteroidetes VC2.1 Bac22|f__|g__	0	0	0	0.0000350091023666153	0.00000000122563724851615	0.0000202125146754525	0.131131147540984	1
k__Bacteria|p__Bacteroidetes|c__Bacteroidia|o__Bacteroidales|f__Rikenellaceae|g__hoa5-07d05 gut group	0	0	0	0.0000350091023666153	0.00000000122563724851615	0.0000202125146754525	0.131131147540984	1
k__Bacteria|p__Actinobacteria|c__Coriobacteriia|o__Coriobacteriales|f__Atopobiaceae|g__Coriobacteriaceae UCG-002	0.000863557858376511	0.000000658575748202678	0.00046853521682035	0.000116697007888718	0.00000000531109474356999	0.0000420757045635997	0.165628415300546	1
k__Bacteria|p__Firmicutes|c__Clostridia|o__Clostridiales|f__Lachnospiraceae|g__Lachnospiraceae UCG-004	0.00657004154413481	0.0000338206427813042	0.00335761039934178	0.00127199738598702	0.000000207541240748735	0.000263021697931771	0.167918032786885	1
k__Bacteria|p__Firmicutes|c__Clostridia|o__Clostridiales|f__Family XIII|g__[Eubacterium] brachy group	0.00032675162208841	0.0000000911057021397005	0.000174265795209215	0.0000583485039443589	0.00000000285982024653768	0.000030875126161889	0.176114754098361	1
k__Bacteria|p__Verrucomicrobia|c__Verrucomicrobiae|o__Verrucomicrobiales|f__DEV007|g__	0	0	0	0.0000466788031554871	0.00000000285982024653768	0.000030875126161889	0.177224043715847	1
k__Bacteria|p__Actinobacteria|c__Actinobacteria|o__Streptomycetales|f__Streptomycetaceae|g__Streptomyces	0.0000466788031554871	0.00000000285982024653768	0.000030875126161889	0	0	0	0.177224043715847	1
k__Bacteria|p__Actinobacteria|c__Coriobacteriia|o__Coriobacteriales|f__|g__	0.0000700182047332306	0.00000000122563724851615	0.0000202125146754525	0.0000233394015777435	0.00000000163418299802153	0.0000233394015777435	0.177224043715847	1
k__Bacteria|p__Proteobacteria|c__Gammaproteobacteria|o__Aeromonadales|f__Succinivibrionaceae|g__	0	0	0	0.0000466788031554871	0.00000000285982024653768	0.000030875126161889	0.177224043715847	1
k__Bacteria|p__Proteobacteria|c__Gammaproteobacteria|o__Betaproteobacteriales|f__Aquaspirillaceae|g__Aquaspirillum	0	0	0	0.0000466788031554871	0.00000000285982024653768	0.000030875126161889	0.177224043715847	1
k__Bacteria|p__Bacteroidetes|c__Bacteroidia|o__Bacteroidales|f__Paludibacteraceae|g__F0058	0	0	0	0.0000466788031554871	0.00000000285982024653768	0.000030875126161889	0.177224043715847	1
k__Bacteria|p__Bacteroidetes|c__Bacteroidia|o__Bacteroidales|f__Prevotellaceae|g__Prevotella 1	0.00012836670867759	0.0000000261469279683445	0.0000933576063109742	0.000280072818932923	0.0000000049025489940646	0.000040425029350905	0.19831693989071	1
k__Bacteria|p__Fusobacteria|c__Fusobacteriia|o__Fusobacteriales|f__Fusobacteriaceae|g__Fusobacterium	0.00019838491341082	0.0000000249212907198284	0.0000911432768042134	0.000361760724455025	0.0000000114392809861507	0.000061750252323778	0.199486338797814	1
k__Bacteria|p__Firmicutes|c__Clostridia|o__Clostridiales|f__Peptococcaceae|g__	0.00039676982682164	0.00000012297227060112	0.000202461741736655	0.0000933576063109742	0.00000000653673199208614	0.0000466788031554871	0.202699453551913	1
k__Bacteria|p__Firmicutes|c__Clostridia|o__Clostridiales|f__Lachnospiraceae|g__Lachnospiraceae UCG-006	0.00494795313448163	0.000034570732777396	0.00339463953792819	0.000151706110255333	0.0000000126649182346669	0.0000649741441771697	0.210360655737705	1
k__Bacteria|p__Proteobacteria|c__Deltaproteobacteria|o__Desulfovibrionales|f__Desulfovibrionaceae|g__Desulfovibrio	0.000513466834710358	0.000000194059231015057	0.000254335232200245	0.000140036409466461	0.0000000196101959762584	0.0000808500587018101	0.21420218579235	1
k__Bacteria|p__Firmicutes|c__Clostridia|o__Clostridiales|f__Ruminococcaceae|g__Ruminococcus 1	0.000805209354432152	0.000000699838868902722	0.000482990292829549	0.00012836670867759	0.0000000273725652168607	0.0000955206176991137	0.219989071038251	1
k__Bacteria|p__Firmicutes|c__Clostridia|o__Clostridiales|f__Ruminococcaceae|g__Ruminiclostridium 6	0.0000466788031554871	0.00000000163418299802153	0.0000233394015777435	0.0000116697007888718	0.000000000408545749505384	0.0000116697007888718	0.226584699453552	1
k__Bacteria|p__Bacteroidetes|c__Bacteroidia|o__Bacteroidales|f__Paludibacteraceae|g__	0.0000466788031554871	0.00000000163418299802153	0.0000233394015777435	0.0000116697007888718	0.000000000408545749505384	0.0000116697007888718	0.226584699453552	1
k__Bacteria|p__Firmicutes|c__Clostridia|o__Clostridiales|f__Ruminococcaceae|g__Ruminococcaceae UCG-003	0.000245063716566307	0.0000000527024016861945	0.000132542322405832	0.0000700182047332306	0	0	0.238639344262295	1
k__Bacteria|p__Firmicutes|c__Clostridia|o__Clostridiales|f__Lachnospiraceae|g__	0.0231293469635439	0.000797184290274618	0.0163011685703267	0.00184381272464174	0.000000294561485393382	0.000313348307475553	0.24303825136612	1
k__Bacteria|p__Bacteroidetes|c__Bacteroidia|o__Bacteroidales|f__Rikenellaceae|g__Rikenellaceae RC9 gut group	0.00695514167016758	0.0000496828400516002	0.00406951430564714	0.0122998646314709	0.000000713729424385905	0.000487759990290958	0.243628415300546	1
k__Bacteria|p__Proteobacteria|c__Gammaproteobacteria|o__Betaproteobacteriales|f__Burkholderiaceae|g__Rhizobacter	0.0000466788031554871	0.00000000285982024653768	0.000030875126161889	0.000233394015777435	0.0000000604647709267967	0.000141968037396682	0.247868852459016	1
k__Bacteria|p__Firmicutes|c__Clostridia|o__Clostridiales|f__Lachnospiraceae|g__[Eubacterium] ventriosum group	0.000233394015777435	0.00000010091080012783	0.000183403744171004	0	0	0	0.250016393442623	1
k__Bacteria|p__Firmicutes|c__Clostridia|o__Clostridiales|f__Ruminococcaceae|g__Oscillibacter	0.00039676982682164	0.000000119295358855572	0.000199411934493711	0.00012836670867759	0.0000000200187417257638	0.0000816879055221024	0.263371584699454	1
k__Bacteria|p__Epsilonbacteraeota|c__Campylobacteria|o__Campylobacterales|f__Helicobacteraceae|g__Helicobacter	0.00484292582738179	0.0000356627755658239	0.00344783872234109	0.000618494141810204	0.0000000813006041515713	0.000164621387990313	0.265054644808743	1
k__Bacteria|p__Actinobacteria|c__Coriobacteriia|o__Coriobacteriales|f__Eggerthellaceae|g__DNF00809	0.000420109228399384	0.000000199778871508132	0.000258056112443355	0.000105027307099846	0.00000000122563724851615	0.0000202125146754525	0.266174863387978	1
k__Bacteria|p__Firmicutes|c__Clostridia|o__Clostridiales|f__Peptostreptococcaceae|g__	0.000443448629977127	0.0000000200187417257638	0.0000816879055221024	0.000338421322877281	0.00000000285982024653768	0.000030875126161889	0.27044262295082	1
k__Bacteria|p__Firmicutes|c__Bacilli|o__Lactobacillales|f__Aerococcaceae|g__Aerococcus	0.000385100126032769	0.0000000306409312129038	0.000101062573377263	0.000256733417355179	0.00000000531109474356999	0.0000420757045635998	0.279087431693989	1
k__Bacteria|p__Firmicutes|c__Clostridia|o__Clostridiales|f__Ruminococcaceae|g__Ruminococcaceae UCG-010	0.000268403118144051	0.000000119295358855572	0.000199411934493711	0.0000350091023666153	0.00000000122563724851615	0.0000202125146754525	0.281885245901639	1
k__Bacteria|p__Proteobacteria|c__Gammaproteobacteria|o__Pasteurellales|f__Pasteurellaceae|g__Aggregatibacter	0.0000700182047332306	0.0000000049025489940646	0.000040425029350905	0.000186715212621948	0.0000000273725652168607	0.0000955206176991137	0.289497267759563	1
k__Bacteria|p__Firmicutes|c__Clostridia|o__Clostridiales|f__Lachnospiraceae|g__Lachnospiraceae NC2004 group	0.0000700182047332306	0.00000000367691174554845	0.0000350091023666153	0.0000233394015777435	0.00000000163418299802153	0.0000233394015777435	0.293360655737705	1
k__Bacteria|p__Firmicutes|c__Bacilli|o__Lactobacillales|f__Streptococcaceae|g__Lactococcus	0.000116697007888718	0.0000000151161927316992	0.0000709840186983408	0.0000350091023666153	0.00000000122563724851615	0.0000202125146754525	0.298819672131148	1
k__Bacteria|p__Bacteroidetes|c__Bacteroidia|o__Bacteroidales|f__Rikenellaceae|g__Millionella	0.0000350091023666153	0.00000000367691174554845	0.0000350091023666153	0.000105027307099846	0.00000000857946073961305	0.0000534772872024908	0.302125683060109	1
k__Bacteria|p__Proteobacteria|c__Deltaproteobacteria|o__Desulfovibrionales|f__Desulfovibrionaceae|g__Bilophila	0.000291742519721794	0.000000174449035038799	0.00024114244409947	0.0000350091023666153	0.00000000122563724851615	0.0000202125146754525	0.316885245901639	1
k__Bacteria|p__Firmicutes|c__Erysipelotrichia|o__Erysipelotrichales|f__Erysipelotrichaceae|g__Coprobacillus	0.0000816879055221024	0.0000000126649182346669	0.0000649741441771697	0.0000116697007888718	0.000000000408545749505384	0.0000116697007888718	0.318617486338798	1
k__Bacteria|p__Actinobacteria|c__Actinobacteria|o__Micrococcales|f__Micrococcaceae|g__Rothia	0.000291742519721794	0.0000000739467806604744	0.00015699976715532	0.000466788031554871	0.00000000776236924060229	0.000050867046440049	0.326628415300546	1
k__Bacteria|p__Actinobacteria|c__Coriobacteriia|o__Coriobacteriales|f__Eggerthellaceae|g__	0.0000116697007888718	0.000000000408545749505384	0.0000116697007888718	0.0000466788031554871	0.00000000285982024653768	0.000030875126161889	0.328852459016393	1
k__Bacteria|p__Actinobacteria|c__Actinobacteria|o__Bifidobacteriales|f__Bifidobacteriaceae|g__Bifidobacterium	0.000175045511833077	0.00000001593328423071	0.0000728772580684124	0.000268403118144051	0.00000000776236924060229	0.0000508670464400489	0.337005464480874	1
k__Bacteria|p__Deferribacteres|c__Deferribacteres|o__Deferribacterales|f__Deferribacteraceae|g__Mucispirillum	0.000490127433132614	0.000000622623722246204	0.000455566944310861	0.0000233394015777435	0.00000000163418299802153	0.0000233394015777435	0.348994535519126	1
k__Bacteria|p__Dependentiae|c__Babeliae|o__Babeliales|f__Vermiphilaceae|g__	0.0000466788031554871	0.00000000653673199208614	0.0000466788031554871	0	0	0	0.35892349726776	1
k__Bacteria|p__Actinobacteria|c__Coriobacteriia|o__Coriobacteriales|f__Atopobiaceae|g__	0.0000466788031554871	0.00000000653673199208614	0.0000466788031554871	0	0	0	0.35892349726776	1
k__Bacteria|p__Proteobacteria|c__Alphaproteobacteria|o__Rhizobiales|f__Rhizobiaceae|g__Aquamicrobium	0	0	0	0.0000466788031554871	0.00000000653673199208614	0.0000466788031554871	0.35892349726776	1
k__Bacteria|p__Bacteroidetes|c__Bacteroidia|o__Bacteroidales|f__Marinifilaceae|g__Butyricimonas	0.0000816879055221024	0.00000000531109474356999	0.0000420757045635998	0.000140036409466461	0.0000000049025489940646	0.000040425029350905	0.35892349726776	1
k__Bacteria|p__Firmicutes|c__Bacilli|o__Bacillales|f__Planococcaceae|g__Chungangia	0	0	0	0.0000350091023666153	0.00000000367691174554845	0.0000350091023666153	0.377475409836066	1
k__Bacteria|p__Acidobacteria|c__Acidobacteriia|o__Acidobacteriales|f__Koribacteraceae|g__Candidatus Koribacter	0.0000350091023666153	0.00000000367691174554845	0.0000350091023666153	0	0	0	0.377475409836066	1
k__Bacteria|p__Firmicutes|c__Negativicutes|o__Selenomonadales|f__Veillonellaceae|g__Selenomonas	0.0000583485039443589	0.0000000102136437376346	0.0000583485039443589	0	0	0	0.377475409836066	1
k__Bacteria|p__Actinobacteria|c__Actinobacteria|o__Corynebacteriales|f__Nocardiaceae|g__Rhodococcus	0	0	0	0.0000350091023666153	0.00000000367691174554845	0.0000350091023666153	0.377475409836066	1
k__Bacteria|p__Proteobacteria|c__Alphaproteobacteria|o__Rhizobiales|f__Beijerinckiaceae|g__Microvirga	0.0000350091023666153	0.00000000367691174554845	0.0000350091023666153	0	0	0	0.377475409836066	1
k__Bacteria|p__Firmicutes|c__Clostridia|o__Clostridiales|f__Lachnospiraceae|g__[Eubacterium] oxidoreducens group	0.0000583485039443589	0.0000000102136437376346	0.0000583485039443589	0	0	0	0.377475409836066	1
k__Bacteria|p__Firmicutes|c__Clostridia|o__Clostridiales|f__Ruminococcaceae|g__Ruminococcaceae UCG-011	0	0	0	0.0000350091023666153	0.00000000367691174554845	0.0000350091023666153	0.377475409836066	1
k__Bacteria|p__Actinobacteria|c__Coriobacteriia|o__Coriobacteriales|f__Eggerthellaceae|g__Senegalimassilia	0.0000350091023666153	0.00000000367691174554845	0.0000350091023666153	0	0	0	0.377475409836066	1
k__Bacteria|p__Proteobacteria|c__Gammaproteobacteria|o__Betaproteobacteriales|f__Nitrosomonadaceae|g__mle1-7	0	0	0	0.0000350091023666153	0.00000000367691174554845	0.0000350091023666153	0.377475409836066	1
k__Bacteria|p__Proteobacteria|c__Gammaproteobacteria|o__Betaproteobacteriales|f__Neisseriaceae|g__Kingella	0.0000583485039443589	0.0000000102136437376346	0.0000583485039443589	0	0	0	0.377475409836066	1
k__Bacteria|p__Proteobacteria|c__Gammaproteobacteria|o__Betaproteobacteriales|f__Burkholderiaceae|g__Herbaspirillum	0	0	0	0.0000350091023666153	0.00000000367691174554845	0.0000350091023666153	0.377475409836066	1
k__Bacteria|p__Bacteroidetes|c__Bacteroidia|o__Bacteroidales|f__p-2534-18B5 gut group|g__	0.0000116697007888718	0.000000000408545749505384	0.0000116697007888718	0.0000350091023666153	0.00000000122563724851615	0.0000202125146754525	0.377475409836066	1
k__Bacteria|p__Bacteroidetes|c__Bacteroidia|o__Chitinophagales|f__Chitinophagaceae|g__Terrimonas	0.0000350091023666153	0.00000000367691174554845	0.0000350091023666153	0	0	0	0.377475409836066	1
k__Bacteria|p__Bacteroidetes|c__Bacteroidia|o__Cytophagales|f__Cytophagaceae|g__Cytophaga	0.0000350091023666153	0.00000000367691174554845	0.0000350091023666153	0	0	0	0.377475409836066	1
k__Bacteria|p__Firmicutes|c__Clostridia|o__Clostridiales|f__Peptostreptococcaceae|g__Filifactor	0.0000350091023666153	0.00000000122563724851615	0.0000202125146754525	0.0000816879055221024	0.00000000531109474356999	0.0000420757045635998	0.462808743169399	1
k__Bacteria|p__Proteobacteria|c__Alphaproteobacteria|o__Rhodospirillales|f__|g__	0.000431778929188256	0.00000055929913107287	0.000431778929188256	0.0000116697007888718	0.000000000408545749505384	0.0000116697007888718	0.468153005464481	1
k__Bacteria|p__Firmicutes|c__Clostridia|o__Clostridiales|f__Ruminococcaceae|g__Ruminococcaceae UCG-005	0.00371096485086122	0.0000386455680829627	0.00358913026061388	0.000233394015777435	0.00000000776236924060228	0.0000508670464400489	0.47148087431694	1
k__Bacteria|p__Firmicutes|c__Clostridia|o__Clostridiales|f__Ruminococcaceae|g__Ruminiclostridium 5	0.000280072818932923	0.000000158107205058583	0.000229570036560076	0.0000583485039443589	0.00000000163418299802153	0.0000233394015777435	0.474196721311475	1
k__Bacteria|p__Firmicutes|c__Clostridia|o__Clostridiales|f__Lachnospiraceae|g__Lachnoanaerobaculum	0.000116697007888718	0.0000000151161927316992	0.0000709840186983408	0.0000466788031554871	0.00000000163418299802153	0.0000233394015777435	0.482344262295082	1
k__Bacteria|p__Firmicutes|c__Clostridia|o__Clostridiales|f__Clostridiales vadinBB60 group|g__	0.000443448629977127	0.000000316622955866672	0.000324870720885848	0.000140036409466461	0.0000000049025489940646	0.000040425029350905	0.487224043715847	1
k__Bacteria|p__Patescibacteria|c__Saccharimonadia|o__Saccharimonadales|f__Saccharimonadaceae|g__Candidatus Saccharimonas	0.000700182047332306	0.00000139845210055693	0.000682752297825238	0.0000700182047332306	0.0000000049025489940646	0.000040425029350905	0.489513661202186	1
k__Bacteria|p__Proteobacteria|c__Gammaproteobacteria|o__Betaproteobacteriales|f__Burkholderiaceae|g__Ralstonia	0.00184381272464174	0.000000240633446458671	0.000283215728411324	0.00315081921299538	0.00000586835114589533	0.00139861254414215	0.490650273224044	1
k__Bacteria|p__Bacteroidetes|c__Bacteroidia|o__Flavobacteriales|f__Flavobacteriaceae|g__Capnocytophaga	0.0000466788031554871	0.00000000653673199208614	0.0000466788031554871	0.000140036409466461	0.0000000257383822188392	0.0000926253784856669	0.492382513661202	1
k__Bacteria|p__Bacteroidetes|c__Bacteroidia|o__Bacteroidales|f__|g__	0.0000466788031554871	0.00000000163418299802153	0.0000233394015777435	0.0000233394015777435	0.000000000408545749505384	0.0000116697007888718	0.495644808743169	1
k__Bacteria|p__Firmicutes|c__Erysipelotrichia|o__Erysipelotrichales|f__Erysipelotrichaceae|g__Erysipelothrix	0	0	0	0.0000233394015777435	0.00000000163418299802153	0.0000233394015777435	0.49999708255778	1
k__Bacteria|p__Firmicutes|c__Bacilli|o__Bacillales|f__Staphylococcaceae|g__Jeotgalicoccus	0	0	0	0.0000233394015777435	0.00000000163418299802153	0.0000233394015777435	0.49999708255778	1
k__Bacteria|p__Firmicutes|c__Bacilli|o__Bacillales|f__Bacillaceae|g__	0	0	0	0.0000233394015777435	0.000000000408545749505384	0.0000116697007888718	0.49999708255778	1
k__Bacteria|p__Acidobacteria|c__Acidobacteriia|o__Acidobacteriales|f__|g__	0	0	0	0.0000233394015777435	0.00000000163418299802153	0.0000233394015777435	0.49999708255778	1
k__Bacteria|p__Firmicutes|c__Negativicutes|o__Selenomonadales|f__Veillonellaceae|g__Selenomonas 3	0	0	0	0.0000233394015777435	0.00000000163418299802153	0.0000233394015777435	0.49999708255778	1
k__Bacteria|p__Acidobacteria|c__Holophagae|o__Subgroup 7|f__|g__	0.0000233394015777435	0.00000000163418299802153	0.0000233394015777435	0	0	0	0.49999708255778	1
k__Bacteria|p__Acidobacteria|c__Subgroup 17|o__|f__|g__	0.0000233394015777435	0.00000000163418299802153	0.0000233394015777435	0	0	0	0.49999708255778	1
k__Bacteria|p__Actinobacteria|c__Actinobacteria|o__Bifidobacteriales|f__Bifidobacteriaceae|g__Gardnerella	0	0	0	0.0000233394015777435	0.00000000163418299802153	0.0000233394015777435	0.49999708255778	1
k__Archaea|p__Euryarchaeota|c__Methanobacteria|o__Methanobacteriales|f__Methanobacteriaceae|g__Methanobrevibacter	0	0	0	0.0000233394015777435	0.000000000408545749505384	0.0000116697007888718	0.49999708255778	1
k__Bacteria|p__Thermotogae|c__Thermotogae|o__Kosmotogales|f__Kosmotogaceae|g__Mesotoga	0	0	0	0.0000233394015777435	0.00000000163418299802153	0.0000233394015777435	0.49999708255778	1
k__Bacteria|p__Proteobacteria|c__Alphaproteobacteria|o__Rhizobiales|f__Beijerinckiaceae|g__	0.0000233394015777435	0.00000000163418299802153	0.0000233394015777435	0	0	0	0.49999708255778	1
k__Bacteria|p__Proteobacteria|c__Deltaproteobacteria|o__Myxococcales|f__P3OB-42|g__	0.0000233394015777435	0.00000000163418299802153	0.0000233394015777435	0	0	0	0.49999708255778	1
k__Bacteria|p__Proteobacteria|c__Gammaproteobacteria|o__Pseudomonadales|f__Moraxellaceae|g__Enhydrobacter	0	0	0	0.0000233394015777435	0.00000000163418299802153	0.0000233394015777435	0.49999708255778	1
k__Bacteria|p__Proteobacteria|c__Gammaproteobacteria|o__Enterobacteriales|f__Enterobacteriaceae|g__Kosakonia	0	0	0	0.0000233394015777435	0.00000000163418299802153	0.0000233394015777435	0.49999708255778	1
k__Bacteria|p__Proteobacteria|c__Gammaproteobacteria|o__Xanthomonadales|f__Xanthomonadaceae|g__Arenimonas	0	0	0	0.0000233394015777435	0.00000000163418299802153	0.0000233394015777435	0.49999708255778	1
k__Bacteria|p__Proteobacteria|c__Gammaproteobacteria|o__Xanthomonadales|f__Rhodanobacteraceae|g__Luteibacter	0	0	0	0.0000233394015777435	0.00000000163418299802153	0.0000233394015777435	0.49999708255778	1
k__Bacteria|p__Proteobacteria|c__Gammaproteobacteria|o__Cellvibrionales|f__Spongiibacteraceae|g__BD1-7 clade	0	0	0	0.0000233394015777435	0.000000000408545749505384	0.0000116697007888718	0.49999708255778	1
k__Bacteria|p__Firmicutes|c__Clostridia|o__Clostridiales|f__Family XI|g__Parvimonas	0.0000233394015777435	0.00000000163418299802153	0.0000233394015777435	0	0	0	0.49999708255778	1
k__Bacteria|p__Firmicutes|c__Clostridia|o__Clostridiales|f__Family XIII|g__	0.0000233394015777435	0.00000000163418299802153	0.0000233394015777435	0	0	0	0.49999708255778	1
k__Bacteria|p__Firmicutes|c__Clostridia|o__Clostridiales|f__Family XIII|g__[Eubacterium] saphenum group	0	0	0	0.0000233394015777435	0.00000000163418299802153	0.0000233394015777435	0.49999708255778	1
k__Bacteria|p__Firmicutes|c__Clostridia|o__Clostridiales|f__Ruminococcaceae|g__Candidatus Soleaferrea	0.0000233394015777435	0.00000000163418299802153	0.0000233394015777435	0	0	0	0.49999708255778	1
k__Bacteria|p__Firmicutes|c__Clostridia|o__Clostridiales|f__Ruminococcaceae|g__Ruminiclostridium 1	0.0000233394015777435	0.00000000163418299802153	0.0000233394015777435	0	0	0	0.49999708255778	1
k__Bacteria|p__Firmicutes|c__Clostridia|o__Clostridiales|f__Defluviitaleaceae|g__Defluviitaleaceae UCG-011	0.0000233394015777435	0.00000000163418299802153	0.0000233394015777435	0	0	0	0.49999708255778	1
k__Bacteria|p__Firmicutes|c__Clostridia|o__Clostridiales|f__Lachnospiraceae|g__ASF356	0.0000233394015777435	0.00000000163418299802153	0.0000233394015777435	0	0	0	0.49999708255778	1
k__Bacteria|p__Firmicutes|c__Erysipelotrichia|o__Erysipelotrichales|f__Erysipelotrichaceae|g__Solobacterium	0	0	0	0.0000233394015777435	0.00000000163418299802153	0.0000233394015777435	0.49999708255778	1
k__Bacteria|p__Proteobacteria|c__Gammaproteobacteria|o__Betaproteobacteriales|f__TRA3-20|g__	0	0	0	0.0000233394015777435	0.00000000163418299802153	0.0000233394015777435	0.49999708255778	1
k__Bacteria|p__Bacteroidetes|c__Bacteroidia|o__Bacteroidales|f__Prevotellaceae|g__Prevotella 6	0.0000233394015777435	0.00000000163418299802153	0.0000233394015777435	0	0	0	0.49999708255778	1
k__Bacteria|p__Bacteroidetes|c__Bacteroidia|o__Chitinophagales|f__Chitinophagaceae|g__Flavisolibacter	0	0	0	0.0000233394015777435	0.00000000163418299802153	0.0000233394015777435	0.49999708255778	1
k__Bacteria|p__Bacteroidetes|c__Bacteroidia|o__Chitinophagales|f__Chitinophagaceae|g__Ferruginibacter	0.0000233394015777435	0.00000000163418299802153	0.0000233394015777435	0	0	0	0.49999708255778	1
k__Bacteria|p__Bacteroidetes|c__Bacteroidia|o__Cytophagales|f__Microscillaceae|g__	0.0000233394015777435	0.00000000163418299802153	0.0000233394015777435	0	0	0	0.49999708255778	1
k__Bacteria|p__Bacteroidetes|c__Bacteroidia|o__Bacteroidales|f__Rikenellaceae|g__Rikenella	0	0	0	0.0000233394015777435	0.000000000408545749505384	0.0000116697007888718	0.49999708255778	1
k__Bacteria|p__Proteobacteria|c__Gammaproteobacteria|o__Betaproteobacteriales|f__Burkholderiaceae|g__Delftia	0.000105027307099846	0.00000000122563724851615	0.0000202125146754525	0.000186715212621948	0.0000000261469279683445	0.0000933576063109742	0.508775956284153	1
k__Bacteria|p__Tenericutes|c__Mollicutes|o__Mollicutes RF39|f__|g__	0.000361760724455025	0.000000125423545098153	0.000204469675908314	0.000571815338654717	0.0000000665929571693775	0.000148988765985199	0.518005464480874	1
k__Bacteria|p__Bacteroidetes|c__Bacteroidia|o__Sphingobacteriales|f__Sphingobacteriaceae|g__Pedobacter	0.0000700182047332306	0.0000000147076469821938	0.0000700182047332306	0.0000116697007888718	0.000000000408545749505384	0.0000116697007888718	0.52175956284153	1
k__Bacteria|p__Spirochaetes|c__Spirochaetia|o__Spirochaetales|f__Spirochaetaceae|g__Treponema 2	0.000116697007888718	0.000000029823839713893	0.0000997059672468554	0.0000350091023666153	0.00000000122563724851615	0.0000202125146754525	0.53048087431694	1
k__Bacteria|p__Firmicutes|c__Clostridia|o__Clostridiales|f__Lachnospiraceae|g__[Eubacterium] xylanophilum group	0.000151706110255333	0.000000029823839713893	0.0000997059672468554	0.0000700182047332306	0.00000000122563724851615	0.0000202125146754525	0.53048087431694	1
k__Bacteria|p__Bacteroidetes|c__Bacteroidia|o__Bacteroidales|f__Muribaculaceae|g__Muribaculum	0.0010736124725762	0.000000946600501603973	0.000561723686998027	0.000630163842599076	0.0000000453485781950976	0.000122947926910945	0.540196721311475	1
k__Bacteria|p__Actinobacteria|c__Actinobacteria|o__Actinomycetales|f__Actinomycetaceae|g__F0332	0.0000700182047332306	0.00000000367691174554845	0.0000350091023666153	0.000116697007888718	0.00000000776236924060228	0.0000508670464400489	0.544546448087432	1
k__Bacteria|p__Firmicutes|c__Clostridia|o__Clostridiales|f__Lachnospiraceae|g__[Eubacterium] fissicatena group	0.0116930401904495	0.000232983835844932	0.00881256368005232	0.00518134715025907	0.000000113984264112002	0.000194922432531509	0.557584699453552	1
k__Bacteria|p__Bacteroidetes|c__Bacteroidia|o__Bacteroidales|f__Prevotellaceae|g__Prevotellaceae UCG-004	0.000583485039443589	0.0000000641416826723452	0.000146220931780582	0.000466788031554871	0.0000000126649182346669	0.0000649741441771697	0.562453551912568	1
k__Bacteria|p__Firmicutes|c__Erysipelotrichia|o__Erysipelotrichales|f__Erysipelotrichaceae|g__Ileibacterium	0.0000466788031554871	0.00000000653673199208614	0.0000466788031554871	0.0000116697007888718	0.000000000408545749505384	0.0000116697007888718	0.563622950819672	1
k__Bacteria|p__Actinobacteria|c__Coriobacteriia|o__Coriobacteriales|f__Coriobacteriaceae|g__Collinsella	0.0000233394015777435	0.000000000408545749505384	0.0000116697007888718	0.0000466788031554871	0.00000000285982024653768	0.000030875126161889	0.580939890710383	1
k__Bacteria|p__Fusobacteria|c__Fusobacteriia|o__Fusobacteriales|f__Leptotrichiaceae|g__Leptotrichia	0.000140036409466461	0.00000000367691174554845	0.0000350091023666153	0.000175045511833077	0.00000000367691174554845	0.0000350091023666153	0.580939890710383	1
k__Bacteria|p__Firmicutes|c__Clostridia|o__Clostridiales|f__Lachnospiraceae|g__Lachnospiraceae UCG-001	0.000105027307099846	0.00000001593328423071	0.0000728772580684124	0.0000466788031554871	0.00000000653673199208614	0.0000466788031554871	0.596693989071038	1
k__Bacteria|p__Firmicutes|c__Negativicutes|o__Selenomonadales|f__Veillonellaceae|g__Veillonella	0.0000816879055221024	0.00000000531109474356999	0.0000420757045635998	0.000116697007888718	0.00000000285982024653768	0.000030875126161889	0.600032786885246	1
k__Bacteria|p__Actinobacteria|c__Coriobacteriia|o__Coriobacteriales|f__Eggerthellaceae|g__Paraeggerthella	0.0000700182047332306	0.0000000147076469821938	0.0000700182047332306	0.0000233394015777435	0.000000000408545749505384	0.0000116697007888718	0.60492349726776	1
k__Bacteria|p__Firmicutes|c__Bacilli|o__Lactobacillales|f__Streptococcaceae|g__Streptococcus	0.00134201559072025	0.000000299464034387446	0.000315945161057762	0.00158707930728656	0.000000148710652819959	0.000222643701026221	0.612644808743169	1
k__Bacteria|p__Bacteroidetes|c__Bacteroidia|o__Bacteroidales|f__Dysgonomonadaceae|g__Fermentimonas	0.0000700182047332306	0.00000000367691174554845	0.0000350091023666153	0.0000466788031554871	0.000000000408545749505384	0.0000116697007888718	0.613726775956284	1
k__Bacteria|p__Firmicutes|c__Clostridia|o__Clostridiales|f__Lachnospiraceae|g__Oribacterium	0.0000350091023666153	0.00000000367691174554845	0.0000350091023666153	0.0000116697007888718	0.000000000408545749505384	0.0000116697007888718	0.619147540983607	1
k__Bacteria|p__Proteobacteria|c__Gammaproteobacteria|o__Betaproteobacteriales|f__Burkholderiaceae|g__Variovorax	0.0000116697007888718	0.000000000408545749505384	0.0000116697007888718	0.0000350091023666153	0.00000000367691174554845	0.0000350091023666153	0.619147540983607	1
k__Bacteria|p__Bacteroidetes|c__Bacteroidia|o__Bacteroidales|f__Prevotellaceae|g__Prevotella	0.000140036409466461	0.00000000857946073961305	0.0000534772872024908	0.00019838491341082	0.0000000212443789742799	0.0000841514091271995	0.661819672131148	1
k__Bacteria|p__Bacteroidetes|c__Bacteroidia|o__Bacteroidales|f__Dysgonomonadaceae|g__Proteiniphilum	0.00019838491341082	0.000000054336584684216	0.000134581554808743	0.000280072818932923	0.0000000110307352366454	0.0000606375440263576	0.675142076502732	1
k__Bacteria|p__Firmicutes|c__Clostridia|o__Clostridiales|f__Clostridiaceae 1|g__Clostridium sensu stricto 1	0.000746860850487793	0.0000000322751142109253	0.000103722569403393	0.000665172944965691	0.0000000379947547040007	0.000112538518893163	0.682885245901639	1
k__Bacteria|p__Firmicutes|c__Clostridia|o__|f__|g__	0.0000350091023666153	0.00000000367691174554845	0.0000350091023666153	0.0000583485039443589	0.00000000285982024653768	0.000030875126161889	0.696256830601093	1
k__Bacteria|p__Proteobacteria|c__Alphaproteobacteria|o__Rhizobiales|f__Xanthobacteraceae|g__Bradyrhizobium	0.0000350091023666153	0.00000000367691174554845	0.0000350091023666153	0.0000583485039443589	0.00000000285982024653768	0.000030875126161889	0.696256830601093	1
k__Bacteria|p__Firmicutes|c__Clostridia|o__Clostridiales|f__Lachnospiraceae|g__Lachnospiraceae NK4A136 group	0.129638706063577	0.000630047407060467	0.0144919219689277	0.136500490127433	0.0000109216535215274	0.00190802284416159	0.717497267759563	1
k__Bacteria|p__Firmicutes|c__Clostridia|o__Clostridiales|f__Ruminococcaceae|g__Ruminococcaceae NK4A214 group	0.000151706110255333	0.0000000126649182346669	0.0000649741441771697	0.000210054614199692	0.0000000343178429584522	0.000106954574404982	0.719191256830601	1
k__Bacteria|p__Firmicutes|c__Clostridia|o__Clostridiales|f__Syntrophomonadaceae|g__Syntrophomonas	0.0000700182047332306	0.0000000147076469821938	0.0000700182047332306	0.0000350091023666153	0.00000000367691174554845	0.0000350091023666153	0.750289617486339	1
k__Bacteria|p__Firmicutes|c__Clostridia|o__Clostridiales|f__Christensenellaceae|g__Christensenellaceae R-7 group	0.0000816879055221024	0.00000000776236924060229	0.0000508670464400489	0.0000583485039443589	0.00000000285982024653768	0.000030875126161889	0.769043715846995	1
k__Bacteria|p__Firmicutes|c__Clostridia|o__Clostridiales|f__Ruminococcaceae|g__Ruminococcaceae UCG-013	0.0000233394015777435	0.00000000163418299802153	0.0000233394015777435	0.0000350091023666153	0.00000000122563724851615	0.0000202125146754525	0.77496174863388	1
k__Bacteria|p__Bacteroidetes|c__Bacteroidia|o__Bacteroidales|f__Prevotellaceae|g__Prevotella 2	0.0000350091023666153	0.00000000122563724851615	0.0000202125146754525	0.0000233394015777435	0.00000000163418299802153	0.0000233394015777435	0.77496174863388	1
k__Bacteria|p__Actinobacteria|c__Coriobacteriia|o__Coriobacteriales|f__Eggerthellaceae|g__Parvibacter	0.000361760724455025	0.000000152387564565508	0.000225379357650982	0.000280072818932923	0.00000000122563724851615	0.0000202125146754525	0.799409836065574	1
k__Bacteria|p__Acidobacteria|c__Subgroup 6|o__|f__|g__	0.0000466788031554871	0.00000000285982024653768	0.000030875126161889	0.0000350091023666153	0.00000000122563724851615	0.0000202125146754525	0.821497267759563	1
k__Bacteria|p__Chloroflexi|c__Anaerolineae|o__SBR1031|f__|g__	0.0000350091023666153	0.00000000367691174554845	0.0000350091023666153	0.0000233394015777435	0.000000000408545749505384	0.0000116697007888718	0.824284153005465	1
k__Bacteria|p__Firmicutes|c__Clostridia|o__Clostridiales|f__Ruminococcaceae|g__Ruminococcus 2	0.0000583485039443589	0.000000000408545749505384	0.0000116697007888718	0.0000700182047332306	0.00000000367691174554845	0.0000350091023666153	0.827617486338798	1
k__Bacteria|p__Epsilonbacteraeota|c__Campylobacteria|o__Campylobacterales|f__Campylobacteraceae|g__Campylobacter	0.000105027307099846	0.00000000857946073961305	0.0000534772872024908	0.000128366708677589	0.0000000114392809861507	0.000061750252323778	0.837273224043716	1
k__Bacteria|p__Proteobacteria|c__Alphaproteobacteria|o__Rhizobiales|f__Beijerinckiaceae|g__Bosea	0.0000350091023666153	0.00000000367691174554845	0.0000350091023666153	0.0000233394015777435	0.00000000163418299802153	0.0000233394015777435	0.841661202185792	1
k__Bacteria|p__Firmicutes|c__Erysipelotrichia|o__Erysipelotrichales|f__Erysipelotrichaceae|g__Catenibacterium	0.168265415674742	0.00730326146059237	0.0493398468467842	0.156035569248004	0.00128354493159679	0.0206844944471037	0.871032786885246	1
k__Bacteria|p__Bacteroidetes|c__Bacteroidia|o__Bacteroidales|f__Prevotellaceae|g__Alloprevotella	0.000221724314988564	0.0000000396289377020222	0.000114933223659106	0.000256733417355179	0.0000000322751142109253	0.000103722569403393	0.873229508196721	1
k__Bacteria|p__Firmicutes|c__Erysipelotrichia|o__Erysipelotrichales|f__Erysipelotrichaceae|g__Turicibacter	0.000280072818932923	0.00000001593328423071	0.0000728772580684124	0.000256733417355179	0.0000000200187417257638	0.0000816879055221024	0.879114754098361	1
k__Bacteria|p__Bacteroidetes|c__Bacteroidia|o__Bacteroidales|f__Tannerellaceae|g__Tannerella	0.0000350091023666153	0.00000000367691174554845	0.0000350091023666153	0.0000466788031554871	0.00000000653673199208614	0.0000466788031554871	0.884448087431694	1
k__Bacteria|p__Firmicutes|c__Clostridia|o__Clostridiales|f__Family XIII|g__[Eubacterium] nodatum group	0.000116697007888718	0.0000000408545749505383	0.000116697007888718	0.0000933576063109742	0.000000000408545749505383	0.0000116697007888718	0.88772131147541	1
k__Bacteria|p__Actinobacteria|c__Actinobacteria|o__Actinomycetales|f__Actinomycetaceae|g__Actinomyces	0.000291742519721794	0.00000000285982024653769	0.000030875126161889	0.000280072818932923	0.00000000857946073961305	0.0000534772872024908	0.889333333333333	1
k__Bacteria|p__Firmicutes|c__Clostridia|o__Clostridiales|f__Family XIII|g__Family XIII AD3011 group	0.0000466788031554871	0.00000000653673199208614	0.0000466788031554871	0.0000583485039443589	0.00000000531109474356999	0.0000420757045635998	0.893065573770492	1
k__Bacteria|p__Bacteroidetes|c__Bacteroidia|o__Chitinophagales|f__Chitinophagaceae|g__	0.000116697007888718	0.0000000102136437376346	0.0000583485039443589	0.000105027307099846	0.0000000049025489940646	0.000040425029350905	0.903612021857924	1
k__Bacteria|p__Actinobacteria|c__Actinobacteria|o__Bifidobacteriales|f__Bifidobacteriaceae|g__	0.0000933576063109742	0.000000000408545749505383	0.0000116697007888718	0.000105027307099846	0.00000001593328423071	0.0000728772580684124	0.905770491803279	1
k__Bacteria|p__Firmicutes|c__Bacilli|o__Lactobacillales|f__Carnobacteriaceae|g__Granulicatella	0.00019838491341082	0.0000000114392809861507	0.000061750252323778	0.000210054614199692	0.00000000857946073961305	0.0000534772872024908	0.90792349726776	1
k__Bacteria|p__Firmicutes|c__Bacilli|o__Lactobacillales|f__Lactobacillaceae|g__Lactobacillus	0.0456635391868552	0.0000649493776191173	0.00465293375621293	0.0468188395649536	0.000132292016238837	0.00664058271134989	0.910114754098361	1
k__Bacteria|p__Bacteroidetes|c__Bacteroidia|o__Bacteroidales|f__p-251-o5|g__	0.0000700182047332306	0.0000000147076469821938	0.0000700182047332306	0.0000816879055221024	0.0000000126649182346669	0.0000649741441771697	0.919950819672131	1
k__Bacteria|p__Firmicutes|c__Clostridia|o__Clostridiales|f__Lachnospiraceae|g__[Ruminococcus] torques group	0.000268403118144051	0.00000000776236924060229	0.0000508670464400489	0.000256733417355179	0.0000000200187417257638	0.0000816879055221024	0.92331693989071	1
k__Bacteria|p__Proteobacteria|c__Gammaproteobacteria|o__Betaproteobacteriales|f__Neisseriaceae|g__Neisseria	0.000315081921299538	0.0000000257383822188392	0.0000926253784856669	0.000338421322877281	0.0000000984595256307974	0.000181162473699529	0.928890710382514	1
k__Bacteria|p__Bacteroidetes|c__Bacteroidia|o__Bacteroidales|f__Prevotellaceae|g__Prevotellaceae UCG-001	0.00885730289875368	0.000191200636405768	0.00798332922210962	0.0081454511506325	0.00000047350452367674	0.000397284332972721	0.937546448087432	1
k__Bacteria|p__Firmicutes|c__Clostridia|o__Clostridiales|f__Family XIII|g__Mogibacterium	0.0000466788031554871	0.000000000408545749505384	0.0000116697007888718	0.0000466788031554871	0.00000000285982024653768	0.000030875126161889	0.955655737704918	1
k__Bacteria|p__Proteobacteria|c__Gammaproteobacteria|o__Enterobacteriales|f__Enterobacteriaceae|g__Enterobacter	0.0000583485039443589	0.0000000102136437376346	0.0000583485039443589	0.0000583485039443589	0.00000000285982024653768	0.000030875126161889	0.961229508196721	1
k__Bacteria|p__Firmicutes|c__Clostridia|o__Clostridiales|f__Lachnospiraceae|g__[Ruminococcus] gauvreauii group	0.000151706110255333	0.000000000408545749505383	0.0000116697007888718	0.000151706110255333	0.0000000126649182346669	0.0000649741441771697	0.961229508196721	1
k__Bacteria|p__Actinobacteria|c__Coriobacteriia|o__Coriobacteriales|f__Eggerthellaceae|g__Adlercreutzia	0.0000466788031554871	0.00000000653673199208614	0.0000466788031554871	0.0000466788031554871	0.000000000408545749505384	0.0000116697007888718	0.961229508196721	1
k__Bacteria|p__Bacteroidetes|c__Bacteroidia|o__Bacteroidales|f__Prevotellaceae|g__Prevotellaceae UCG-003	0.0000466788031554871	0.00000000163418299802153	0.0000233394015777435	0.0000466788031554871	0.000000000408545749505384	0.0000116697007888718	0.961229508196721	1
k__Bacteria|p__Firmicutes|c__Bacilli|o__Bacillales|f__Bacillaceae|g__Bacillus	0.0000116697007888718	0.000000000408545749505384	0.0000116697007888718	0.0000116697007888718	0.000000000408545749505384	0.0000116697007888718	1	1
k__Bacteria|p__Firmicutes|c__Bacilli|o__Lactobacillales|f__Lactobacillaceae|g__Pediococcus	0.0000233394015777435	0.00000000163418299802153	0.0000233394015777435	0.0000116697007888718	0.000000000408545749505384	0.0000116697007888718	1	1
k__Bacteria|p__Acidobacteria|c__Acidobacteriia|o__Solibacterales|f__Solibacteraceae (Subgroup 3)|g__Candidatus Solibacter	0	0	0	0.0000116697007888718	0.000000000408545749505384	0.0000116697007888718	1	1
k__Bacteria|p__Chloroflexi|c__Anaerolineae|o__SBR1031|f__A4b|g__	0.0000116697007888718	0.000000000408545749505384	0.0000116697007888718	0	0	0	1	1
k__Bacteria|p__Firmicutes|c__Negativicutes|o__Selenomonadales|f__Acidaminococcaceae|g__Phascolarctobacterium	0.0000233394015777435	0.00000000163418299802153	0.0000233394015777435	0.0000233394015777435	0.000000000408545749505384	0.0000116697007888718	1	1
k__Bacteria|p__Verrucomicrobia|c__Verrucomicrobiae|o__Chthoniobacterales|f__Chthoniobacteraceae|g__Candidatus Udaeobacter	0	0	0	0.0000116697007888718	0.000000000408545749505384	0.0000116697007888718	1	1
k__Bacteria|p__Gemmatimonadetes|c__Gemmatimonadetes|o__Gemmatimonadales|f__Gemmatimonadaceae|g__Gemmatimonas	0.0000116697007888718	0.000000000408545749505384	0.0000116697007888718	0	0	0	1	1
k__Bacteria|p__Actinobacteria|c__Actinobacteria|o__Micromonosporales|f__Micromonosporaceae|g__Actinoplanes	0	0	0	0.0000116697007888718	0.000000000408545749505384	0.0000116697007888718	1	1
k__Bacteria|p__Actinobacteria|c__MB-A2-108|o__|f__|g__	0.0000116697007888718	0.000000000408545749505384	0.0000116697007888718	0	0	0	1	1
k__Archaea|p__Euryarchaeota|c__Thermoplasmata|o__Methanomassiliicoccales|f__Methanomassiliicoccaceae|g__	0.0000116697007888718	0.000000000408545749505384	0.0000116697007888718	0	0	0	1	1
k__Archaea|p__Euryarchaeota|c__Thermoplasmata|o__Methanomassiliicoccales|f__Methanomethylophilaceae|g__RumEn M2	0.0000116697007888718	0.000000000408545749505384	0.0000116697007888718	0	0	0	1	1
k__Bacteria|p__Proteobacteria|c__Alphaproteobacteria|o__Rhizobiales|f__Rhizobiaceae|g__Aminobacter	0.0000116697007888718	0.000000000408545749505384	0.0000116697007888718	0	0	0	1	1
k__Bacteria|p__Proteobacteria|c__Alphaproteobacteria|o__Acetobacterales|f__Acetobacteraceae|g__Craurococcus	0.0000116697007888718	0.000000000408545749505384	0.0000116697007888718	0	0	0	1	1
k__Bacteria|p__Proteobacteria|c__Deltaproteobacteria|o__Myxococcales|f__BIrii41|g__	0	0	0	0.0000116697007888718	0.000000000408545749505384	0.0000116697007888718	1	1
k__Bacteria|p__Proteobacteria|c__Gammaproteobacteria|o__Enterobacteriales|f__Enterobacteriaceae|g__Buttiauxella	0	0	0	0.0000116697007888718	0.000000000408545749505384	0.0000116697007888718	1	1
k__Bacteria|p__Proteobacteria|c__Gammaproteobacteria|o__Enterobacteriales|f__Enterobacteriaceae|g__Morganella	0.0000116697007888718	0.000000000408545749505384	0.0000116697007888718	0	0	0	1	1
k__Bacteria|p__Proteobacteria|c__Gammaproteobacteria|o__Pseudomonadales|f__Pseudomonadaceae|g__Pseudomonas	0	0	0	0.0000116697007888718	0.000000000408545749505384	0.0000116697007888718	1	1
k__Bacteria|p__Proteobacteria|c__Gammaproteobacteria|o__Xanthomonadales|f__Rhodanobacteraceae|g__Dokdonella	0	0	0	0.0000116697007888718	0.000000000408545749505384	0.0000116697007888718	1	1
k__Bacteria|p__Firmicutes|c__Clostridia|o__Clostridiales|f__Clostridiaceae 4|g__Crassaminicella	0	0	0	0.0000116697007888718	0.000000000408545749505384	0.0000116697007888718	1	1
k__Bacteria|p__Firmicutes|c__Clostridia|o__Clostridiales|f__Peptostreptococcaceae|g__Romboutsia	0.0000116697007888718	0.000000000408545749505384	0.0000116697007888718	0.0000233394015777435	0.000000000408545749505384	0.0000116697007888718	1	1
k__Bacteria|p__Firmicutes|c__Erysipelotrichia|o__Erysipelotrichales|f__Erysipelotrichaceae|g__[Clostridium] innocuum group	0	0	0	0.0000116697007888718	0.000000000408545749505384	0.0000116697007888718	1	1
k__Bacteria|p__Firmicutes|c__Clostridia|o__Clostridiales|f__Ruminococcaceae|g__Ruminococcaceae UCG-009	0.0000116697007888718	0.000000000408545749505384	0.0000116697007888718	0	0	0	1	1
k__Bacteria|p__Firmicutes|c__Clostridia|o__Clostridiales|f__Lachnospiraceae|g__Anaerostipes	0.0000116697007888718	0.000000000408545749505384	0.0000116697007888718	0	0	0	1	1
k__Bacteria|p__Firmicutes|c__Clostridia|o__Clostridiales|f__Lachnospiraceae|g__Blautia	0.0000233394015777435	0.00000000163418299802153	0.0000233394015777435	0.0000116697007888718	0.000000000408545749505384	0.0000116697007888718	1	1
k__Bacteria|p__Firmicutes|c__Clostridia|o__Clostridiales|f__Lachnospiraceae|g__Catonella	0.0000116697007888718	0.000000000408545749505384	0.0000116697007888718	0	0	0	1	1
k__Bacteria|p__Firmicutes|c__Erysipelotrichia|o__Erysipelotrichales|f__Erysipelotrichaceae|g__Candidatus Stoquefichus	0.0000233394015777435	0.00000000163418299802153	0.0000233394015777435	0.0000233394015777435	0.00000000163418299802153	0.0000233394015777435	1	1
k__Bacteria|p__Firmicutes|c__Erysipelotrichia|o__Erysipelotrichales|f__Erysipelotrichaceae|g__Eggerthia	0.0000116697007888718	0.000000000408545749505384	0.0000116697007888718	0	0	0	1	1
k__Bacteria|p__Firmicutes|c__Erysipelotrichia|o__Erysipelotrichales|f__Erysipelotrichaceae|g__Erysipelatoclostridium	0.0000116697007888718	0.000000000408545749505384	0.0000116697007888718	0	0	0	1	1
k__Bacteria|p__Firmicutes|c__Erysipelotrichia|o__Erysipelotrichales|f__Erysipelotrichaceae|g__Erysipelotrichaceae UCG-004	0	0	0	0.0000116697007888718	0.000000000408545749505384	0.0000116697007888718	1	1
k__Bacteria|p__Proteobacteria|c__Gammaproteobacteria|o__Betaproteobacteriales|f__Burkholderiaceae|g__Sphaerotilus	0	0	0	0.0000116697007888718	0.000000000408545749505384	0.0000116697007888718	1	1
k__Bacteria|p__Proteobacteria|c__Gammaproteobacteria|o__Betaproteobacteriales|f__Nitrosomonadaceae|g__MND1	0.0000233394015777435	0.00000000163418299802153	0.0000233394015777435	0.0000116697007888718	0.000000000408545749505384	0.0000116697007888718	1	1
k__Bacteria|p__Proteobacteria|c__Gammaproteobacteria|o__Betaproteobacteriales|f__SC-I-84|g__	0	0	0	0.0000116697007888718	0.000000000408545749505384	0.0000116697007888718	1	1
k__Bacteria|p__Proteobacteria|c__Gammaproteobacteria|o__Betaproteobacteriales|f__Neisseriaceae|g__Eikenella	0.0000233394015777435	0.00000000163418299802153	0.0000233394015777435	0.0000116697007888718	0.000000000408545749505384	0.0000116697007888718	1	1
k__Bacteria|p__Bacteroidetes|c__Bacteroidia|o__Bacteroidales|f__Prevotellaceae|g__	0	0	0	0.0000116697007888718	0.000000000408545749505384	0.0000116697007888718	1	1
k__Bacteria|p__Bacteroidetes|c__Bacteroidia|o__Bacteroidales|f__Bacteroidales RF16 group|g__	0	0	0	0.0000116697007888718	0.000000000408545749505384	0.0000116697007888718	1	1
k__Bacteria|p__Bacteroidetes|c__Bacteroidia|o__Bacteroidales|f__Rs-E47 termite group|g__	0.0000233394015777435	0.00000000163418299802153	0.0000233394015777435	0.0000116697007888718	0.000000000408545749505384	0.0000116697007888718	1	1
k__Bacteria|p__Bacteroidetes|c__Bacteroidia|o__Bacteroidales|f__F082|g__	0.0000233394015777435	0.00000000163418299802153	0.0000233394015777435	0.0000116697007888718	0.000000000408545749505384	0.0000116697007888718	1	1
k__Bacteria|p__Bacteroidetes|c__Bacteroidia|o__Bacteroidales|f__Bacteroidetes vadinHA17|g__	0	0	0	0.0000116697007888718	0.000000000408545749505384	0.0000116697007888718	1	1
k__Bacteria|p__Bacteroidetes|c__Bacteroidia|o__Bacteroidales|f__Rikenellaceae|g__dgA-11 gut group	0	0	0	0.0000116697007888718	0.000000000408545749505384	0.0000116697007888718	1	1
k__Bacteria|p__Bacteroidetes|c__Bacteroidia|o__Sphingobacteriales|f__FFCH9454|g__	0	0	0	0.0000116697007888718	0.000000000408545749505384	0.0000116697007888718	1	1
k__Bacteria|p__Bacteroidetes|c__Bacteroidia|o__Bacteroidales|f__Prolixibacteraceae|g__WCHB1-32	0.0000116697007888718	0.000000000408545749505384	0.0000116697007888718	0	0	0	1	1
k__Bacteria|p__Bacteroidetes|c__Bacteroidia|o__Bacteroidales|f__Prolixibacteraceae|g__	0.0000116697007888718	0.000000000408545749505384	0.0000116697007888718	0.0000233394015777435	0.000000000408545749505384	0.0000116697007888718	1	1
