# Supplementary material for: Neuroprotective Effects of Oligosaccharides From Periplaneta Americana on Parkinson’s Disease Models In Vitro and In Vivo
Source: Front Pharmacol. 2022 Jul 18;13:936818. doi: 10.3389/fphar.2022.936818 (PMC9340460; doi:10.3389/fphar.2022.936818)
Supplement: Supplementary file 2 [file DataSheet1.zip › 16S rRNA/05.TaxaVariation/Metastat/A-D_metastat_result_Genus.csv]

taxa	mean(group1)	variance(group1)	std.err(group1)	mean(group2)	variance(group2)	std.err(group2)	pvalue	qvalue
k__Bacteria|p__Bacteroidetes|c__Bacteroidia|o__Bacteroidales|f__Muribaculaceae|g__	0.420190916304906	0.00148955902833388	0.022282721470038	0.545783153619941	0.00110735538952866	0.0166384749115466	0.00529824561403509	0.387664731747612
k__Bacteria|p__Bacteroidetes|c__Bacteroidia|o__Bacteroidales|f__Prevotellaceae|g__Prevotellaceae NK3B31 group	0.00557811697708071	0.00000256934421863936	0.000925444797316288	0.00131284133874807	0.000000258609459436908	0.000254268293067042	0.00571345029239766	0.387664731747612
k__Bacteria|p__Bacteroidetes|c__Bacteroidia|o__Bacteroidales|f__Bacteroidaceae|g__Bacteroides	0.0462937030294543	0.000214940412818027	0.0084644435300069	0.00869976193810391	0.00000715241043659075	0.00133719953976498	0.00591812865497076	0.387664731747612
k__Bacteria|p__Bacteroidetes|c__Bacteroidia|o__Bacteroidales|f__Marinifilaceae|g__Odoribacter	0.00112029127573169	0.000000383624458785555	0.000357595888672094	0.00575899733930822	0.00000464148826013066	0.00107720567443393	0.00708187134502924	0.387664731747612
k__Bacteria|p__Bacteroidetes|c__Bacteroidia|o__Bacteroidales|f__Rikenellaceae|g__Millionella	0.0000350091023666153	0.00000000367691174554845	0.0000350091023666153	0.000227559165383	0.00000000449400324455922	0.0000335186636240141	0.00783625730994152	0.387664731747612
k__Bacteria|p__Proteobacteria|c__Gammaproteobacteria|o__Betaproteobacteriales|f__Burkholderiaceae|g__Delftia	0.000105027307099846	0.00000000122563724851615	0.0000202125146754525	0.0000175045511833077	0.00000000122563724851615	0.0000175045511833077	0.0127543859649123	0.428970633928017
k__Bacteria|p__Firmicutes|c__Clostridia|o__Clostridiales|f__Lachnospiraceae|g__Lachnospiraceae NK4A136 group	0.129638706063577	0.000630047407060467	0.0144919219689277	0.0743418288755076	0.000467121813432217	0.0108065005139524	0.0147309941520468	0.428970633928017
k__Bacteria|p__Firmicutes|c__Negativicutes|o__Selenomonadales|f__Veillonellaceae|g__Veillonella	0.0000816879055221024	0.00000000531109474356999	0.0000420757045635998	0.000262568267749615	0.00000000694527774159152	0.0000416691664831189	0.0149356725146199	0.428970633928017
k__Bacteria|p__Proteobacteria|c__Deltaproteobacteria|o__Desulfovibrionales|f__Desulfovibrionaceae|g__	0.000186715212621948	0.0000000322751142109253	0.000103722569403393	0.000533888811090884	0.00000000929441580124748	0.0000482037752703237	0.0156081871345029	0.428970633928017
k__Bacteria|p__Firmicutes|c__Erysipelotrichia|o__Erysipelotrichales|f__Erysipelotrichaceae|g__Catenibacterium	0.168265415674742	0.00730326146059237	0.0493398468467842	0.0244363534518975	0.00147904837183635	0.0192291989682121	0.0218479532163743	0.488287597054304
k__Bacteria|p__Firmicutes|c__Bacilli|o__Lactobacillales|f__Enterococcaceae|g__Enterococcus	0.000385100126032769	0.0000000477998526921299	0.000126227113690799	0.00105902534659011	0.000000192322911579659	0.000219273180975045	0.0231169590643275	0.488287597054304
k__Bacteria|p__Firmicutes|c__Bacilli|o__Lactobacillales|f__Lactobacillaceae|g__Lactobacillus	0.0456635391868552	0.0000649493776191173	0.00465293375621293	0.175544391541801	0.00966639864676444	0.0491589225033575	0.0246432748538012	0.488287597054304
k__Bacteria|p__Verrucomicrobia|c__Verrucomicrobiae|o__Verrucomicrobiales|f__Akkermansiaceae|g__Akkermansia	0.0000466788031554871	0.00000000285982024653768	0.000030875126161889	0.00169794146478084	0.00000169832468069388	0.000651598933526959	0.0279707602339181	0.488287597054304
k__Bacteria|p__Bacteroidetes|c__Bacteroidia|o__Bacteroidales|f__Prevotellaceae|g__Prevotellaceae Ga6A1 group	0.0129767072772254	0.00006644220378781	0.00470610255547022	0.000918988937123652	0.00000337816266622264	0.000918988937123652	0.0287953216374269	0.488287597054304
k__Bacteria|p__Firmicutes|c__Bacilli|o__Bacillales|f__Staphylococcaceae|g__	0	0	0	0.0000350091023666153	0.000000000817091499010767	0.0000142924061918451	0.0315847953216374	0.488287597054304
k__Bacteria|p__Proteobacteria|c__Gammaproteobacteria|o__Pseudomonadales|f__Pseudomonadaceae|g__Pseudomonas	0	0	0	0.0000350091023666153	0.000000000817091499010767	0.0000142924061918451	0.0315847953216374	0.488287597054304
k__Bacteria|p__Actinobacteria|c__Coriobacteriia|o__Coriobacteriales|f__Eggerthellaceae|g__Enterorhabdus	0.00112029127573169	0.000000387301370531104	0.000359305520196533	0.000253815992157961	0.0000000223678797854197	0.0000747794754351415	0.036280701754386	0.517664002649014
k__Bacteria|p__Firmicutes|c__Erysipelotrichia|o__Erysipelotrichales|f__Erysipelotrichaceae|g__Allobaculum	0.00133034588993138	0.000000493931811152009	0.000405763400334073	0.0666485786304439	0.00325198198371422	0.028513075876316	0.0419298245614035	0.517664002649014
k__Bacteria|p__Firmicutes|c__Clostridia|o__Clostridiales|f__Lachnospiraceae|g__Acetatifactor	0.0000816879055221024	0.00000000163418299802153	0.0000233394015777435	0.0000175045511833077	0.00000000122563724851615	0.0000175045511833077	0.0465847953216374	0.517664002649014
k__Bacteria|p__Actinobacteria|c__Coriobacteriia|o__Coriobacteriales|f__Eggerthellaceae|g__Gordonibacter	0.00270737058301825	0.00000393470411348635	0.00114523710987235	0.00018379778742473	0.0000000305387947755274	0.0000873767628942722	0.0478011695906433	0.517664002649014
k__Bacteria|p__Bacteroidetes|c__Bacteroidia|o__Bacteroidales|f__Prevotellaceae|g__Prevotella 7	0.000233394015777435	0.000000029823839713893	0.0000997059672468554	0.000463870606357653	0.00000000439186680718288	0.000033135580601458	0.0480058479532164	0.517664002649014
k__Bacteria|p__Firmicutes|c__Erysipelotrichia|o__Erysipelotrichales|f__Erysipelotrichaceae|g__	0.00123698828362041	0.000000323976779357769	0.000328621757931399	0.00692304999299818	0.0000267379915314415	0.00258543959180259	0.0486666666666667	0.517664002649014
k__Bacteria|p__Proteobacteria|c__Gammaproteobacteria|o__Betaproteobacteriales|f__Burkholderiaceae|g__Pelomonas	0.000361760724455025	0.00000000163418299802153	0.0000233394015777435	0.000245063716566307	0.0000000098050979881292	0.0000495103473733754	0.050187134502924	0.517664002649014
k__Bacteria|p__Firmicutes|c__Bacilli|o__Bacillales|f__Staphylococcaceae|g__Staphylococcus	0.000770200252065537	0.0000000698613231654206	0.000152601139320147	0.00599530878028287	0.0000258007875820761	0.00253972378331169	0.0558245614035088	0.517664002649014
k__Bacteria|p__Proteobacteria|c__Gammaproteobacteria|o__Enterobacteriales|f__Enterobacteriaceae|g__Escherichia-Shigella	0.00637165663072399	0.0000203602859723503	0.00260514145312369	0.00112029127573169	0.0000000694527774159152	0.000131769474287404	0.0595906432748538	0.517664002649014
k__Bacteria|p__Bacteroidetes|c__Bacteroidia|o__Bacteroidales|f__Prevotellaceae|g__Prevotellaceae UCG-003	0.0000466788031554871	0.00000000163418299802153	0.0000233394015777435	0	0	0	0.0601461988304094	0.517664002649014
k__Bacteria|p__Firmicutes|c__Clostridia|o__Clostridiales|f__Lachnospiraceae|g__Tyzzerella	0.0000700182047332306	0.00000000367691174554845	0.0000350091023666153	0	0	0	0.0611754385964912	0.517664002649014
k__Bacteria|p__Firmicutes|c__Clostridia|o__Clostridiales|f__Lachnospiraceae|g__Lachnospiraceae NC2004 group	0.0000700182047332306	0.00000000367691174554845	0.0000350091023666153	0	0	0	0.0611754385964912	0.517664002649014
k__Bacteria|p__Bacteroidetes|c__Bacteroidia|o__Bacteroidales|f__Tannerellaceae|g__Parabacteroides	0.00984922746580778	0.00000348244396878389	0.00107741108972448	0.00526886990617561	0.0000163373359769708	0.00202097352635869	0.0629298245614035	0.517664002649014
k__Bacteria|p__Firmicutes|c__Clostridia|o__Clostridiales|f__Lachnospiraceae|g__A2	0.000175045511833077	0.0000000232871077218069	0.0000881043088651304	0	0	0	0.0648771929824561	0.517664002649014
k__Bacteria|p__Bacteroidetes|c__Bacteroidia|o__Sphingobacteriales|f__Sphingobacteriaceae|g__Mucilaginibacter	0.000105027307099846	0.0000000049025489940646	0.000040425029350905	0.0000175045511833077	0.00000000122563724851615	0.0000175045511833077	0.0648771929824561	0.517664002649014
k__Bacteria|p__Firmicutes|c__Erysipelotrichia|o__Erysipelotrichales|f__Erysipelotrichaceae|g__Faecalibaculum	0.0000583485039443589	0.00000000285982024653768	0.000030875126161889	0.00112904355132334	0.00000120715055335103	0.000549352016777729	0.0702456140350877	0.529378897028032
k__Bacteria|p__Firmicutes|c__Clostridia|o__Clostridiales|f__Ruminococcaceae|g__Oscillibacter	0.00039676982682164	0.000000119295358855572	0.000199411934493711	0.00000875227559165383	0.000000000306409312129038	0.00000875227559165383	0.0706257309941521	0.529378897028032
k__Bacteria|p__Actinobacteria|c__Actinobacteria|o__Actinomycetales|f__Actinomycetaceae|g__Actinomyces	0.000291742519721794	0.00000000285982024653769	0.000030875126161889	0.000166293236241423	0.0000000133798732963013	0.0000578357011202884	0.0732397660818714	0.529496910680149
k__Bacteria|p__Firmicutes|c__Clostridia|o__Clostridiales|f__Peptostreptococcaceae|g__Peptostreptococcus	0.0000583485039443589	0.00000000285982024653768	0.000030875126161889	0	0	0	0.0766783625730994	0.529496910680149
k__Bacteria|p__Firmicutes|c__Clostridia|o__Clostridiales|f__Lachnospiraceae|g__GCA-900066575	0.00032675162208841	0.0000000911057021397005	0.000174265795209215	0	0	0	0.0796491228070176	0.529496910680149
k__Bacteria|p__Firmicutes|c__Bacilli|o__Lactobacillales|f__Carnobacteriaceae|g__Granulicatella	0.00019838491341082	0.0000000114392809861507	0.000061750252323778	0.0000787704803248845	0.0000000011235008111398	0.000016759331812007	0.080672514619883	0.529496910680149
k__Bacteria|p__Firmicutes|c__Clostridia|o__Clostridiales|f__Clostridiaceae 1|g__Clostridium sensu stricto 1	0.000746860850487793	0.0000000322751142109253	0.000103722569403393	0.000472622881949307	0.000000043714395197076	0.0001045399387759	0.082280701754386	0.529496910680149
k__Bacteria|p__Bacteroidetes|c__Bacteroidia|o__Bacteroidales|f__Prevotellaceae|g__Prevotella 9	0.0000350091023666153	0.00000000122563724851615	0.0000202125146754525	0.000105027307099846	0.00000000408545749505383	0.0000319587918070045	0.0834853801169591	0.529496910680149
k__Bacteria|p__Firmicutes|c__Clostridia|o__Clostridiales|f__Ruminococcaceae|g__Ruminiclostridium 9	0.00560145637865845	0.0000214584569470208	0.00267447545928921	0.000717686598515614	0.00000020794978649824	0.000228007558261914	0.0897836257309942	0.536896366667869
k__Bacteria|p__Firmicutes|c__Clostridia|o__Clostridiales|f__Lachnospiraceae|g__Lachnospiraceae FCS020 group	0.000128366708677589	0.0000000151161927316992	0.0000709840186983408	0	0	0	0.0911637426900585	0.536896366667869
k__Bacteria|p__Firmicutes|c__Clostridia|o__Clostridiales|f__Lachnospiraceae|g__Lachnoclostridium	0.000128366708677589	0.0000000151161927316992	0.0000709840186983408	0	0	0	0.0911637426900585	0.536896366667869
k__Bacteria|p__Firmicutes|c__Bacilli|o__Lactobacillales|f__Streptococcaceae|g__Streptococcus	0.00134201559072025	0.000000299464034387446	0.000315945161057762	0.00191674835457219	0.00000000766023280322593	0.0000437613779582691	0.0943508771929825	0.54274408035543
k__Bacteria|p__Firmicutes|c__Clostridia|o__Clostridiales|f__Lachnospiraceae|g__Lachnospiraceae UCG-008	0.000840218456798768	0.000000489029262157944	0.000403744664426229	0.000131284133874807	0.0000000117456902982798	0.0000541887679742762	0.104789473684211	0.567377900301928
k__Bacteria|p__Firmicutes|c__Clostridia|o__Clostridiales|f__Peptostreptococcaceae|g__Filifactor	0.0000350091023666153	0.00000000122563724851615	0.0000202125146754525	0	0	0	0.105514619883041	0.567377900301928
k__Bacteria|p__Bacteroidetes|c__Bacteroidia|o__Bacteroidales|f__Prevotellaceae|g__Paraprevotella	0.0000350091023666153	0.00000000122563724851615	0.0000202125146754525	0	0	0	0.105514619883041	0.567377900301928
k__Bacteria|p__Actinobacteria|c__Actinobacteria|o__Corynebacteriales|f__Corynebacteriaceae|g__	0.000385100126032769	0.00000000857946073961305	0.0000534772872024908	0.000218806889791346	0.0000000256362457814628	0.0000800566140013784	0.114099415204678	0.584014025357392
k__Bacteria|p__Proteobacteria|c__Deltaproteobacteria|o__Desulfovibrionales|f__Desulfovibrionaceae|g__Desulfovibrio	0.000513466834710358	0.000000194059231015057	0.000254335232200245	0.0000700182047332306	0.00000000571964049307537	0.0000378141524203418	0.11512865497076	0.584014025357392
k__Bacteria|p__Firmicutes|c__Bacilli|o__Lactobacillales|f__P5D1-392|g__	0	0	0	0.0000962750315081921	0.0000000125627817972905	0.0000560419079736106	0.116368421052632	0.584014025357392
k__Bacteria|p__Firmicutes|c__Clostridia|o__Clostridiales|f__Ruminococcaceae|g__Ruminococcaceae UCG-014	0.0184964757503618	0.00013841039738343	0.00679240746185106	0.00662547262288195	0.00000724382254804258	0.00134571751753875	0.118052631578947	0.584014025357392
k__Bacteria|p__Proteobacteria|c__Gammaproteobacteria|o__Enterobacteriales|f__Enterobacteriaceae|g__Buttiauxella	0	0	0	0.0000437613779582692	0.00000000275768380916134	0.0000262568267749615	0.123883040935673	0.589285998661124
k__Bacteria|p__Firmicutes|c__Clostridia|o__Clostridiales|f__Ruminococcaceae|g__Ruminococcaceae UCG-011	0	0	0	0.000131284133874807	0.000000024819154282452	0.0000787704803248845	0.123883040935673	0.589285998661124
k__Bacteria|p__Firmicutes|c__Clostridia|o__Clostridiales|f__Lachnospiraceae|g__Lachnoanaerobaculum	0.000116697007888718	0.0000000151161927316992	0.0000709840186983408	0	0	0	0.135269005847953	0.613944937130186
k__Bacteria|p__Firmicutes|c__Clostridia|o__Clostridiales|f__Ruminococcaceae|g__	0.00308080100826215	0.00000603871472343907	0.00141876879998576	0.000717686598515614	0.000000224291616478456	0.000236797179289817	0.136146198830409	0.613944937130186
k__Bacteria|p__Firmicutes|c__Clostridia|o__Clostridiales|f__Lachnospiraceae|g__[Ruminococcus] torques group	0.000268403118144051	0.00000000776236924060229	0.0000508670464400489	0.000131284133874807	0.0000000182824222903659	0.0000676062539458553	0.139438596491228	0.613944937130186
k__Bacteria|p__Proteobacteria|c__Alphaproteobacteria|o__Rhizobiales|f__Beijerinckiaceae|g__	0.0000233394015777435	0.00000000163418299802153	0.0000233394015777435	0.0000875227559165383	0.00000000449400324455922	0.0000335186636240141	0.150152046783626	0.613944937130186
k__Bacteria|p__Firmicutes|c__Clostridia|o__Clostridiales|f__Ruminococcaceae|g__Ruminococcus 1	0.000805209354432152	0.000000699838868902722	0.000482990292829549	0.000052513653549923	0.00000000694527774159152	0.0000416691664831189	0.158333333333333	0.613944937130186
k__Bacteria|p__Firmicutes|c__Clostridia|o__Clostridiales|f__Peptostreptococcaceae|g__Romboutsia	0.0000116697007888718	0.000000000408545749505384	0.0000116697007888718	0.0000612659291415768	0.00000000357477530817211	0.0000298947123592622	0.159549707602339	0.613944937130186
k__Bacteria|p__Firmicutes|c__Clostridia|o__Clostridiales|f__Family XIII|g__[Eubacterium] brachy group	0.00032675162208841	0.0000000911057021397005	0.000174265795209215	0.000052513653549923	0.00000000449400324455922	0.0000335186636240141	0.162608187134503	0.613944937130186
k__Bacteria|p__Acidobacteria|c__Subgroup 6|o__|f__|g__	0.0000466788031554871	0.00000000285982024653768	0.000030875126161889	0	0	0	0.168251461988304	0.613944937130186
k__Bacteria|p__Firmicutes|c__Bacilli|o__Lactobacillales|f__Lactobacillaceae|g__Pediococcus	0.0000233394015777435	0.00000000163418299802153	0.0000233394015777435	0.00029757737011623	0.00000013277736858925	0.000182193145171031	0.175508771929825	0.613944937130186
k__Bacteria|p__Proteobacteria|c__Gammaproteobacteria|o__Enterobacteriales|f__Enterobacteriaceae|g__Proteus	0.0000350091023666153	0.00000000122563724851615	0.0000202125146754525	0.000105027307099846	0.0000000073538234910969	0.0000428772185755353	0.178713450292398	0.613944937130186
k__Bacteria|p__Acidobacteria|c__Holophagae|o__Subgroup 7|f__|g__	0.0000233394015777435	0.00000000163418299802153	0.0000233394015777435	0	0	0	0.183672244573383	0.613944937130186
k__Bacteria|p__Acidobacteria|c__Subgroup 17|o__|f__|g__	0.0000233394015777435	0.00000000163418299802153	0.0000233394015777435	0	0	0	0.183672244573383	0.613944937130186
k__Bacteria|p__Proteobacteria|c__Deltaproteobacteria|o__Myxococcales|f__P3OB-42|g__	0.0000233394015777435	0.00000000163418299802153	0.0000233394015777435	0	0	0	0.183672244573383	0.613944937130186
k__Bacteria|p__Firmicutes|c__Clostridia|o__Clostridiales|f__Family XIII|g__	0.0000233394015777435	0.00000000163418299802153	0.0000233394015777435	0	0	0	0.183672244573383	0.613944937130186
k__Bacteria|p__Firmicutes|c__Clostridia|o__Clostridiales|f__Ruminococcaceae|g__Candidatus Soleaferrea	0.0000233394015777435	0.00000000163418299802153	0.0000233394015777435	0	0	0	0.183672244573383	0.613944937130186
k__Bacteria|p__Firmicutes|c__Clostridia|o__Clostridiales|f__Defluviitaleaceae|g__Defluviitaleaceae UCG-011	0.0000233394015777435	0.00000000163418299802153	0.0000233394015777435	0	0	0	0.183672244573383	0.613944937130186
k__Bacteria|p__Firmicutes|c__Clostridia|o__Clostridiales|f__Lachnospiraceae|g__Blautia	0.0000233394015777435	0.00000000163418299802153	0.0000233394015777435	0	0	0	0.183672244573383	0.613944937130186
k__Bacteria|p__Firmicutes|c__Erysipelotrichia|o__Erysipelotrichales|f__Erysipelotrichaceae|g__Candidatus Stoquefichus	0.0000233394015777435	0.00000000163418299802153	0.0000233394015777435	0	0	0	0.183672244573383	0.613944937130186
k__Bacteria|p__Proteobacteria|c__Gammaproteobacteria|o__Betaproteobacteriales|f__Nitrosomonadaceae|g__MND1	0.0000233394015777435	0.00000000163418299802153	0.0000233394015777435	0	0	0	0.183672244573383	0.613944937130186
k__Bacteria|p__Bacteroidetes|c__Bacteroidia|o__Sphingobacteriales|f__Lentimicrobiaceae|g__	0.0000233394015777435	0.00000000163418299802153	0.0000233394015777435	0	0	0	0.183672244573383	0.613944937130186
k__Bacteria|p__Bacteroidetes|c__Bacteroidia|o__Chitinophagales|f__Chitinophagaceae|g__Ferruginibacter	0.0000233394015777435	0.00000000163418299802153	0.0000233394015777435	0	0	0	0.183672244573383	0.613944937130186
k__Bacteria|p__Bacteroidetes|c__Bacteroidia|o__Cytophagales|f__Microscillaceae|g__	0.0000233394015777435	0.00000000163418299802153	0.0000233394015777435	0	0	0	0.183672244573383	0.613944937130186
k__Bacteria|p__Firmicutes|c__Clostridia|o__Clostridiales|f__Lachnospiraceae|g__Lachnospiraceae UCG-006	0.00494795313448163	0.000034570732777396	0.00339463953792819	0.0001137795826915	0.0000000338071607715705	0.0000919336184042194	0.191204678362573	0.630601296976116
k__Bacteria|p__Actinobacteria|c__Coriobacteriia|o__Coriobacteriales|f__Atopobiaceae|g__Coriobacteriaceae UCG-002	0.000863557858376511	0.000000658575748202678	0.00046853521682035	0.000201302338608038	0.0000000656737292329904	0.000128134430611946	0.209608187134503	0.68220085330075
k__Bacteria|p__Firmicutes|c__Clostridia|o__Clostridiales|f__Lachnospiraceae|g__	0.0231293469635439	0.000797184290274618	0.0163011685703267	0.00111153900014004	0.000000559196994635493	0.000373897377175708	0.213076023391813	0.684481109030626
k__Bacteria|p__Actinobacteria|c__Coriobacteriia|o__Coriobacteriales|f__|g__	0.0000700182047332306	0.00000000122563724851615	0.0000202125146754525	0.0000262568267749615	0.00000000275768380916134	0.0000262568267749615	0.222555555555556	0.705767159209667
k__Bacteria|p__Firmicutes|c__Erysipelotrichia|o__Erysipelotrichales|f__Erysipelotrichaceae|g__Turicibacter	0.000280072818932923	0.00000001593328423071	0.0000728772580684124	0.000402604677216076	0.0000000142991012326884	0.0000597894247185245	0.23	0.713298053205244
k__Bacteria|p__Bacteroidetes|c__Bacteroidia|o__Chitinophagales|f__Chitinophagaceae|g__	0.000116697007888718	0.0000000102136437376346	0.0000583485039443589	0.0000350091023666153	0.0000000024512744970323	0.0000247551736866877	0.233690058479532	0.713298053205244
k__Bacteria|p__Firmicutes|c__Clostridia|o__Clostridiales|f__Peptococcaceae|g__	0.00039676982682164	0.00000012297227060112	0.000202461741736655	0.000131284133874807	0.00000000684314130421517	0.000041361640756307	0.235555555555556	0.713298053205244
k__Bacteria|p__Firmicutes|c__Clostridia|o__Clostridiales|f__Family XIII|g__Mogibacterium	0.0000466788031554871	0.000000000408545749505384	0.0000116697007888718	0.0000700182047332306	0.000000000817091499010767	0.0000142924061918451	0.240795321637427	0.713298053205244
k__Bacteria|p__Firmicutes|c__Bacilli|o__Bacillales|f__Bacillaceae XI|g__Gemella	0.000233394015777435	0.00000000285982024653769	0.000030875126161889	0.000341338748074499	0.0000000256362457814628	0.0000800566140013784	0.247719298245614	0.713298053205244
k__Bacteria|p__Firmicutes|c__Erysipelotrichia|o__Erysipelotrichales|f__Erysipelotrichaceae|g__Coprobacillus	0.0000816879055221024	0.0000000126649182346669	0.0000649741441771697	0	0	0	0.248245614035088	0.713298053205244
k__Bacteria|p__Firmicutes|c__Clostridia|o__Clostridiales|f__Lachnospiraceae|g__[Eubacterium] fissicatena group	0.0116930401904495	0.000232983835844932	0.00881256368005232	0.00082271390561546	0.00000109531115442393	0.000523285570798568	0.255865497076023	0.713298053205244
k__Bacteria|p__Firmicutes|c__Clostridia|o__Clostridiales|f__Lachnospiraceae|g__[Eubacterium] ventriosum group	0.000233394015777435	0.00000010091080012783	0.000183403744171004	0.00000875227559165383	0.000000000306409312129038	0.00000875227559165383	0.259853801169591	0.713298053205244
k__Bacteria|p__Proteobacteria|c__Deltaproteobacteria|o__Desulfovibrionales|f__Desulfovibrionaceae|g__Bilophila	0.000291742519721794	0.000000174449035038799	0.00024114244409947	0	0	0	0.265076023391813	0.713298053205244
k__Bacteria|p__Firmicutes|c__Bacilli|o__Lactobacillales|f__Carnobacteriaceae|g__	0	0	0	0.0000262568267749615	0.00000000275768380916134	0.0000262568267749615	0.265302448005864	0.713298053205244
k__Bacteria|p__Firmicutes|c__|o__|f__|g__	0	0	0	0.0000262568267749615	0.00000000275768380916134	0.0000262568267749615	0.265302448005864	0.713298053205244
k__Bacteria|p__Acidobacteria|c__Acidobacteriia|o__Acidobacteriales|f__Acidobacteriaceae (Subgroup 1)|g__Terriglobus	0	0	0	0.0000262568267749615	0.00000000275768380916134	0.0000262568267749615	0.265302448005864	0.713298053205244
k__Bacteria|p__Firmicutes|c__Clostridia|o__Clostridiales|f__Family XIII|g__[Eubacterium] saphenum group	0	0	0	0.0000262568267749615	0.00000000275768380916134	0.0000262568267749615	0.265302448005864	0.713298053205244
k__Bacteria|p__Bacteroidetes|c__Bacteroidia|o__Sphingobacteriales|f__env.OPS 17|g__	0	0	0	0.0000262568267749615	0.00000000275768380916134	0.0000262568267749615	0.265302448005864	0.713298053205244
k__Bacteria|p__Proteobacteria|c__Gammaproteobacteria|o__Betaproteobacteriales|f__Burkholderiaceae|g__Variovorax	0.0000116697007888718	0.000000000408545749505384	0.0000116697007888718	0.000052513653549923	0.00000000449400324455922	0.0000335186636240141	0.283859649122807	0.732669078203908
k__Bacteria|p__Proteobacteria|c__Gammaproteobacteria|o__Betaproteobacteriales|f__Burkholderiaceae|g__Rhizobacter	0.0000466788031554871	0.00000000285982024653768	0.000030875126161889	0.000140036409466461	0.0000000228785619723015	0.0000756283048406836	0.288549707602339	0.732669078203908
k__Bacteria|p__Tenericutes|c__Mollicutes|o__Mollicutes RF39|f__|g__	0.000361760724455025	0.000000125423545098153	0.000204469675908314	0.000122531858283154	0.0000000110307352366454	0.000052513653549923	0.292421052631579	0.732669078203908
k__Bacteria|p__Proteobacteria|c__Gammaproteobacteria|o__Enterobacteriales|f__Enterobacteriaceae|g__Morganella	0.0000116697007888718	0.000000000408545749505384	0.0000116697007888718	0.0000437613779582692	0.00000000275768380916134	0.0000262568267749615	0.298736842105263	0.732669078203908
k__Bacteria|p__Actinobacteria|c__Coriobacteriia|o__Coriobacteriales|f__Eggerthellaceae|g__DNF00809	0.000420109228399384	0.000000199778871508132	0.000258056112443355	0.000131284133874807	0.00000000929441580124747	0.0000482037752703237	0.306017543859649	0.732669078203908
k__Bacteria|p__Proteobacteria|c__Gammaproteobacteria|o__Pasteurellales|f__Pasteurellaceae|g__Rodentibacter	0	0	0	0.000280072818932923	0.000000264737645679488	0.000257263311453212	0.313994152046784	0.732669078203908
k__Bacteria|p__Firmicutes|c__Bacilli|o__Lactobacillales|f__Streptococcaceae|g__Lactococcus	0.000116697007888718	0.0000000151161927316992	0.0000709840186983408	0.0000350091023666153	0.0000000024512744970323	0.0000247551736866877	0.317526315789474	0.732669078203908
k__Bacteria|p__Actinobacteria|c__Actinobacteria|o__Bifidobacteriales|f__Bifidobacteriaceae|g__Bifidobacterium	0.000175045511833077	0.00000001593328423071	0.0000728772580684124	0.000280072818932923	0.0000000163418299802153	0.000063917583614009	0.319760233918129	0.732669078203908
k__Bacteria|p__Bacteroidetes|c__Bacteroidia|o__Bacteroidales|f__Rikenellaceae|g__Rikenellaceae RC9 gut group	0.00695514167016758	0.0000496828400516002	0.00406951430564714	0.00257316902394623	0.000000590348608035279	0.000384170732889453	0.326719298245614	0.732669078203908
k__Bacteria|p__Bacteroidetes|c__Bacteroidia|o__Bacteroidales|f__Rs-E47 termite group|g__	0.0000233394015777435	0.00000000163418299802153	0.0000233394015777435	0.0000700182047332306	0.00000000571964049307537	0.0000378141524203418	0.334222222222222	0.732669078203908
k__Bacteria|p__Firmicutes|c__Clostridia|o__Clostridiales|f__Ruminococcaceae|g__Ruminococcaceae UCG-005	0.00371096485086122	0.0000386455680829627	0.00358913026061388	0	0	0	0.341017543859649	0.732669078203908
k__Bacteria|p__Bacteroidetes|c__Bacteroidia|o__Bacteroidales|f__Prevotellaceae|g__Prevotellaceae UCG-004	0.000583485039443589	0.0000000641416826723452	0.000146220931780582	0.00215305979554684	0.00000933159346445246	0.00152738284857239	0.34740350877193	0.732669078203908
k__Bacteria|p__Dependentiae|c__Babeliae|o__Babeliales|f__Vermiphilaceae|g__	0.0000466788031554871	0.00000000653673199208614	0.0000466788031554871	0	0	0	0.354719298245614	0.732669078203908
k__Bacteria|p__Actinobacteria|c__Coriobacteriia|o__Coriobacteriales|f__Atopobiaceae|g__	0.0000466788031554871	0.00000000653673199208614	0.0000466788031554871	0	0	0	0.354719298245614	0.732669078203908
k__Bacteria|p__Firmicutes|c__Clostridia|o__Clostridiales|f__Family XIII|g__Family XIII AD3011 group	0.0000466788031554871	0.00000000653673199208614	0.0000466788031554871	0	0	0	0.354719298245614	0.732669078203908
k__Bacteria|p__Acidobacteria|c__Acidobacteriia|o__Acidobacteriales|f__Koribacteraceae|g__Candidatus Koribacter	0.0000350091023666153	0.00000000367691174554845	0.0000350091023666153	0	0	0	0.367292397660819	0.732669078203908
k__Bacteria|p__Chloroflexi|c__Anaerolineae|o__SBR1031|f__|g__	0.0000350091023666153	0.00000000367691174554845	0.0000350091023666153	0	0	0	0.367292397660819	0.732669078203908
k__Bacteria|p__Firmicutes|c__Clostridia|o__|f__|g__	0.0000350091023666153	0.00000000367691174554845	0.0000350091023666153	0	0	0	0.367292397660819	0.732669078203908
k__Bacteria|p__Proteobacteria|c__Alphaproteobacteria|o__Rhizobiales|f__Beijerinckiaceae|g__Bosea	0.0000350091023666153	0.00000000367691174554845	0.0000350091023666153	0	0	0	0.367292397660819	0.732669078203908
k__Bacteria|p__Proteobacteria|c__Alphaproteobacteria|o__Rhizobiales|f__Beijerinckiaceae|g__Microvirga	0.0000350091023666153	0.00000000367691174554845	0.0000350091023666153	0	0	0	0.367292397660819	0.732669078203908
k__Bacteria|p__Proteobacteria|c__Gammaproteobacteria|o__Enterobacteriales|f__Enterobacteriaceae|g__Kosakonia	0	0	0	0.0000350091023666153	0.0000000049025489940646	0.0000350091023666153	0.367292397660819	0.732669078203908
k__Bacteria|p__Proteobacteria|c__Gammaproteobacteria|o__Enterobacteriales|f__Enterobacteriaceae|g__Enterobacter	0.0000583485039443589	0.0000000102136437376346	0.0000583485039443589	0	0	0	0.367292397660819	0.732669078203908
k__Bacteria|p__Firmicutes|c__Clostridia|o__Clostridiales|f__Syntrophomonadaceae|g__Syntrophomonas	0.0000700182047332306	0.0000000147076469821938	0.0000700182047332306	0	0	0	0.367292397660819	0.732669078203908
k__Bacteria|p__Firmicutes|c__Clostridia|o__Clostridiales|f__Lachnospiraceae|g__[Eubacterium] oxidoreducens group	0.0000583485039443589	0.0000000102136437376346	0.0000583485039443589	0	0	0	0.367292397660819	0.732669078203908
k__Bacteria|p__Firmicutes|c__Clostridia|o__Clostridiales|f__Ruminococcaceae|g__Harryflintia	0	0	0	0.0000350091023666153	0.0000000049025489940646	0.0000350091023666153	0.367292397660819	0.732669078203908
k__Bacteria|p__Firmicutes|c__Clostridia|o__Clostridiales|f__Lachnospiraceae|g__Oribacterium	0.0000350091023666153	0.00000000367691174554845	0.0000350091023666153	0	0	0	0.367292397660819	0.732669078203908
k__Bacteria|p__Actinobacteria|c__Coriobacteriia|o__Coriobacteriales|f__Eggerthellaceae|g__Senegalimassilia	0.0000350091023666153	0.00000000367691174554845	0.0000350091023666153	0	0	0	0.367292397660819	0.732669078203908
k__Bacteria|p__Proteobacteria|c__Gammaproteobacteria|o__Betaproteobacteriales|f__Burkholderiaceae|g__Noviherbaspirillum	0	0	0	0.0000875227559165383	0.0000000306409312129038	0.0000875227559165383	0.367292397660819	0.732669078203908
k__Bacteria|p__Bacteroidetes|c__Bacteroidia|o__Sphingobacteriales|f__Sphingobacteriaceae|g__Pedobacter	0.0000700182047332306	0.0000000147076469821938	0.0000700182047332306	0	0	0	0.367292397660819	0.732669078203908
k__Bacteria|p__Bacteroidetes|c__Bacteroidia|o__Chitinophagales|f__Chitinophagaceae|g__Terrimonas	0.0000350091023666153	0.00000000367691174554845	0.0000350091023666153	0	0	0	0.367292397660819	0.732669078203908
k__Bacteria|p__Bacteroidetes|c__Bacteroidia|o__Chitinophagales|f__Chitinophagaceae|g__Taibaiella	0	0	0	0.0000437613779582692	0.00000000766023280322594	0.0000437613779582692	0.367292397660819	0.732669078203908
k__Bacteria|p__Bacteroidetes|c__Bacteroidia|o__Cytophagales|f__Cytophagaceae|g__Cytophaga	0.0000350091023666153	0.00000000367691174554845	0.0000350091023666153	0	0	0	0.367292397660819	0.732669078203908
k__Bacteria|p__Chloroflexi|c__Anaerolineae|o__SBR1031|f__A4b|g__	0.0000116697007888718	0.000000000408545749505384	0.0000116697007888718	0	0	0	0.428571428571428	0.773784910379768
k__Bacteria|p__Gemmatimonadetes|c__Gemmatimonadetes|o__Gemmatimonadales|f__Gemmatimonadaceae|g__Gemmatimonas	0.0000116697007888718	0.000000000408545749505384	0.0000116697007888718	0	0	0	0.428571428571428	0.773784910379768
k__Bacteria|p__Actinobacteria|c__MB-A2-108|o__|f__|g__	0.0000116697007888718	0.000000000408545749505384	0.0000116697007888718	0	0	0	0.428571428571428	0.773784910379768
k__Archaea|p__Euryarchaeota|c__Thermoplasmata|o__Methanomassiliicoccales|f__Methanomassiliicoccaceae|g__	0.0000116697007888718	0.000000000408545749505384	0.0000116697007888718	0	0	0	0.428571428571428	0.773784910379768
k__Archaea|p__Euryarchaeota|c__Thermoplasmata|o__Methanomassiliicoccales|f__Methanomethylophilaceae|g__RumEn M2	0.0000116697007888718	0.000000000408545749505384	0.0000116697007888718	0	0	0	0.428571428571428	0.773784910379768
k__Bacteria|p__Proteobacteria|c__Alphaproteobacteria|o__Rhizobiales|f__Rhizobiaceae|g__Aminobacter	0.0000116697007888718	0.000000000408545749505384	0.0000116697007888718	0	0	0	0.428571428571428	0.773784910379768
k__Bacteria|p__Proteobacteria|c__Alphaproteobacteria|o__Acetobacterales|f__Acetobacteraceae|g__Craurococcus	0.0000116697007888718	0.000000000408545749505384	0.0000116697007888718	0	0	0	0.428571428571428	0.773784910379768
k__Bacteria|p__Firmicutes|c__Clostridia|o__Clostridiales|f__Ruminococcaceae|g__Ruminococcaceae UCG-009	0.0000116697007888718	0.000000000408545749505384	0.0000116697007888718	0	0	0	0.428571428571428	0.773784910379768
k__Bacteria|p__Firmicutes|c__Clostridia|o__Clostridiales|f__Lachnospiraceae|g__Anaerostipes	0.0000116697007888718	0.000000000408545749505384	0.0000116697007888718	0	0	0	0.428571428571428	0.773784910379768
k__Bacteria|p__Firmicutes|c__Clostridia|o__Clostridiales|f__Lachnospiraceae|g__Catonella	0.0000116697007888718	0.000000000408545749505384	0.0000116697007888718	0	0	0	0.428571428571428	0.773784910379768
k__Bacteria|p__Firmicutes|c__Erysipelotrichia|o__Erysipelotrichales|f__Erysipelotrichaceae|g__Eggerthia	0.0000116697007888718	0.000000000408545749505384	0.0000116697007888718	0	0	0	0.428571428571428	0.773784910379768
k__Bacteria|p__Firmicutes|c__Erysipelotrichia|o__Erysipelotrichales|f__Erysipelotrichaceae|g__Erysipelatoclostridium	0.0000116697007888718	0.000000000408545749505384	0.0000116697007888718	0	0	0	0.428571428571428	0.773784910379768
k__Bacteria|p__Bacteroidetes|c__Bacteroidia|o__Bacteroidales|f__Prolixibacteraceae|g__WCHB1-32	0.0000116697007888718	0.000000000408545749505384	0.0000116697007888718	0	0	0	0.428571428571428	0.773784910379768
k__Bacteria|p__Bacteroidetes|c__Bacteroidia|o__Bacteroidales|f__Rikenellaceae|g__Alistipes	0.0168277085375531	0.0000447619064988078	0.00386272384459498	0.0212680296877188	0.0000195288953721068	0.0022095754893252	0.475953216374269	0.835761776617728
k__Bacteria|p__Spirochaetes|c__Spirochaetia|o__Spirochaetales|f__Spirochaetaceae|g__Treponema 2	0.000116697007888718	0.000000029823839713893	0.0000997059672468554	0.0000175045511833077	0.000000000408545749505384	0.0000101062573377263	0.476777777777778	0.835761776617728
k__Bacteria|p__Firmicutes|c__Clostridia|o__Clostridiales|f__Ruminococcaceae|g__[Eubacterium] coprostanoligenes group	0.000268403118144051	0.000000140131192080347	0.000216125883133223	0.000052513653549923	0.00000000694527774159152	0.0000416691664831189	0.482187134502924	0.835761776617728
k__Bacteria|p__Bacteroidetes|c__Bacteroidia|o__Bacteroidales|f__p-2534-18B5 gut group|g__	0.0000116697007888718	0.000000000408545749505384	0.0000116697007888718	0.0000787704803248845	0.0000000182824222903659	0.0000676062539458553	0.483111111111111	0.835761776617728
k__Bacteria|p__Patescibacteria|c__Saccharimonadia|o__Saccharimonadales|f__Saccharimonadaceae|g__Candidatus Saccharimonas	0.000700182047332306	0.00000139845210055693	0.000682752297825238	0.0000437613779582692	0.00000000439186680718287	0.000033135580601458	0.497081871345029	0.835761776617728
k__Bacteria|p__Firmicutes|c__Clostridia|o__Clostridiales|f__Ruminococcaceae|g__Ruminococcaceae UCG-013	0.0000233394015777435	0.00000000163418299802153	0.0000233394015777435	0.000105027307099846	0.0000000277811109663661	0.0000833383329662378	0.506473684210526	0.835761776617728
k__Bacteria|p__Firmicutes|c__Bacilli|o__Lactobacillales|f__P5D1-392|g__Granulicatella sp. BB-11	0	0	0	0.0000175045511833077	0.00000000122563724851615	0.0000175045511833077	0.51020163200391	0.835761776617728
k__Bacteria|p__Firmicutes|c__Negativicutes|o__Selenomonadales|f__Veillonellaceae|g__Selenomonas 3	0	0	0	0.0000175045511833077	0.000000000408545749505384	0.0000101062573377263	0.51020163200391	0.835761776617728
k__Bacteria|p__Firmicutes|c__Clostridia|o__DTU014|f__|g__	0	0	0	0.0000175045511833077	0.00000000122563724851615	0.0000175045511833077	0.51020163200391	0.835761776617728
k__Bacteria|p__Firmicutes|c__Clostridia|o__Clostridiales|f__Family XI|g__Sporanaerobacter	0	0	0	0.0000175045511833077	0.00000000122563724851615	0.0000175045511833077	0.51020163200391	0.835761776617728
k__Bacteria|p__Firmicutes|c__Clostridia|o__Clostridiales|f__Clostridiaceae 1|g__Candidatus Arthromitus	0	0	0	0.0000175045511833077	0.00000000122563724851615	0.0000175045511833077	0.51020163200391	0.835761776617728
k__Bacteria|p__Proteobacteria|c__Gammaproteobacteria|o__Betaproteobacteriales|f__Burkholderiaceae|g__	0	0	0	0.0000175045511833077	0.000000000408545749505384	0.0000101062573377263	0.51020163200391	0.835761776617728
k__Bacteria|p__Bacteroidetes|c__Bacteroidia|o__Flavobacteriales|f__Flavobacteriaceae|g__Flavobacterium	0	0	0	0.0000175045511833077	0.00000000122563724851615	0.0000175045511833077	0.51020163200391	0.835761776617728
k__Bacteria|p__Bacteroidetes|c__Bacteroidia|o__Bacteroidales|f__Prolixibacteraceae|g__BSV13	0	0	0	0.0000175045511833077	0.00000000122563724851615	0.0000175045511833077	0.51020163200391	0.835761776617728
k__Bacteria|p__Proteobacteria|c__Alphaproteobacteria|o__Rhodospirillales|f__|g__	0.000431778929188256	0.00000055929913107287	0.000431778929188256	0.0000350091023666153	0.0000000024512744970323	0.0000247551736866877	0.515058479532164	0.836965826398108
k__Bacteria|p__Firmicutes|c__Clostridia|o__Clostridiales|f__Lachnospiraceae|g__Lachnospiraceae UCG-001	0.000105027307099846	0.00000001593328423071	0.0000728772580684124	0.0000350091023666153	0.0000000024512744970323	0.0000247551736866877	0.520204678362573	0.836965826398108
k__Bacteria|p__Firmicutes|c__Clostridia|o__Clostridiales|f__Ruminococcaceae|g__Ruminococcaceae UCG-003	0.000245063716566307	0.0000000527024016861945	0.000132542322405832	0.0001137795826915	0.0000000133798732963013	0.0000578357011202884	0.521087719298246	0.836965826398108
k__Bacteria|p__Bacteroidetes|c__Bacteroidia|o__Bacteroidales|f__F082|g__	0.0000233394015777435	0.00000000163418299802153	0.0000233394015777435	0.000052513653549923	0.00000000204272874752692	0.000022598278405262	0.526771929824561	0.840637065632196
k__Bacteria|p__Fusobacteria|c__Fusobacteriia|o__Fusobacteriales|f__Leptotrichiaceae|g__Leptotrichia	0.000140036409466461	0.00000000367691174554845	0.0000350091023666153	0.0000962750315081921	0.00000000520895830619364	0.000036086556728904	0.537058479532164	0.85155869617072
k__Bacteria|p__Deferribacteres|c__Deferribacteres|o__Deferribacterales|f__Deferribacteraceae|g__Mucispirillum	0.000490127433132614	0.000000622623722246204	0.000455566944310861	0.0000962750315081921	0.00000000520895830619364	0.000036086556728904	0.542865497076023	0.855283702066043
k__Bacteria|p__Firmicutes|c__Clostridia|o__Clostridiales|f__Family XIII|g__[Eubacterium] nodatum group	0.000116697007888718	0.0000000408545749505383	0.000116697007888718	0.0000175045511833077	0.00000000122563724851615	0.0000175045511833077	0.553508771929825	0.86653284668221
k__Bacteria|p__Actinobacteria|c__Actinobacteria|o__Streptomycetales|f__Streptomycetaceae|g__Streptomyces	0.0000466788031554871	0.00000000285982024653768	0.000030875126161889	0.0000175045511833077	0.00000000122563724851615	0.0000175045511833077	0.561555555555556	0.869936620844403
k__Bacteria|p__Firmicutes|c__Clostridia|o__Clostridiales|f__Ruminococcaceae|g__Ruminococcaceae NK4A214 group	0.000151706110255333	0.0000000126649182346669	0.0000649741441771697	0.0000875227559165383	0.00000000776236924060228	0.0000440521544325652	0.564789473684211	0.869936620844403
k__Bacteria|p__Bacteroidetes|c__Bacteroidia|o__Bacteroidales|f__Dysgonomonadaceae|g__Fermentimonas	0.0000700182047332306	0.00000000367691174554845	0.0000350091023666153	0.0000350091023666153	0.0000000024512744970323	0.0000247551736866877	0.566233918128655	0.869936620844403
k__Bacteria|p__Proteobacteria|c__Alphaproteobacteria|o__Rhizobiales|f__Rhizobiaceae|g__Mesorhizobium	0.0000233394015777435	0.00000000163418299802153	0.0000233394015777435	0.00000875227559165383	0.000000000306409312129038	0.00000875227559165383	0.580172302506227	0.875045734964474
k__Bacteria|p__Firmicutes|c__Clostridia|o__Clostridiales|f__Ruminococcaceae|g__Ruminiclostridium 1	0.0000233394015777435	0.00000000163418299802153	0.0000233394015777435	0.00000875227559165383	0.000000000306409312129038	0.00000875227559165383	0.580172302506227	0.875045734964474
k__Bacteria|p__Proteobacteria|c__Gammaproteobacteria|o__Betaproteobacteriales|f__Neisseriaceae|g__Eikenella	0.0000233394015777435	0.00000000163418299802153	0.0000233394015777435	0.00000875227559165383	0.000000000306409312129038	0.00000875227559165383	0.580172302506227	0.875045734964474
k__Bacteria|p__Bacteroidetes|c__Bacteroidia|o__Bacteroidales|f__Prevotellaceae|g__Prevotella 2	0.0000350091023666153	0.00000000122563724851615	0.0000202125146754525	0.0000175045511833077	0.000000000408545749505384	0.0000101062573377263	0.588421052631579	0.879062433988776
k__Bacteria|p__Firmicutes|c__Clostridia|o__Clostridiales|f__Ruminococcaceae|g__Ruminococcaceae UCG-010	0.000268403118144051	0.000000119295358855572	0.000199411934493711	0.000105027307099846	0.0000000220614704732907	0.0000742655210600631	0.592672514619883	0.879062433988776
k__Bacteria|p__Epsilonbacteraeota|c__Campylobacteria|o__Campylobacterales|f__Helicobacteraceae|g__Helicobacter	0.00484292582738179	0.0000356627755658239	0.00344783872234109	0.00218806889791346	0.000000394246648272695	0.000313945317003095	0.593497076023392	0.879062433988776
k__Bacteria|p__Bacteroidetes|c__Bacteroidia|o__Bacteroidales|f__Dysgonomonadaceae|g__Proteiniphilum	0.00019838491341082	0.000000054336584684216	0.000134581554808743	0.000323834196891192	0.0000000378926182666243	0.0000973301318536869	0.602421052631579	0.883647550307058
k__Bacteria|p__Firmicutes|c__Clostridia|o__Clostridiales|f__Ruminococcaceae|g__Ruminiclostridium 5	0.000280072818932923	0.000000158107205058583	0.000229570036560076	0.000105027307099846	0.0000000073538234910969	0.0000428772185755353	0.604152046783626	0.883647550307058
k__Bacteria|p__Firmicutes|c__Clostridia|o__Clostridiales|f__Lachnospiraceae|g__Lachnospiraceae UCG-004	0.00657004154413481	0.0000338206427813042	0.00335761039934178	0.00404355132334407	0.0000013355360551331	0.000577826975645197	0.607309941520468	0.883647550307058
k__Bacteria|p__Bacteroidetes|c__Bacteroidia|o__Bacteroidales|f__p-251-o5|g__	0.0000700182047332306	0.0000000147076469821938	0.0000700182047332306	0.0000175045511833077	0.00000000122563724851615	0.0000175045511833077	0.611327485380117	0.884291438917259
k__Bacteria|p__Epsilonbacteraeota|c__Campylobacteria|o__Campylobacterales|f__Campylobacteraceae|g__Campylobacter	0.000105027307099846	0.00000000857946073961305	0.0000534772872024908	0.0000612659291415768	0.00000000357477530817211	0.0000298947123592622	0.616649122807018	0.886803257735822
k__Bacteria|p__Proteobacteria|c__Gammaproteobacteria|o__Betaproteobacteriales|f__Burkholderiaceae|g__Ralstonia	0.00184381272464174	0.000000240633446458671	0.000283215728411324	0.00157540960649769	0.000000270457286172564	0.00026002753997056	0.627643274853801	0.89739652886455
k__Bacteria|p__Bacteroidetes|c__Bacteroidia|o__Bacteroidales|f__Prevotellaceae|g__Alloprevotella	0.000221724314988564	0.0000000396289377020222	0.000114933223659106	0.000131284133874807	0.0000000174653307913551	0.0000660782316488478	0.634900584795322	0.901828846323912
k__Bacteria|p__Bacteroidetes|c__Bacteroidia|o__Bacteroidales|f__|g__	0.0000466788031554871	0.00000000163418299802153	0.0000233394015777435	0.000105027307099846	0.0000000277811109663661	0.0000833383329662378	0.638035087719298	0.901828846323912
k__Bacteria|p__Proteobacteria|c__Gammaproteobacteria|o__Betaproteobacteriales|f__Neisseriaceae|g__Neisseria	0.000315081921299538	0.0000000257383822188392	0.0000926253784856669	0.000393852401624422	0.0000000240020627834413	0.0000774629956550889	0.651643274853801	0.915829984806822
k__Bacteria|p__Firmicutes|c__Bacilli|o__Bacillales|f__Bacillaceae|g__Bacillus	0.0000116697007888718	0.000000000408545749505384	0.0000116697007888718	0.0000350091023666153	0.0000000049025489940646	0.0000350091023666153	0.660900584795322	0.923592672099769
k__Bacteria|p__Actinobacteria|c__Coriobacteriia|o__Coriobacteriales|f__Coriobacteriaceae|g__Collinsella	0.0000233394015777435	0.000000000408545749505384	0.0000116697007888718	0.0000612659291415768	0.0000000150140562943228	0.0000612659291415768	0.676046783625731	0.939451485178412
k__Bacteria|p__Proteobacteria|c__Gammaproteobacteria|o__Pasteurellales|f__Pasteurellaceae|g__Aggregatibacter	0.0000700182047332306	0.0000000049025489940646	0.000040425029350905	0.000105027307099846	0.0000000073538234910969	0.0000428772185755353	0.681456140350877	0.941678135700357
k__Bacteria|p__Firmicutes|c__Erysipelotrichia|o__Erysipelotrichales|f__Erysipelotrichaceae|g__Ileibacterium	0.0000466788031554871	0.00000000653673199208614	0.0000466788031554871	0.0000175045511833077	0.00000000122563724851615	0.0000175045511833077	0.688707602339181	0.946411438498851
k__Bacteria|p__Bacteroidetes|c__Bacteroidia|o__Bacteroidales|f__Rikenellaceae|g__	0.00540307146524763	0.000000129100456843701	0.000207445138806787	0.0065204453157821	0.0000149645201221953	0.00193420010095875	0.695754385964912	0.950812727693173
k__Bacteria|p__Firmicutes|c__Clostridia|o__Clostridiales|f__Lachnospiraceae|g__[Ruminococcus] gauvreauii group	0.000151706110255333	0.000000000408545749505383	0.0000116697007888718	0.000227559165383	0.0000000739467806604744	0.000135965786744749	0.702163742690059	0.954299334527961
k__Bacteria|p__Firmicutes|c__Clostridia|o__Clostridiales|f__Peptostreptococcaceae|g__	0.000443448629977127	0.0000000200187417257638	0.0000816879055221024	0.000385100126032769	0.0000000212443789742799	0.0000728772580684124	0.711233918128655	0.958281557047107
k__Bacteria|p__Firmicutes|c__Negativicutes|o__Selenomonadales|f__Veillonellaceae|g__Selenomonas	0.0000583485039443589	0.0000000102136437376346	0.0000583485039443589	0.0000262568267749615	0.0000000011235008111398	0.000016759331812007	0.712842105263158	0.958281557047107
k__Bacteria|p__Firmicutes|c__Clostridia|o__Clostridiales|f__Lachnospiraceae|g__[Eubacterium] xylanophilum group	0.000151706110255333	0.000000029823839713893	0.0000997059672468554	0.0000875227559165383	0.0000000232871077218069	0.0000763005696600734	0.723391812865497	0.967207085864858
k__Bacteria|p__Actinobacteria|c__Coriobacteriia|o__Coriobacteriales|f__Eggerthellaceae|g__Paraeggerthella	0.0000700182047332306	0.0000000147076469821938	0.0000700182047332306	0.0000350091023666153	0.00000000163418299802153	0.0000202125146754525	0.736380116959064	0.979279623784125
k__Bacteria|p__Actinobacteria|c__Coriobacteriia|o__Coriobacteriales|f__Eggerthellaceae|g__Parvibacter	0.000361760724455025	0.000000152387564565508	0.000225379357650982	0.000253815992157961	0.00000000929441580124747	0.0000482037752703237	0.742836257309942	0.982582659235383
k__Bacteria|p__Proteobacteria|c__Alphaproteobacteria|o__Rhizobiales|f__Xanthobacteraceae|g__Bradyrhizobium	0.0000350091023666153	0.00000000367691174554845	0.0000350091023666153	0.0000175045511833077	0.00000000122563724851615	0.0000175045511833077	0.752719298245614	0.990359359060295
k__Bacteria|p__Bacteroidetes|c__Bacteroidia|o__Bacteroidales|f__Paludibacteraceae|g__	0.0000466788031554871	0.00000000163418299802153	0.0000233394015777435	0.0000350091023666153	0.000000000817091499010767	0.0000142924061918451	0.765701754385965	1
k__Bacteria|p__Firmicutes|c__Clostridia|o__Clostridiales|f__Ruminococcaceae|g__Ruminiclostridium 6	0.0000466788031554871	0.00000000163418299802153	0.0000233394015777435	0.0000612659291415768	0.00000000357477530817211	0.0000298947123592622	0.782643274853801	1
k__Bacteria|p__Firmicutes|c__Bacilli|o__Lactobacillales|f__Aerococcaceae|g__Aerococcus	0.000385100126032769	0.0000000306409312129038	0.000101062573377263	0.000341338748074499	0.0000000150140562943228	0.0000612659291415768	0.789257309941521	1
k__Bacteria|p__Bacteroidetes|c__Bacteroidia|o__Bacteroidales|f__Prevotellaceae|g__Prevotellaceae UCG-001	0.00885730289875368	0.000191200636405768	0.00798332922210962	0.00596905195350791	0.00000187154807848416	0.000684022674785742	0.793631578947368	1
k__Bacteria|p__Actinobacteria|c__Coriobacteriia|o__Coriobacteriales|f__Eggerthellaceae|g__Adlercreutzia	0.0000466788031554871	0.00000000653673199208614	0.0000466788031554871	0.0000700182047332306	0.00000000898800648911844	0.0000474025486897024	0.797567251461988	1
k__Bacteria|p__Firmicutes|c__Negativicutes|o__Selenomonadales|f__Acidaminococcaceae|g__Phascolarctobacterium	0.0000233394015777435	0.00000000163418299802153	0.0000233394015777435	0.0000350091023666153	0.0000000024512744970323	0.0000247551736866877	0.801543859649123	1
k__Bacteria|p__Firmicutes|c__Clostridia|o__Clostridiales|f__Christensenellaceae|g__Christensenellaceae R-7 group	0.0000816879055221024	0.00000000776236924060229	0.0000508670464400489	0.0000612659291415768	0.00000000520895830619364	0.000036086556728904	0.812883040935673	1
k__Bacteria|p__Firmicutes|c__Clostridia|o__Clostridiales|f__Clostridiales vadinBB60 group|g__	0.000443448629977127	0.000000316622955866672	0.000324870720885848	0.000341338748074499	0.00000000766023280322594	0.0000437613779582691	0.822315789473684	1
k__Bacteria|p__Bacteroidetes|c__Bacteroidia|o__Bacteroidales|f__Prevotellaceae|g__Prevotella	0.000140036409466461	0.00000000857946073961305	0.0000534772872024908	0.000122531858283154	0.00000000694527774159152	0.0000416691664831189	0.851005847953216	1
k__Bacteria|p__Bacteroidetes|c__Bacteroidia|o__Bacteroidales|f__Marinifilaceae|g__Butyricimonas	0.0000816879055221024	0.00000000531109474356999	0.0000420757045635998	0.0000700182047332306	0.0000000024512744970323	0.0000247551736866877	0.862187134502924	1
k__Bacteria|p__Bacteroidetes|c__Bacteroidia|o__Flavobacteriales|f__Flavobacteriaceae|g__Capnocytophaga	0.0000466788031554871	0.00000000653673199208614	0.0000466788031554871	0.0000612659291415768	0.00000000684314130421517	0.000041361640756307	0.864707602339181	1
k__Bacteria|p__Bacteroidetes|c__Bacteroidia|o__Bacteroidales|f__Tannerellaceae|g__Tannerella	0.0000350091023666153	0.00000000367691174554845	0.0000350091023666153	0.0000437613779582692	0.00000000275768380916134	0.0000262568267749615	0.883	1
k__Bacteria|p__Actinobacteria|c__Actinobacteria|o__Micrococcales|f__Micrococcaceae|g__Rothia	0.000291742519721794	0.0000000739467806604744	0.00015699976715532	0.000253815992157961	0.0000000509660822507966	0.000112878344082021	0.895520467836257	1
k__Bacteria|p__Firmicutes|c__Clostridia|o__Clostridiales|f__Ruminococcaceae|g__Ruminococcus 2	0.0000583485039443589	0.000000000408545749505384	0.0000116697007888718	0.000052513653549923	0.00000000367691174554845	0.0000303187720131788	0.906315789473684	1
k__Bacteria|p__Bacteroidetes|c__Bacteroidia|o__Bacteroidales|f__Prevotellaceae|g__Prevotella 1	0.00012836670867759	0.0000000261469279683445	0.0000933576063109742	0.000148788685058115	0.0000000427951672606889	0.000103434964181229	0.918748538011696	1
k__Bacteria|p__Bacteroidetes|c__Bacteroidia|o__Bacteroidales|f__Porphyromonadaceae|g__Porphyromonas	0.000583485039443589	0.00000015483883906254	0.000227184828617978	0.000551393362274191	0.0000000387097097656351	0.0000983739164687915	0.929116959064328	1
k__Bacteria|p__Actinobacteria|c__Actinobacteria|o__Actinomycetales|f__Actinomycetaceae|g__F0332	0.0000700182047332306	0.00000000367691174554845	0.0000350091023666153	0.0000787704803248845	0.0000000133798732963013	0.0000578357011202884	0.929321637426901	1
k__Bacteria|p__Fusobacteria|c__Fusobacteriia|o__Fusobacteriales|f__Fusobacteriaceae|g__Fusobacterium	0.00019838491341082	0.0000000249212907198284	0.0000911432768042134	0.000210054614199692	0.0000000187931044772476	0.0000685439721588406	0.941526315789474	1
k__Bacteria|p__Proteobacteria|c__Alphaproteobacteria|o__Rhizobiales|f__Rhizobiaceae|g__Phyllobacterium	0.0000466788031554871	0.00000000653673199208614	0.0000466788031554871	0.000052513653549923	0.00000000694527774159152	0.0000416691664831189	0.946631578947368	1
k__Bacteria|p__Bacteroidetes|c__Bacteroidia|o__Bacteroidales|f__Muribaculaceae|g__Muribaculum	0.0010736124725762	0.000000946600501603973	0.000561723686998027	0.00104152079540681	0.0000003320455579105	0.00028811697186668	0.970105263157895	1
k__Bacteria|p__Actinobacteria|c__Actinobacteria|o__Bifidobacteriales|f__Bifidobacteriaceae|g__	0.0000933576063109742	0.000000000408545749505383	0.0000116697007888718	0.0000962750315081921	0.0000000174653307913551	0.0000660782316488478	0.974397660818713	1
k__Bacteria|p__Proteobacteria|c__Gammaproteobacteria|o__Betaproteobacteriales|f__Neisseriaceae|g__Kingella	0.0000583485039443589	0.0000000102136437376346	0.0000583485039443589	0.0000612659291415768	0.00000000520895830619364	0.000036086556728904	0.975081871345029	1
k__Bacteria|p__Proteobacteria|c__Gammaproteobacteria|o__Pasteurellales|f__Pasteurellaceae|g__Actinobacillus	0.000210054614199692	0.00000000122563724851615	0.0000202125146754525	0.000210054614199692	0.00000000898800648911844	0.0000474025486897024	0.989461988304094	1
k__Bacteria|p__Firmicutes|c__Clostridia|o__Clostridiales|f__Clostridiaceae 1|g__Clostridium sensu stricto 12	0	0	0	0.00000875227559165383	0.000000000306409312129038	0.00000875227559165383	1	1
k__Bacteria|p__Firmicutes|c__Negativicutes|o__Selenomonadales|f__Veillonellaceae|g__Anaeroglobus	0	0	0	0.00000875227559165383	0.000000000306409312129038	0.00000875227559165383	1	1
k__Bacteria|p__Actinobacteria|c__Actinobacteria|o__Corynebacteriales|f__Nocardiaceae|g__Rhodococcus	0	0	0	0.00000875227559165383	0.000000000306409312129038	0.00000875227559165383	1	1
k__Bacteria|p__Actinobacteria|c__Actinobacteria|o__Pseudonocardiales|f__Pseudonocardiaceae|g__Pseudonocardia	0	0	0	0.00000875227559165383	0.000000000306409312129038	0.00000875227559165383	1	1
k__Bacteria|p__Thermotogae|c__Thermotogae|o__Kosmotogales|f__Kosmotogaceae|g__Mesotoga	0	0	0	0.00000875227559165383	0.000000000306409312129038	0.00000875227559165383	1	1
k__Bacteria|p__Proteobacteria|c__Alphaproteobacteria|o__Rhizobiales|f__Xanthobacteraceae|g__	0	0	0	0.00000875227559165383	0.000000000306409312129038	0.00000875227559165383	1	1
k__Bacteria|p__Proteobacteria|c__Gammaproteobacteria|o__Pseudomonadales|f__Moraxellaceae|g__Moraxella	0	0	0	0.00000875227559165383	0.000000000306409312129038	0.00000875227559165383	1	1
k__Bacteria|p__Acidobacteria|c__Holophagae|o__Holophagales|f__Holophagaceae|g__Holophaga	0	0	0	0.00000875227559165383	0.000000000306409312129038	0.00000875227559165383	1	1
k__Bacteria|p__Proteobacteria|c__Gammaproteobacteria|o__Diplorickettsiales|f__Diplorickettsiaceae|g__Aquicella	0	0	0	0.00000875227559165383	0.000000000306409312129038	0.00000875227559165383	1	1
k__Bacteria|p__Firmicutes|c__Clostridia|o__Clostridiales|f__Family XI|g__Parvimonas	0.0000233394015777435	0.00000000163418299802153	0.0000233394015777435	0.0000175045511833077	0.00000000122563724851615	0.0000175045511833077	1	1
k__Bacteria|p__Firmicutes|c__Clostridia|o__Clostridiales|f__Lachnospiraceae|g__ASF356	0.0000233394015777435	0.00000000163418299802153	0.0000233394015777435	0.0000175045511833077	0.000000000408545749505384	0.0000101062573377263	1	1
k__Bacteria|p__Actinobacteria|c__Coriobacteriia|o__Coriobacteriales|f__Eggerthellaceae|g__	0.0000116697007888718	0.000000000408545749505384	0.0000116697007888718	0.00000875227559165383	0.000000000306409312129038	0.00000875227559165383	1	1
k__Bacteria|p__Proteobacteria|c__Gammaproteobacteria|o__Betaproteobacteriales|f__Burkholderiaceae|g__Herbaspirillum	0	0	0	0.00000875227559165383	0.000000000306409312129038	0.00000875227559165383	1	1
k__Bacteria|p__Bacteroidetes|c__Bacteroidia|o__Bacteroidales|f__Bacteroidales Incertae Sedis|g__Phocaeicola	0	0	0	0.00000875227559165383	0.000000000306409312129038	0.00000875227559165383	1	1
k__Bacteria|p__Bacteroidetes|c__Bacteroidia|o__Bacteroidales|f__Prevotellaceae|g__Prevotella 6	0.0000233394015777435	0.00000000163418299802153	0.0000233394015777435	0.0000262568267749615	0.00000000275768380916134	0.0000262568267749615	1	1
k__Bacteria|p__Bacteroidetes|c__Bacteroidia|o__Bacteroidales|f__Prolixibacteraceae|g__	0.0000116697007888718	0.000000000408545749505384	0.0000116697007888718	0.00000875227559165383	0.000000000306409312129038	0.00000875227559165383	1	1
