# Supplementary material for: Neuroprotective Effects of Oligosaccharides From Periplaneta Americana on Parkinson’s Disease Models In Vitro and In Vivo
Source: Front Pharmacol. 2022 Jul 18;13:936818. doi: 10.3389/fphar.2022.936818 (PMC9340460; doi:10.3389/fphar.2022.936818)
Supplement: Supplementary file 2 [file DataSheet1.zip › 16S rRNA/05.TaxaVariation/Metastat/B-C_metastat_result_Genus.csv]

taxa	mean(group1)	variance(group1)	std.err(group1)	mean(group2)	variance(group2)	std.err(group2)	pvalue	qvalue
k__Bacteria|p__Firmicutes|c__Bacilli|o__Lactobacillales|f__P5D1-392|g__	0.0000700182047332306	0	0	0	0	0	0	0
k__Bacteria|p__Proteobacteria|c__Gammaproteobacteria|o__Betaproteobacteriales|f__Burkholderiaceae|g__Noviherbaspirillum	0	0	0	0.0000350091023666153	0	0	0	0
k__Bacteria|p__Firmicutes|c__Clostridia|o__Clostridiales|f__Lachnospiraceae|g__[Eubacterium] fissicatena group	0.000128366708677589	0.0000000151161927316992	0.0000709840186983408	0.00518134715025907	0.000000113984264112002	0.000194922432531509	0.00142408376963351	0.207590173246694
k__Bacteria|p__Bacteroidetes|c__Bacteroidia|o__Bacteroidales|f__Prevotellaceae|g__Prevotellaceae NK3B31 group	0.00115530037809831	0.000000540506026595622	0.000424462808184503	0.00729356299304486	0.000000245535995452736	0.00028608623143657	0.00193193717277487	0.211215369286847
k__Bacteria|p__Bacteroidetes|c__Bacteroidia|o__Bacteroidales|f__Muribaculaceae|g__	0.324546048639313	0.0000117910388764748	0.00198251009887926	0.524693086869253	0.000896617788972236	0.0172879321008638	0.00243979057591623	0.213390486910939
k__Bacteria|p__Firmicutes|c__Clostridia|o__Clostridiales|f__Ruminococcaceae|g__[Eubacterium] coprostanoligenes group	0.0000466788031554871	0.00000000285982024653768	0.000030875126161889	0.000805209354432152	0.0000000159332842307099	0.0000728772580684124	0.00294764397905759	0.214840565327001
k__Bacteria|p__Bacteroidetes|c__Bacteroidia|o__Sphingobacteriales|f__Lentimicrobiaceae|g__	0	0	0	0.0000933576063109742	0.000000000408545749505383	0.0000116697007888718	0.00345549738219895	0.215876335624188
k__Bacteria|p__Firmicutes|c__Erysipelotrichia|o__Erysipelotrichales|f__Erysipelotrichaceae|g__Catenibacterium	0.00310414040983989	0.0000189843038880162	0.002515571763239	0.156035569248004	0.00128354493159679	0.0206844944471037	0.00489528795811518	0.267596707700816
k__Bacteria|p__Actinobacteria|c__Coriobacteriia|o__Coriobacteriales|f__Eggerthellaceae|g__Parvibacter	0.0000583485039443589	0.00000000285982024653768	0.000030875126161889	0.000280072818932923	0.00000000122563724851615	0.0000202125146754525	0.00852356020942408	0.396276490219226
k__Bacteria|p__Firmicutes|c__Clostridia|o__Clostridiales|f__Lachnospiraceae|g__Lachnospiraceae NK4A136 group	0.0662372216776362	0.000646426823249636	0.0146790874290563	0.136500490127433	0.0000109216535215274	0.00190802284416159	0.0102565445026178	0.396276490219226
k__Bacteria|p__Verrucomicrobia|c__Verrucomicrobiae|o__Verrucomicrobiales|f__Akkermansiaceae|g__Akkermansia	0.000151706110255333	0.0000000690442316664098	0.000151706110255333	0.0104560519068291	0.0000141638725896021	0.00217285316190504	0.0107643979057592	0.396276490219226
k__Bacteria|p__Bacteroidetes|c__Bacteroidia|o__Bacteroidales|f__Porphyromonadaceae|g__Porphyromonas	0.000420109228399384	0.0000000600562251772914	0.000141487602728168	0.00121364888204266	0.0000000249212907198284	0.0000911432768042134	0.0112722513089005	0.396276490219226
k__Bacteria|p__Firmicutes|c__Bacilli|o__Lactobacillales|f__Lactobacillaceae|g__Lactobacillus	0.177332773187695	0.00228080347195644	0.0275729545748271	0.0468188395649536	0.000132292016238837	0.00664058271134989	0.0117801047120419	0.396276490219226
k__Bacteria|p__Firmicutes|c__Bacilli|o__Bacillales|f__Staphylococcaceae|g__Jeotgalicoccus	0.000280072818932923	0.0000000110307352366454	0.0000606375440263576	0.0000233394015777435	0.00000000163418299802153	0.0000233394015777435	0.0137853403141361	0.416706744826084
k__Bacteria|p__Firmicutes|c__Negativicutes|o__Selenomonadales|f__Acidaminococcaceae|g__Phascolarctobacterium	0.000175045511833077	0.0000000049025489940646	0.000040425029350905	0.0000233394015777435	0.000000000408545749505384	0.0000116697007888718	0.0142931937172775	0.416706744826084
k__Bacteria|p__Bacteroidetes|c__Bacteroidia|o__Bacteroidales|f__Muribaculaceae|g__Muribaculum	0.000151706110255333	0.0000000151161927316992	0.0000709840186983408	0.000630163842599076	0.0000000453485781950976	0.000122947926910945	0.0158952879581152	0.434451125443678
k__Bacteria|p__Proteobacteria|c__Gammaproteobacteria|o__Betaproteobacteriales|f__Burkholderiaceae|g__	0	0	0	0.000105027307099846	0.00000000367691174554845	0.0000350091023666153	0.019151832460733	0.492667508912028
k__Bacteria|p__Proteobacteria|c__Gammaproteobacteria|o__Betaproteobacteriales|f__Burkholderiaceae|g__Pelomonas	0.000501797133921486	0.0000000567878591812483	0.000137583743203001	0.000105027307099846	0.00000000367691174554845	0.0000350091023666153	0.0255497382198953	0.620735321963152
k__Bacteria|p__Firmicutes|c__Clostridia|o__Clostridiales|f__Family XIII|g__[Eubacterium] nodatum group	0.0000233394015777435	0.00000000163418299802153	0.0000233394015777435	0.0000933576063109742	0.000000000408545749505383	0.0000116697007888718	0.0286335078534031	0.659042564330205
k__Bacteria|p__Firmicutes|c__Bacilli|o__Bacillales|f__Bacillaceae XI|g__Gemella	0.000175045511833077	0.0000000049025489940646	0.000040425029350905	0.000315081921299538	0.00000000367691174554845	0.0000350091023666153	0.0339424083769633	0.742173029315247
k__Bacteria|p__Actinobacteria|c__Actinobacteria|o__Actinomycetales|f__Actinomycetaceae|g__F0332	0	0	0	0.000116697007888718	0.00000000776236924060228	0.0000508670464400489	0.0440366492146597	0.867089652867278
k__Bacteria|p__Bacteroidetes|c__Bacteroidia|o__Bacteroidales|f__Marinifilaceae|g__Odoribacter	0.0533538720067217	0.0015139916983373	0.0224647256703875	0.0020655370396303	0.000000158107205058583	0.000229570036560076	0.0456020942408377	0.867089652867278
k__Bacteria|p__Bacteroidetes|c__Bacteroidia|o__Bacteroidales|f__Prevotellaceae|g__Prevotellaceae UCG-004	0.000280072818932923	0.00000000857946073961305	0.0000534772872024908	0.000466788031554871	0.0000000126649182346669	0.0000649741441771697	0.047586387434555	0.867089652867278
k__Bacteria|p__Bacteroidetes|c__Bacteroidia|o__Bacteroidales|f__Dysgonomonadaceae|g__Proteiniphilum	0.0000933576063109742	0.0000000102136437376346	0.0000583485039443589	0.000280072818932923	0.0000000110307352366454	0.0000606375440263576	0.047586387434555	0.867089652867278
k__Bacteria|p__Firmicutes|c__Erysipelotrichia|o__Erysipelotrichales|f__Erysipelotrichaceae|g__Faecalibaculum	0.000268403118144051	0.0000000616904081753129	0.000143399684071378	0.00059515474023246	0.00000000857946073961306	0.0000534772872024908	0.0538167539267016	0.909113306964323
k__Bacteria|p__Actinobacteria|c__Coriobacteriia|o__Coriobacteriales|f__Atopobiaceae|g__Olsenella	0.0000116697007888718	0.000000000408545749505384	0.0000116697007888718	0.0000466788031554871	0.000000000408545749505384	0.0000116697007888718	0.0548429319371728	0.909113306964323
k__Bacteria|p__Firmicutes|c__Clostridia|o__Clostridiales|f__Ruminococcaceae|g__	0.00278905848854035	0.00000422763141588171	0.00118710171087425	0.000315081921299538	0.0000000477998526921299	0.000126227113690799	0.0596335078534031	0.909113306964323
k__Bacteria|p__Actinobacteria|c__Actinobacteria|o__Micrococcales|f__Micrococcaceae|g__Rothia	0.000315081921299538	0.00000000857946073961305	0.0000534772872024908	0.000466788031554871	0.00000000776236924060229	0.000050867046440049	0.0601413612565445	0.909113306964323
k__Bacteria|p__Acidobacteria|c__Subgroup 25|o__|f__|g__	0	0	0	0.0000466788031554871	0.00000000163418299802153	0.0000233394015777435	0.0639005235602094	0.909113306964323
k__Bacteria|p__Firmicutes|c__Clostridia|o__Clostridiales|f__Lachnospiraceae|g__Lachnospiraceae UCG-008	0.00052513653549923	0.000000158107205058583	0.000229570036560076	0.0000700182047332306	0.00000000122563724851615	0.0000202125146754525	0.0698952879581152	0.909113306964323
k__Bacteria|p__Firmicutes|c__Bacilli|o__Lactobacillales|f__Aerococcaceae|g__Aerococcus	0.000571815338654717	0.0000000714955061634421	0.000154375630809445	0.000256733417355179	0.00000000531109474356999	0.0000420757045635998	0.0704031413612565	0.909113306964323
k__Bacteria|p__Firmicutes|c__Clostridia|o__Clostridiales|f__Lachnospiraceae|g__Lachnospiraceae UCG-004	0.00241562806329646	0.000000861622985706854	0.000535917588722636	0.00127199738598702	0.000000207541240748735	0.000263021697931771	0.0730732984293194	0.909113306964323
k__Bacteria|p__Proteobacteria|c__Alphaproteobacteria|o__Rhizobiales|f__Xanthobacteraceae|g__Bradyrhizobium	0	0	0	0.0000583485039443589	0.00000000285982024653768	0.000030875126161889	0.0746753926701571	0.909113306964323
k__Bacteria|p__Proteobacteria|c__Gammaproteobacteria|o__Enterobacteriales|f__Enterobacteriaceae|g__Enterobacter	0	0	0	0.0000583485039443589	0.00000000285982024653768	0.000030875126161889	0.0746753926701571	0.909113306964323
k__Bacteria|p__Bacteroidetes|c__Bacteroidia|o__Bacteroidales|f__Prevotellaceae|g__Alloprevotella	0.0000583485039443589	0.00000000163418299802153	0.0000233394015777435	0.000256733417355179	0.0000000322751142109253	0.000103722569403393	0.0856492146596859	0.909113306964323
k__Bacteria|p__Actinobacteria|c__Coriobacteriia|o__Coriobacteriales|f__Eggerthellaceae|g__Enterorhabdus	0.000443448629977127	0.0000000567878591812483	0.000137583743203001	0.000186715212621948	0.000000000408545749505383	0.0000116697007888718	0.0867277486910995	0.909113306964323
k__Bacteria|p__Proteobacteria|c__Alphaproteobacteria|o__Rhizobiales|f__Rhizobiaceae|g__Mesorhizobium	0.0000350091023666153	0.00000000122563724851615	0.0000202125146754525	0.000140036409466461	0.00000000857946073961305	0.0000534772872024908	0.091020942408377	0.909113306964323
k__Bacteria|p__Bacteroidetes|c__Bacteroidia|o__Bacteroidales|f__Rikenellaceae|g__Alistipes	0.0492928161321944	0.00162010001749033	0.023238617410755	0.00836717546562106	0.00000559380840222771	0.00136550459565048	0.0974188481675393	0.909113306964323
k__Bacteria|p__Acidobacteria|c__Subgroup 6|o__|f__|g__	0	0	0	0.0000350091023666153	0.00000000122563724851615	0.0000202125146754525	0.0997853403141361	0.909113306964323
k__Bacteria|p__Acidobacteria|c__Holophagae|o__Subgroup 7|f__|g__	0.0000350091023666153	0.00000000122563724851615	0.0000202125146754525	0	0	0	0.0997853403141361	0.909113306964323
k__Bacteria|p__Patescibacteria|c__Saccharimonadia|o__Saccharimonadales|f__Saccharimonadaceae|g__	0	0	0	0.0000350091023666153	0.00000000122563724851615	0.0000202125146754525	0.0997853403141361	0.909113306964323
k__Bacteria|p__Firmicutes|c__Clostridia|o__Clostridiales|f__Lachnospiraceae|g__[Eubacterium] hallii group	0	0	0	0.0000350091023666153	0.00000000122563724851615	0.0000202125146754525	0.0997853403141361	0.909113306964323
k__Bacteria|p__Firmicutes|c__Clostridia|o__Clostridiales|f__Lachnospiraceae|g__[Eubacterium] eligens group	0	0	0	0.0000350091023666153	0.00000000122563724851615	0.0000202125146754525	0.0997853403141361	0.909113306964323
k__Bacteria|p__Firmicutes|c__Clostridia|o__Clostridiales|f__Lachnospiraceae|g__Lachnospiraceae FCS020 group	0.0000350091023666153	0.00000000122563724851615	0.0000202125146754525	0	0	0	0.0997853403141361	0.909113306964323
k__Bacteria|p__Proteobacteria|c__Gammaproteobacteria|o__Betaproteobacteriales|f__Nitrosomonadaceae|g__GOUTA6	0	0	0	0.0000350091023666153	0.00000000122563724851615	0.0000202125146754525	0.0997853403141361	0.909113306964323
k__Bacteria|p__Bacteroidetes|c__Bacteroidia|o__Bacteroidales|f__p-2534-18B5 gut group|g__	0	0	0	0.0000350091023666153	0.00000000122563724851615	0.0000202125146754525	0.0997853403141361	0.909113306964323
k__Bacteria|p__Bacteroidetes|c__Bacteroidia|o__Bacteroidetes VC2.1 Bac22|f__|g__	0	0	0	0.0000350091023666153	0.00000000122563724851615	0.0000202125146754525	0.0997853403141361	0.909113306964323
k__Bacteria|p__Bacteroidetes|c__Bacteroidia|o__Bacteroidales|f__Rikenellaceae|g__hoa5-07d05 gut group	0	0	0	0.0000350091023666153	0.00000000122563724851615	0.0000202125146754525	0.0997853403141361	0.909113306964323
k__Bacteria|p__Bacteroidetes|c__Bacteroidia|o__Bacteroidales|f__Rikenellaceae|g__Millionella	0.00278905848854035	0.00000720225301803041	0.00154943570567163	0.000105027307099846	0.00000000857946073961305	0.0000534772872024908	0.127492146596859	1
k__Bacteria|p__Firmicutes|c__Clostridia|o__Clostridiales|f__Ruminococcaceae|g__Ruminiclostridium 5	0.000443448629977127	0.000000147485015571443	0.000221724314988564	0.0000583485039443589	0.00000000163418299802153	0.0000233394015777435	0.128544502617801	1
k__Bacteria|p__Proteobacteria|c__Gammaproteobacteria|o__Betaproteobacteriales|f__Burkholderiaceae|g__Delftia	0.0000233394015777435	0.00000000163418299802153	0.0000233394015777435	0.000186715212621948	0.0000000261469279683445	0.0000933576063109742	0.13120942408377	1
k__Bacteria|p__Firmicutes|c__Bacilli|o__Lactobacillales|f__P5D1-392|g__Granulicatella sp. BB-11	0.00012836670867759	0.0000000175674672287315	0.0000765233455200252	0	0	0	0.133712041884817	1
k__Bacteria|p__Proteobacteria|c__Alphaproteobacteria|o__Rhizobiales|f__Rhizobiaceae|g__Phyllobacterium	0.0000816879055221024	0.0000000200187417257638	0.0000816879055221024	0.000256733417355179	0.0000000126649182346669	0.0000649741441771697	0.134764397905759	1
k__Bacteria|p__Patescibacteria|c__Saccharimonadia|o__Saccharimonadales|f__Saccharimonadaceae|g__Candidatus Saccharimonas	0.000268403118144051	0.0000000371776632049899	0.00011132185051311	0.0000700182047332306	0.0000000049025489940646	0.000040425029350905	0.135272251308901	1
k__Bacteria|p__Firmicutes|c__Clostridia|o__Clostridiales|f__Lachnospiraceae|g__A2	0.000221724314988564	0.0000000567878591812483	0.000137583743203001	0	0	0	0.144424083769634	1
k__Bacteria|p__Proteobacteria|c__Gammaproteobacteria|o__Pseudomonadales|f__Pseudomonadaceae|g__Pseudomonas	0.0000700182047332306	0.00000000367691174554845	0.0000350091023666153	0.0000116697007888718	0.000000000408545749505384	0.0000116697007888718	0.153251308900524	1
k__Bacteria|p__Firmicutes|c__Bacilli|o__Lactobacillales|f__Lactobacillaceae|g__Pediococcus	0.000140036409466461	0.0000000196101959762584	0.0000808500587018101	0.0000116697007888718	0.000000000408545749505384	0.0000116697007888718	0.157010471204188	1
k__Bacteria|p__Firmicutes|c__Negativicutes|o__Selenomonadales|f__Veillonellaceae|g__Veillonella	0.000280072818932923	0.0000000306409312129038	0.000101062573377263	0.000116697007888718	0.00000000285982024653768	0.000030875126161889	0.159649214659686	1
k__Bacteria|p__Bacteroidetes|c__Bacteroidia|o__Bacteroidales|f__Marinifilaceae|g__Butyricimonas	0.00052513653549923	0.000000185071224525939	0.000248375538600952	0.000140036409466461	0.0000000049025489940646	0.000040425029350905	0.161774869109948	1
k__Bacteria|p__Actinobacteria|c__Actinobacteria|o__Corynebacteriales|f__Corynebacteriaceae|g__	0.000618494141810204	0.000000213669426991316	0.000266876642534409	0.00019838491341082	0.0000000126649182346669	0.0000649741441771697	0.162801047120419	1
k__Bacteria|p__Verrucomicrobia|c__Verrucomicrobiae|o__Verrucomicrobiales|f__DEV007|g__	0	0	0	0.0000466788031554871	0.00000000285982024653768	0.000030875126161889	0.165471204188482	1
k__Bacteria|p__Proteobacteria|c__Gammaproteobacteria|o__Enterobacteriales|f__Enterobacteriaceae|g__Morganella	0.0000933576063109742	0.0000000114392809861507	0.000061750252323778	0	0	0	0.165471204188482	1
k__Bacteria|p__Proteobacteria|c__Gammaproteobacteria|o__Aeromonadales|f__Succinivibrionaceae|g__	0	0	0	0.0000466788031554871	0.00000000285982024653768	0.000030875126161889	0.165471204188482	1
k__Bacteria|p__Actinobacteria|c__Coriobacteriia|o__Coriobacteriales|f__Eggerthellaceae|g__	0	0	0	0.0000466788031554871	0.00000000285982024653768	0.000030875126161889	0.165471204188482	1
k__Bacteria|p__Proteobacteria|c__Gammaproteobacteria|o__Betaproteobacteriales|f__Aquaspirillaceae|g__Aquaspirillum	0	0	0	0.0000466788031554871	0.00000000285982024653768	0.000030875126161889	0.165471204188482	1
k__Bacteria|p__Bacteroidetes|c__Bacteroidia|o__Bacteroidales|f__Paludibacteraceae|g__F0058	0	0	0	0.0000466788031554871	0.00000000285982024653768	0.000030875126161889	0.165471204188482	1
k__Bacteria|p__Bacteroidetes|c__Bacteroidia|o__Bacteroidales|f__Marinifilaceae|g__	0.0000466788031554871	0.00000000285982024653768	0.000030875126161889	0	0	0	0.165471204188482	1
k__Bacteria|p__Actinobacteria|c__Coriobacteriia|o__Coriobacteriales|f__Eggerthellaceae|g__Paraeggerthella	0.000105027307099846	0.00000000857946073961305	0.0000534772872024908	0.0000233394015777435	0.000000000408545749505384	0.0000116697007888718	0.189099476439791	1
k__Bacteria|p__Bacteroidetes|c__Bacteroidia|o__Bacteroidales|f__Prevotellaceae|g__Prevotella 7	0.000256733417355179	0.0000000886544276426682	0.000171905427142046	0.00052513653549923	0.00000000857946073961306	0.0000534772872024908	0.190151832460733	1
k__Bacteria|p__Firmicutes|c__Clostridia|o__Clostridiales|f__Ruminococcaceae|g__Ruminiclostridium 9	0.00306913130747328	0.00000828203943397313	0.0016615293591521	0.00059515474023246	0.0000000257383822188392	0.0000926253784856669	0.190659685863874	1
k__Bacteria|p__Actinobacteria|c__Coriobacteriia|o__Coriobacteriales|f__Eggerthellaceae|g__Gordonibacter	0.000175045511833077	0.0000000232871077218069	0.0000881043088651304	0.000420109228399384	0.0000000600562251772914	0.000141487602728168	0.192120418848168	1
k__Bacteria|p__Proteobacteria|c__Gammaproteobacteria|o__Betaproteobacteriales|f__Nitrosomonadaceae|g__MND1	0.0000583485039443589	0.00000000285982024653768	0.000030875126161889	0.0000116697007888718	0.000000000408545749505384	0.0000116697007888718	0.193696335078534	1
k__Bacteria|p__Firmicutes|c__Bacilli|o__Bacillales|f__Staphylococcaceae|g__Staphylococcus	0.0405638799421183	0.00233604784529605	0.027904885147563	0.00184381272464174	0.000000152387564565508	0.000225379357650982	0.198287958115183	1
k__Bacteria|p__Firmicutes|c__Clostridia|o__Clostridiales|f__Ruminococcaceae|g__Ruminococcaceae UCG-013	0.000268403118144051	0.0000000849775158971198	0.000168302818254399	0.0000350091023666153	0.00000000122563724851615	0.0000202125146754525	0.205664921465969	1
k__Bacteria|p__Proteobacteria|c__Gammaproteobacteria|o__Betaproteobacteriales|f__Burkholderiaceae|g__Rhizobacter	0.0000350091023666153	0.00000000367691174554845	0.0000350091023666153	0.000233394015777435	0.0000000604647709267967	0.000141968037396682	0.208329842931937	1
k__Bacteria|p__Firmicutes|c__Clostridia|o__Clostridiales|f__Clostridiales vadinBB60 group|g__	0.00354758903981702	0.0000189879807997617	0.00251581536151879	0.000140036409466461	0.0000000049025489940646	0.000040425029350905	0.212387434554974	1
k__Bacteria|p__Firmicutes|c__Clostridia|o__Clostridiales|f__Lachnospiraceae|g__Lachnospiraceae UCG-006	0.0012836670867759	0.00000218204284810825	0.000852846771721676	0.000151706110255333	0.0000000126649182346669	0.0000649741441771697	0.219099476439791	1
k__Bacteria|p__Firmicutes|c__Clostridia|o__Clostridiales|f__Lachnospiraceae|g__Lachnoclostridium	0.0000816879055221024	0.0000000126649182346669	0.0000649741441771697	0	0	0	0.240591623036649	1
k__Bacteria|p__Bacteroidetes|c__Bacteroidia|o__Bacteroidales|f__p-251-o5|g__	0	0	0	0.0000816879055221024	0.0000000126649182346669	0.0000649741441771697	0.240591623036649	1
k__Bacteria|p__Firmicutes|c__Clostridia|o__Clostridiales|f__Ruminococcaceae|g__Ruminococcaceae UCG-010	0.000186715212621948	0.0000000457571239446029	0.000123500504647556	0.0000350091023666153	0.00000000122563724851615	0.0000202125146754525	0.257031413612565	1
k__Bacteria|p__Bacteroidetes|c__Bacteroidia|o__Bacteroidales|f__Prevotellaceae|g__Prevotellaceae Ga6A1 group	0.0000816879055221024	0.00000000285982024653768	0.000030875126161889	0.000186715212621948	0.0000000212443789742799	0.0000841514091271995	0.266434554973822	1
k__Bacteria|p__Firmicutes|c__Clostridia|o__Clostridiales|f__Ruminococcaceae|g__Ruminococcus 1	0.000583485039443589	0.000000448991778706416	0.000386864221963562	0.00012836670867759	0.0000000273725652168607	0.0000955206176991137	0.274319371727749	1
k__Bacteria|p__Firmicutes|c__Clostridia|o__Clostridiales|f__Lachnospiraceae|g__GCA-900066575	0.000140036409466461	0.0000000453485781950976	0.000122947926910945	0	0	0	0.276413612565445	1
k__Bacteria|p__Firmicutes|c__Clostridia|o__Clostridiales|f__Peptococcaceae|g__	0.00100359426784297	0.00000193323848665947	0.000802753280209114	0.0000933576063109742	0.00000000653673199208614	0.0000466788031554871	0.278539267015707	1
k__Bacteria|p__Bacteroidetes|c__Bacteroidia|o__Bacteroidales|f__Prevotellaceae|g__Prevotella 9	0.00012836670867759	0.0000000175674672287315	0.0000765233455200252	0.000315081921299538	0.0000000747638721594852	0.000157864786193212	0.295031413612565	1
k__Bacteria|p__Bacteroidetes|c__Bacteroidia|o__Flavobacteriales|f__Flavobacteriaceae|g__Capnocytophaga	0.0000350091023666153	0.00000000367691174554845	0.0000350091023666153	0.000140036409466461	0.0000000257383822188392	0.0000926253784856669	0.296659685863874	1
k__Bacteria|p__Fusobacteria|c__Fusobacteriia|o__Fusobacteriales|f__Fusobacteriaceae|g__Fusobacterium	0.000245063716566307	0.0000000257383822188392	0.0000926253784856669	0.000361760724455025	0.0000000114392809861507	0.000061750252323778	0.304418848167539	1
k__Bacteria|p__Firmicutes|c__Clostridia|o__Clostridiales|f__Lachnospiraceae|g__	0.0127899920646035	0.000327976033699677	0.0104558760783857	0.00184381272464174	0.000000294561485393382	0.000313348307475553	0.305450261780105	1
k__Bacteria|p__Deferribacteres|c__Deferribacteres|o__Deferribacterales|f__Deferribacteraceae|g__Mucispirillum	0.0278672454838258	0.00232390137161751	0.0278322437208927	0.0000233394015777435	0.00000000163418299802153	0.0000233394015777435	0.326795811518325	1
k__Bacteria|p__Actinobacteria|c__Actinobacteria|o__Micrococcales|f__Micrococcaceae|g__Micrococcus	0.0000466788031554871	0.00000000653673199208614	0.0000466788031554871	0	0	0	0.330523560209424	1
k__Archaea|p__Euryarchaeota|c__Thermoplasmata|o__Methanomassiliicoccales|f__Methanomassiliicoccaceae|g__Methanomassiliicoccus	0.0000466788031554871	0.00000000653673199208614	0.0000466788031554871	0	0	0	0.330523560209424	1
k__Bacteria|p__Proteobacteria|c__Alphaproteobacteria|o__Rhizobiales|f__Rhizobiaceae|g__Aquamicrobium	0	0	0	0.0000466788031554871	0.00000000653673199208614	0.0000466788031554871	0.330523560209424	1
k__Bacteria|p__Proteobacteria|c__Gammaproteobacteria|o__Xanthomonadales|f__Xanthomonadaceae|g__Lysobacter	0.0000466788031554871	0.00000000653673199208614	0.0000466788031554871	0	0	0	0.330523560209424	1
k__Bacteria|p__Proteobacteria|c__Gammaproteobacteria|o__Betaproteobacteriales|f__Burkholderiaceae|g__Ramlibacter	0.0000466788031554871	0.00000000653673199208614	0.0000466788031554871	0	0	0	0.330523560209424	1
k__Bacteria|p__Proteobacteria|c__Gammaproteobacteria|o__Betaproteobacteriales|f__Neisseriaceae|g__Kingella	0.0000466788031554871	0.00000000653673199208614	0.0000466788031554871	0	0	0	0.330523560209424	1
k__Bacteria|p__Bacteroidetes|c__Bacteroidia|o__Bacteroidales|f__Tannerellaceae|g__Macellibacteroides	0.0000466788031554871	0.00000000653673199208614	0.0000466788031554871	0	0	0	0.330523560209424	1
k__Bacteria|p__Firmicutes|c__Bacilli|o__Bacillales|f__Planococcaceae|g__Chungangia	0	0	0	0.0000350091023666153	0.00000000367691174554845	0.0000350091023666153	0.36717277486911	1
k__Bacteria|p__Chloroflexi|c__Anaerolineae|o__Anaerolineales|f__Anaerolineaceae|g__Flexilinea	0.0000350091023666153	0.00000000367691174554845	0.0000350091023666153	0	0	0	0.36717277486911	1
k__Bacteria|p__Firmicutes|c__Negativicutes|o__Selenomonadales|f__Veillonellaceae|g__Selenomonas	0.0000350091023666153	0.00000000367691174554845	0.0000350091023666153	0	0	0	0.36717277486911	1
k__Bacteria|p__Firmicutes|c__Negativicutes|o__Selenomonadales|f__Veillonellaceae|g__Anaeroglobus	0.0000350091023666153	0.00000000367691174554845	0.0000350091023666153	0	0	0	0.36717277486911	1
k__Bacteria|p__Rokubacteria|c__NC10|o__Rokubacteriales|f__|g__	0.0000350091023666153	0.00000000367691174554845	0.0000350091023666153	0	0	0	0.36717277486911	1
k__Bacteria|p__Acidobacteria|c__Subgroup 22|o__|f__|g__	0.0000583485039443589	0.0000000102136437376346	0.0000583485039443589	0	0	0	0.36717277486911	1
k__Bacteria|p__Actinobacteria|c__Actinobacteria|o__Corynebacteriales|f__Nocardiaceae|g__Rhodococcus	0	0	0	0.0000350091023666153	0.00000000367691174554845	0.0000350091023666153	0.36717277486911	1
k__Bacteria|p__Proteobacteria|c__Deltaproteobacteria|o__Myxococcales|f__Archangiaceae|g__Anaeromyxobacter	0.0000350091023666153	0.00000000367691174554845	0.0000350091023666153	0	0	0	0.36717277486911	1
k__Bacteria|p__Proteobacteria|c__Alphaproteobacteria|o__Reyranellales|f__Reyranellaceae|g__Reyranella	0.0000350091023666153	0.00000000367691174554845	0.0000350091023666153	0	0	0	0.36717277486911	1
k__Bacteria|p__Proteobacteria|c__Deltaproteobacteria|o__Desulfovibrionales|f__Desulfovibrionaceae|g__Bilophila	0.0000116697007888718	0.000000000408545749505384	0.0000116697007888718	0.0000350091023666153	0.00000000122563724851615	0.0000202125146754525	0.36717277486911	1
k__Bacteria|p__Firmicutes|c__Clostridia|o__Clostridiales|f__Ruminococcaceae|g__Ruminiclostridium 1	0.0000816879055221024	0.0000000200187417257638	0.0000816879055221024	0	0	0	0.36717277486911	1
k__Bacteria|p__Firmicutes|c__Clostridia|o__Clostridiales|f__Lachnospiraceae|g__ASF356	0.000560145637865845	0.000000941289406860403	0.000560145637865845	0	0	0	0.36717277486911	1
k__Bacteria|p__Firmicutes|c__Clostridia|o__Clostridiales|f__Lachnospiraceae|g__Tyzzerella	0.0000350091023666153	0.00000000367691174554845	0.0000350091023666153	0	0	0	0.36717277486911	1
k__Bacteria|p__Proteobacteria|c__Gammaproteobacteria|o__Betaproteobacteriales|f__Burkholderiaceae|g__Variovorax	0	0	0	0.0000350091023666153	0.00000000367691174554845	0.0000350091023666153	0.36717277486911	1
k__Bacteria|p__Proteobacteria|c__Gammaproteobacteria|o__Betaproteobacteriales|f__Nitrosomonadaceae|g__mle1-7	0	0	0	0.0000350091023666153	0.00000000367691174554845	0.0000350091023666153	0.36717277486911	1
k__Bacteria|p__Bacteroidetes|c__Bacteroidia|o__Bacteroidales|f__Rs-E47 termite group|g__	0.0000350091023666153	0.00000000122563724851615	0.0000202125146754525	0.0000116697007888718	0.000000000408545749505384	0.0000116697007888718	0.36717277486911	1
k__Bacteria|p__Epsilonbacteraeota|c__Campylobacteria|o__Campylobacterales|f__Helicobacteraceae|g__Helicobacter	0.0467138122578537	0.0063808113238789	0.0461187283861951	0.000618494141810204	0.0000000813006041515713	0.000164621387990313	0.451130890052356	1
k__Bacteria|p__Actinobacteria|c__Actinobacteria|o__Bifidobacteriales|f__Bifidobacteriaceae|g__	0.00692013256780096	0.000142216001040072	0.00688515313410124	0.000105027307099846	0.00000001593328423071	0.0000728772580684124	0.456094240837696	1
k__Bacteria|p__Proteobacteria|c__Deltaproteobacteria|o__Desulfovibrionales|f__Desulfovibrionaceae|g__	0.0012836670867759	0.000000811780404267197	0.000520185993745569	0.000770200252065537	0.0000000379947547040007	0.000112538518893163	0.466314136125654	1
k__Bacteria|p__Firmicutes|c__Clostridia|o__Clostridiales|f__Lachnospiraceae|g__[Ruminococcus] gauvreauii group	0.000350091023666153	0.000000122563724851615	0.000202125146754525	0.000151706110255333	0.0000000126649182346669	0.0000649741441771697	0.475523560209424	1
k__Bacteria|p__Firmicutes|c__Clostridia|o__Clostridiales|f__Ruminococcaceae|g__Ruminococcaceae UCG-003	0.000280072818932923	0.000000158107205058583	0.000229570036560076	0.0000700182047332306	0	0	0.481361256544503	1
k__Bacteria|p__Firmicutes|c__Bacilli|o__Bacillales|f__Staphylococcaceae|g__	0.0000233394015777435	0.00000000163418299802153	0.0000233394015777435	0.0000583485039443589	0.00000000285982024653768	0.000030875126161889	0.490083769633508	1
k__Bacteria|p__Firmicutes|c__Clostridia|o__Clostridiales|f__Family XIII|g__[Eubacterium] brachy group	0.0000233394015777435	0.00000000163418299802153	0.0000233394015777435	0.0000583485039443589	0.00000000285982024653768	0.000030875126161889	0.490083769633508	1
k__Bacteria|p__Bacteroidetes|c__Bacteroidia|o__Bacteroidales|f__Bacteroidales Incertae Sedis|g__Phocaeicola	0.0000233394015777435	0.00000000163418299802153	0.0000233394015777435	0.0000583485039443589	0.00000000285982024653768	0.000030875126161889	0.490083769633508	1
k__Bacteria|p__Firmicutes|c__Erysipelotrichia|o__Erysipelotrichales|f__Erysipelotrichaceae|g__Erysipelothrix	0	0	0	0.0000233394015777435	0.00000000163418299802153	0.0000233394015777435	0.49999708255778	1
k__Bacteria|p__Firmicutes|c__Bacilli|o__Bacillales|f__Bacillaceae|g__	0	0	0	0.0000233394015777435	0.000000000408545749505384	0.0000116697007888718	0.49999708255778	1
k__Bacteria|p__Firmicutes|c__Bacilli|o__Lactobacillales|f__Leuconostocaceae|g__Weissella	0.0000233394015777435	0.00000000163418299802153	0.0000233394015777435	0	0	0	0.49999708255778	1
k__Bacteria|p__Chloroflexi|c__Anaerolineae|o__SBR1031|f__|g__	0	0	0	0.0000233394015777435	0.000000000408545749505384	0.0000116697007888718	0.49999708255778	1
k__Bacteria|p__Actinobacteria|c__Actinobacteria|o__Bifidobacteriales|f__Bifidobacteriaceae|g__Gardnerella	0	0	0	0.0000233394015777435	0.00000000163418299802153	0.0000233394015777435	0.49999708255778	1
k__Bacteria|p__Actinobacteria|c__Actinobacteria|o__Micrococcales|f__Microbacteriaceae|g__Agromyces	0.0000233394015777435	0.00000000163418299802153	0.0000233394015777435	0	0	0	0.49999708255778	1
k__Bacteria|p__Actinobacteria|c__Actinobacteria|o__Corynebacteriales|f__Mycobacteriaceae|g__Mycobacterium	0.0000233394015777435	0.00000000163418299802153	0.0000233394015777435	0	0	0	0.49999708255778	1
k__Archaea|p__Euryarchaeota|c__Methanobacteria|o__Methanobacteriales|f__Methanobacteriaceae|g__Methanobrevibacter	0	0	0	0.0000233394015777435	0.000000000408545749505384	0.0000116697007888718	0.49999708255778	1
k__Bacteria|p__Thermotogae|c__Thermotogae|o__Petrotogales|f__Petrotogaceae|g__Defluviitoga	0.0000233394015777435	0.00000000163418299802153	0.0000233394015777435	0	0	0	0.49999708255778	1
k__Bacteria|p__Thermotogae|c__Thermotogae|o__Kosmotogales|f__Kosmotogaceae|g__Mesotoga	0	0	0	0.0000233394015777435	0.00000000163418299802153	0.0000233394015777435	0.49999708255778	1
k__Bacteria|p__Proteobacteria|c__Alphaproteobacteria|o__Sphingomonadales|f__Sphingomonadaceae|g__Sphingomonas	0.0000233394015777435	0.00000000163418299802153	0.0000233394015777435	0	0	0	0.49999708255778	1
k__Bacteria|p__Proteobacteria|c__Alphaproteobacteria|o__Acetobacterales|f__Acetobacteraceae|g__	0.0000233394015777435	0.00000000163418299802153	0.0000233394015777435	0	0	0	0.49999708255778	1
k__Bacteria|p__Proteobacteria|c__Alphaproteobacteria|o__Rhizobiales|f__Beijerinckiaceae|g__Bosea	0	0	0	0.0000233394015777435	0.00000000163418299802153	0.0000233394015777435	0.49999708255778	1
k__Bacteria|p__Proteobacteria|c__Alphaproteobacteria|o__Rhizobiales|f__Beijerinckiaceae|g__Microvirga	0.0000233394015777435	0.00000000163418299802153	0.0000233394015777435	0	0	0	0.49999708255778	1
k__Bacteria|p__Proteobacteria|c__Gammaproteobacteria|o__Pseudomonadales|f__Moraxellaceae|g__Enhydrobacter	0	0	0	0.0000233394015777435	0.00000000163418299802153	0.0000233394015777435	0.49999708255778	1
k__Bacteria|p__Proteobacteria|c__Gammaproteobacteria|o__Xanthomonadales|f__Xanthomonadaceae|g__Arenimonas	0	0	0	0.0000233394015777435	0.00000000163418299802153	0.0000233394015777435	0.49999708255778	1
k__Bacteria|p__Proteobacteria|c__Gammaproteobacteria|o__Xanthomonadales|f__Rhodanobacteraceae|g__Luteibacter	0	0	0	0.0000233394015777435	0.00000000163418299802153	0.0000233394015777435	0.49999708255778	1
k__Bacteria|p__Proteobacteria|c__Gammaproteobacteria|o__Cellvibrionales|f__Spongiibacteraceae|g__BD1-7 clade	0	0	0	0.0000233394015777435	0.000000000408545749505384	0.0000116697007888718	0.49999708255778	1
k__Bacteria|p__Firmicutes|c__Clostridia|o__Clostridiales|f__Family XI|g__Parvimonas	0.0000233394015777435	0.00000000163418299802153	0.0000233394015777435	0	0	0	0.49999708255778	1
k__Bacteria|p__Firmicutes|c__Clostridia|o__Clostridiales|f__Family XIII|g__	0.0000233394015777435	0.00000000163418299802153	0.0000233394015777435	0	0	0	0.49999708255778	1
k__Bacteria|p__Firmicutes|c__Clostridia|o__Clostridiales|f__Family XIII|g__[Eubacterium] saphenum group	0	0	0	0.0000233394015777435	0.00000000163418299802153	0.0000233394015777435	0.49999708255778	1
k__Bacteria|p__Firmicutes|c__Clostridia|o__Clostridiales|f__Ruminococcaceae|g__Ruminococcaceae UCG-008	0.0000233394015777435	0.00000000163418299802153	0.0000233394015777435	0	0	0	0.49999708255778	1
k__Bacteria|p__Firmicutes|c__Clostridia|o__Clostridiales|f__Lachnospiraceae|g__[Eubacterium] oxidoreducens group	0.0000233394015777435	0.00000000163418299802153	0.0000233394015777435	0	0	0	0.49999708255778	1
k__Bacteria|p__Firmicutes|c__Erysipelotrichia|o__Erysipelotrichales|f__Erysipelotrichaceae|g__Candidatus Stoquefichus	0	0	0	0.0000233394015777435	0.00000000163418299802153	0.0000233394015777435	0.49999708255778	1
k__Bacteria|p__Firmicutes|c__Erysipelotrichia|o__Erysipelotrichales|f__Erysipelotrichaceae|g__Solobacterium	0	0	0	0.0000233394015777435	0.00000000163418299802153	0.0000233394015777435	0.49999708255778	1
k__Bacteria|p__Proteobacteria|c__Gammaproteobacteria|o__Betaproteobacteriales|f__TRA3-20|g__	0	0	0	0.0000233394015777435	0.00000000163418299802153	0.0000233394015777435	0.49999708255778	1
k__Bacteria|p__Bacteroidetes|c__Bacteroidia|o__Sphingobacteriales|f__Sphingobacteriaceae|g__Mucilaginibacter	0.0000233394015777435	0.00000000163418299802153	0.0000233394015777435	0	0	0	0.49999708255778	1
k__Bacteria|p__Bacteroidetes|c__Bacteroidia|o__Cytophagales|f__Spirosomaceae|g__Spirosoma	0.0000233394015777435	0.00000000163418299802153	0.0000233394015777435	0	0	0	0.49999708255778	1
k__Bacteria|p__Bacteroidetes|c__Bacteroidia|o__Chitinophagales|f__Chitinophagaceae|g__Flavisolibacter	0	0	0	0.0000233394015777435	0.00000000163418299802153	0.0000233394015777435	0.49999708255778	1
k__Bacteria|p__Bacteroidetes|c__Bacteroidia|o__Cytophagales|f__Cytophagaceae|g__Cytophaga	0.0000233394015777435	0.00000000163418299802153	0.0000233394015777435	0	0	0	0.49999708255778	1
k__Bacteria|p__Bacteroidetes|c__Bacteroidia|o__Bacteroidales|f__Rikenellaceae|g__Rikenella	0	0	0	0.0000233394015777435	0.000000000408545749505384	0.0000116697007888718	0.49999708255778	1
k__Bacteria|p__Bacteroidetes|c__Bacteroidia|o__Bacteroidales|f__Prolixibacteraceae|g__	0	0	0	0.0000233394015777435	0.000000000408545749505384	0.0000116697007888718	0.49999708255778	1
k__Bacteria|p__Firmicutes|c__Clostridia|o__Clostridiales|f__Lachnospiraceae|g__Acetatifactor	0.000105027307099846	0.0000000232871077218069	0.0000881043088651304	0.0000233394015777435	0.00000000163418299802153	0.0000233394015777435	0.504738219895288	1
k__Bacteria|p__Bacteroidetes|c__Bacteroidia|o__Bacteroidales|f__Prevotellaceae|g__Prevotellaceae UCG-003	0.0000233394015777435	0.00000000163418299802153	0.0000233394015777435	0.0000466788031554871	0.000000000408545749505384	0.0000116697007888718	0.509010471204188	1
k__Bacteria|p__Actinobacteria|c__Coriobacteriia|o__Coriobacteriales|f__Atopobiaceae|g__Coriobacteriaceae UCG-002	0.000385100126032769	0.000000265963282928005	0.000297748933906854	0.000116697007888718	0.00000000531109474356999	0.0000420757045635997	0.512225130890052	1
k__Bacteria|p__Actinobacteria|c__Coriobacteriia|o__Coriobacteriales|f__|g__	0.0000816879055221024	0.0000000126649182346669	0.0000649741441771697	0.0000233394015777435	0.00000000163418299802153	0.0000233394015777435	0.526455497382199	1
k__Bacteria|p__Firmicutes|c__Clostridia|o__Clostridiales|f__Lachnospiraceae|g__[Eubacterium] xylanophilum group	0.000140036409466461	0.0000000196101959762584	0.0000808500587018101	0.0000700182047332306	0.00000000122563724851615	0.0000202125146754525	0.528429319371728	1
k__Bacteria|p__Proteobacteria|c__Gammaproteobacteria|o__Betaproteobacteriales|f__Burkholderiaceae|g__Ralstonia	0.0019838491341082	0.000000174449035038799	0.00024114244409947	0.00315081921299538	0.00000586835114589533	0.00139861254414215	0.53420942408377	1
k__Bacteria|p__Epsilonbacteraeota|c__Campylobacteria|o__Campylobacterales|f__Campylobacteraceae|g__Campylobacter	0.0000700182047332306	0.00000000367691174554845	0.0000350091023666153	0.000128366708677589	0.0000000114392809861507	0.000061750252323778	0.534717277486911	1
k__Bacteria|p__Firmicutes|c__Clostridia|o__Clostridiales|f__Christensenellaceae|g__Christensenellaceae R-7 group	0.000116697007888718	0.0000000126649182346669	0.0000649741441771697	0.0000583485039443589	0.00000000285982024653768	0.000030875126161889	0.544324607329843	1
k__Bacteria|p__Firmicutes|c__Clostridia|o__Clostridiales|f__Lachnospiraceae|g__Lachnoanaerobaculum	0.000116697007888718	0.0000000212443789742799	0.0000841514091271995	0.0000466788031554871	0.00000000163418299802153	0.0000233394015777435	0.54748167539267	1
k__Bacteria|p__Firmicutes|c__Erysipelotrichia|o__Erysipelotrichales|f__Erysipelotrichaceae|g__Allobaculum	0.082819866498623	0.0202913467369415	0.0822422169305228	0.0170260934509639	0.0000119871408362375	0.00199892811578585	0.558408376963351	1
k__Bacteria|p__Actinobacteria|c__Actinobacteria|o__Actinomycetales|f__Actinomycetaceae|g__Actinomyces	0.000221724314988564	0.00000000776236924060229	0.0000508670464400489	0.000280072818932923	0.00000000857946073961305	0.0000534772872024908	0.562047120418848	1
k__Bacteria|p__Proteobacteria|c__Alphaproteobacteria|o__Rhodospirillales|f__|g__	0.0000583485039443589	0.0000000102136437376346	0.0000583485039443589	0.0000116697007888718	0.000000000408545749505384	0.0000116697007888718	0.566994764397906	1
k__Bacteria|p__Proteobacteria|c__Deltaproteobacteria|o__Desulfovibrionales|f__Desulfovibrionaceae|g__Desulfovibrio	0.000653503244176819	0.00000128119947044888	0.000653503244176819	0.000140036409466461	0.0000000196101959762584	0.0000808500587018101	0.574356020942408	1
k__Bacteria|p__Bacteroidetes|c__Bacteroidia|o__Bacteroidales|f__Rikenellaceae|g__Rikenellaceae RC9 gut group	0.00820379965457686	0.000083099839632393	0.00526307386839013	0.0122998646314709	0.000000713729424385905	0.000487759990290958	0.575926701570681	1
k__Archaea|p__Euryarchaeota|c__Methanobacteria|o__Methanobacteriales|f__Methanobacteriaceae|g__Methanobacterium	0.0000583485039443589	0.00000000531109474356999	0.0000420757045635998	0.0000933576063109742	0.00000000163418299802153	0.0000233394015777435	0.591104712041885	1
k__Bacteria|p__Bacteroidetes|c__Bacteroidia|o__Bacteroidales|f__Tannerellaceae|g__Tannerella	0.0000116697007888718	0.000000000408545749505384	0.0000116697007888718	0.0000466788031554871	0.00000000653673199208614	0.0000466788031554871	0.592680628272251	1
k__Bacteria|p__Bacteroidetes|c__Bacteroidia|o__Bacteroidales|f__Prevotellaceae|g__Prevotella 1	0.000175045511833077	0.0000000600562251772914	0.000141487602728168	0.000280072818932923	0.0000000049025489940646	0.000040425029350905	0.606623036649215	1
k__Bacteria|p__Firmicutes|c__Clostridia|o__Clostridiales|f__Family XI|g__Sedimentibacter	0.0000233394015777435	0.00000000163418299802153	0.0000233394015777435	0.0000466788031554871	0.00000000163418299802153	0.0000233394015777435	0.608743455497382	1
k__Bacteria|p__Firmicutes|c__Bacilli|o__Lactobacillales|f__Enterococcaceae|g__Enterococcus	0.0012836670867759	0.00000012297227060112	0.000202461741736655	0.00110862157494282	0.0000000739467806604744	0.00015699976715532	0.624633507853403	1
k__Bacteria|p__Firmicutes|c__Clostridia|o__Clostridiales|f__Peptostreptococcaceae|g__Filifactor	0.0000466788031554871	0.00000000285982024653768	0.000030875126161889	0.0000816879055221024	0.00000000531109474356999	0.0000420757045635998	0.625141361256545	1
k__Bacteria|p__Proteobacteria|c__Gammaproteobacteria|o__Pasteurellales|f__Pasteurellaceae|g__Aggregatibacter	0.000116697007888718	0.00000000531109474356999	0.0000420757045635997	0.000186715212621948	0.0000000273725652168607	0.0000955206176991137	0.627178010471204	1
k__Bacteria|p__Bacteroidetes|c__Bacteroidia|o__Chitinophagales|f__Chitinophagaceae|g__	0.0000583485039443589	0.0000000102136437376346	0.0000583485039443589	0.000105027307099846	0.0000000049025489940646	0.000040425029350905	0.634078534031414	1
k__Bacteria|p__Bacteroidetes|c__Bacteroidia|o__Bacteroidales|f__Prevotellaceae|g__Prevotellaceae UCG-001	0.0175278905848854	0.000655936951206623	0.0147866713766895	0.0081454511506325	0.00000047350452367674	0.000397284332972721	0.637879581151832	1
k__Bacteria|p__Firmicutes|c__Bacilli|o__Bacillales|f__Bacillaceae|g__Bacillus	0.0000350091023666153	0.00000000367691174554845	0.0000350091023666153	0.0000116697007888718	0.000000000408545749505384	0.0000116697007888718	0.640020942408377	1
k__Bacteria|p__Firmicutes|c__Clostridia|o__Clostridiales|f__Ruminococcaceae|g__Ruminiclostridium 6	0.0000350091023666153	0.00000000367691174554845	0.0000350091023666153	0.0000116697007888718	0.000000000408545749505384	0.0000116697007888718	0.640020942408377	1
k__Bacteria|p__Firmicutes|c__Erysipelotrichia|o__Erysipelotrichales|f__Erysipelotrichaceae|g__Coprobacillus	0.0000350091023666153	0.00000000367691174554845	0.0000350091023666153	0.0000116697007888718	0.000000000408545749505384	0.0000116697007888718	0.640020942408377	1
k__Bacteria|p__Firmicutes|c__Erysipelotrichia|o__Erysipelotrichales|f__Erysipelotrichaceae|g__	0.00619661111889091	0.00010138103628551	0.00581323307307017	0.00267236148065164	0.000000289658936399317	0.000310729752035064	0.687057591623037	1
k__Bacteria|p__Bacteroidetes|c__Bacteroidia|o__Bacteroidales|f__Bacteroidaceae|g__Bacteroides	0.00818046025299911	0.0000116880853475995	0.0019738359732257	0.00933576063109742	0.000000810554767018681	0.000519793153417357	0.706298429319372	1
k__Bacteria|p__Acidobacteria|c__Acidobacteriia|o__Acidobacteriales|f__|g__	0.0000583485039443589	0.0000000102136437376346	0.0000583485039443589	0.0000233394015777435	0.00000000163418299802153	0.0000233394015777435	0.707376963350785	1
k__Bacteria|p__Bacteroidetes|c__Bacteroidia|o__Bacteroidales|f__Rikenellaceae|g__	0.0136185408206134	0.0000686491679266381	0.00478362372846632	0.0111562339541614	0.00000365893573257021	0.0011043754996332	0.729984293193717	1
k__Bacteria|p__Firmicutes|c__Clostridia|o__|f__|g__	0.0000350091023666153	0.00000000367691174554845	0.0000350091023666153	0.0000583485039443589	0.00000000285982024653768	0.000030875126161889	0.730492146596859	1
k__Bacteria|p__Proteobacteria|c__Gammaproteobacteria|o__Pasteurellales|f__Pasteurellaceae|g__Actinobacillus	0.0000700182047332306	0.00000000367691174554845	0.0000350091023666153	0.0000466788031554871	0.00000000285982024653768	0.000030875126161889	0.730492146596859	1
k__Bacteria|p__Bacteroidetes|c__Bacteroidia|o__Bacteroidales|f__|g__	0.0000350091023666153	0.00000000122563724851615	0.0000202125146754525	0.0000233394015777435	0.000000000408545749505384	0.0000116697007888718	0.738267015706806	1
k__Bacteria|p__Proteobacteria|c__Gammaproteobacteria|o__Pasteurellales|f__Pasteurellaceae|g__Rodentibacter	0.00032675162208841	0.000000320299867612221	0.00032675162208841	0.000163375811044205	0.0000000261469279683445	0.0000933576063109742	0.752329842931937	1
k__Bacteria|p__Firmicutes|c__Bacilli|o__Lactobacillales|f__Carnobacteriaceae|g__Granulicatella	0.000163375811044205	0.0000000212443789742799	0.0000841514091271995	0.000210054614199692	0.00000000857946073961305	0.0000534772872024908	0.759235602094241	1
k__Bacteria|p__Proteobacteria|c__Gammaproteobacteria|o__Betaproteobacteriales|f__Neisseriaceae|g__Neisseria	0.000245063716566307	0.0000000232871077218069	0.0000881043088651303	0.000338421322877281	0.0000000984595256307974	0.000181162473699529	0.76069109947644	1
k__Bacteria|p__Proteobacteria|c__Gammaproteobacteria|o__Enterobacteriales|f__Enterobacteriaceae|g__Proteus	0.0000933576063109742	0.0000000175674672287315	0.0000765233455200252	0.00012836670867759	0.000000000408545749505384	0.0000116697007888718	0.765418848167539	1
k__Bacteria|p__Firmicutes|c__Clostridia|o__Clostridiales|f__Lachnospiraceae|g__Lachnospiraceae NC2004 group	0.0000466788031554871	0.00000000653673199208614	0.0000466788031554871	0.0000233394015777435	0.00000000163418299802153	0.0000233394015777435	0.769670157068063	1
k__Bacteria|p__Bacteroidetes|c__Bacteroidia|o__Bacteroidales|f__Prevotellaceae|g__Prevotella 2	0.0000466788031554871	0.00000000653673199208614	0.0000466788031554871	0.0000233394015777435	0.00000000163418299802153	0.0000233394015777435	0.769670157068063	1
k__Bacteria|p__Firmicutes|c__Clostridia|o__Clostridiales|f__Ruminococcaceae|g__Ruminococcaceae UCG-011	0.0000700182047332306	0.0000000147076469821938	0.0000700182047332306	0.0000350091023666153	0.00000000367691174554845	0.0000350091023666153	0.806994764397906	1
k__Bacteria|p__Firmicutes|c__Clostridia|o__Clostridiales|f__Lachnospiraceae|g__Lachnospiraceae UCG-001	0.0000816879055221024	0.0000000126649182346669	0.0000649741441771697	0.0000466788031554871	0.00000000653673199208614	0.0000466788031554871	0.814366492146597	1
k__Bacteria|p__Firmicutes|c__Clostridia|o__Clostridiales|f__Ruminococcaceae|g__Oscillibacter	0.000210054614199692	0.00000011153298961497	0.000192815101081295	0.00012836670867759	0.0000000200187417257638	0.0000816879055221024	0.823455497382199	1
k__Bacteria|p__Spirochaetes|c__Spirochaetia|o__Spirochaetales|f__Spirochaetaceae|g__Treponema 2	0.0000583485039443589	0.0000000102136437376346	0.0000583485039443589	0.0000350091023666153	0.00000000122563724851615	0.0000202125146754525	0.825057591623037	1
k__Bacteria|p__Firmicutes|c__Bacilli|o__Lactobacillales|f__Streptococcaceae|g__Lactococcus	0.0000233394015777435	0.00000000163418299802153	0.0000233394015777435	0.0000350091023666153	0.00000000122563724851615	0.0000202125146754525	0.826675392670157	1
k__Bacteria|p__Firmicutes|c__Erysipelotrichia|o__Erysipelotrichales|f__Erysipelotrichaceae|g__Turicibacter	0.000221724314988564	0.00000000776236924060229	0.0000508670464400489	0.000256733417355179	0.0000000200187417257638	0.0000816879055221024	0.83520942408377	1
k__Bacteria|p__Bacteroidetes|c__Bacteroidia|o__Bacteroidales|f__Prevotellaceae|g__Prevotella	0.000151706110255333	0.000000029823839713893	0.0000997059672468554	0.00019838491341082	0.0000000212443789742799	0.0000841514091271995	0.836664921465968	1
k__Bacteria|p__Actinobacteria|c__Actinobacteria|o__Bifidobacteriales|f__Bifidobacteriaceae|g__Bifidobacterium	0.000338421322877281	0.000000110715898115959	0.000192107520342089	0.000268403118144051	0.00000000776236924060229	0.0000508670464400489	0.839303664921466	1
k__Bacteria|p__Firmicutes|c__Clostridia|o__Clostridiales|f__Clostridiaceae 1|g__Clostridium sensu stricto 1	0.000746860850487793	0.000000129100456843701	0.000207445138806787	0.000665172944965691	0.0000000379947547040007	0.000112538518893163	0.840366492146597	1
k__Bacteria|p__Bacteroidetes|c__Bacteroidia|o__Bacteroidales|f__Dysgonomonadaceae|g__Fermentimonas	0.0000350091023666153	0.00000000367691174554845	0.0000350091023666153	0.0000466788031554871	0.000000000408545749505384	0.0000116697007888718	0.851397905759162	1
k__Bacteria|p__Bacteroidetes|c__Bacteroidia|o__Bacteroidales|f__Tannerellaceae|g__Parabacteroides	0.00532138355972553	0.000036770343092733	0.00350096858467925	0.0042594407879382	0.000000355843347819189	0.000344404484978148	0.860340314136126	1
k__Bacteria|p__Firmicutes|c__Clostridia|o__Clostridiales|f__Lachnospiraceae|g__[Ruminococcus] torques group	0.000221724314988564	0.0000000212443789742799	0.0000841514091271995	0.000256733417355179	0.0000000200187417257638	0.0000816879055221024	0.860848167539267	1
k__Bacteria|p__Firmicutes|c__Clostridia|o__Clostridiales|f__Ruminococcaceae|g__Ruminococcaceae UCG-014	0.00308080100826215	0.00000406053620433401	0.0011634053756586	0.00344256173271717	0.000000483309621664869	0.000401376640104557	0.863366492146597	1
k__Bacteria|p__Bacteroidetes|c__Bacteroidia|o__Bacteroidales|f__Prolixibacteraceae|g__BSV13	0.0000350091023666153	0.00000000367691174554845	0.0000350091023666153	0.0000466788031554871	0.00000000163418299802153	0.0000233394015777435	0.866979057591623	1
k__Bacteria|p__Firmicutes|c__Negativicutes|o__Selenomonadales|f__Veillonellaceae|g__Selenomonas 3	0.0000350091023666153	0.00000000367691174554845	0.0000350091023666153	0.0000233394015777435	0.00000000163418299802153	0.0000233394015777435	0.873329842931937	1
k__Bacteria|p__Firmicutes|c__Clostridia|o__Clostridiales|f__Syntrophomonadaceae|g__Syntrophomonas	0.0000233394015777435	0.00000000163418299802153	0.0000233394015777435	0.0000350091023666153	0.00000000367691174554845	0.0000350091023666153	0.873329842931937	1
k__Bacteria|p__Firmicutes|c__Clostridia|o__Clostridiales|f__Ruminococcaceae|g__Ruminococcus 2	0.0000583485039443589	0.00000000285982024653768	0.000030875126161889	0.0000700182047332306	0.00000000367691174554845	0.0000350091023666153	0.892743455497382	1
k__Bacteria|p__Firmicutes|c__Clostridia|o__Clostridiales|f__Ruminococcaceae|g__Ruminococcaceae NK4A214 group	0.000163375811044205	0.0000000800749669030552	0.000163375811044205	0.000210054614199692	0.0000000343178429584522	0.000106954574404982	0.898492146596859	1
k__Bacteria|p__Firmicutes|c__Bacilli|o__Lactobacillales|f__Streptococcaceae|g__Streptococcus	0.00173878541754189	0.00000112064099089327	0.000611184912251949	0.00158707930728656	0.000000148710652819959	0.000222643701026221	0.901146596858639	1
k__Bacteria|p__Proteobacteria|c__Gammaproteobacteria|o__Betaproteobacteriales|f__Burkholderiaceae|g__Parasutterella	0.0000700182047332306	0.0000000049025489940646	0.000040425029350905	0.0000583485039443589	0.00000000285982024653768	0.000030875126161889	0.903329842931937	1
k__Bacteria|p__Actinobacteria|c__Coriobacteriia|o__Coriobacteriales|f__Eggerthellaceae|g__DNF00809	0.000116697007888718	0.00000000653673199208613	0.0000466788031554871	0.000105027307099846	0.00000000122563724851615	0.0000202125146754525	0.905366492146597	1
k__Bacteria|p__Firmicutes|c__Clostridia|o__Clostridiales|f__Ruminococcaceae|g__Ruminococcaceae UCG-005	0.000256733417355179	0.0000000494340356901514	0.00012836670867759	0.000233394015777435	0.00000000776236924060228	0.0000508670464400489	0.92730890052356	1
k__Bacteria|p__Firmicutes|c__Clostridia|o__Clostridiales|f__Family XIII|g__Family XIII AD3011 group	0.0000700182047332306	0.0000000147076469821938	0.0000700182047332306	0.0000583485039443589	0.00000000531109474356999	0.0000420757045635998	0.937204188481675	1
k__Bacteria|p__Proteobacteria|c__Gammaproteobacteria|o__Enterobacteriales|f__Enterobacteriaceae|g__Escherichia-Shigella	0.00143537319703123	0.000000290476027898328	0.00031116770821018	0.00140036409466461	0.0000000784407839050336	0.00016170011740362	0.950921465968586	1
k__Bacteria|p__Fusobacteria|c__Fusobacteriia|o__Fusobacteriales|f__Leptotrichiaceae|g__Leptotrichia	0.000186715212621948	0.0000000567878591812483	0.000137583743203001	0.000175045511833077	0.00000000367691174554845	0.0000350091023666153	0.95579057591623	1
k__Bacteria|p__Actinobacteria|c__Coriobacteriia|o__Coriobacteriales|f__Coriobacteriaceae|g__Collinsella	0.0000466788031554871	0.000000000408545749505384	0.0000116697007888718	0.0000466788031554871	0.00000000285982024653768	0.000030875126161889	0.96603664921466	1
k__Bacteria|p__Tenericutes|c__Mollicutes|o__Mollicutes RF39|f__|g__	0.000571815338654717	0.000000658575748202678	0.00046853521682035	0.000571815338654717	0.0000000665929571693775	0.000148988765985199	0.969240837696335	1
k__Bacteria|p__Firmicutes|c__Clostridia|o__Clostridiales|f__Peptostreptococcaceae|g__	0.000338421322877281	0.00000000285982024653768	0.000030875126161889	0.000338421322877281	0.00000000285982024653768	0.000030875126161889	0.969240837696335	1
k__Bacteria|p__Firmicutes|c__Clostridia|o__Clostridiales|f__Family XIII|g__Mogibacterium	0.0000466788031554871	0.00000000285982024653768	0.000030875126161889	0.0000466788031554871	0.00000000285982024653768	0.000030875126161889	0.969240837696335	1
k__Bacteria|p__Actinobacteria|c__Coriobacteriia|o__Coriobacteriales|f__Eggerthellaceae|g__Adlercreutzia	0.0000466788031554871	0.00000000163418299802153	0.0000233394015777435	0.0000466788031554871	0.000000000408545749505384	0.0000116697007888718	0.969240837696335	1
k__Bacteria|p__Proteobacteria|c__Gammaproteobacteria|o__Betaproteobacteriales|f__Burkholderiaceae|g__Herbaspirillum	0.0000350091023666153	0.00000000367691174554845	0.0000350091023666153	0.0000350091023666153	0.00000000367691174554845	0.0000350091023666153	0.969240837696335	1
k__Bacteria|p__Firmicutes|c__Erysipelotrichia|o__Erysipelotrichales|f__Erysipelotrichaceae|g__Ileibacterium	0	0	0	0.0000116697007888718	0.000000000408545749505384	0.0000116697007888718	1	1
k__Bacteria|p__Acidobacteria|c__Acidobacteriia|o__Solibacterales|f__Solibacteraceae (Subgroup 3)|g__Candidatus Solibacter	0.0000116697007888718	0.000000000408545749505384	0.0000116697007888718	0.0000116697007888718	0.000000000408545749505384	0.0000116697007888718	1	1
k__Bacteria|p__Verrucomicrobia|c__Verrucomicrobiae|o__Chthoniobacterales|f__Chthoniobacteraceae|g__Candidatus Udaeobacter	0	0	0	0.0000116697007888718	0.000000000408545749505384	0.0000116697007888718	1	1
k__Bacteria|p__Actinobacteria|c__Thermoleophilia|o__Gaiellales|f__|g__	0.0000116697007888718	0.000000000408545749505384	0.0000116697007888718	0	0	0	1	1
k__Bacteria|p__Actinobacteria|c__Actinobacteria|o__Bifidobacteriales|f__Bifidobacteriaceae|g__Scardovia	0.0000116697007888718	0.000000000408545749505384	0.0000116697007888718	0	0	0	1	1
k__Bacteria|p__Actinobacteria|c__Actinobacteria|o__Micromonosporales|f__Micromonosporaceae|g__Actinoplanes	0	0	0	0.0000116697007888718	0.000000000408545749505384	0.0000116697007888718	1	1
k__Bacteria|p__Proteobacteria|c__Alphaproteobacteria|o__Rhizobiales|f__Beijerinckiaceae|g__	0.0000116697007888718	0.000000000408545749505384	0.0000116697007888718	0	0	0	1	1
k__Bacteria|p__Proteobacteria|c__Deltaproteobacteria|o__Myxococcales|f__BIrii41|g__	0	0	0	0.0000116697007888718	0.000000000408545749505384	0.0000116697007888718	1	1
k__Bacteria|p__Proteobacteria|c__Deltaproteobacteria|o__Bdellovibrionales|f__Bdellovibrionaceae|g__Bdellovibrio	0.0000116697007888718	0.000000000408545749505384	0.0000116697007888718	0	0	0	1	1
k__Bacteria|p__Proteobacteria|c__Gammaproteobacteria|o__Enterobacteriales|f__Enterobacteriaceae|g__Kosakonia	0.0000233394015777435	0.00000000163418299802153	0.0000233394015777435	0.0000233394015777435	0.00000000163418299802153	0.0000233394015777435	1	1
k__Bacteria|p__Proteobacteria|c__Gammaproteobacteria|o__Enterobacteriales|f__Enterobacteriaceae|g__Buttiauxella	0	0	0	0.0000116697007888718	0.000000000408545749505384	0.0000116697007888718	1	1
k__Bacteria|p__Proteobacteria|c__Gammaproteobacteria|o__Xanthomonadales|f__Rhodanobacteraceae|g__Dokdonella	0	0	0	0.0000116697007888718	0.000000000408545749505384	0.0000116697007888718	1	1
k__Bacteria|p__Firmicutes|c__Clostridia|o__Clostridiales|f__Clostridiaceae 1|g__Clostridium sensu stricto 13	0.0000116697007888718	0.000000000408545749505384	0.0000116697007888718	0	0	0	1	1
k__Bacteria|p__Firmicutes|c__Clostridia|o__Clostridiales|f__Clostridiaceae 4|g__Crassaminicella	0	0	0	0.0000116697007888718	0.000000000408545749505384	0.0000116697007888718	1	1
k__Bacteria|p__Firmicutes|c__Clostridia|o__Clostridiales|f__Peptostreptococcaceae|g__Romboutsia	0.0000116697007888718	0.000000000408545749505384	0.0000116697007888718	0.0000233394015777435	0.000000000408545749505384	0.0000116697007888718	1	1
k__Bacteria|p__Firmicutes|c__Erysipelotrichia|o__Erysipelotrichales|f__Erysipelotrichaceae|g__[Clostridium] innocuum group	0	0	0	0.0000116697007888718	0.000000000408545749505384	0.0000116697007888718	1	1
k__Bacteria|p__Firmicutes|c__Clostridia|o__Clostridiales|f__Lachnospiraceae|g__Oribacterium	0	0	0	0.0000116697007888718	0.000000000408545749505384	0.0000116697007888718	1	1
k__Bacteria|p__Firmicutes|c__Clostridia|o__Clostridiales|f__Lachnospiraceae|g__Blautia	0	0	0	0.0000116697007888718	0.000000000408545749505384	0.0000116697007888718	1	1
k__Bacteria|p__Firmicutes|c__Erysipelotrichia|o__Erysipelotrichales|f__Erysipelotrichaceae|g__Erysipelotrichaceae UCG-004	0	0	0	0.0000116697007888718	0.000000000408545749505384	0.0000116697007888718	1	1
k__Bacteria|p__Proteobacteria|c__Gammaproteobacteria|o__Betaproteobacteriales|f__Burkholderiaceae|g__Sphaerotilus	0	0	0	0.0000116697007888718	0.000000000408545749505384	0.0000116697007888718	1	1
k__Bacteria|p__Proteobacteria|c__Gammaproteobacteria|o__Betaproteobacteriales|f__SC-I-84|g__	0	0	0	0.0000116697007888718	0.000000000408545749505384	0.0000116697007888718	1	1
k__Bacteria|p__Proteobacteria|c__Gammaproteobacteria|o__Betaproteobacteriales|f__Neisseriaceae|g__Eikenella	0	0	0	0.0000116697007888718	0.000000000408545749505384	0.0000116697007888718	1	1
k__Bacteria|p__Bacteroidetes|c__Bacteroidia|o__Bacteroidales|f__Prevotellaceae|g__	0	0	0	0.0000116697007888718	0.000000000408545749505384	0.0000116697007888718	1	1
k__Bacteria|p__Bacteroidetes|c__Bacteroidia|o__Bacteroidales|f__Bacteroidales RF16 group|g__	0	0	0	0.0000116697007888718	0.000000000408545749505384	0.0000116697007888718	1	1
k__Bacteria|p__Bacteroidetes|c__Bacteroidia|o__Bacteroidales|f__Paludibacteraceae|g__	0.0000116697007888718	0.000000000408545749505384	0.0000116697007888718	0.0000116697007888718	0.000000000408545749505384	0.0000116697007888718	1	1
k__Bacteria|p__Bacteroidetes|c__Bacteroidia|o__Sphingobacteriales|f__Sphingobacteriaceae|g__Pedobacter	0.0000116697007888718	0.000000000408545749505384	0.0000116697007888718	0.0000116697007888718	0.000000000408545749505384	0.0000116697007888718	1	1
k__Bacteria|p__Bacteroidetes|c__Bacteroidia|o__Bacteroidales|f__F082|g__	0	0	0	0.0000116697007888718	0.000000000408545749505384	0.0000116697007888718	1	1
k__Bacteria|p__Bacteroidetes|c__Bacteroidia|o__Bacteroidales|f__Bacteroidetes vadinHA17|g__	0	0	0	0.0000116697007888718	0.000000000408545749505384	0.0000116697007888718	1	1
k__Bacteria|p__Bacteroidetes|c__Bacteroidia|o__Bacteroidales|f__Rikenellaceae|g__dgA-11 gut group	0	0	0	0.0000116697007888718	0.000000000408545749505384	0.0000116697007888718	1	1
k__Bacteria|p__Bacteroidetes|c__Bacteroidia|o__Sphingobacteriales|f__FFCH9454|g__	0	0	0	0.0000116697007888718	0.000000000408545749505384	0.0000116697007888718	1	1
