# Supplementary material for: Neuroprotective Effects of Oligosaccharides From Periplaneta Americana on Parkinson’s Disease Models In Vitro and In Vivo
Source: Front Pharmacol. 2022 Jul 18;13:936818. doi: 10.3389/fphar.2022.936818 (PMC9340460; doi:10.3389/fphar.2022.936818)
Supplement: Supplementary file 2 [file DataSheet1.zip › 16S rRNA/05.TaxaVariation/Metastat/B-D_metastat_result_Genus.csv]

taxa	mean(group1)	variance(group1)	std.err(group1)	mean(group2)	variance(group2)	std.err(group2)	pvalue	qvalue
k__Bacteria|p__Bacteroidetes|c__Bacteroidia|o__Bacteroidales|f__Muribaculaceae|g__	0.324546048639313	0.0000117910388764748	0.00198251009887926	0.545783153619941	0.00110735538952866	0.0166384749115466	0	0
k__Bacteria|p__Firmicutes|c__Bacilli|o__Bacillales|f__Staphylococcaceae|g__Jeotgalicoccus	0.000280072818932923	0.0000000110307352366454	0.0000606375440263576	0	0	0	0.00249704142011834	0.385131362331491
k__Bacteria|p__Actinobacteria|c__Coriobacteriia|o__Coriobacteriales|f__Eggerthellaceae|g__Parvibacter	0.0000583485039443589	0.00000000285982024653768	0.000030875126161889	0.000253815992157961	0.00000000929441580124747	0.0000482037752703237	0.0107455621301775	1
k__Bacteria|p__Bacteroidetes|c__Bacteroidia|o__Bacteroidales|f__Muribaculaceae|g__Muribaculum	0.000151706110255333	0.0000000151161927316992	0.0000709840186983408	0.00104152079540681	0.0000003320455579105	0.00028811697186668	0.0154437869822485	1
k__Bacteria|p__Firmicutes|c__Negativicutes|o__Selenomonadales|f__Acidaminococcaceae|g__Phascolarctobacterium	0.000175045511833077	0.0000000049025489940646	0.000040425029350905	0.0000350091023666153	0.0000000024512744970323	0.0000247551736866877	0.0165443786982249	1
k__Bacteria|p__Proteobacteria|c__Gammaproteobacteria|o__Pasteurellales|f__Pasteurellaceae|g__Actinobacillus	0.0000700182047332306	0.00000000367691174554845	0.0000350091023666153	0.000210054614199692	0.00000000898800648911844	0.0000474025486897024	0.0335207100591716	1
k__Bacteria|p__Bacteroidetes|c__Bacteroidia|o__Bacteroidales|f__F082|g__	0	0	0	0.000052513653549923	0.00000000204272874752692	0.000022598278405262	0.0374497041420118	1
k__Bacteria|p__Verrucomicrobia|c__Verrucomicrobiae|o__Verrucomicrobiales|f__Akkermansiaceae|g__Akkermansia	0.000151706110255333	0.0000000690442316664098	0.000151706110255333	0.00169794146478084	0.00000169832468069388	0.000651598933526959	0.0408698224852071	1
k__Bacteria|p__Firmicutes|c__Erysipelotrichia|o__Erysipelotrichales|f__Erysipelotrichaceae|g__Turicibacter	0.000221724314988564	0.00000000776236924060229	0.0000508670464400489	0.000402604677216076	0.0000000142991012326884	0.0000597894247185245	0.0411597633136095	1
k__Bacteria|p__Proteobacteria|c__Alphaproteobacteria|o__Rhizobiales|f__Beijerinckiaceae|g__	0.0000116697007888718	0.000000000408545749505384	0.0000116697007888718	0.0000875227559165383	0.00000000449400324455922	0.0000335186636240141	0.0493195266272189	1
k__Bacteria|p__Bacteroidetes|c__Bacteroidia|o__Bacteroidales|f__Marinifilaceae|g__Odoribacter	0.0533538720067217	0.0015139916983373	0.0224647256703875	0.00575899733930822	0.00000464148826013066	0.00107720567443393	0.0507988165680473	1
k__Bacteria|p__Firmicutes|c__Clostridia|o__Clostridiales|f__Lachnospiraceae|g__Lachnospiraceae UCG-004	0.00241562806329646	0.000000861622985706854	0.000535917588722636	0.00404355132334407	0.0000013355360551331	0.000577826975645197	0.0555917159763314	1
k__Bacteria|p__Bacteroidetes|c__Bacteroidia|o__Bacteroidales|f__Dysgonomonadaceae|g__Proteiniphilum	0.0000933576063109742	0.0000000102136437376346	0.0000583485039443589	0.000323834196891192	0.0000000378926182666243	0.0000973301318536869	0.0579644970414201	1
k__Bacteria|p__Firmicutes|c__Clostridia|o__Clostridiales|f__Ruminococcaceae|g__Ruminococcaceae UCG-005	0.000256733417355179	0.0000000494340356901514	0.00012836670867759	0	0	0	0.0619408284023669	1
k__Bacteria|p__Firmicutes|c__Clostridia|o__Clostridiales|f__Ruminococcaceae|g__Ruminococcaceae UCG-014	0.00308080100826215	0.00000406053620433401	0.0011634053756586	0.00662547262288195	0.00000724382254804258	0.00134571751753875	0.0632721893491124	1
k__Bacteria|p__Patescibacteria|c__Saccharimonadia|o__Saccharimonadales|f__Saccharimonadaceae|g__Candidatus Saccharimonas	0.000268403118144051	0.0000000371776632049899	0.00011132185051311	0.0000437613779582692	0.00000000439186680718287	0.000033135580601458	0.069189349112426	1
k__Bacteria|p__Proteobacteria|c__Gammaproteobacteria|o__Betaproteobacteriales|f__Nitrosomonadaceae|g__MND1	0.0000583485039443589	0.00000000285982024653768	0.000030875126161889	0	0	0	0.0745562130177515	1
k__Bacteria|p__Firmicutes|c__Bacilli|o__Bacillales|f__Bacillaceae XI|g__Gemella	0.000175045511833077	0.0000000049025489940646	0.000040425029350905	0.000341338748074499	0.0000000256362457814628	0.0000800566140013784	0.0803431952662722	1
k__Bacteria|p__Bacteroidetes|c__Bacteroidia|o__Bacteroidales|f__Marinifilaceae|g__Butyricimonas	0.00052513653549923	0.000000185071224525939	0.000248375538600952	0.0000700182047332306	0.0000000024512744970323	0.0000247551736866877	0.0849467455621302	1
k__Bacteria|p__Proteobacteria|c__Gammaproteobacteria|o__Betaproteobacteriales|f__Burkholderiaceae|g__Pelomonas	0.000501797133921486	0.0000000567878591812483	0.000137583743203001	0.000245063716566307	0.0000000098050979881292	0.0000495103473733754	0.0895680473372781	1
k__Bacteria|p__Acidobacteria|c__Holophagae|o__Subgroup 7|f__|g__	0.0000350091023666153	0.00000000122563724851615	0.0000202125146754525	0	0	0	0.0918461538461538	1
k__Bacteria|p__Firmicutes|c__Clostridia|o__Clostridiales|f__Lachnospiraceae|g__Lachnospiraceae FCS020 group	0.0000350091023666153	0.00000000122563724851615	0.0000202125146754525	0	0	0	0.0918461538461538	1
k__Bacteria|p__Proteobacteria|c__Gammaproteobacteria|o__Betaproteobacteriales|f__Burkholderiaceae|g__Parasutterella	0.0000700182047332306	0.0000000049025489940646	0.000040425029350905	0	0	0	0.0918461538461538	1
k__Bacteria|p__Firmicutes|c__Clostridia|o__Clostridiales|f__Ruminococcaceae|g__	0.00278905848854035	0.00000422763141588171	0.00118710171087425	0.000717686598515614	0.000000224291616478456	0.000236797179289817	0.100485207100592	1
k__Bacteria|p__Firmicutes|c__Clostridia|o__Clostridiales|f__Lachnospiraceae|g__Lachnospiraceae UCG-008	0.00052513653549923	0.000000158107205058583	0.000229570036560076	0.000131284133874807	0.0000000117456902982798	0.0000541887679742762	0.109254437869822	1
k__Bacteria|p__Proteobacteria|c__Gammaproteobacteria|o__Enterobacteriales|f__Enterobacteriaceae|g__Buttiauxella	0	0	0	0.0000437613779582692	0.00000000275768380916134	0.0000262568267749615	0.109544378698225	1
k__Bacteria|p__Bacteroidetes|c__Bacteroidia|o__Bacteroidales|f__Rikenellaceae|g__Millionella	0.00278905848854035	0.00000720225301803041	0.00154943570567163	0.000227559165383	0.00000000449400324455922	0.0000335186636240141	0.116668639053254	1
k__Bacteria|p__Firmicutes|c__Clostridia|o__Clostridiales|f__Lachnospiraceae|g__A2	0.000221724314988564	0.0000000567878591812483	0.000137583743203001	0	0	0	0.123236686390533	1
k__Bacteria|p__Proteobacteria|c__Gammaproteobacteria|o__Betaproteobacteriales|f__Burkholderiaceae|g__Variovorax	0	0	0	0.000052513653549923	0.00000000449400324455922	0.0000335186636240141	0.133804733727811	1
k__Bacteria|p__Firmicutes|c__Clostridia|o__Clostridiales|f__Peptostreptococcaceae|g__Romboutsia	0.0000116697007888718	0.000000000408545749505384	0.0000116697007888718	0.0000612659291415768	0.00000000357477530817211	0.0000298947123592622	0.143733727810651	1
k__Bacteria|p__Firmicutes|c__Erysipelotrichia|o__Erysipelotrichales|f__Erysipelotrichaceae|g__Faecalibaculum	0.000268403118144051	0.0000000616904081753129	0.000143399684071378	0.00112904355132334	0.00000120715055335103	0.000549352016777729	0.153455621301775	1
k__Bacteria|p__Firmicutes|c__Clostridia|o__Clostridiales|f__Peptostreptococcaceae|g__Filifactor	0.0000466788031554871	0.00000000285982024653768	0.000030875126161889	0	0	0	0.154502958579882	1
k__Bacteria|p__Bacteroidetes|c__Bacteroidia|o__Bacteroidales|f__Marinifilaceae|g__	0.0000466788031554871	0.00000000285982024653768	0.000030875126161889	0	0	0	0.154502958579882	1
k__Bacteria|p__Firmicutes|c__Clostridia|o__Clostridiales|f__Ruminococcaceae|g__Ruminiclostridium 5	0.000443448629977127	0.000000147485015571443	0.000221724314988564	0.000105027307099846	0.0000000073538234910969	0.0000428772185755353	0.160236686390533	1
k__Bacteria|p__Proteobacteria|c__Deltaproteobacteria|o__Desulfovibrionales|f__Desulfovibrionaceae|g__	0.0012836670867759	0.000000811780404267197	0.000520185993745569	0.000533888811090884	0.00000000929441580124748	0.0000482037752703237	0.173372781065089	1
k__Bacteria|p__Actinobacteria|c__Actinobacteria|o__Corynebacteriales|f__Corynebacteriaceae|g__	0.000618494141810204	0.000000213669426991316	0.000266876642534409	0.000218806889791346	0.0000000256362457814628	0.0000800566140013784	0.173698224852071	1
k__Bacteria|p__Firmicutes|c__Bacilli|o__Lactobacillales|f__Leuconostocaceae|g__Weissella	0.0000233394015777435	0.00000000163418299802153	0.0000233394015777435	0	0	0	0.183672244573383	1
k__Bacteria|p__Actinobacteria|c__Actinobacteria|o__Micrococcales|f__Microbacteriaceae|g__Agromyces	0.0000233394015777435	0.00000000163418299802153	0.0000233394015777435	0	0	0	0.183672244573383	1
k__Bacteria|p__Actinobacteria|c__Actinobacteria|o__Corynebacteriales|f__Mycobacteriaceae|g__Mycobacterium	0.0000233394015777435	0.00000000163418299802153	0.0000233394015777435	0	0	0	0.183672244573383	1
k__Bacteria|p__Thermotogae|c__Thermotogae|o__Petrotogales|f__Petrotogaceae|g__Defluviitoga	0.0000233394015777435	0.00000000163418299802153	0.0000233394015777435	0	0	0	0.183672244573383	1
k__Bacteria|p__Proteobacteria|c__Alphaproteobacteria|o__Sphingomonadales|f__Sphingomonadaceae|g__Sphingomonas	0.0000233394015777435	0.00000000163418299802153	0.0000233394015777435	0	0	0	0.183672244573383	1
k__Bacteria|p__Proteobacteria|c__Alphaproteobacteria|o__Acetobacterales|f__Acetobacteraceae|g__	0.0000233394015777435	0.00000000163418299802153	0.0000233394015777435	0	0	0	0.183672244573383	1
k__Bacteria|p__Proteobacteria|c__Alphaproteobacteria|o__Rhizobiales|f__Beijerinckiaceae|g__Microvirga	0.0000233394015777435	0.00000000163418299802153	0.0000233394015777435	0	0	0	0.183672244573383	1
k__Bacteria|p__Firmicutes|c__Clostridia|o__Clostridiales|f__Syntrophomonadaceae|g__Syntrophomonas	0.0000233394015777435	0.00000000163418299802153	0.0000233394015777435	0	0	0	0.183672244573383	1
k__Bacteria|p__Firmicutes|c__Clostridia|o__Clostridiales|f__Family XIII|g__	0.0000233394015777435	0.00000000163418299802153	0.0000233394015777435	0	0	0	0.183672244573383	1
k__Bacteria|p__Firmicutes|c__Clostridia|o__Clostridiales|f__Family XI|g__Sedimentibacter	0.0000233394015777435	0.00000000163418299802153	0.0000233394015777435	0	0	0	0.183672244573383	1
k__Bacteria|p__Firmicutes|c__Clostridia|o__Clostridiales|f__Ruminococcaceae|g__Ruminococcaceae UCG-008	0.0000233394015777435	0.00000000163418299802153	0.0000233394015777435	0	0	0	0.183672244573383	1
k__Bacteria|p__Firmicutes|c__Clostridia|o__Clostridiales|f__Lachnospiraceae|g__[Eubacterium] oxidoreducens group	0.0000233394015777435	0.00000000163418299802153	0.0000233394015777435	0	0	0	0.183672244573383	1
k__Bacteria|p__Bacteroidetes|c__Bacteroidia|o__Bacteroidales|f__Prevotellaceae|g__Prevotellaceae UCG-003	0.0000233394015777435	0.00000000163418299802153	0.0000233394015777435	0	0	0	0.183672244573383	1
k__Bacteria|p__Bacteroidetes|c__Bacteroidia|o__Cytophagales|f__Spirosomaceae|g__Spirosoma	0.0000233394015777435	0.00000000163418299802153	0.0000233394015777435	0	0	0	0.183672244573383	1
k__Bacteria|p__Bacteroidetes|c__Bacteroidia|o__Cytophagales|f__Cytophagaceae|g__Cytophaga	0.0000233394015777435	0.00000000163418299802153	0.0000233394015777435	0	0	0	0.183672244573383	1
k__Bacteria|p__Firmicutes|c__Bacilli|o__Lactobacillales|f__P5D1-392|g__Granulicatella sp. BB-11	0.00012836670867759	0.0000000175674672287315	0.0000765233455200252	0.0000175045511833077	0.00000000122563724851615	0.0000175045511833077	0.18487573964497	1
k__Bacteria|p__Firmicutes|c__Clostridia|o__Clostridiales|f__Ruminococcaceae|g__Ruminiclostridium 9	0.00306913130747328	0.00000828203943397313	0.0016615293591521	0.000717686598515614	0.00000020794978649824	0.000228007558261914	0.188272189349112	1
k__Bacteria|p__Firmicutes|c__Bacilli|o__Lactobacillales|f__Aerococcaceae|g__Aerococcus	0.000571815338654717	0.0000000714955061634421	0.000154375630809445	0.000341338748074499	0.0000000150140562943228	0.0000612659291415768	0.191349112426036	1
k__Archaea|p__Euryarchaeota|c__Methanobacteria|o__Methanobacteriales|f__Methanobacteriaceae|g__Methanobacterium	0.0000583485039443589	0.00000000531109474356999	0.0000420757045635998	0	0	0	0.19201775147929	1
k__Bacteria|p__Firmicutes|c__Clostridia|o__Clostridiales|f__Lachnospiraceae|g__Lachnoanaerobaculum	0.000116697007888718	0.0000000212443789742799	0.0000841514091271995	0	0	0	0.19201775147929	1
k__Bacteria|p__Bacteroidetes|c__Bacteroidia|o__Bacteroidales|f__Rikenellaceae|g__	0.0136185408206134	0.0000686491679266381	0.00478362372846632	0.0065204453157821	0.0000149645201221953	0.00193420010095875	0.197	1
k__Bacteria|p__Firmicutes|c__Clostridia|o__Clostridiales|f__Ruminococcaceae|g__Ruminococcus 1	0.000583485039443589	0.000000448991778706416	0.000386864221963562	0.000052513653549923	0.00000000694527774159152	0.0000416691664831189	0.200443786982249	1
k__Bacteria|p__Firmicutes|c__Clostridia|o__Clostridiales|f__Lachnospiraceae|g__Lachnospiraceae UCG-006	0.0012836670867759	0.00000218204284810825	0.000852846771721676	0.0001137795826915	0.0000000338071607715705	0.0000919336184042194	0.20103550295858	1
k__Bacteria|p__Actinobacteria|c__Actinobacteria|o__Actinomycetales|f__Actinomycetaceae|g__F0332	0	0	0	0.0000787704803248845	0.0000000133798732963013	0.0000578357011202884	0.202568047337278	1
k__Bacteria|p__Firmicutes|c__Clostridia|o__Clostridiales|f__Lachnospiraceae|g__[Eubacterium] fissicatena group	0.000128366708677589	0.0000000151161927316992	0.0000709840186983408	0.00082271390561546	0.00000109531115442393	0.000523285570798568	0.216136094674556	1
k__Bacteria|p__Firmicutes|c__Clostridia|o__Clostridiales|f__Clostridiales vadinBB60 group|g__	0.00354758903981702	0.0000189879807997617	0.00251581536151879	0.000341338748074499	0.00000000766023280322594	0.0000437613779582691	0.225550295857988	1
k__Bacteria|p__Proteobacteria|c__Gammaproteobacteria|o__Betaproteobacteriales|f__Neisseriaceae|g__Neisseria	0.000245063716566307	0.0000000232871077218069	0.0000881043088651303	0.000393852401624422	0.0000000240020627834413	0.0000774629956550889	0.226426035502959	1
k__Bacteria|p__Bacteroidetes|c__Bacteroidia|o__Bacteroidales|f__Paludibacteraceae|g__	0.0000116697007888718	0.000000000408545749505384	0.0000116697007888718	0.0000350091023666153	0.000000000817091499010767	0.0000142924061918451	0.226715976331361	1
k__Bacteria|p__Proteobacteria|c__Gammaproteobacteria|o__Betaproteobacteriales|f__Burkholderiaceae|g__Rhizobacter	0.0000350091023666153	0.00000000367691174554845	0.0000350091023666153	0.000140036409466461	0.0000000228785619723015	0.0000756283048406836	0.228621301775148	1
k__Bacteria|p__Firmicutes|c__Clostridia|o__Clostridiales|f__Lachnospiraceae|g__Lachnoclostridium	0.0000816879055221024	0.0000000126649182346669	0.0000649741441771697	0	0	0	0.230568047337278	1
k__Bacteria|p__Firmicutes|c__Bacilli|o__Bacillales|f__Staphylococcaceae|g__Staphylococcus	0.0405638799421183	0.00233604784529605	0.027904885147563	0.00599530878028287	0.0000258007875820761	0.00253972378331169	0.238443786982249	1
k__Bacteria|p__Bacteroidetes|c__Bacteroidia|o__Bacteroidales|f__Prevotellaceae|g__Prevotellaceae UCG-004	0.000280072818932923	0.00000000857946073961305	0.0000534772872024908	0.00215305979554684	0.00000933159346445246	0.00152738284857239	0.24091124260355	1
k__Bacteria|p__Actinobacteria|c__Coriobacteriia|o__Coriobacteriales|f__Eggerthellaceae|g__Paraeggerthella	0.000105027307099846	0.00000000857946073961305	0.0000534772872024908	0.0000350091023666153	0.00000000163418299802153	0.0000202125146754525	0.241390532544379	1
k__Bacteria|p__Actinobacteria|c__Coriobacteriia|o__Coriobacteriales|f__Eggerthellaceae|g__Enterorhabdus	0.000443448629977127	0.0000000567878591812483	0.000137583743203001	0.000253815992157961	0.0000000223678797854197	0.0000747794754351415	0.249792899408284	1
k__Bacteria|p__Bacteroidetes|c__Bacteroidia|o__Bacteroidales|f__Rikenellaceae|g__Alistipes	0.0492928161321944	0.00162010001749033	0.023238617410755	0.0212680296877188	0.0000195288953721068	0.0022095754893252	0.252011834319527	1
k__Bacteria|p__Proteobacteria|c__Alphaproteobacteria|o__Rhizobiales|f__Rhizobiaceae|g__Mesorhizobium	0.0000350091023666153	0.00000000122563724851615	0.0000202125146754525	0.00000875227559165383	0.000000000306409312129038	0.00000875227559165383	0.253828402366864	1
k__Bacteria|p__Bacteroidetes|c__Bacteroidia|o__Bacteroidales|f__Prevotellaceae|g__Prevotella 7	0.000256733417355179	0.0000000886544276426682	0.000171905427142046	0.000463870606357653	0.00000000439186680718288	0.000033135580601458	0.261556213017752	1
k__Bacteria|p__Firmicutes|c__Clostridia|o__Clostridiales|f__Clostridiaceae 1|g__Clostridium sensu stricto 1	0.000746860850487793	0.000000129100456843701	0.000207445138806787	0.000472622881949307	0.000000043714395197076	0.0001045399387759	0.26389349112426	1
k__Bacteria|p__Firmicutes|c__Bacilli|o__Lactobacillales|f__Carnobacteriaceae|g__	0	0	0	0.0000262568267749615	0.00000000275768380916134	0.0000262568267749615	0.265302448005864	1
k__Bacteria|p__Firmicutes|c__|o__|f__|g__	0	0	0	0.0000262568267749615	0.00000000275768380916134	0.0000262568267749615	0.265302448005864	1
k__Bacteria|p__Acidobacteria|c__Acidobacteriia|o__Acidobacteriales|f__Acidobacteriaceae (Subgroup 1)|g__Terriglobus	0	0	0	0.0000262568267749615	0.00000000275768380916134	0.0000262568267749615	0.265302448005864	1
k__Bacteria|p__Firmicutes|c__Clostridia|o__Clostridiales|f__Family XIII|g__[Eubacterium] saphenum group	0	0	0	0.0000262568267749615	0.00000000275768380916134	0.0000262568267749615	0.265302448005864	1
k__Bacteria|p__Bacteroidetes|c__Bacteroidia|o__Bacteroidales|f__Prevotellaceae|g__Prevotella 6	0	0	0	0.0000262568267749615	0.00000000275768380916134	0.0000262568267749615	0.265302448005864	1
k__Bacteria|p__Bacteroidetes|c__Bacteroidia|o__Sphingobacteriales|f__env.OPS 17|g__	0	0	0	0.0000262568267749615	0.00000000275768380916134	0.0000262568267749615	0.265302448005864	1
k__Bacteria|p__Bacteroidetes|c__Bacteroidia|o__Bacteroidales|f__p-2534-18B5 gut group|g__	0	0	0	0.0000787704803248845	0.0000000182824222903659	0.0000676062539458553	0.268301775147929	1
k__Bacteria|p__Proteobacteria|c__Gammaproteobacteria|o__Betaproteobacteriales|f__Burkholderiaceae|g__Ralstonia	0.0019838491341082	0.000000174449035038799	0.00024114244409947	0.00157540960649769	0.000000270457286172564	0.00026002753997056	0.274426035502959	1
k__Bacteria|p__Firmicutes|c__Clostridia|o__Clostridiales|f__Lachnospiraceae|g__GCA-900066575	0.000140036409466461	0.0000000453485781950976	0.000122947926910945	0	0	0	0.278059171597633	1
k__Bacteria|p__Bacteroidetes|c__Bacteroidia|o__Bacteroidales|f__Tannerellaceae|g__Tannerella	0.0000116697007888718	0.000000000408545749505384	0.0000116697007888718	0.0000437613779582692	0.00000000275768380916134	0.0000262568267749615	0.288390532544379	1
k__Bacteria|p__Firmicutes|c__Clostridia|o__Clostridiales|f__Lachnospiraceae|g__	0.0127899920646035	0.000327976033699677	0.0104558760783857	0.00111153900014004	0.000000559196994635493	0.000373897377175708	0.293331360946746	1
k__Bacteria|p__Firmicutes|c__Erysipelotrichia|o__Erysipelotrichales|f__Erysipelotrichaceae|g__Catenibacterium	0.00310414040983989	0.0000189843038880162	0.002515571763239	0.0244363534518975	0.00147904837183635	0.0192291989682121	0.29712426035503	1
k__Bacteria|p__Firmicutes|c__Clostridia|o__Clostridiales|f__Peptococcaceae|g__	0.00100359426784297	0.00000193323848665947	0.000802753280209114	0.000131284133874807	0.00000000684314130421517	0.000041361640756307	0.303627218934911	1
k__Bacteria|p__Bacteroidetes|c__Bacteroidia|o__Bacteroidales|f__Rikenellaceae|g__Rikenellaceae RC9 gut group	0.00820379965457686	0.000083099839632393	0.00526307386839013	0.00257316902394623	0.000000590348608035279	0.000384170732889453	0.310532544378698	1
k__Bacteria|p__Firmicutes|c__Clostridia|o__Clostridiales|f__Ruminococcaceae|g__Oscillibacter	0.000210054614199692	0.00000011153298961497	0.000192815101081295	0.00000875227559165383	0.000000000306409312129038	0.00000875227559165383	0.324147928994083	1
k__Bacteria|p__Bacteroidetes|c__Bacteroidia|o__Bacteroidales|f__Prevotellaceae|g__Alloprevotella	0.0000583485039443589	0.00000000163418299802153	0.0000233394015777435	0.000131284133874807	0.0000000174653307913551	0.0000660782316488478	0.325715976331361	1
k__Bacteria|p__Actinobacteria|c__Actinobacteria|o__Micrococcales|f__Micrococcaceae|g__Micrococcus	0.0000466788031554871	0.00000000653673199208614	0.0000466788031554871	0	0	0	0.351704142011834	1
k__Archaea|p__Euryarchaeota|c__Thermoplasmata|o__Methanomassiliicoccales|f__Methanomassiliicoccaceae|g__Methanomassiliicoccus	0.0000466788031554871	0.00000000653673199208614	0.0000466788031554871	0	0	0	0.351704142011834	1
k__Bacteria|p__Proteobacteria|c__Gammaproteobacteria|o__Xanthomonadales|f__Xanthomonadaceae|g__Lysobacter	0.0000466788031554871	0.00000000653673199208614	0.0000466788031554871	0	0	0	0.351704142011834	1
k__Bacteria|p__Firmicutes|c__Clostridia|o__Clostridiales|f__Lachnospiraceae|g__Lachnospiraceae NC2004 group	0.0000466788031554871	0.00000000653673199208614	0.0000466788031554871	0	0	0	0.351704142011834	1
k__Bacteria|p__Proteobacteria|c__Gammaproteobacteria|o__Betaproteobacteriales|f__Burkholderiaceae|g__Ramlibacter	0.0000466788031554871	0.00000000653673199208614	0.0000466788031554871	0	0	0	0.351704142011834	1
k__Bacteria|p__Bacteroidetes|c__Bacteroidia|o__Bacteroidales|f__Tannerellaceae|g__Macellibacteroides	0.0000466788031554871	0.00000000653673199208614	0.0000466788031554871	0	0	0	0.351704142011834	1
k__Bacteria|p__Acidobacteria|c__Acidobacteriia|o__Acidobacteriales|f__|g__	0.0000583485039443589	0.0000000102136437376346	0.0000583485039443589	0	0	0	0.37012426035503	1
k__Bacteria|p__Chloroflexi|c__Anaerolineae|o__Anaerolineales|f__Anaerolineaceae|g__Flexilinea	0.0000350091023666153	0.00000000367691174554845	0.0000350091023666153	0	0	0	0.37012426035503	1
k__Bacteria|p__Firmicutes|c__Clostridia|o__|f__|g__	0.0000350091023666153	0.00000000367691174554845	0.0000350091023666153	0	0	0	0.37012426035503	1
k__Bacteria|p__Rokubacteria|c__NC10|o__Rokubacteriales|f__|g__	0.0000350091023666153	0.00000000367691174554845	0.0000350091023666153	0	0	0	0.37012426035503	1
k__Bacteria|p__Acidobacteria|c__Subgroup 22|o__|f__|g__	0.0000583485039443589	0.0000000102136437376346	0.0000583485039443589	0	0	0	0.37012426035503	1
k__Bacteria|p__Proteobacteria|c__Deltaproteobacteria|o__Myxococcales|f__Archangiaceae|g__Anaeromyxobacter	0.0000350091023666153	0.00000000367691174554845	0.0000350091023666153	0	0	0	0.37012426035503	1
k__Bacteria|p__Proteobacteria|c__Alphaproteobacteria|o__Reyranellales|f__Reyranellaceae|g__Reyranella	0.0000350091023666153	0.00000000367691174554845	0.0000350091023666153	0	0	0	0.37012426035503	1
k__Bacteria|p__Firmicutes|c__Clostridia|o__Clostridiales|f__Family XIII|g__Family XIII AD3011 group	0.0000700182047332306	0.0000000147076469821938	0.0000700182047332306	0	0	0	0.37012426035503	1
k__Bacteria|p__Firmicutes|c__Clostridia|o__Clostridiales|f__Ruminococcaceae|g__Harryflintia	0	0	0	0.0000350091023666153	0.0000000049025489940646	0.0000350091023666153	0.37012426035503	1
k__Bacteria|p__Firmicutes|c__Clostridia|o__Clostridiales|f__Lachnospiraceae|g__Tyzzerella	0.0000350091023666153	0.00000000367691174554845	0.0000350091023666153	0	0	0	0.37012426035503	1
k__Bacteria|p__Firmicutes|c__Erysipelotrichia|o__Erysipelotrichales|f__Erysipelotrichaceae|g__Coprobacillus	0.0000350091023666153	0.00000000367691174554845	0.0000350091023666153	0	0	0	0.37012426035503	1
k__Bacteria|p__Proteobacteria|c__Gammaproteobacteria|o__Betaproteobacteriales|f__Burkholderiaceae|g__Noviherbaspirillum	0	0	0	0.0000875227559165383	0.0000000306409312129038	0.0000875227559165383	0.37012426035503	1
k__Bacteria|p__Bacteroidetes|c__Bacteroidia|o__Chitinophagales|f__Chitinophagaceae|g__Taibaiella	0	0	0	0.0000437613779582692	0.00000000766023280322594	0.0000437613779582692	0.37012426035503	1
k__Bacteria|p__Acidobacteria|c__Acidobacteriia|o__Solibacterales|f__Solibacteraceae (Subgroup 3)|g__Candidatus Solibacter	0.0000116697007888718	0.000000000408545749505384	0.0000116697007888718	0	0	0	0.428571428571428	1
k__Bacteria|p__Actinobacteria|c__Thermoleophilia|o__Gaiellales|f__|g__	0.0000116697007888718	0.000000000408545749505384	0.0000116697007888718	0	0	0	0.428571428571428	1
k__Bacteria|p__Actinobacteria|c__Actinobacteria|o__Bifidobacteriales|f__Bifidobacteriaceae|g__Scardovia	0.0000116697007888718	0.000000000408545749505384	0.0000116697007888718	0	0	0	0.428571428571428	1
k__Bacteria|p__Actinobacteria|c__Coriobacteriia|o__Coriobacteriales|f__Atopobiaceae|g__Olsenella	0.0000116697007888718	0.000000000408545749505384	0.0000116697007888718	0	0	0	0.428571428571428	1
k__Bacteria|p__Proteobacteria|c__Deltaproteobacteria|o__Bdellovibrionales|f__Bdellovibrionaceae|g__Bdellovibrio	0.0000116697007888718	0.000000000408545749505384	0.0000116697007888718	0	0	0	0.428571428571428	1
k__Bacteria|p__Proteobacteria|c__Deltaproteobacteria|o__Desulfovibrionales|f__Desulfovibrionaceae|g__Bilophila	0.0000116697007888718	0.000000000408545749505384	0.0000116697007888718	0	0	0	0.428571428571428	1
k__Bacteria|p__Firmicutes|c__Clostridia|o__Clostridiales|f__Clostridiaceae 1|g__Clostridium sensu stricto 13	0.0000116697007888718	0.000000000408545749505384	0.0000116697007888718	0	0	0	0.428571428571428	1
k__Bacteria|p__Bacteroidetes|c__Bacteroidia|o__Sphingobacteriales|f__Sphingobacteriaceae|g__Pedobacter	0.0000116697007888718	0.000000000408545749505384	0.0000116697007888718	0	0	0	0.428571428571428	1
k__Bacteria|p__Deferribacteres|c__Deferribacteres|o__Deferribacterales|f__Deferribacteraceae|g__Mucispirillum	0.0278672454838258	0.00232390137161751	0.0278322437208927	0.0000962750315081921	0.00000000520895830619364	0.000036086556728904	0.469520710059172	1
k__Bacteria|p__Actinobacteria|c__Actinobacteria|o__Bifidobacteriales|f__Bifidobacteriaceae|g__	0.00692013256780096	0.000142216001040072	0.00688515313410124	0.0000962750315081921	0.0000000174653307913551	0.0000660782316488478	0.476360946745562	1
k__Bacteria|p__Firmicutes|c__Bacilli|o__Lactobacillales|f__Carnobacteriaceae|g__Granulicatella	0.000163375811044205	0.0000000212443789742799	0.0000841514091271995	0.0000787704803248845	0.0000000011235008111398	0.000016759331812007	0.479289940828402	1
k__Bacteria|p__Firmicutes|c__Clostridia|o__Clostridiales|f__Lachnospiraceae|g__Acetatifactor	0.000105027307099846	0.0000000232871077218069	0.0000881043088651304	0.0000175045511833077	0.00000000122563724851615	0.0000175045511833077	0.484295857988166	1
k__Bacteria|p__Firmicutes|c__Clostridia|o__Clostridiales|f__Lachnospiraceae|g__ASF356	0.000560145637865845	0.000000941289406860403	0.000560145637865845	0.0000175045511833077	0.000000000408545749505384	0.0000101062573377263	0.488189349112426	1
k__Bacteria|p__Epsilonbacteraeota|c__Campylobacteria|o__Campylobacterales|f__Helicobacteraceae|g__Helicobacter	0.0467138122578537	0.0063808113238789	0.0461187283861951	0.00218806889791346	0.000000394246648272695	0.000313945317003095	0.490686390532544	1
k__Bacteria|p__Tenericutes|c__Mollicutes|o__Mollicutes RF39|f__|g__	0.000571815338654717	0.000000658575748202678	0.00046853521682035	0.000122531858283154	0.0000000110307352366454	0.000052513653549923	0.497171597633136	1
k__Bacteria|p__Firmicutes|c__Erysipelotrichia|o__Erysipelotrichales|f__Erysipelotrichaceae|g__Ileibacterium	0	0	0	0.0000175045511833077	0.00000000122563724851615	0.0000175045511833077	0.51020163200391	1
k__Bacteria|p__Firmicutes|c__Clostridia|o__DTU014|f__|g__	0	0	0	0.0000175045511833077	0.00000000122563724851615	0.0000175045511833077	0.51020163200391	1
k__Bacteria|p__Actinobacteria|c__Actinobacteria|o__Streptomycetales|f__Streptomycetaceae|g__Streptomyces	0	0	0	0.0000175045511833077	0.00000000122563724851615	0.0000175045511833077	0.51020163200391	1
k__Bacteria|p__Proteobacteria|c__Alphaproteobacteria|o__Rhizobiales|f__Xanthobacteraceae|g__Bradyrhizobium	0	0	0	0.0000175045511833077	0.00000000122563724851615	0.0000175045511833077	0.51020163200391	1
k__Bacteria|p__Firmicutes|c__Clostridia|o__Clostridiales|f__Family XI|g__Sporanaerobacter	0	0	0	0.0000175045511833077	0.00000000122563724851615	0.0000175045511833077	0.51020163200391	1
k__Bacteria|p__Firmicutes|c__Clostridia|o__Clostridiales|f__Clostridiaceae 1|g__Candidatus Arthromitus	0	0	0	0.0000175045511833077	0.00000000122563724851615	0.0000175045511833077	0.51020163200391	1
k__Bacteria|p__Proteobacteria|c__Gammaproteobacteria|o__Betaproteobacteriales|f__Burkholderiaceae|g__	0	0	0	0.0000175045511833077	0.000000000408545749505384	0.0000101062573377263	0.51020163200391	1
k__Bacteria|p__Bacteroidetes|c__Bacteroidia|o__Flavobacteriales|f__Flavobacteriaceae|g__Flavobacterium	0	0	0	0.0000175045511833077	0.00000000122563724851615	0.0000175045511833077	0.51020163200391	1
k__Bacteria|p__Bacteroidetes|c__Bacteroidia|o__Bacteroidales|f__p-251-o5|g__	0	0	0	0.0000175045511833077	0.00000000122563724851615	0.0000175045511833077	0.51020163200391	1
k__Bacteria|p__Proteobacteria|c__Gammaproteobacteria|o__Enterobacteriales|f__Enterobacteriaceae|g__Escherichia-Shigella	0.00143537319703123	0.000000290476027898328	0.00031116770821018	0.00112029127573169	0.0000000694527774159152	0.000131769474287404	0.510952662721893	1
k__Bacteria|p__Proteobacteria|c__Gammaproteobacteria|o__Pseudomonadales|f__Pseudomonadaceae|g__Pseudomonas	0.0000700182047332306	0.00000000367691174554845	0.0000350091023666153	0.0000350091023666153	0.000000000817091499010767	0.0000142924061918451	0.514917159763314	1
k__Bacteria|p__Bacteroidetes|c__Bacteroidia|o__Bacteroidales|f__Prevotellaceae|g__Prevotellaceae Ga6A1 group	0.0000816879055221024	0.00000000285982024653768	0.000030875126161889	0.000918988937123652	0.00000337816266622264	0.000918988937123652	0.524307692307692	1
k__Bacteria|p__Proteobacteria|c__Deltaproteobacteria|o__Desulfovibrionales|f__Desulfovibrionaceae|g__Desulfovibrio	0.000653503244176819	0.00000128119947044888	0.000653503244176819	0.0000700182047332306	0.00000000571964049307537	0.0000378141524203418	0.536094674556213	1
k__Bacteria|p__Firmicutes|c__Clostridia|o__Clostridiales|f__Ruminococcaceae|g__Ruminiclostridium 1	0.0000816879055221024	0.0000000200187417257638	0.0000816879055221024	0.00000875227559165383	0.000000000306409312129038	0.00000875227559165383	0.538076923076923	1
k__Bacteria|p__Firmicutes|c__Clostridia|o__Clostridiales|f__Ruminococcaceae|g__Ruminococcaceae UCG-013	0.000268403118144051	0.0000000849775158971198	0.000168302818254399	0.000105027307099846	0.0000000277811109663661	0.0000833383329662378	0.551970414201183	1
k__Bacteria|p__Firmicutes|c__Clostridia|o__Clostridiales|f__Lachnospiraceae|g__[Ruminococcus] torques group	0.000221724314988564	0.0000000212443789742799	0.0000841514091271995	0.000131284133874807	0.0000000182824222903659	0.0000676062539458553	0.571804733727811	1
k__Bacteria|p__Bacteroidetes|c__Bacteroidia|o__Bacteroidales|f__Bacteroidales Incertae Sedis|g__Phocaeicola	0.0000233394015777435	0.00000000163418299802153	0.0000233394015777435	0.00000875227559165383	0.000000000306409312129038	0.00000875227559165383	0.580172302506227	1
k__Bacteria|p__Bacteroidetes|c__Bacteroidia|o__Bacteroidales|f__Rs-E47 termite group|g__	0.0000350091023666153	0.00000000122563724851615	0.0000202125146754525	0.0000700182047332306	0.00000000571964049307537	0.0000378141524203418	0.582473372781065	1
k__Bacteria|p__Bacteroidetes|c__Bacteroidia|o__Bacteroidales|f__|g__	0.0000350091023666153	0.00000000122563724851615	0.0000202125146754525	0.000105027307099846	0.0000000277811109663661	0.0000833383329662378	0.58392899408284	1
k__Bacteria|p__Actinobacteria|c__Coriobacteriia|o__Coriobacteriales|f__|g__	0.0000816879055221024	0.0000000126649182346669	0.0000649741441771697	0.0000262568267749615	0.00000000275768380916134	0.0000262568267749615	0.597591715976331	1
k__Bacteria|p__Firmicutes|c__Bacilli|o__Lactobacillales|f__Lactobacillaceae|g__Pediococcus	0.000140036409466461	0.0000000196101959762584	0.0000808500587018101	0.00029757737011623	0.00000013277736858925	0.000182193145171031	0.598230769230769	1
k__Bacteria|p__Bacteroidetes|c__Bacteroidia|o__Bacteroidales|f__Prevotellaceae|g__Prevotellaceae UCG-001	0.0175278905848854	0.000655936951206623	0.0147866713766895	0.00596905195350791	0.00000187154807848416	0.000684022674785742	0.60107100591716	1
k__Bacteria|p__Bacteroidetes|c__Bacteroidia|o__Bacteroidales|f__Porphyromonadaceae|g__Porphyromonas	0.000420109228399384	0.0000000600562251772914	0.000141487602728168	0.000551393362274191	0.0000000387097097656351	0.0000983739164687915	0.609846153846154	1
k__Bacteria|p__Firmicutes|c__Bacilli|o__Lactobacillales|f__Enterococcaceae|g__Enterococcus	0.0012836670867759	0.00000012297227060112	0.000202461741736655	0.00105902534659011	0.000000192322911579659	0.000219273180975045	0.61501775147929	1
k__Bacteria|p__Firmicutes|c__Clostridia|o__Clostridiales|f__Christensenellaceae|g__Christensenellaceae R-7 group	0.000116697007888718	0.0000000126649182346669	0.0000649741441771697	0.0000612659291415768	0.00000000520895830619364	0.000036086556728904	0.617520710059172	1
k__Bacteria|p__Proteobacteria|c__Gammaproteobacteria|o__Enterobacteriales|f__Enterobacteriaceae|g__Morganella	0.0000933576063109742	0.0000000114392809861507	0.000061750252323778	0.0000437613779582692	0.00000000275768380916134	0.0000262568267749615	0.619704142011834	1
k__Bacteria|p__Firmicutes|c__Negativicutes|o__Selenomonadales|f__Veillonellaceae|g__Anaeroglobus	0.0000350091023666153	0.00000000367691174554845	0.0000350091023666153	0.00000875227559165383	0.000000000306409312129038	0.00000875227559165383	0.627562130177515	1
k__Bacteria|p__Proteobacteria|c__Gammaproteobacteria|o__Betaproteobacteriales|f__Burkholderiaceae|g__Herbaspirillum	0.0000350091023666153	0.00000000367691174554845	0.0000350091023666153	0.00000875227559165383	0.000000000306409312129038	0.00000875227559165383	0.627562130177515	1
k__Bacteria|p__Actinobacteria|c__Actinobacteria|o__Actinomycetales|f__Actinomycetaceae|g__Actinomyces	0.000221724314988564	0.00000000776236924060229	0.0000508670464400489	0.000166293236241423	0.0000000133798732963013	0.0000578357011202884	0.639668639053254	1
k__Bacteria|p__Firmicutes|c__Clostridia|o__Clostridiales|f__Family XIII|g__[Eubacterium] brachy group	0.0000233394015777435	0.00000000163418299802153	0.0000233394015777435	0.000052513653549923	0.00000000449400324455922	0.0000335186636240141	0.642863905325444	1
k__Bacteria|p__Firmicutes|c__Clostridia|o__Clostridiales|f__Ruminococcaceae|g__Ruminococcaceae UCG-003	0.000280072818932923	0.000000158107205058583	0.000229570036560076	0.0001137795826915	0.0000000133798732963013	0.0000578357011202884	0.651846153846154	1
k__Bacteria|p__Spirochaetes|c__Spirochaetia|o__Spirochaetales|f__Spirochaetaceae|g__Treponema 2	0.0000583485039443589	0.0000000102136437376346	0.0000583485039443589	0.0000175045511833077	0.000000000408545749505384	0.0000101062573377263	0.657852071005917	1
k__Bacteria|p__Firmicutes|c__Clostridia|o__Clostridiales|f__Family XIII|g__Mogibacterium	0.0000466788031554871	0.00000000285982024653768	0.000030875126161889	0.0000700182047332306	0.000000000817091499010767	0.0000142924061918451	0.661153846153846	1
k__Bacteria|p__Firmicutes|c__Clostridia|o__Clostridiales|f__Lachnospiraceae|g__Lachnospiraceae UCG-001	0.0000816879055221024	0.0000000126649182346669	0.0000649741441771697	0.0000350091023666153	0.0000000024512744970323	0.0000247551736866877	0.666005917159763	1
k__Bacteria|p__Fusobacteria|c__Fusobacteriia|o__Fusobacteriales|f__Leptotrichiaceae|g__Leptotrichia	0.000186715212621948	0.0000000567878591812483	0.000137583743203001	0.0000962750315081921	0.00000000520895830619364	0.000036086556728904	0.678869822485207	1
k__Bacteria|p__Bacteroidetes|c__Bacteroidia|o__Bacteroidales|f__Prevotellaceae|g__Prevotella 2	0.0000466788031554871	0.00000000653673199208614	0.0000466788031554871	0.0000175045511833077	0.000000000408545749505384	0.0000101062573377263	0.69191124260355	1
k__Bacteria|p__Firmicutes|c__Clostridia|o__Clostridiales|f__Peptostreptococcaceae|g__	0.000338421322877281	0.00000000285982024653768	0.000030875126161889	0.000385100126032769	0.0000000212443789742799	0.0000728772580684124	0.700366863905325	1
k__Bacteria|p__Firmicutes|c__Clostridia|o__Clostridiales|f__Ruminococcaceae|g__Ruminococcaceae UCG-011	0.0000700182047332306	0.0000000147076469821938	0.0000700182047332306	0.000131284133874807	0.000000024819154282452	0.0000787704803248845	0.710544378698225	1
k__Bacteria|p__Firmicutes|c__Clostridia|o__Clostridiales|f__Ruminococcaceae|g__Ruminiclostridium 6	0.0000350091023666153	0.00000000367691174554845	0.0000350091023666153	0.0000612659291415768	0.00000000357477530817211	0.0000298947123592622	0.717976331360947	1
k__Bacteria|p__Actinobacteria|c__Coriobacteriia|o__Coriobacteriales|f__Atopobiaceae|g__Coriobacteriaceae UCG-002	0.000385100126032769	0.000000265963282928005	0.000297748933906854	0.000201302338608038	0.0000000656737292329904	0.000128134430611946	0.719189349112426	1
k__Bacteria|p__Firmicutes|c__Clostridia|o__Clostridiales|f__Ruminococcaceae|g__Ruminococcaceae UCG-010	0.000186715212621948	0.0000000457571239446029	0.000123500504647556	0.000105027307099846	0.0000000220614704732907	0.0000742655210600631	0.719325443786982	1
k__Bacteria|p__Firmicutes|c__Clostridia|o__Clostridiales|f__Lachnospiraceae|g__[Ruminococcus] gauvreauii group	0.000350091023666153	0.000000122563724851615	0.000202125146754525	0.000227559165383	0.0000000739467806604744	0.000135965786744749	0.747994082840237	1
k__Bacteria|p__Actinobacteria|c__Actinobacteria|o__Micrococcales|f__Micrococcaceae|g__Rothia	0.000315081921299538	0.00000000857946073961305	0.0000534772872024908	0.000253815992157961	0.0000000509660822507966	0.000112878344082021	0.752650887573964	1
k__Bacteria|p__Bacteroidetes|c__Bacteroidia|o__Flavobacteriales|f__Flavobacteriaceae|g__Capnocytophaga	0.0000350091023666153	0.00000000367691174554845	0.0000350091023666153	0.0000612659291415768	0.00000000684314130421517	0.000041361640756307	0.75489349112426	1
k__Bacteria|p__Firmicutes|c__Negativicutes|o__Selenomonadales|f__Veillonellaceae|g__Selenomonas 3	0.0000350091023666153	0.00000000367691174554845	0.0000350091023666153	0.0000175045511833077	0.000000000408545749505384	0.0000101062573377263	0.757248520710059	1
k__Bacteria|p__Firmicutes|c__Clostridia|o__Clostridiales|f__Lachnospiraceae|g__[Eubacterium] xylanophilum group	0.000140036409466461	0.0000000196101959762584	0.0000808500587018101	0.0000875227559165383	0.0000000232871077218069	0.0000763005696600734	0.76310650887574	1
k__Bacteria|p__Firmicutes|c__Bacilli|o__Lactobacillales|f__P5D1-392|g__	0.0000700182047332306	0	0	0.0000962750315081921	0.0000000125627817972905	0.0000560419079736106	0.767431952662722	1
k__Bacteria|p__Firmicutes|c__Clostridia|o__Clostridiales|f__Ruminococcaceae|g__Ruminococcaceae NK4A214 group	0.000163375811044205	0.0000000800749669030552	0.000163375811044205	0.0000875227559165383	0.00000000776236924060228	0.0000440521544325652	0.774573964497041	1
k__Bacteria|p__Bacteroidetes|c__Bacteroidia|o__Bacteroidales|f__Prolixibacteraceae|g__BSV13	0.0000350091023666153	0.00000000367691174554845	0.0000350091023666153	0.0000175045511833077	0.00000000122563724851615	0.0000175045511833077	0.775307692307692	1
k__Bacteria|p__Firmicutes|c__Clostridia|o__Clostridiales|f__Lachnospiraceae|g__Lachnospiraceae NK4A136 group	0.0662372216776362	0.000646426823249636	0.0146790874290563	0.0743418288755076	0.000467121813432217	0.0108065005139524	0.781295857988166	1
k__Bacteria|p__Actinobacteria|c__Coriobacteriia|o__Coriobacteriales|f__Eggerthellaceae|g__Adlercreutzia	0.0000466788031554871	0.00000000163418299802153	0.0000233394015777435	0.0000700182047332306	0.00000000898800648911844	0.0000474025486897024	0.782479289940828	1
k__Bacteria|p__Firmicutes|c__Bacilli|o__Bacillales|f__Staphylococcaceae|g__	0.0000233394015777435	0.00000000163418299802153	0.0000233394015777435	0.0000350091023666153	0.000000000817091499010767	0.0000142924061918451	0.787621301775148	1
k__Bacteria|p__Proteobacteria|c__Alphaproteobacteria|o__Rhodospirillales|f__|g__	0.0000583485039443589	0.0000000102136437376346	0.0000583485039443589	0.0000350091023666153	0.0000000024512744970323	0.0000247551736866877	0.806822485207101	1
k__Bacteria|p__Bacteroidetes|c__Bacteroidia|o__Chitinophagales|f__Chitinophagaceae|g__	0.0000583485039443589	0.0000000102136437376346	0.0000583485039443589	0.0000350091023666153	0.0000000024512744970323	0.0000247551736866877	0.806822485207101	1
k__Bacteria|p__Firmicutes|c__Bacilli|o__Lactobacillales|f__Streptococcaceae|g__Lactococcus	0.0000233394015777435	0.00000000163418299802153	0.0000233394015777435	0.0000350091023666153	0.0000000024512744970323	0.0000247551736866877	0.819011834319527	1
k__Bacteria|p__Bacteroidetes|c__Bacteroidia|o__Bacteroidales|f__Prevotellaceae|g__Prevotellaceae NK3B31 group	0.00115530037809831	0.000000540506026595622	0.000424462808184503	0.00131284133874807	0.000000258609459436908	0.000254268293067042	0.83612426035503	1
k__Bacteria|p__Proteobacteria|c__Alphaproteobacteria|o__Rhizobiales|f__Rhizobiaceae|g__Phyllobacterium	0.0000816879055221024	0.0000000200187417257638	0.0000816879055221024	0.000052513653549923	0.00000000694527774159152	0.0000416691664831189	0.836260355029586	1
k__Bacteria|p__Fusobacteria|c__Fusobacteriia|o__Fusobacteriales|f__Fusobacteriaceae|g__Fusobacterium	0.000245063716566307	0.0000000257383822188392	0.0000926253784856669	0.000210054614199692	0.0000000187931044772476	0.0000685439721588406	0.842266272189349	1
k__Bacteria|p__Firmicutes|c__Bacilli|o__Lactobacillales|f__Streptococcaceae|g__Streptococcus	0.00173878541754189	0.00000112064099089327	0.000611184912251949	0.00191674835457219	0.00000000766023280322593	0.0000437613779582691	0.84910650887574	1
k__Bacteria|p__Actinobacteria|c__Actinobacteria|o__Bifidobacteriales|f__Bifidobacteriaceae|g__Bifidobacterium	0.000338421322877281	0.000000110715898115959	0.000192107520342089	0.000280072818932923	0.0000000163418299802153	0.000063917583614009	0.849739644970414	1
k__Bacteria|p__Bacteroidetes|c__Bacteroidia|o__Bacteroidales|f__Prevotellaceae|g__Prevotella 9	0.00012836670867759	0.0000000175674672287315	0.0000765233455200252	0.000105027307099846	0.00000000408545749505383	0.0000319587918070045	0.850869822485207	1
k__Bacteria|p__Proteobacteria|c__Gammaproteobacteria|o__Enterobacteriales|f__Enterobacteriaceae|g__Kosakonia	0.0000233394015777435	0.00000000163418299802153	0.0000233394015777435	0.0000350091023666153	0.0000000049025489940646	0.0000350091023666153	0.854142011834319	1
k__Bacteria|p__Bacteroidetes|c__Bacteroidia|o__Bacteroidales|f__Prevotellaceae|g__Prevotella	0.000151706110255333	0.000000029823839713893	0.0000997059672468554	0.000122531858283154	0.00000000694527774159152	0.0000416691664831189	0.865130177514793	1
k__Bacteria|p__Proteobacteria|c__Gammaproteobacteria|o__Betaproteobacteriales|f__Neisseriaceae|g__Kingella	0.0000466788031554871	0.00000000653673199208614	0.0000466788031554871	0.0000612659291415768	0.00000000520895830619364	0.000036086556728904	0.876384615384615	1
k__Bacteria|p__Actinobacteria|c__Coriobacteriia|o__Coriobacteriales|f__Coriobacteriaceae|g__Collinsella	0.0000466788031554871	0.000000000408545749505384	0.0000116697007888718	0.0000612659291415768	0.0000000150140562943228	0.0000612659291415768	0.883952662721893	1
k__Bacteria|p__Firmicutes|c__Negativicutes|o__Selenomonadales|f__Veillonellaceae|g__Selenomonas	0.0000350091023666153	0.00000000367691174554845	0.0000350091023666153	0.0000262568267749615	0.0000000011235008111398	0.000016759331812007	0.88994674556213	1
k__Bacteria|p__Bacteroidetes|c__Bacteroidia|o__Bacteroidales|f__Bacteroidaceae|g__Bacteroides	0.00818046025299911	0.0000116880853475995	0.0019738359732257	0.00869976193810391	0.00000715241043659075	0.00133719953976498	0.896532544378698	1
k__Bacteria|p__Actinobacteria|c__Coriobacteriia|o__Coriobacteriales|f__Eggerthellaceae|g__DNF00809	0.000116697007888718	0.00000000653673199208613	0.0000466788031554871	0.000131284133874807	0.00000000929441580124747	0.0000482037752703237	0.896668639053254	1
k__Bacteria|p__Proteobacteria|c__Gammaproteobacteria|o__Pasteurellales|f__Pasteurellaceae|g__Aggregatibacter	0.000116697007888718	0.00000000531109474356999	0.0000420757045635997	0.000105027307099846	0.0000000073538234910969	0.0000428772185755353	0.910426035502959	1
k__Bacteria|p__Epsilonbacteraeota|c__Campylobacteria|o__Campylobacterales|f__Campylobacteraceae|g__Campylobacter	0.0000700182047332306	0.00000000367691174554845	0.0000350091023666153	0.0000612659291415768	0.00000000357477530817211	0.0000298947123592622	0.91187573964497	1
k__Bacteria|p__Firmicutes|c__Erysipelotrichia|o__Erysipelotrichales|f__Erysipelotrichaceae|g__Allobaculum	0.082819866498623	0.0202913467369415	0.0822422169305228	0.0666485786304439	0.00325198198371422	0.028513075876316	0.91303550295858	1
k__Bacteria|p__Firmicutes|c__Negativicutes|o__Selenomonadales|f__Veillonellaceae|g__Veillonella	0.000280072818932923	0.0000000306409312129038	0.000101062573377263	0.000262568267749615	0.00000000694527774159152	0.0000416691664831189	0.923680473372781	1
k__Bacteria|p__Bacteroidetes|c__Bacteroidia|o__Bacteroidales|f__Prevotellaceae|g__Prevotella 1	0.000175045511833077	0.0000000600562251772914	0.000141487602728168	0.000148788685058115	0.0000000427951672606889	0.000103434964181229	0.928266272189349	1
k__Bacteria|p__Firmicutes|c__Clostridia|o__Clostridiales|f__Ruminococcaceae|g__Ruminococcus 2	0.0000583485039443589	0.00000000285982024653768	0.000030875126161889	0.000052513653549923	0.00000000367691174554845	0.0000303187720131788	0.935976331360947	1
k__Bacteria|p__Proteobacteria|c__Gammaproteobacteria|o__Enterobacteriales|f__Enterobacteriaceae|g__Proteus	0.0000933576063109742	0.0000000175674672287315	0.0000765233455200252	0.000105027307099846	0.0000000073538234910969	0.0000428772185755353	0.936573964497041	1
k__Bacteria|p__Firmicutes|c__Erysipelotrichia|o__Erysipelotrichales|f__Erysipelotrichaceae|g__	0.00619661111889091	0.00010138103628551	0.00581323307307017	0.00692304999299818	0.0000267379915314415	0.00258543959180259	0.943224852071006	1
k__Bacteria|p__Firmicutes|c__Clostridia|o__Clostridiales|f__Ruminococcaceae|g__[Eubacterium] coprostanoligenes group	0.0000466788031554871	0.00000000285982024653768	0.000030875126161889	0.000052513653549923	0.00000000694527774159152	0.0000416691664831189	0.943514792899408	1
k__Bacteria|p__Proteobacteria|c__Gammaproteobacteria|o__Pasteurellales|f__Pasteurellaceae|g__Rodentibacter	0.00032675162208841	0.000000320299867612221	0.00032675162208841	0.000280072818932923	0.000000264737645679488	0.000257263311453212	0.945153846153846	1
k__Bacteria|p__Actinobacteria|c__Coriobacteriia|o__Coriobacteriales|f__Eggerthellaceae|g__Gordonibacter	0.000175045511833077	0.0000000232871077218069	0.0000881043088651304	0.00018379778742473	0.0000000305387947755274	0.0000873767628942722	0.970508875739645	1
k__Bacteria|p__Firmicutes|c__Bacilli|o__Lactobacillales|f__Lactobacillaceae|g__Lactobacillus	0.177332773187695	0.00228080347195644	0.0275729545748271	0.175544391541801	0.00966639864676444	0.0491589225033575	0.983887573964497	1
k__Bacteria|p__Bacteroidetes|c__Bacteroidia|o__Bacteroidales|f__Tannerellaceae|g__Parabacteroides	0.00532138355972553	0.000036770343092733	0.00350096858467925	0.00526886990617561	0.0000163373359769708	0.00202097352635869	0.987455621301775	1
k__Bacteria|p__Bacteroidetes|c__Bacteroidia|o__Bacteroidales|f__Dysgonomonadaceae|g__Fermentimonas	0.0000350091023666153	0.00000000367691174554845	0.0000350091023666153	0.0000350091023666153	0.0000000024512744970323	0.0000247551736866877	0.98912426035503	1
k__Bacteria|p__Firmicutes|c__Bacilli|o__Bacillales|f__Bacillaceae|g__Bacillus	0.0000350091023666153	0.00000000367691174554845	0.0000350091023666153	0.0000350091023666153	0.0000000049025489940646	0.0000350091023666153	0.991159763313609	1
k__Bacteria|p__Firmicutes|c__Clostridia|o__Clostridiales|f__Clostridiaceae 1|g__Clostridium sensu stricto 12	0	0	0	0.00000875227559165383	0.000000000306409312129038	0.00000875227559165383	1	1
k__Bacteria|p__Actinobacteria|c__Actinobacteria|o__Corynebacteriales|f__Nocardiaceae|g__Rhodococcus	0	0	0	0.00000875227559165383	0.000000000306409312129038	0.00000875227559165383	1	1
k__Bacteria|p__Actinobacteria|c__Actinobacteria|o__Pseudonocardiales|f__Pseudonocardiaceae|g__Pseudonocardia	0	0	0	0.00000875227559165383	0.000000000306409312129038	0.00000875227559165383	1	1
k__Bacteria|p__Thermotogae|c__Thermotogae|o__Kosmotogales|f__Kosmotogaceae|g__Mesotoga	0	0	0	0.00000875227559165383	0.000000000306409312129038	0.00000875227559165383	1	1
k__Bacteria|p__Proteobacteria|c__Alphaproteobacteria|o__Rhizobiales|f__Xanthobacteraceae|g__	0	0	0	0.00000875227559165383	0.000000000306409312129038	0.00000875227559165383	1	1
k__Bacteria|p__Proteobacteria|c__Gammaproteobacteria|o__Pseudomonadales|f__Moraxellaceae|g__Moraxella	0	0	0	0.00000875227559165383	0.000000000306409312129038	0.00000875227559165383	1	1
k__Bacteria|p__Acidobacteria|c__Holophagae|o__Holophagales|f__Holophagaceae|g__Holophaga	0	0	0	0.00000875227559165383	0.000000000306409312129038	0.00000875227559165383	1	1
k__Bacteria|p__Proteobacteria|c__Gammaproteobacteria|o__Diplorickettsiales|f__Diplorickettsiaceae|g__Aquicella	0	0	0	0.00000875227559165383	0.000000000306409312129038	0.00000875227559165383	1	1
k__Bacteria|p__Firmicutes|c__Clostridia|o__Clostridiales|f__Family XI|g__Parvimonas	0.0000233394015777435	0.00000000163418299802153	0.0000233394015777435	0.0000175045511833077	0.00000000122563724851615	0.0000175045511833077	1	1
k__Bacteria|p__Firmicutes|c__Clostridia|o__Clostridiales|f__Family XIII|g__[Eubacterium] nodatum group	0.0000233394015777435	0.00000000163418299802153	0.0000233394015777435	0.0000175045511833077	0.00000000122563724851615	0.0000175045511833077	1	1
k__Bacteria|p__Firmicutes|c__Clostridia|o__Clostridiales|f__Lachnospiraceae|g__[Eubacterium] ventriosum group	0	0	0	0.00000875227559165383	0.000000000306409312129038	0.00000875227559165383	1	1
k__Bacteria|p__Actinobacteria|c__Coriobacteriia|o__Coriobacteriales|f__Eggerthellaceae|g__	0	0	0	0.00000875227559165383	0.000000000306409312129038	0.00000875227559165383	1	1
k__Bacteria|p__Proteobacteria|c__Gammaproteobacteria|o__Betaproteobacteriales|f__Burkholderiaceae|g__Delftia	0.0000233394015777435	0.00000000163418299802153	0.0000233394015777435	0.0000175045511833077	0.00000000122563724851615	0.0000175045511833077	1	1
k__Bacteria|p__Proteobacteria|c__Gammaproteobacteria|o__Betaproteobacteriales|f__Neisseriaceae|g__Eikenella	0	0	0	0.00000875227559165383	0.000000000306409312129038	0.00000875227559165383	1	1
k__Bacteria|p__Bacteroidetes|c__Bacteroidia|o__Sphingobacteriales|f__Sphingobacteriaceae|g__Mucilaginibacter	0.0000233394015777435	0.00000000163418299802153	0.0000233394015777435	0.0000175045511833077	0.00000000122563724851615	0.0000175045511833077	1	1
k__Bacteria|p__Bacteroidetes|c__Bacteroidia|o__Bacteroidales|f__Prolixibacteraceae|g__	0	0	0	0.00000875227559165383	0.000000000306409312129038	0.00000875227559165383	1	1
