# Supplementary material for: Neuroprotective Effects of Oligosaccharides From Periplaneta Americana on Parkinson’s Disease Models In Vitro and In Vivo
Source: Front Pharmacol. 2022 Jul 18;13:936818. doi: 10.3389/fphar.2022.936818 (PMC9340460; doi:10.3389/fphar.2022.936818)
Supplement: Supplementary file 2 [file DataSheet1.zip › 16S rRNA/05.TaxaVariation/Metastat/C-D_abundance_Genus.csv]

	L_1	L_2	L_3	H_1	H_2	H_3	H_4
k__Bacteria|p__Bacteroidetes|c__Bacteroidia|o__Bacteroidales|f__Muribaculaceae|g__	15196	14047	15719	15186	16226	16502	14445
k__Bacteria|p__Firmicutes|c__Erysipelotrichia|o__Erysipelotrichales|f__Erysipelotrichaceae|g__Faecalibaculum	15	20	16	20	1	33	75
k__Bacteria|p__Firmicutes|c__Erysipelotrichia|o__Erysipelotrichales|f__Erysipelotrichaceae|g__Ileibacterium	0	1	0	2	0	0	0
k__Bacteria|p__Tenericutes|c__Mollicutes|o__Mollicutes RF39|f__|g__	19	22	8	2	2	2	8
k__Bacteria|p__Firmicutes|c__Erysipelotrichia|o__Erysipelotrichales|f__Erysipelotrichaceae|g__Erysipelothrix	0	0	2	0	0	0	0
k__Bacteria|p__Firmicutes|c__Bacilli|o__Bacillales|f__Bacillaceae XI|g__Gemella	10	7	10	4	11	9	15
k__Bacteria|p__Firmicutes|c__Erysipelotrichia|o__Erysipelotrichales|f__Erysipelotrichaceae|g__Turicibacter	5	12	5	11	15	7	13
k__Bacteria|p__Firmicutes|c__Bacilli|o__Lactobacillales|f__Enterococcaceae|g__Enterococcus	38	23	34	25	40	15	41
k__Bacteria|p__Firmicutes|c__Bacilli|o__Lactobacillales|f__P5D1-392|g__	0	0	0	0	6	5	0
k__Bacteria|p__Firmicutes|c__Bacilli|o__Lactobacillales|f__Carnobacteriaceae|g__Granulicatella	9	4	5	2	3	1	3
k__Bacteria|p__Firmicutes|c__Bacilli|o__Bacillales|f__Bacillaceae|g__Bacillus	0	0	1	4	0	0	0
k__Bacteria|p__Firmicutes|c__Bacilli|o__Lactobacillales|f__Carnobacteriaceae|g__	0	0	0	3	0	0	0
k__Bacteria|p__Firmicutes|c__Bacilli|o__Bacillales|f__Staphylococcaceae|g__	2	3	0	2	1	1	0
k__Bacteria|p__Firmicutes|c__Bacilli|o__Bacillales|f__Staphylococcaceae|g__Jeotgalicoccus	2	0	0	0	0	0	0
k__Bacteria|p__Firmicutes|c__Bacilli|o__Bacillales|f__Staphylococcaceae|g__Staphylococcus	61	40	57	195	71	367	52
k__Bacteria|p__Firmicutes|c__Bacilli|o__Bacillales|f__Bacillaceae|g__	1	0	1	0	0	0	0
k__Bacteria|p__Firmicutes|c__Bacilli|o__Bacillales|f__Planococcaceae|g__Chungangia	0	0	3	0	0	0	0
k__Bacteria|p__Firmicutes|c__Bacilli|o__Lactobacillales|f__Lactobacillaceae|g__Pediococcus	0	0	1	5	3	2	24
k__Bacteria|p__Firmicutes|c__Bacilli|o__Lactobacillales|f__Lactobacillaceae|g__Lactobacillus	1374	992	1646	4127	8028	1550	6352
k__Bacteria|p__Firmicutes|c__Bacilli|o__Lactobacillales|f__Aerococcaceae|g__Aerococcus	8	5	9	11	6	14	8
k__Bacteria|p__Firmicutes|c__Bacilli|o__Lactobacillales|f__Streptococcaceae|g__Lactococcus	2	1	0	1	0	0	3
k__Bacteria|p__Firmicutes|c__Bacilli|o__Lactobacillales|f__Streptococcaceae|g__Streptococcus	34	56	46	55	52	54	58
k__Bacteria|p__Firmicutes|c__Bacilli|o__Lactobacillales|f__P5D1-392|g__Granulicatella sp. BB-11	0	0	0	2	0	0	0
k__Bacteria|p__Firmicutes|c__Clostridia|o__Clostridiales|f__Clostridiaceae 1|g__Clostridium sensu stricto 12	0	0	0	1	0	0	0
k__Bacteria|p__Firmicutes|c__|o__|f__|g__	0	0	0	3	0	0	0
k__Bacteria|p__Acidobacteria|c__Acidobacteriia|o__Acidobacteriales|f__Acidobacteriaceae (Subgroup 1)|g__Terriglobus	0	0	0	0	0	3	0
k__Bacteria|p__Acidobacteria|c__Acidobacteriia|o__Acidobacteriales|f__|g__	0	0	2	0	0	0	0
k__Bacteria|p__Acidobacteria|c__Acidobacteriia|o__Solibacterales|f__Solibacteraceae (Subgroup 3)|g__Candidatus Solibacter	1	0	0	0	0	0	0
k__Bacteria|p__Chloroflexi|c__Anaerolineae|o__SBR1031|f__|g__	1	0	1	0	0	0	0
k__Bacteria|p__Firmicutes|c__Clostridia|o__|f__|g__	3	0	2	0	0	0	0
k__Bacteria|p__Firmicutes|c__Negativicutes|o__Selenomonadales|f__Acidaminococcaceae|g__Phascolarctobacterium	1	0	1	1	0	0	3
k__Bacteria|p__Firmicutes|c__Negativicutes|o__Selenomonadales|f__Veillonellaceae|g__Selenomonas	0	0	0	0	1	2	0
k__Bacteria|p__Firmicutes|c__Negativicutes|o__Selenomonadales|f__Veillonellaceae|g__Selenomonas 3	2	0	0	0	0	1	1
k__Bacteria|p__Firmicutes|c__Negativicutes|o__Selenomonadales|f__Veillonellaceae|g__Anaeroglobus	0	0	0	0	0	0	1
k__Bacteria|p__Firmicutes|c__Negativicutes|o__Selenomonadales|f__Veillonellaceae|g__Veillonella	2	5	3	10	5	6	9
k__Bacteria|p__Firmicutes|c__Clostridia|o__DTU014|f__|g__	0	0	0	2	0	0	0
k__Bacteria|p__Verrucomicrobia|c__Verrucomicrobiae|o__Verrucomicrobiales|f__DEV007|g__	1	0	3	0	0	0	0
k__Bacteria|p__Verrucomicrobia|c__Verrucomicrobiae|o__Verrucomicrobiales|f__Akkermansiaceae|g__Akkermansia	278	415	203	57	2	43	92
k__Bacteria|p__Verrucomicrobia|c__Verrucomicrobiae|o__Chthoniobacterales|f__Chthoniobacteraceae|g__Candidatus Udaeobacter	1	0	0	0	0	0	0
k__Bacteria|p__Acidobacteria|c__Subgroup 6|o__|f__|g__	1	0	2	0	0	0	0
k__Bacteria|p__Actinobacteria|c__Actinobacteria|o__Actinomycetales|f__Actinomycetaceae|g__Actinomyces	10	5	9	7	3	1	8
k__Bacteria|p__Actinobacteria|c__Actinobacteria|o__Bifidobacteriales|f__Bifidobacteriaceae|g__Gardnerella	0	0	2	0	0	0	0
k__Bacteria|p__Actinobacteria|c__Actinobacteria|o__Bifidobacteriales|f__Bifidobacteriaceae|g__	2	7	0	0	0	3	8
k__Bacteria|p__Actinobacteria|c__Actinobacteria|o__Bifidobacteriales|f__Bifidobacteriaceae|g__Bifidobacterium	10	5	8	12	6	10	4
k__Bacteria|p__Actinobacteria|c__Actinobacteria|o__Actinomycetales|f__Actinomycetaceae|g__F0332	1	3	6	7	0	0	2
k__Bacteria|p__Actinobacteria|c__Actinobacteria|o__Micrococcales|f__Micrococcaceae|g__Rothia	16	11	13	3	15	10	1
k__Bacteria|p__Actinobacteria|c__Actinobacteria|o__Corynebacteriales|f__Nocardiaceae|g__Rhodococcus	0	3	0	1	0	0	0
k__Bacteria|p__Actinobacteria|c__Actinobacteria|o__Corynebacteriales|f__Corynebacteriaceae|g__	8	2	7	5	4	13	3
k__Bacteria|p__Actinobacteria|c__Actinobacteria|o__Micromonosporales|f__Micromonosporaceae|g__Actinoplanes	0	1	0	0	0	0	0
k__Bacteria|p__Actinobacteria|c__Actinobacteria|o__Pseudonocardiales|f__Pseudonocardiaceae|g__Pseudonocardia	0	0	0	1	0	0	0
k__Bacteria|p__Actinobacteria|c__Actinobacteria|o__Streptomycetales|f__Streptomycetaceae|g__Streptomyces	0	0	0	2	0	0	0
k__Bacteria|p__Actinobacteria|c__Coriobacteriia|o__Coriobacteriales|f__|g__	2	0	0	0	3	0	0
k__Bacteria|p__Actinobacteria|c__Coriobacteriia|o__Coriobacteriales|f__Coriobacteriaceae|g__Collinsella	3	1	0	7	0	0	0
k__Bacteria|p__Actinobacteria|c__Coriobacteriia|o__Coriobacteriales|f__Atopobiaceae|g__Olsenella	1	2	1	0	0	0	0
k__Bacteria|p__Actinobacteria|c__Coriobacteriia|o__Coriobacteriales|f__Atopobiaceae|g__Coriobacteriaceae UCG-002	4	1	5	0	1	16	6
k__Bacteria|p__Spirochaetes|c__Spirochaetia|o__Spirochaetales|f__Spirochaetaceae|g__Treponema 2	1	0	2	0	0	1	1
k__Archaea|p__Euryarchaeota|c__Methanobacteria|o__Methanobacteriales|f__Methanobacteriaceae|g__Methanobrevibacter	1	0	1	0	0	0	0
k__Archaea|p__Euryarchaeota|c__Methanobacteria|o__Methanobacteriales|f__Methanobacteriaceae|g__Methanobacterium	4	2	2	0	0	0	0
k__Bacteria|p__Fusobacteria|c__Fusobacteriia|o__Fusobacteriales|f__Fusobacteriaceae|g__Fusobacterium	11	13	7	11	7	2	4
k__Bacteria|p__Fusobacteria|c__Fusobacteriia|o__Fusobacteriales|f__Leptotrichiaceae|g__Leptotrichia	6	6	3	5	3	3	0
k__Bacteria|p__Thermotogae|c__Thermotogae|o__Kosmotogales|f__Kosmotogaceae|g__Mesotoga	0	2	0	0	0	1	0
k__Bacteria|p__Patescibacteria|c__Saccharimonadia|o__Saccharimonadales|f__Saccharimonadaceae|g__	2	0	1	0	0	0	0
k__Bacteria|p__Patescibacteria|c__Saccharimonadia|o__Saccharimonadales|f__Saccharimonadaceae|g__Candidatus Saccharimonas	2	0	4	0	4	0	1
k__Bacteria|p__Epsilonbacteraeota|c__Campylobacteria|o__Campylobacterales|f__Campylobacteraceae|g__Campylobacter	7	3	1	4	1	2	0
k__Bacteria|p__Epsilonbacteraeota|c__Campylobacteria|o__Campylobacterales|f__Helicobacteraceae|g__Helicobacter	27	12	14	66	68	79	37
k__Bacteria|p__Proteobacteria|c__Alphaproteobacteria|o__Rhizobiales|f__Rhizobiaceae|g__Mesorhizobium	5	6	1	1	0	0	0
k__Bacteria|p__Proteobacteria|c__Alphaproteobacteria|o__Rhizobiales|f__Rhizobiaceae|g__Phyllobacterium	5	11	6	0	5	1	0
k__Bacteria|p__Proteobacteria|c__Alphaproteobacteria|o__Rhizobiales|f__Rhizobiaceae|g__Aquamicrobium	0	4	0	0	0	0	0
k__Bacteria|p__Proteobacteria|c__Alphaproteobacteria|o__Rhizobiales|f__Xanthobacteraceae|g__	0	0	0	0	0	0	1
k__Bacteria|p__Proteobacteria|c__Alphaproteobacteria|o__Rhizobiales|f__Xanthobacteraceae|g__Bradyrhizobium	2	3	0	2	0	0	0
k__Bacteria|p__Proteobacteria|c__Alphaproteobacteria|o__Rhodospirillales|f__|g__	0	1	0	0	3	0	1
k__Bacteria|p__Proteobacteria|c__Alphaproteobacteria|o__Rhizobiales|f__Beijerinckiaceae|g__Bosea	0	2	0	0	0	0	0
k__Bacteria|p__Proteobacteria|c__Alphaproteobacteria|o__Rhizobiales|f__Beijerinckiaceae|g__	0	0	0	3	1	5	1
k__Bacteria|p__Proteobacteria|c__Deltaproteobacteria|o__Myxococcales|f__BIrii41|g__	1	0	0	0	0	0	0
k__Bacteria|p__Deferribacteres|c__Deferribacteres|o__Deferribacterales|f__Deferribacteraceae|g__Mucispirillum	2	0	0	3	0	5	3
k__Bacteria|p__Proteobacteria|c__Gammaproteobacteria|o__Pseudomonadales|f__Moraxellaceae|g__Enhydrobacter	0	0	2	0	0	0	0
k__Bacteria|p__Proteobacteria|c__Gammaproteobacteria|o__Pseudomonadales|f__Moraxellaceae|g__Moraxella	0	0	0	0	0	0	1
k__Bacteria|p__Proteobacteria|c__Gammaproteobacteria|o__Enterobacteriales|f__Enterobacteriaceae|g__Kosakonia	0	2	0	4	0	0	0
k__Bacteria|p__Proteobacteria|c__Gammaproteobacteria|o__Enterobacteriales|f__Enterobacteriaceae|g__Enterobacter	3	0	2	0	0	0	0
k__Bacteria|p__Proteobacteria|c__Gammaproteobacteria|o__Enterobacteriales|f__Enterobacteriaceae|g__Buttiauxella	1	0	0	2	0	3	0
k__Bacteria|p__Proteobacteria|c__Gammaproteobacteria|o__Enterobacteriales|f__Enterobacteriaceae|g__Escherichia-Shigella	40	32	48	34	30	23	41
k__Bacteria|p__Proteobacteria|c__Gammaproteobacteria|o__Enterobacteriales|f__Enterobacteriaceae|g__Morganella	0	0	0	0	3	0	2
k__Bacteria|p__Proteobacteria|c__Gammaproteobacteria|o__Enterobacteriales|f__Enterobacteriaceae|g__Proteus	3	4	4	2	0	5	5
k__Bacteria|p__Proteobacteria|c__Gammaproteobacteria|o__Pasteurellales|f__Pasteurellaceae|g__Actinobacillus	1	3	0	2	7	8	7
k__Bacteria|p__Proteobacteria|c__Gammaproteobacteria|o__Pasteurellales|f__Pasteurellaceae|g__Rodentibacter	2	2	10	2	0	30	0
k__Bacteria|p__Proteobacteria|c__Gammaproteobacteria|o__Pasteurellales|f__Pasteurellaceae|g__Aggregatibacter	7	9	0	6	0	3	3
k__Bacteria|p__Proteobacteria|c__Gammaproteobacteria|o__Aeromonadales|f__Succinivibrionaceae|g__	1	3	0	0	0	0	0
k__Bacteria|p__Proteobacteria|c__Gammaproteobacteria|o__Pseudomonadales|f__Pseudomonadaceae|g__Pseudomonas	0	1	0	1	1	2	0
k__Bacteria|p__Acidobacteria|c__Holophagae|o__Holophagales|f__Holophagaceae|g__Holophaga	0	0	0	0	0	1	0
k__Bacteria|p__Proteobacteria|c__Gammaproteobacteria|o__Xanthomonadales|f__Rhodanobacteraceae|g__Dokdonella	0	0	1	0	0	0	0
k__Bacteria|p__Proteobacteria|c__Gammaproteobacteria|o__Xanthomonadales|f__Xanthomonadaceae|g__Arenimonas	2	0	0	0	0	0	0
k__Bacteria|p__Proteobacteria|c__Gammaproteobacteria|o__Xanthomonadales|f__Rhodanobacteraceae|g__Luteibacter	2	0	0	0	0	0	0
k__Bacteria|p__Proteobacteria|c__Gammaproteobacteria|o__Diplorickettsiales|f__Diplorickettsiaceae|g__Aquicella	0	0	0	0	0	0	1
k__Bacteria|p__Acidobacteria|c__Subgroup 25|o__|f__|g__	2	2	0	0	0	0	0
k__Bacteria|p__Proteobacteria|c__Gammaproteobacteria|o__Cellvibrionales|f__Spongiibacteraceae|g__BD1-7 clade	1	0	1	0	0	0	0
k__Bacteria|p__Proteobacteria|c__Deltaproteobacteria|o__Desulfovibrionales|f__Desulfovibrionaceae|g__Bilophila	1	2	0	0	0	0	0
k__Bacteria|p__Proteobacteria|c__Deltaproteobacteria|o__Desulfovibrionales|f__Desulfovibrionaceae|g__Desulfovibrio	8	0	4	2	5	1	0
k__Bacteria|p__Proteobacteria|c__Deltaproteobacteria|o__Desulfovibrionales|f__Desulfovibrionaceae|g__	23	16	27	12	18	17	14
k__Bacteria|p__Firmicutes|c__Clostridia|o__Clostridiales|f__Peptococcaceae|g__	0	4	4	4	2	2	7
k__Bacteria|p__Firmicutes|c__Clostridia|o__Clostridiales|f__Syntrophomonadaceae|g__Syntrophomonas	0	3	0	0	0	0	0
k__Bacteria|p__Firmicutes|c__Clostridia|o__Clostridiales|f__Clostridiaceae 1|g__Clostridium sensu stricto 1	24	20	13	15	19	5	15
k__Bacteria|p__Firmicutes|c__Clostridia|o__Clostridiales|f__Christensenellaceae|g__Christensenellaceae R-7 group	2	0	3	4	0	0	3
k__Bacteria|p__Firmicutes|c__Clostridia|o__Clostridiales|f__Family XI|g__Parvimonas	0	0	0	0	2	0	0
k__Bacteria|p__Firmicutes|c__Clostridia|o__Clostridiales|f__Family XI|g__Sporanaerobacter	0	0	0	2	0	0	0
k__Bacteria|p__Firmicutes|c__Clostridia|o__Clostridiales|f__Clostridiaceae 4|g__Crassaminicella	0	0	1	0	0	0	0
k__Bacteria|p__Firmicutes|c__Clostridia|o__Clostridiales|f__Peptostreptococcaceae|g__	10	8	11	16	6	12	10
k__Bacteria|p__Firmicutes|c__Clostridia|o__Clostridiales|f__Peptostreptococcaceae|g__Romboutsia	1	0	1	4	2	1	0
k__Bacteria|p__Firmicutes|c__Clostridia|o__Clostridiales|f__Family XIII|g__[Eubacterium] saphenum group	0	0	2	0	0	3	0
k__Bacteria|p__Firmicutes|c__Clostridia|o__Clostridiales|f__Family XIII|g__[Eubacterium] brachy group	0	3	2	0	2	0	4
k__Bacteria|p__Firmicutes|c__Clostridia|o__Clostridiales|f__Family XIII|g__[Eubacterium] nodatum group	3	2	3	0	2	0	0
k__Bacteria|p__Firmicutes|c__Clostridia|o__Clostridiales|f__Family XIII|g__Mogibacterium	1	3	0	3	2	2	1
k__Bacteria|p__Firmicutes|c__Clostridia|o__Clostridiales|f__Family XIII|g__Family XIII AD3011 group	4	0	1	0	0	0	0
k__Bacteria|p__Firmicutes|c__Clostridia|o__Clostridiales|f__Clostridiaceae 1|g__Candidatus Arthromitus	0	0	0	0	2	0	0
k__Bacteria|p__Firmicutes|c__Clostridia|o__Clostridiales|f__Peptostreptococcaceae|g__Filifactor	4	0	3	0	0	0	0
k__Bacteria|p__Firmicutes|c__Erysipelotrichia|o__Erysipelotrichales|f__Erysipelotrichaceae|g__[Clostridium] innocuum group	0	0	1	0	0	0	0
k__Bacteria|p__Firmicutes|c__Clostridia|o__Clostridiales|f__Family XI|g__Sedimentibacter	2	2	0	0	0	0	0
k__Bacteria|p__Firmicutes|c__Clostridia|o__Clostridiales|f__Clostridiales vadinBB60 group|g__	4	2	6	9	13	10	7
k__Bacteria|p__Firmicutes|c__Clostridia|o__Clostridiales|f__Ruminococcaceae|g__Ruminiclostridium 9	16	13	22	13	39	20	10
k__Bacteria|p__Firmicutes|c__Clostridia|o__Clostridiales|f__Ruminococcaceae|g__	16	4	7	40	15	9	18
k__Bacteria|p__Firmicutes|c__Clostridia|o__Clostridiales|f__Ruminococcaceae|g__Ruminococcaceae UCG-005	4	7	9	0	0	0	0
k__Bacteria|p__Firmicutes|c__Clostridia|o__Clostridiales|f__Ruminococcaceae|g__Ruminococcaceae UCG-003	2	2	2	1	5	7	0
k__Bacteria|p__Firmicutes|c__Clostridia|o__Clostridiales|f__Ruminococcaceae|g__Oscillibacter	3	0	8	0	1	0	0
k__Bacteria|p__Firmicutes|c__Clostridia|o__Clostridiales|f__Ruminococcaceae|g__Ruminiclostridium 6	0	1	0	0	2	4	1
k__Bacteria|p__Firmicutes|c__Clostridia|o__Clostridiales|f__Ruminococcaceae|g__[Eubacterium] coprostanoligenes group	24	19	26	0	5	1	0
k__Bacteria|p__Firmicutes|c__Clostridia|o__Clostridiales|f__Ruminococcaceae|g__Ruminococcus 1	2	0	9	5	1	0	0
k__Bacteria|p__Firmicutes|c__Clostridia|o__Clostridiales|f__Ruminococcaceae|g__Harryflintia	0	0	0	4	0	0	0
k__Bacteria|p__Firmicutes|c__Clostridia|o__Clostridiales|f__Ruminococcaceae|g__Ruminiclostridium 5	3	1	1	0	5	2	5
k__Bacteria|p__Firmicutes|c__Clostridia|o__Clostridiales|f__Ruminococcaceae|g__Ruminococcus 2	3	0	3	1	1	0	4
k__Bacteria|p__Firmicutes|c__Clostridia|o__Clostridiales|f__Ruminococcaceae|g__Ruminococcaceae UCG-010	2	0	1	3	0	9	0
k__Bacteria|p__Firmicutes|c__Clostridia|o__Clostridiales|f__Ruminococcaceae|g__Ruminococcaceae NK4A214 group	4	2	12	2	2	6	0
k__Bacteria|p__Firmicutes|c__Clostridia|o__Clostridiales|f__Ruminococcaceae|g__Ruminococcaceae UCG-013	2	0	1	2	10	0	0
k__Bacteria|p__Firmicutes|c__Clostridia|o__Clostridiales|f__Ruminococcaceae|g__Ruminiclostridium 1	0	0	0	0	0	0	1
k__Bacteria|p__Firmicutes|c__Clostridia|o__Clostridiales|f__Lachnospiraceae|g__ASF356	0	0	0	0	1	1	0
k__Bacteria|p__Firmicutes|c__Clostridia|o__Clostridiales|f__Lachnospiraceae|g__[Ruminococcus] gauvreauii group	3	8	2	4	18	1	3
k__Bacteria|p__Firmicutes|c__Clostridia|o__Clostridiales|f__Lachnospiraceae|g__[Eubacterium] hallii group	2	0	1	0	0	0	0
k__Bacteria|p__Firmicutes|c__Clostridia|o__Clostridiales|f__Lachnospiraceae|g__Lachnospiraceae NC2004 group	0	2	0	0	0	0	0
k__Bacteria|p__Firmicutes|c__Clostridia|o__Clostridiales|f__Lachnospiraceae|g__[Eubacterium] ventriosum group	0	0	0	0	1	0	0
k__Bacteria|p__Firmicutes|c__Clostridia|o__Clostridiales|f__Lachnospiraceae|g__Lachnoanaerobaculum	2	0	2	0	0	0	0
k__Bacteria|p__Firmicutes|c__Clostridia|o__Clostridiales|f__Lachnospiraceae|g__[Eubacterium] eligens group	1	0	2	0	0	0	0
k__Bacteria|p__Firmicutes|c__Clostridia|o__Clostridiales|f__Lachnospiraceae|g__Acetatifactor	0	0	2	0	2	0	0
k__Bacteria|p__Firmicutes|c__Clostridia|o__Clostridiales|f__Lachnospiraceae|g__[Eubacterium] xylanophilum group	2	1	3	1	0	0	9
k__Bacteria|p__Firmicutes|c__Clostridia|o__Clostridiales|f__Lachnospiraceae|g__	53	37	68	20	62	31	14
k__Bacteria|p__Firmicutes|c__Clostridia|o__Clostridiales|f__Lachnospiraceae|g__Lachnospiraceae UCG-001	0	4	0	0	1	3	0
k__Bacteria|p__Firmicutes|c__Clostridia|o__Clostridiales|f__Lachnospiraceae|g__Oribacterium	1	0	0	0	0	0	0
k__Bacteria|p__Firmicutes|c__Clostridia|o__Clostridiales|f__Lachnospiraceae|g__Blautia	0	1	0	0	0	0	0
k__Bacteria|p__Firmicutes|c__Clostridia|o__Clostridiales|f__Lachnospiraceae|g__[Ruminococcus] torques group	12	5	5	9	4	0	2
k__Bacteria|p__Firmicutes|c__Clostridia|o__Clostridiales|f__Lachnospiraceae|g__[Eubacterium] fissicatena group	141	144	159	19	2	67	6
k__Bacteria|p__Firmicutes|c__Clostridia|o__Clostridiales|f__Lachnospiraceae|g__Lachnospiraceae UCG-006	2	8	3	11	2	0	0
k__Bacteria|p__Firmicutes|c__Clostridia|o__Clostridiales|f__Lachnospiraceae|g__Lachnospiraceae UCG-008	2	1	3	4	2	8	1
k__Bacteria|p__Firmicutes|c__Erysipelotrichia|o__Erysipelotrichales|f__Erysipelotrichaceae|g__Candidatus Stoquefichus	0	2	0	0	0	0	0
k__Bacteria|p__Firmicutes|c__Erysipelotrichia|o__Erysipelotrichales|f__Erysipelotrichaceae|g__Coprobacillus	0	1	0	0	0	0	0
k__Bacteria|p__Firmicutes|c__Erysipelotrichia|o__Erysipelotrichales|f__Erysipelotrichaceae|g__Erysipelotrichaceae UCG-004	1	0	0	0	0	0	0
k__Bacteria|p__Firmicutes|c__Erysipelotrichia|o__Erysipelotrichales|f__Erysipelotrichaceae|g__Solobacterium	0	2	0	0	0	0	0
k__Bacteria|p__Firmicutes|c__Erysipelotrichia|o__Erysipelotrichales|f__Erysipelotrichaceae|g__	69	94	66	168	1	321	301
k__Bacteria|p__Firmicutes|c__Clostridia|o__Clostridiales|f__Ruminococcaceae|g__Ruminococcaceae UCG-011	0	3	0	10	1	4	0
k__Bacteria|p__Firmicutes|c__Erysipelotrichia|o__Erysipelotrichales|f__Erysipelotrichaceae|g__Allobaculum	471	592	396	1663	18	3988	1946
k__Bacteria|p__Firmicutes|c__Erysipelotrichia|o__Erysipelotrichales|f__Erysipelotrichaceae|g__Catenibacterium	4160	5596	3615	2343	61	179	209
k__Bacteria|p__Bacteroidetes|c__Bacteroidia|o__Bacteroidales|f__Muribaculaceae|g__Muribaculum	14	25	15	19	50	36	14
k__Bacteria|p__Actinobacteria|c__Coriobacteriia|o__Coriobacteriales|f__Eggerthellaceae|g__DNF00809	2	4	3	7	2	1	5
k__Bacteria|p__Actinobacteria|c__Coriobacteriia|o__Coriobacteriales|f__Eggerthellaceae|g__Gordonibacter	20	7	9	10	0	2	9
k__Bacteria|p__Actinobacteria|c__Coriobacteriia|o__Coriobacteriales|f__Eggerthellaceae|g__Paraeggerthella	1	1	0	0	0	2	2
k__Bacteria|p__Actinobacteria|c__Coriobacteriia|o__Coriobacteriales|f__Eggerthellaceae|g__	3	0	1	0	0	0	1
k__Bacteria|p__Actinobacteria|c__Coriobacteriia|o__Coriobacteriales|f__Eggerthellaceae|g__Enterorhabdus	5	6	5	9	12	2	6
k__Bacteria|p__Actinobacteria|c__Coriobacteriia|o__Coriobacteriales|f__Eggerthellaceae|g__Adlercreutzia	1	1	2	6	0	1	1
k__Bacteria|p__Actinobacteria|c__Coriobacteriia|o__Coriobacteriales|f__Eggerthellaceae|g__Parvibacter	8	7	9	9	4	6	10
k__Bacteria|p__Proteobacteria|c__Gammaproteobacteria|o__Betaproteobacteriales|f__Aquaspirillaceae|g__Aquaspirillum	3	1	0	0	0	0	0
k__Bacteria|p__Proteobacteria|c__Gammaproteobacteria|o__Betaproteobacteriales|f__Burkholderiaceae|g__Delftia	8	8	0	0	0	0	2
k__Bacteria|p__Proteobacteria|c__Gammaproteobacteria|o__Betaproteobacteriales|f__Burkholderiaceae|g__Pelomonas	2	5	2	5	5	11	7
k__Bacteria|p__Proteobacteria|c__Gammaproteobacteria|o__Betaproteobacteriales|f__Burkholderiaceae|g__Sphaerotilus	1	0	0	0	0	0	0
k__Bacteria|p__Proteobacteria|c__Gammaproteobacteria|o__Betaproteobacteriales|f__Burkholderiaceae|g__Rhizobacter	6	14	0	10	2	0	4
k__Bacteria|p__Proteobacteria|c__Gammaproteobacteria|o__Betaproteobacteriales|f__Burkholderiaceae|g__	5	2	2	0	1	1	0
k__Bacteria|p__Proteobacteria|c__Gammaproteobacteria|o__Betaproteobacteriales|f__Burkholderiaceae|g__Variovorax	0	0	3	0	0	4	2
k__Bacteria|p__Proteobacteria|c__Gammaproteobacteria|o__Betaproteobacteriales|f__Nitrosomonadaceae|g__MND1	0	1	0	0	0	0	0
k__Bacteria|p__Proteobacteria|c__Gammaproteobacteria|o__Betaproteobacteriales|f__Nitrosomonadaceae|g__mle1-7	3	0	0	0	0	0	0
k__Bacteria|p__Proteobacteria|c__Gammaproteobacteria|o__Betaproteobacteriales|f__Burkholderiaceae|g__Parasutterella	3	0	2	0	0	0	0
k__Bacteria|p__Proteobacteria|c__Gammaproteobacteria|o__Betaproteobacteriales|f__TRA3-20|g__	2	0	0	0	0	0	0
k__Bacteria|p__Proteobacteria|c__Gammaproteobacteria|o__Betaproteobacteriales|f__Nitrosomonadaceae|g__GOUTA6	2	0	1	0	0	0	0
k__Bacteria|p__Proteobacteria|c__Gammaproteobacteria|o__Betaproteobacteriales|f__SC-I-84|g__	1	0	0	0	0	0	0
k__Bacteria|p__Proteobacteria|c__Gammaproteobacteria|o__Betaproteobacteriales|f__Neisseriaceae|g__Kingella	0	0	0	3	0	0	4
k__Bacteria|p__Proteobacteria|c__Gammaproteobacteria|o__Betaproteobacteriales|f__Neisseriaceae|g__Eikenella	0	1	0	1	0	0	0
k__Bacteria|p__Proteobacteria|c__Gammaproteobacteria|o__Betaproteobacteriales|f__Neisseriaceae|g__Neisseria	5	20	4	14	7	8	16
k__Bacteria|p__Proteobacteria|c__Gammaproteobacteria|o__Betaproteobacteriales|f__Burkholderiaceae|g__Herbaspirillum	0	3	0	1	0	0	0
k__Bacteria|p__Proteobacteria|c__Gammaproteobacteria|o__Betaproteobacteriales|f__Burkholderiaceae|g__Ralstonia	66	168	36	55	29	36	60
k__Bacteria|p__Proteobacteria|c__Gammaproteobacteria|o__Betaproteobacteriales|f__Burkholderiaceae|g__Noviherbaspirillum	1	1	1	10	0	0	0
k__Bacteria|p__Firmicutes|c__Clostridia|o__Clostridiales|f__Ruminococcaceae|g__Ruminococcaceae UCG-014	105	76	114	132	297	136	192
k__Bacteria|p__Bacteroidetes|c__Bacteroidia|o__Bacteroidales|f__Prevotellaceae|g__Alloprevotella	6	3	13	9	1	1	4
k__Bacteria|p__Firmicutes|c__Clostridia|o__Clostridiales|f__Lachnospiraceae|g__Lachnospiraceae UCG-004	37	23	49	90	164	105	103
k__Bacteria|p__Bacteroidetes|c__Bacteroidia|o__Bacteroidales|f__Bacteroidaceae|g__Bacteroides	256	248	296	225	217	361	191
k__Bacteria|p__Bacteroidetes|c__Bacteroidia|o__Bacteroidales|f__Prevotellaceae|g__Prevotellaceae UCG-004	17	11	12	16	27	192	11
k__Bacteria|p__Bacteroidetes|c__Bacteroidia|o__Bacteroidales|f__|g__	0	1	1	0	2	10	0
k__Bacteria|p__Bacteroidetes|c__Bacteroidia|o__Bacteroidales|f__Prevotellaceae|g__Prevotellaceae UCG-003	2	1	1	0	0	0	0
k__Bacteria|p__Bacteroidetes|c__Bacteroidia|o__Bacteroidales|f__Bacteroidales Incertae Sedis|g__Phocaeicola	3	0	2	0	1	0	0
k__Bacteria|p__Bacteroidetes|c__Bacteroidia|o__Bacteroidales|f__Prevotellaceae|g__Prevotellaceae Ga6A1 group	10	2	4	0	105	0	0
k__Bacteria|p__Firmicutes|c__Clostridia|o__Clostridiales|f__Lachnospiraceae|g__Lachnospiraceae NK4A136 group	3914	3985	3798	2381	1261	2700	2152
k__Bacteria|p__Bacteroidetes|c__Bacteroidia|o__Bacteroidales|f__Prevotellaceae|g__Prevotellaceae UCG-001	255	225	218	162	145	147	228
k__Bacteria|p__Bacteroidetes|c__Bacteroidia|o__Bacteroidales|f__Prevotellaceae|g__Prevotellaceae NK3B31 group	192	217	216	20	32	53	45
k__Bacteria|p__Bacteroidetes|c__Bacteroidia|o__Bacteroidales|f__Prevotellaceae|g__Prevotella 9	5	18	4	5	1	4	2
k__Bacteria|p__Bacteroidetes|c__Bacteroidia|o__Bacteroidales|f__Prevotellaceae|g__Prevotella 1	8	6	10	2	0	2	13
k__Bacteria|p__Bacteroidetes|c__Bacteroidia|o__Bacteroidales|f__Prevotellaceae|g__	0	0	1	0	0	0	0
k__Bacteria|p__Bacteroidetes|c__Bacteroidia|o__Bacteroidales|f__Prevotellaceae|g__Prevotella 2	0	0	2	0	1	0	1
k__Bacteria|p__Bacteroidetes|c__Bacteroidia|o__Bacteroidales|f__Prevotellaceae|g__Prevotella	9	7	1	2	3	7	2
k__Bacteria|p__Bacteroidetes|c__Bacteroidia|o__Bacteroidales|f__Prevotellaceae|g__Prevotella 6	0	0	0	0	0	0	3
k__Bacteria|p__Bacteroidetes|c__Bacteroidia|o__Bacteroidales|f__Prevotellaceae|g__Prevotella 7	13	14	18	12	12	13	16
k__Bacteria|p__Bacteroidetes|c__Bacteroidia|o__Bacteroidales|f__Bacteroidales RF16 group|g__	0	1	0	0	0	0	0
k__Bacteria|p__Bacteroidetes|c__Bacteroidia|o__Bacteroidales|f__Paludibacteraceae|g__	0	1	0	1	0	1	2
k__Bacteria|p__Bacteroidetes|c__Bacteroidia|o__Bacteroidales|f__p-2534-18B5 gut group|g__	2	0	1	0	1	0	8
k__Bacteria|p__Bacteroidetes|c__Bacteroidia|o__Sphingobacteriales|f__Lentimicrobiaceae|g__	2	3	3	0	0	0	0
k__Bacteria|p__Bacteroidetes|c__Bacteroidia|o__Sphingobacteriales|f__Sphingobacteriaceae|g__Mucilaginibacter	0	0	0	2	0	0	0
k__Bacteria|p__Bacteroidetes|c__Bacteroidia|o__Sphingobacteriales|f__Sphingobacteriaceae|g__Pedobacter	0	0	1	0	0	0	0
k__Bacteria|p__Bacteroidetes|c__Bacteroidia|o__Flavobacteriales|f__Flavobacteriaceae|g__Flavobacterium	0	0	0	2	0	0	0
k__Bacteria|p__Bacteroidetes|c__Bacteroidia|o__Flavobacteriales|f__Flavobacteriaceae|g__Capnocytophaga	3	0	9	5	0	2	0
k__Bacteria|p__Bacteroidetes|c__Bacteroidia|o__Chitinophagales|f__Chitinophagaceae|g__Flavisolibacter	0	2	0	0	0	0	0
k__Bacteria|p__Bacteroidetes|c__Bacteroidia|o__Chitinophagales|f__Chitinophagaceae|g__Taibaiella	0	0	0	5	0	0	0
k__Bacteria|p__Bacteroidetes|c__Bacteroidia|o__Chitinophagales|f__Chitinophagaceae|g__	5	3	1	3	0	0	1
k__Bacteria|p__Bacteroidetes|c__Bacteroidia|o__Bacteroidales|f__Rs-E47 termite group|g__	0	1	0	0	2	1	5
k__Bacteria|p__Bacteroidetes|c__Bacteroidia|o__Bacteroidales|f__F082|g__	0	1	0	3	2	0	1
k__Bacteria|p__Bacteroidetes|c__Bacteroidia|o__Sphingobacteriales|f__env.OPS 17|g__	0	0	0	0	0	3	0
k__Bacteria|p__Bacteroidetes|c__Bacteroidia|o__Bacteroidales|f__Bacteroidetes vadinHA17|g__	0	0	1	0	0	0	0
k__Bacteria|p__Bacteroidetes|c__Bacteroidia|o__Bacteroidales|f__Paludibacteraceae|g__F0058	1	0	3	0	0	0	0
k__Bacteria|p__Bacteroidetes|c__Bacteroidia|o__Bacteroidales|f__Dysgonomonadaceae|g__Proteiniphilum	11	5	8	13	11	1	12
k__Bacteria|p__Bacteroidetes|c__Bacteroidia|o__Bacteroidales|f__Dysgonomonadaceae|g__Fermentimonas	1	1	2	3	0	1	0
k__Bacteria|p__Bacteroidetes|c__Bacteroidia|o__Bacteroidales|f__Tannerellaceae|g__Parabacteroides	132	102	131	92	106	323	81
k__Bacteria|p__Bacteroidetes|c__Bacteroidia|o__Bacteroidales|f__Tannerellaceae|g__Tannerella	0	0	4	0	3	0	2
k__Bacteria|p__Bacteroidetes|c__Bacteroidia|o__Bacteroidales|f__Rikenellaceae|g__dgA-11 gut group	0	1	0	0	0	0	0
k__Bacteria|p__Bacteroidetes|c__Bacteroidia|o__Bacteroidales|f__Rikenellaceae|g__Rikenellaceae RC9 gut group	331	378	345	89	42	75	88
k__Bacteria|p__Bacteroidetes|c__Bacteroidia|o__Bacteroidales|f__Rikenellaceae|g__	364	258	334	194	168	57	326
k__Bacteria|p__Bacteroidetes|c__Bacteroidia|o__Sphingobacteriales|f__FFCH9454|g__	0	0	1	0	0	0	0
k__Bacteria|p__Bacteroidetes|c__Bacteroidia|o__Bacteroidales|f__p-251-o5|g__	1	6	0	2	0	0	0
k__Bacteria|p__Bacteroidetes|c__Bacteroidia|o__Bacteroidales|f__Rikenellaceae|g__Alistipes	249	167	301	489	609	550	782
k__Bacteria|p__Bacteroidetes|c__Bacteroidia|o__Bacteroidetes VC2.1 Bac22|f__|g__	2	1	0	0	0	0	0
k__Bacteria|p__Bacteroidetes|c__Bacteroidia|o__Bacteroidales|f__Rikenellaceae|g__Millionella	2	1	6	8	6	8	4
k__Bacteria|p__Bacteroidetes|c__Bacteroidia|o__Bacteroidales|f__Rikenellaceae|g__Rikenella	1	1	0	0	0	0	0
k__Bacteria|p__Bacteroidetes|c__Bacteroidia|o__Bacteroidales|f__Prolixibacteraceae|g__BSV13	2	0	2	0	0	0	2
k__Bacteria|p__Bacteroidetes|c__Bacteroidia|o__Bacteroidales|f__Prolixibacteraceae|g__	1	0	1	0	0	0	1
k__Bacteria|p__Bacteroidetes|c__Bacteroidia|o__Bacteroidales|f__Rikenellaceae|g__hoa5-07d05 gut group	2	0	1	0	0	0	0
k__Bacteria|p__Bacteroidetes|c__Bacteroidia|o__Bacteroidales|f__Marinifilaceae|g__Butyricimonas	4	2	6	3	3	2	0
k__Bacteria|p__Bacteroidetes|c__Bacteroidia|o__Bacteroidales|f__Marinifilaceae|g__Odoribacter	64	46	67	98	233	130	197
k__Bacteria|p__Bacteroidetes|c__Bacteroidia|o__Bacteroidales|f__Porphyromonadaceae|g__Porphyromonas	35	39	30	19	22	11	11
