# Supplementary material for: Neuroprotective Effects of Oligosaccharides From Periplaneta Americana on Parkinson’s Disease Models In Vitro and In Vivo
Source: Front Pharmacol. 2022 Jul 18;13:936818. doi: 10.3389/fphar.2022.936818 (PMC9340460; doi:10.3389/fphar.2022.936818)
Supplement: Supplementary file 2 [file DataSheet1.zip › 16S rRNA/05.TaxaVariation/Metastat/C-D_metastat_result_Genus.csv]

taxa	mean(group1)	variance(group1)	std.err(group1)	mean(group2)	variance(group2)	std.err(group2)	pvalue	qvalue
k__Bacteria|p__Bacteroidetes|c__Bacteroidia|o__Bacteroidales|f__Rikenellaceae|g__Rikenellaceae RC9 gut group	0.0122998646314709	0.000000713729424385905	0.000487759990290958	0.00257316902394623	0.000000590348608035279	0.000384170732889453	0.000196428571428571	0.0374327231403556
k__Bacteria|p__Bacteroidetes|c__Bacteroidia|o__Bacteroidales|f__Prevotellaceae|g__Prevotellaceae NK3B31 group	0.00729356299304486	0.000000245535995452736	0.00028608623143657	0.00131284133874807	0.000000258609459436908	0.000254268293067042	0.000363095238095238	0.0374327231403556
k__Bacteria|p__Firmicutes|c__Clostridia|o__Clostridiales|f__Ruminococcaceae|g__[Eubacterium] coprostanoligenes group	0.000805209354432152	0.0000000159332842307099	0.0000728772580684124	0.000052513653549923	0.00000000694527774159152	0.0000416691664831189	0.000529761904761905	0.0374327231403556
k__Bacteria|p__Bacteroidetes|c__Bacteroidia|o__Sphingobacteriales|f__Lentimicrobiaceae|g__	0.0000933576063109742	0.000000000408545749505383	0.0000116697007888718	0	0	0	0.00114880952380952	0.0557705515551814
k__Bacteria|p__Firmicutes|c__Clostridia|o__Clostridiales|f__Lachnospiraceae|g__[Eubacterium] fissicatena group	0.00518134715025907	0.000000113984264112002	0.000194922432531509	0.00082271390561546	0.00000109531115442393	0.000523285570798568	0.00131547619047619	0.0557705515551814
k__Bacteria|p__Firmicutes|c__Clostridia|o__Clostridiales|f__Lachnospiraceae|g__Lachnospiraceae NK4A136 group	0.136500490127433	0.0000109216535215274	0.00190802284416159	0.0743418288755076	0.000467121813432217	0.0108065005139524	0.002875	0.101573063352763
k__Bacteria|p__Bacteroidetes|c__Bacteroidia|o__Bacteroidales|f__Rikenellaceae|g__Alistipes	0.00836717546562106	0.00000559380840222771	0.00136550459565048	0.0212680296877188	0.0000195288953721068	0.0022095754893252	0.00518452380952381	0.124179904575168
k__Bacteria|p__Bacteroidetes|c__Bacteroidia|o__Bacteroidales|f__Porphyromonadaceae|g__Porphyromonas	0.00121364888204266	0.0000000249212907198284	0.0000911432768042134	0.000551393362274191	0.0000000387097097656351	0.0000983739164687915	0.00535119047619048	0.124179904575168
k__Bacteria|p__Firmicutes|c__Erysipelotrichia|o__Erysipelotrichales|f__Erysipelotrichaceae|g__Catenibacterium	0.156035569248004	0.00128354493159679	0.0206844944471037	0.0244363534518975	0.00147904837183635	0.0192291989682121	0.00623809523809524	0.124179904575168
k__Bacteria|p__Firmicutes|c__Clostridia|o__Clostridiales|f__Ruminococcaceae|g__Ruminococcaceae UCG-005	0.000233394015777435	0.00000000776236924060228	0.0000508670464400489	0	0	0	0.00640476190476191	0.124179904575168
k__Bacteria|p__Epsilonbacteraeota|c__Campylobacteria|o__Campylobacterales|f__Helicobacteraceae|g__Helicobacter	0.000618494141810204	0.0000000813006041515713	0.000164621387990313	0.00218806889791346	0.000000394246648272695	0.000313945317003095	0.00673809523809524	0.124179904575168
k__Bacteria|p__Firmicutes|c__Clostridia|o__Clostridiales|f__Lachnospiraceae|g__Lachnospiraceae UCG-004	0.00127199738598702	0.000000207541240748735	0.000263021697931771	0.00404355132334407	0.0000013355360551331	0.000577826975645197	0.0070297619047619	0.124179904575168
k__Bacteria|p__Actinobacteria|c__Coriobacteriia|o__Coriobacteriales|f__Atopobiaceae|g__Olsenella	0.0000466788031554871	0.000000000408545749505384	0.0000116697007888718	0	0	0	0.00924404761904762	0.130635997835893
k__Archaea|p__Euryarchaeota|c__Methanobacteria|o__Methanobacteriales|f__Methanobacteriaceae|g__Methanobacterium	0.0000933576063109742	0.00000000163418299802153	0.0000233394015777435	0	0	0	0.00924404761904762	0.130635997835893
k__Bacteria|p__Bacteroidetes|c__Bacteroidia|o__Bacteroidales|f__Prevotellaceae|g__Prevotellaceae UCG-003	0.0000466788031554871	0.000000000408545749505384	0.0000116697007888718	0	0	0	0.00924404761904762	0.130635997835893
k__Bacteria|p__Verrucomicrobia|c__Verrucomicrobiae|o__Verrucomicrobiales|f__Akkermansiaceae|g__Akkermansia	0.0104560519068291	0.0000141638725896021	0.00217285316190504	0.00169794146478084	0.00000169832468069388	0.000651598933526959	0.0104880952380952	0.138953212443764
k__Bacteria|p__Firmicutes|c__Clostridia|o__Clostridiales|f__Family XIII|g__[Eubacterium] nodatum group	0.0000933576063109742	0.000000000408545749505383	0.0000116697007888718	0.0000175045511833077	0.00000000122563724851615	0.0000175045511833077	0.0131845238095238	0.164402144922447
k__Bacteria|p__Firmicutes|c__Clostridia|o__Clostridiales|f__Clostridiales vadinBB60 group|g__	0.000140036409466461	0.0000000049025489940646	0.000040425029350905	0.000341338748074499	0.00000000766023280322594	0.0000437613779582691	0.0171071428571429	0.198364655269501
k__Bacteria|p__Bacteroidetes|c__Bacteroidia|o__Bacteroidales|f__Marinifilaceae|g__Odoribacter	0.0020655370396303	0.000000158107205058583	0.000229570036560076	0.00575899733930822	0.00000464148826013066	0.00107720567443393	0.0177797619047619	0.198364655269501
k__Bacteria|p__Proteobacteria|c__Gammaproteobacteria|o__Pasteurellales|f__Pasteurellaceae|g__Actinobacillus	0.0000466788031554871	0.00000000285982024653768	0.000030875126161889	0.000210054614199692	0.00000000898800648911844	0.0000474025486897024	0.0263095238095238	0.273264887387379
k__Bacteria|p__Tenericutes|c__Mollicutes|o__Mollicutes RF39|f__|g__	0.000571815338654717	0.0000000665929571693775	0.000148988765985199	0.000122531858283154	0.0000000110307352366454	0.000052513653549923	0.0270714285714286	0.273264887387379
k__Bacteria|p__Firmicutes|c__Negativicutes|o__Selenomonadales|f__Veillonellaceae|g__Veillonella	0.000116697007888718	0.00000000285982024653768	0.000030875126161889	0.000262568267749615	0.00000000694527774159152	0.0000416691664831189	0.0285119047619048	0.274723305172068
k__Bacteria|p__Bacteroidetes|c__Bacteroidia|o__Bacteroidales|f__Prevotellaceae|g__Prevotellaceae UCG-001	0.0081454511506325	0.00000047350452367674	0.000397284332972721	0.00596905195350791	0.00000187154807848416	0.000684022674785742	0.0310297619047619	0.285984541862248
k__Bacteria|p__Proteobacteria|c__Alphaproteobacteria|o__Rhizobiales|f__Rhizobiaceae|g__Phyllobacterium	0.000256733417355179	0.0000000126649182346669	0.0000649741441771697	0.000052513653549923	0.00000000694527774159152	0.0000416691664831189	0.032625	0.288158364511642
k__Bacteria|p__Proteobacteria|c__Alphaproteobacteria|o__Rhizobiales|f__Beijerinckiaceae|g__	0	0	0	0.0000875227559165383	0.00000000449400324455922	0.0000335186636240141	0.0357142857142857	0.302826524281528
k__Bacteria|p__Firmicutes|c__Bacilli|o__Lactobacillales|f__Lactobacillaceae|g__Lactobacillus	0.0468188395649536	0.000132292016238837	0.00664058271134989	0.175544391541801	0.00966639864676444	0.0491589225033575	0.0378214285714286	0.308358931936671
k__Bacteria|p__Proteobacteria|c__Alphaproteobacteria|o__Rhizobiales|f__Rhizobiaceae|g__Mesorhizobium	0.000140036409466461	0.00000000857946073961305	0.0000534772872024908	0.00000875227559165383	0.000000000306409312129038	0.00000875227559165383	0.0469821428571429	0.362715877074705
k__Bacteria|p__Proteobacteria|c__Gammaproteobacteria|o__Betaproteobacteriales|f__Burkholderiaceae|g__	0.000105027307099846	0.00000000367691174554845	0.0000350091023666153	0.0000175045511833077	0.000000000408545749505384	0.0000101062573377263	0.0479107142857143	0.362715877074705
k__Bacteria|p__Firmicutes|c__Bacilli|o__Lactobacillales|f__Carnobacteriaceae|g__Granulicatella	0.000210054614199692	0.00000000857946073961305	0.0000534772872024908	0.0000787704803248845	0.0000000011235008111398	0.000016759331812007	0.050625	0.370048791525057
k__Bacteria|p__Proteobacteria|c__Gammaproteobacteria|o__Betaproteobacteriales|f__Burkholderiaceae|g__Pelomonas	0.000105027307099846	0.00000000367691174554845	0.0000350091023666153	0.000245063716566307	0.0000000098050979881292	0.0000495103473733754	0.0546785714285714	0.386022413479303
k__Bacteria|p__Firmicutes|c__Clostridia|o__Clostridiales|f__Ruminococcaceae|g__Ruminococcaceae UCG-014	0.00344256173271717	0.000000483309621664869	0.000401376640104557	0.00662547262288195	0.00000724382254804258	0.00134571751753875	0.056452380952381	0.386022413479303
k__Bacteria|p__Bacteroidetes|c__Bacteroidia|o__Bacteroidales|f__Rikenellaceae|g__	0.0111562339541614	0.00000365893573257021	0.0011043754996332	0.0065204453157821	0.0000149645201221953	0.00193420010095875	0.0692380952380952	0.444109518169541
k__Bacteria|p__Acidobacteria|c__Subgroup 25|o__|f__|g__	0.0000466788031554871	0.00000000163418299802153	0.0000233394015777435	0	0	0	0.0733273809523809	0.444109518169541
k__Bacteria|p__Firmicutes|c__Clostridia|o__Clostridiales|f__Family XI|g__Sedimentibacter	0.0000466788031554871	0.00000000163418299802153	0.0000233394015777435	0	0	0	0.0733273809523809	0.444109518169541
k__Bacteria|p__Firmicutes|c__Clostridia|o__Clostridiales|f__Lachnospiraceae|g__Lachnoanaerobaculum	0.0000466788031554871	0.00000000163418299802153	0.0000233394015777435	0	0	0	0.0733273809523809	0.444109518169541
k__Bacteria|p__Bacteroidetes|c__Bacteroidia|o__Bacteroidales|f__Rikenellaceae|g__Millionella	0.000105027307099846	0.00000000857946073961305	0.0000534772872024908	0.000227559165383	0.00000000449400324455922	0.0000335186636240141	0.0839642857142857	0.451815194969711
k__Bacteria|p__Firmicutes|c__Clostridia|o__Clostridiales|f__Peptostreptococcaceae|g__Filifactor	0.0000816879055221024	0.00000000531109474356999	0.0000420757045635998	0	0	0	0.0843988095238095	0.451815194969711
k__Bacteria|p__Proteobacteria|c__Deltaproteobacteria|o__Desulfovibrionales|f__Desulfovibrionaceae|g__	0.000770200252065537	0.0000000379947547040007	0.000112538518893163	0.000533888811090884	0.00000000929441580124748	0.0000482037752703237	0.0865654761904762	0.451815194969711
k__Bacteria|p__Firmicutes|c__Clostridia|o__|f__|g__	0.0000583485039443589	0.00000000285982024653768	0.000030875126161889	0	0	0	0.0896547619047619	0.451815194969711
k__Bacteria|p__Proteobacteria|c__Gammaproteobacteria|o__Enterobacteriales|f__Enterobacteriaceae|g__Enterobacter	0.0000583485039443589	0.00000000285982024653768	0.000030875126161889	0	0	0	0.0896547619047619	0.451815194969711
k__Bacteria|p__Proteobacteria|c__Gammaproteobacteria|o__Betaproteobacteriales|f__Burkholderiaceae|g__Parasutterella	0.0000583485039443589	0.00000000285982024653768	0.000030875126161889	0	0	0	0.0896547619047619	0.451815194969711
k__Bacteria|p__Proteobacteria|c__Gammaproteobacteria|o__Betaproteobacteriales|f__Burkholderiaceae|g__Delftia	0.000186715212621948	0.0000000261469279683445	0.0000933576063109742	0.0000175045511833077	0.00000000122563724851615	0.0000175045511833077	0.10322619047619	0.451815194969711
k__Bacteria|p__Firmicutes|c__Erysipelotrichia|o__Erysipelotrichales|f__Erysipelotrichaceae|g__Allobaculum	0.0170260934509639	0.0000119871408362375	0.00199892811578585	0.0666485786304439	0.00325198198371422	0.028513075876316	0.10825	0.451815194969711
k__Bacteria|p__Acidobacteria|c__Subgroup 6|o__|f__|g__	0.0000350091023666153	0.00000000122563724851615	0.0000202125146754525	0	0	0	0.108702380952381	0.451815194969711
k__Bacteria|p__Patescibacteria|c__Saccharimonadia|o__Saccharimonadales|f__Saccharimonadaceae|g__	0.0000350091023666153	0.00000000122563724851615	0.0000202125146754525	0	0	0	0.108702380952381	0.451815194969711
k__Bacteria|p__Proteobacteria|c__Deltaproteobacteria|o__Desulfovibrionales|f__Desulfovibrionaceae|g__Bilophila	0.0000350091023666153	0.00000000122563724851615	0.0000202125146754525	0	0	0	0.108702380952381	0.451815194969711
k__Bacteria|p__Firmicutes|c__Clostridia|o__Clostridiales|f__Lachnospiraceae|g__[Eubacterium] hallii group	0.0000350091023666153	0.00000000122563724851615	0.0000202125146754525	0	0	0	0.108702380952381	0.451815194969711
k__Bacteria|p__Firmicutes|c__Clostridia|o__Clostridiales|f__Lachnospiraceae|g__[Eubacterium] eligens group	0.0000350091023666153	0.00000000122563724851615	0.0000202125146754525	0	0	0	0.108702380952381	0.451815194969711
k__Bacteria|p__Proteobacteria|c__Gammaproteobacteria|o__Betaproteobacteriales|f__Nitrosomonadaceae|g__GOUTA6	0.0000350091023666153	0.00000000122563724851615	0.0000202125146754525	0	0	0	0.108702380952381	0.451815194969711
k__Bacteria|p__Bacteroidetes|c__Bacteroidia|o__Bacteroidetes VC2.1 Bac22|f__|g__	0.0000350091023666153	0.00000000122563724851615	0.0000202125146754525	0	0	0	0.108702380952381	0.451815194969711
k__Bacteria|p__Bacteroidetes|c__Bacteroidia|o__Bacteroidales|f__Rikenellaceae|g__hoa5-07d05 gut group	0.0000350091023666153	0.00000000122563724851615	0.0000202125146754525	0	0	0	0.108702380952381	0.451815194969711
k__Bacteria|p__Actinobacteria|c__Actinobacteria|o__Micrococcales|f__Micrococcaceae|g__Rothia	0.000466788031554871	0.00000000776236924060229	0.000050867046440049	0.000253815992157961	0.0000000509660822507966	0.000112878344082021	0.123303571428571	0.463732458961544
k__Bacteria|p__Firmicutes|c__Bacilli|o__Lactobacillales|f__P5D1-392|g__	0	0	0	0.0000962750315081921	0.0000000125627817972905	0.0000560419079736106	0.124559523809524	0.463732458961544
k__Bacteria|p__Proteobacteria|c__Gammaproteobacteria|o__Betaproteobacteriales|f__Neisseriaceae|g__Kingella	0	0	0	0.0000612659291415768	0.00000000520895830619364	0.000036086556728904	0.128589285714286	0.463732458961544
k__Bacteria|p__Deferribacteres|c__Deferribacteres|o__Deferribacterales|f__Deferribacteraceae|g__Mucispirillum	0.0000233394015777435	0.00000000163418299802153	0.0000233394015777435	0.0000962750315081921	0.00000000520895830619364	0.000036086556728904	0.133654761904762	0.463732458961544
k__Bacteria|p__Proteobacteria|c__Gammaproteobacteria|o__Enterobacteriales|f__Enterobacteriaceae|g__Morganella	0	0	0	0.0000437613779582692	0.00000000275768380916134	0.0000262568267749615	0.138505952380952	0.463732458961544
k__Bacteria|p__Fusobacteria|c__Fusobacteriia|o__Fusobacteriales|f__Fusobacteriaceae|g__Fusobacterium	0.000361760724455025	0.0000000114392809861507	0.000061750252323778	0.000210054614199692	0.0000000187931044772476	0.0000685439721588406	0.14875	0.463732458961544
k__Bacteria|p__Firmicutes|c__Erysipelotrichia|o__Erysipelotrichales|f__Erysipelotrichaceae|g__	0.00267236148065164	0.000000289658936399317	0.000310729752035064	0.00692304999299818	0.0000267379915314415	0.00258543959180259	0.150714285714286	0.463732458961544
k__Bacteria|p__Firmicutes|c__Bacilli|o__Bacillales|f__Staphylococcaceae|g__Staphylococcus	0.00184381272464174	0.000000152387564565508	0.000225379357650982	0.00599530878028287	0.0000258007875820761	0.00253972378331169	0.151607142857143	0.463732458961544
k__Bacteria|p__Bacteroidetes|c__Bacteroidia|o__Bacteroidales|f__F082|g__	0.0000116697007888718	0.000000000408545749505384	0.0000116697007888718	0.000052513653549923	0.00000000204272874752692	0.000022598278405262	0.155154761904762	0.463732458961544
k__Bacteria|p__Fusobacteria|c__Fusobacteriia|o__Fusobacteriales|f__Leptotrichiaceae|g__Leptotrichia	0.000175045511833077	0.00000000367691174554845	0.0000350091023666153	0.0000962750315081921	0.00000000520895830619364	0.000036086556728904	0.162029761904762	0.463732458961544
k__Bacteria|p__Firmicutes|c__Bacilli|o__Lactobacillales|f__Lactobacillaceae|g__Pediococcus	0.0000116697007888718	0.000000000408545749505384	0.0000116697007888718	0.00029757737011623	0.00000013277736858925	0.000182193145171031	0.177678571428571	0.463732458961544
k__Bacteria|p__Firmicutes|c__Clostridia|o__Clostridiales|f__Ruminococcaceae|g__Ruminiclostridium 6	0.0000116697007888718	0.000000000408545749505384	0.0000116697007888718	0.0000612659291415768	0.00000000357477530817211	0.0000298947123592622	0.182988095238095	0.463732458961544
k__Bacteria|p__Firmicutes|c__Erysipelotrichia|o__Erysipelotrichales|f__Erysipelotrichaceae|g__Erysipelothrix	0.0000233394015777435	0.00000000163418299802153	0.0000233394015777435	0	0	0	0.183672244573383	0.463732458961544
k__Bacteria|p__Firmicutes|c__Bacilli|o__Bacillales|f__Staphylococcaceae|g__Jeotgalicoccus	0.0000233394015777435	0.00000000163418299802153	0.0000233394015777435	0	0	0	0.183672244573383	0.463732458961544
k__Bacteria|p__Firmicutes|c__Bacilli|o__Bacillales|f__Bacillaceae|g__	0.0000233394015777435	0.000000000408545749505384	0.0000116697007888718	0	0	0	0.183672244573383	0.463732458961544
k__Bacteria|p__Acidobacteria|c__Acidobacteriia|o__Acidobacteriales|f__|g__	0.0000233394015777435	0.00000000163418299802153	0.0000233394015777435	0	0	0	0.183672244573383	0.463732458961544
k__Bacteria|p__Chloroflexi|c__Anaerolineae|o__SBR1031|f__|g__	0.0000233394015777435	0.000000000408545749505384	0.0000116697007888718	0	0	0	0.183672244573383	0.463732458961544
k__Bacteria|p__Actinobacteria|c__Actinobacteria|o__Bifidobacteriales|f__Bifidobacteriaceae|g__Gardnerella	0.0000233394015777435	0.00000000163418299802153	0.0000233394015777435	0	0	0	0.183672244573383	0.463732458961544
k__Archaea|p__Euryarchaeota|c__Methanobacteria|o__Methanobacteriales|f__Methanobacteriaceae|g__Methanobrevibacter	0.0000233394015777435	0.000000000408545749505384	0.0000116697007888718	0	0	0	0.183672244573383	0.463732458961544
k__Bacteria|p__Proteobacteria|c__Alphaproteobacteria|o__Rhizobiales|f__Beijerinckiaceae|g__Bosea	0.0000233394015777435	0.00000000163418299802153	0.0000233394015777435	0	0	0	0.183672244573383	0.463732458961544
k__Bacteria|p__Proteobacteria|c__Gammaproteobacteria|o__Pseudomonadales|f__Moraxellaceae|g__Enhydrobacter	0.0000233394015777435	0.00000000163418299802153	0.0000233394015777435	0	0	0	0.183672244573383	0.463732458961544
k__Bacteria|p__Proteobacteria|c__Gammaproteobacteria|o__Xanthomonadales|f__Xanthomonadaceae|g__Arenimonas	0.0000233394015777435	0.00000000163418299802153	0.0000233394015777435	0	0	0	0.183672244573383	0.463732458961544
k__Bacteria|p__Proteobacteria|c__Gammaproteobacteria|o__Xanthomonadales|f__Rhodanobacteraceae|g__Luteibacter	0.0000233394015777435	0.00000000163418299802153	0.0000233394015777435	0	0	0	0.183672244573383	0.463732458961544
k__Bacteria|p__Proteobacteria|c__Gammaproteobacteria|o__Cellvibrionales|f__Spongiibacteraceae|g__BD1-7 clade	0.0000233394015777435	0.000000000408545749505384	0.0000116697007888718	0	0	0	0.183672244573383	0.463732458961544
k__Bacteria|p__Firmicutes|c__Clostridia|o__Clostridiales|f__Lachnospiraceae|g__Lachnospiraceae NC2004 group	0.0000233394015777435	0.00000000163418299802153	0.0000233394015777435	0	0	0	0.183672244573383	0.463732458961544
k__Bacteria|p__Firmicutes|c__Erysipelotrichia|o__Erysipelotrichales|f__Erysipelotrichaceae|g__Candidatus Stoquefichus	0.0000233394015777435	0.00000000163418299802153	0.0000233394015777435	0	0	0	0.183672244573383	0.463732458961544
k__Bacteria|p__Firmicutes|c__Erysipelotrichia|o__Erysipelotrichales|f__Erysipelotrichaceae|g__Solobacterium	0.0000233394015777435	0.00000000163418299802153	0.0000233394015777435	0	0	0	0.183672244573383	0.463732458961544
k__Bacteria|p__Proteobacteria|c__Gammaproteobacteria|o__Betaproteobacteriales|f__TRA3-20|g__	0.0000233394015777435	0.00000000163418299802153	0.0000233394015777435	0	0	0	0.183672244573383	0.463732458961544
k__Bacteria|p__Bacteroidetes|c__Bacteroidia|o__Chitinophagales|f__Chitinophagaceae|g__Flavisolibacter	0.0000233394015777435	0.00000000163418299802153	0.0000233394015777435	0	0	0	0.183672244573383	0.463732458961544
k__Bacteria|p__Bacteroidetes|c__Bacteroidia|o__Bacteroidales|f__Rikenellaceae|g__Rikenella	0.0000233394015777435	0.000000000408545749505384	0.0000116697007888718	0	0	0	0.183672244573383	0.463732458961544
k__Bacteria|p__Bacteroidetes|c__Bacteroidia|o__Bacteroidales|f__Bacteroidales Incertae Sedis|g__Phocaeicola	0.0000583485039443589	0.00000000285982024653768	0.000030875126161889	0.00000875227559165383	0.000000000306409312129038	0.00000875227559165383	0.184047619047619	0.463732458961544
k__Bacteria|p__Verrucomicrobia|c__Verrucomicrobiae|o__Verrucomicrobiales|f__DEV007|g__	0.0000466788031554871	0.00000000285982024653768	0.000030875126161889	0	0	0	0.188136904761905	0.463732458961544
k__Bacteria|p__Proteobacteria|c__Gammaproteobacteria|o__Aeromonadales|f__Succinivibrionaceae|g__	0.0000466788031554871	0.00000000285982024653768	0.000030875126161889	0	0	0	0.188136904761905	0.463732458961544
k__Bacteria|p__Proteobacteria|c__Gammaproteobacteria|o__Betaproteobacteriales|f__Aquaspirillaceae|g__Aquaspirillum	0.0000466788031554871	0.00000000285982024653768	0.000030875126161889	0	0	0	0.188136904761905	0.463732458961544
k__Bacteria|p__Bacteroidetes|c__Bacteroidia|o__Bacteroidales|f__Paludibacteraceae|g__F0058	0.0000466788031554871	0.00000000285982024653768	0.000030875126161889	0	0	0	0.188136904761905	0.463732458961544
k__Bacteria|p__Firmicutes|c__Clostridia|o__Clostridiales|f__Lachnospiraceae|g__	0.00184381272464174	0.000000294561485393382	0.000313348307475553	0.00111153900014004	0.000000559196994635493	0.000373897377175708	0.195059523809524	0.470270092016362
k__Bacteria|p__Firmicutes|c__Clostridia|o__Clostridiales|f__Ruminococcaceae|g__	0.000315081921299538	0.0000000477998526921299	0.000126227113690799	0.000717686598515614	0.000000224291616478456	0.000236797179289817	0.19522619047619	0.470270092016362
k__Bacteria|p__Bacteroidetes|c__Bacteroidia|o__Bacteroidales|f__Marinifilaceae|g__Butyricimonas	0.000140036409466461	0.0000000049025489940646	0.000040425029350905	0.0000700182047332306	0.0000000024512744970323	0.0000247551736866877	0.202392857142857	0.474511415474472
k__Bacteria|p__Bacteroidetes|c__Bacteroidia|o__Chitinophagales|f__Chitinophagaceae|g__	0.000105027307099846	0.0000000049025489940646	0.000040425029350905	0.0000350091023666153	0.0000000024512744970323	0.0000247551736866877	0.202797619047619	0.474511415474472
k__Bacteria|p__Bacteroidetes|c__Bacteroidia|o__Bacteroidales|f__Rs-E47 termite group|g__	0.0000116697007888718	0.000000000408545749505384	0.0000116697007888718	0.0000700182047332306	0.00000000571964049307537	0.0000378141524203418	0.203702380952381	0.474511415474472
k__Bacteria|p__Firmicutes|c__Clostridia|o__Clostridiales|f__Ruminococcaceae|g__Oscillibacter	0.00012836670867759	0.0000000200187417257638	0.0000816879055221024	0.00000875227559165383	0.000000000306409312129038	0.00000875227559165383	0.210434523809524	0.480537879320425
k__Bacteria|p__Firmicutes|c__Bacilli|o__Lactobacillales|f__Streptococcaceae|g__Streptococcus	0.00158707930728656	0.000000148710652819959	0.000222643701026221	0.00191674835457219	0.00000000766023280322593	0.0000437613779582691	0.213321428571429	0.480537879320425
k__Bacteria|p__Actinobacteria|c__Actinobacteria|o__Actinomycetales|f__Actinomycetaceae|g__Actinomyces	0.000280072818932923	0.00000000857946073961305	0.0000534772872024908	0.000166293236241423	0.0000000133798732963013	0.0000578357011202884	0.213863095238095	0.480537879320425
k__Bacteria|p__Firmicutes|c__Erysipelotrichia|o__Erysipelotrichales|f__Erysipelotrichaceae|g__Turicibacter	0.000256733417355179	0.0000000200187417257638	0.0000816879055221024	0.000402604677216076	0.0000000142991012326884	0.0000597894247185245	0.215357142857143	0.480537879320425
k__Bacteria|p__Actinobacteria|c__Coriobacteriia|o__Coriobacteriales|f__Eggerthellaceae|g__Gordonibacter	0.000420109228399384	0.0000000600562251772914	0.000141487602728168	0.00018379778742473	0.0000000305387947755274	0.0000873767628942722	0.218107142857143	0.481604579111274
k__Bacteria|p__Firmicutes|c__Clostridia|o__Clostridiales|f__Family XIII|g__Family XIII AD3011 group	0.0000583485039443589	0.00000000531109474356999	0.0000420757045635998	0	0	0	0.234940476190476	0.513426241984189
k__Bacteria|p__Proteobacteria|c__Gammaproteobacteria|o__Enterobacteriales|f__Enterobacteriaceae|g__Escherichia-Shigella	0.00140036409466461	0.0000000784407839050336	0.00016170011740362	0.00112029127573169	0.0000000694527774159152	0.000131769474287404	0.247535714285714	0.530551252349979
k__Bacteria|p__Bacteroidetes|c__Bacteroidia|o__Bacteroidales|f__Muribaculaceae|g__Muribaculum	0.000630163842599076	0.0000000453485781950976	0.000122947926910945	0.00104152079540681	0.0000003320455579105	0.00028811697186668	0.25802380952381	0.530551252349979
k__Bacteria|p__Bacteroidetes|c__Bacteroidia|o__Bacteroidales|f__Prevotellaceae|g__Prevotella 9	0.000315081921299538	0.0000000747638721594852	0.000157864786193212	0.000105027307099846	0.00000000408545749505383	0.0000319587918070045	0.260041666666667	0.530551252349979
k__Bacteria|p__Firmicutes|c__Bacilli|o__Lactobacillales|f__Carnobacteriaceae|g__	0	0	0	0.0000262568267749615	0.00000000275768380916134	0.0000262568267749615	0.265302448005864	0.530551252349979
k__Bacteria|p__Firmicutes|c__|o__|f__|g__	0	0	0	0.0000262568267749615	0.00000000275768380916134	0.0000262568267749615	0.265302448005864	0.530551252349979
k__Bacteria|p__Acidobacteria|c__Acidobacteriia|o__Acidobacteriales|f__Acidobacteriaceae (Subgroup 1)|g__Terriglobus	0	0	0	0.0000262568267749615	0.00000000275768380916134	0.0000262568267749615	0.265302448005864	0.530551252349979
k__Bacteria|p__Firmicutes|c__Negativicutes|o__Selenomonadales|f__Veillonellaceae|g__Selenomonas	0	0	0	0.0000262568267749615	0.0000000011235008111398	0.000016759331812007	0.265302448005864	0.530551252349979
k__Bacteria|p__Bacteroidetes|c__Bacteroidia|o__Bacteroidales|f__Prevotellaceae|g__Prevotella 6	0	0	0	0.0000262568267749615	0.00000000275768380916134	0.0000262568267749615	0.265302448005864	0.530551252349979
k__Bacteria|p__Bacteroidetes|c__Bacteroidia|o__Sphingobacteriales|f__env.OPS 17|g__	0	0	0	0.0000262568267749615	0.00000000275768380916134	0.0000262568267749615	0.265302448005864	0.530551252349979
k__Bacteria|p__Proteobacteria|c__Gammaproteobacteria|o__Pseudomonadales|f__Pseudomonadaceae|g__Pseudomonas	0.0000116697007888718	0.000000000408545749505384	0.0000116697007888718	0.0000350091023666153	0.000000000817091499010767	0.0000142924061918451	0.270339285714286	0.530612355451164
k__Bacteria|p__Bacteroidetes|c__Bacteroidia|o__Bacteroidales|f__Paludibacteraceae|g__	0.0000116697007888718	0.000000000408545749505384	0.0000116697007888718	0.0000350091023666153	0.000000000817091499010767	0.0000142924061918451	0.270339285714286	0.530612355451164
k__Bacteria|p__Firmicutes|c__Clostridia|o__Clostridiales|f__Clostridiaceae 1|g__Clostridium sensu stricto 1	0.000665172944965691	0.0000000379947547040007	0.000112538518893163	0.000472622881949307	0.000000043714395197076	0.0001045399387759	0.280863095238095	0.546210609641587
k__Bacteria|p__Firmicutes|c__Clostridia|o__Clostridiales|f__Lachnospiraceae|g__[Ruminococcus] torques group	0.000256733417355179	0.0000000200187417257638	0.0000816879055221024	0.000131284133874807	0.0000000182824222903659	0.0000676062539458553	0.298869047619048	0.562339476008187
k__Bacteria|p__Bacteroidetes|c__Bacteroidia|o__Bacteroidales|f__Prevotellaceae|g__Prevotella 1	0.000280072818932923	0.0000000049025489940646	0.000040425029350905	0.000148788685058115	0.0000000427951672606889	0.000103434964181229	0.299404761904762	0.562339476008187
k__Bacteria|p__Firmicutes|c__Clostridia|o__Clostridiales|f__Peptostreptococcaceae|g__Romboutsia	0.0000233394015777435	0.000000000408545749505384	0.0000116697007888718	0.0000612659291415768	0.00000000357477530817211	0.0000298947123592622	0.299767857142857	0.562339476008187
k__Bacteria|p__Actinobacteria|c__Coriobacteriia|o__Coriobacteriales|f__Eggerthellaceae|g__	0.0000466788031554871	0.00000000285982024653768	0.000030875126161889	0.00000875227559165383	0.000000000306409312129038	0.00000875227559165383	0.299767857142857	0.562339476008187
k__Bacteria|p__Proteobacteria|c__Alphaproteobacteria|o__Rhizobiales|f__Xanthobacteraceae|g__Bradyrhizobium	0.0000583485039443589	0.00000000285982024653768	0.000030875126161889	0.0000175045511833077	0.00000000122563724851615	0.0000175045511833077	0.311982142857143	0.580118662908178
k__Bacteria|p__Firmicutes|c__Bacilli|o__Lactobacillales|f__Aerococcaceae|g__Aerococcus	0.000256733417355179	0.00000000531109474356999	0.0000420757045635998	0.000341338748074499	0.0000000150140562943228	0.0000612659291415768	0.320285714285714	0.586115853448119
k__Bacteria|p__Firmicutes|c__Clostridia|o__Clostridiales|f__Ruminococcaceae|g__Ruminococcaceae UCG-011	0.0000350091023666153	0.00000000367691174554845	0.0000350091023666153	0.000131284133874807	0.000000024819154282452	0.0000787704803248845	0.328119047619048	0.586115853448119
k__Bacteria|p__Proteobacteria|c__Gammaproteobacteria|o__Enterobacteriales|f__Enterobacteriaceae|g__Buttiauxella	0.0000116697007888718	0.000000000408545749505384	0.0000116697007888718	0.0000437613779582692	0.00000000275768380916134	0.0000262568267749615	0.32910119047619	0.586115853448119
k__Bacteria|p__Proteobacteria|c__Gammaproteobacteria|o__Betaproteobacteriales|f__Burkholderiaceae|g__Ralstonia	0.00315081921299538	0.00000586835114589533	0.00139861254414215	0.00157540960649769	0.000000270457286172564	0.00026002753997056	0.334595238095238	0.586115853448119
k__Bacteria|p__Bacteroidetes|c__Bacteroidia|o__Bacteroidales|f__Prevotellaceae|g__Prevotellaceae UCG-004	0.000466788031554871	0.0000000126649182346669	0.0000649741441771697	0.00215305979554684	0.00000933159346445246	0.00152738284857239	0.337386904761905	0.586115853448119
k__Bacteria|p__Firmicutes|c__Clostridia|o__Clostridiales|f__Ruminococcaceae|g__Ruminococcaceae NK4A214 group	0.000210054614199692	0.0000000343178429584522	0.000106954574404982	0.0000875227559165383	0.00000000776236924060228	0.0000440521544325652	0.348821428571429	0.586115853448119
k__Bacteria|p__Firmicutes|c__Clostridia|o__Clostridiales|f__Lachnospiraceae|g__Lachnospiraceae UCG-008	0.0000700182047332306	0.00000000122563724851615	0.0000202125146754525	0.000131284133874807	0.0000000117456902982798	0.0000541887679742762	0.348821428571429	0.586115853448119
k__Bacteria|p__Bacteroidetes|c__Bacteroidia|o__Bacteroidales|f__Prevotellaceae|g__Alloprevotella	0.000256733417355179	0.0000000322751142109253	0.000103722569403393	0.000131284133874807	0.0000000174653307913551	0.0000660782316488478	0.36277380952381	0.586115853448119
k__Bacteria|p__Proteobacteria|c__Alphaproteobacteria|o__Rhizobiales|f__Rhizobiaceae|g__Aquamicrobium	0.0000466788031554871	0.00000000653673199208614	0.0000466788031554871	0	0	0	0.366416666666667	0.586115853448119
k__Bacteria|p__Bacteroidetes|c__Bacteroidia|o__Bacteroidales|f__Prolixibacteraceae|g__BSV13	0.0000466788031554871	0.00000000163418299802153	0.0000233394015777435	0.0000175045511833077	0.00000000122563724851615	0.0000175045511833077	0.366416666666667	0.586115853448119
k__Bacteria|p__Firmicutes|c__Bacilli|o__Bacillales|f__Planococcaceae|g__Chungangia	0.0000350091023666153	0.00000000367691174554845	0.0000350091023666153	0	0	0	0.374892857142857	0.586115853448119
k__Bacteria|p__Firmicutes|c__Clostridia|o__Clostridiales|f__Syntrophomonadaceae|g__Syntrophomonas	0.0000350091023666153	0.00000000367691174554845	0.0000350091023666153	0	0	0	0.374892857142857	0.586115853448119
k__Bacteria|p__Firmicutes|c__Clostridia|o__Clostridiales|f__Ruminococcaceae|g__Harryflintia	0	0	0	0.0000350091023666153	0.0000000049025489940646	0.0000350091023666153	0.374892857142857	0.586115853448119
k__Bacteria|p__Proteobacteria|c__Gammaproteobacteria|o__Betaproteobacteriales|f__Nitrosomonadaceae|g__mle1-7	0.0000350091023666153	0.00000000367691174554845	0.0000350091023666153	0	0	0	0.374892857142857	0.586115853448119
k__Bacteria|p__Bacteroidetes|c__Bacteroidia|o__Chitinophagales|f__Chitinophagaceae|g__Taibaiella	0	0	0	0.0000437613779582692	0.00000000766023280322594	0.0000437613779582692	0.374892857142857	0.586115853448119
k__Bacteria|p__Epsilonbacteraeota|c__Campylobacteria|o__Campylobacterales|f__Campylobacteraceae|g__Campylobacter	0.000128366708677589	0.0000000114392809861507	0.000061750252323778	0.0000612659291415768	0.00000000357477530817211	0.0000298947123592622	0.41364880952381	0.586115853448119
k__Bacteria|p__Bacteroidetes|c__Bacteroidia|o__Bacteroidales|f__Prevotellaceae|g__Prevotella 7	0.00052513653549923	0.00000000857946073961306	0.0000534772872024908	0.000463870606357653	0.00000000439186680718288	0.000033135580601458	0.41475	0.586115853448119
k__Bacteria|p__Bacteroidetes|c__Bacteroidia|o__Bacteroidales|f__|g__	0.0000233394015777435	0.000000000408545749505384	0.0000116697007888718	0.000105027307099846	0.0000000277811109663661	0.0000833383329662378	0.416636904761905	0.586115853448119
k__Bacteria|p__Firmicutes|c__Erysipelotrichia|o__Erysipelotrichales|f__Erysipelotrichaceae|g__Faecalibaculum	0.00059515474023246	0.00000000857946073961306	0.0000534772872024908	0.00112904355132334	0.00000120715055335103	0.000549352016777729	0.418720238095238	0.586115853448119
k__Bacteria|p__Firmicutes|c__Clostridia|o__Clostridiales|f__Ruminococcaceae|g__Ruminiclostridium 5	0.0000583485039443589	0.00000000163418299802153	0.0000233394015777435	0.000105027307099846	0.0000000073538234910969	0.0000428772185755353	0.421827380952381	0.586115853448119
k__Bacteria|p__Bacteroidetes|c__Bacteroidia|o__Bacteroidales|f__p-251-o5|g__	0.0000816879055221024	0.0000000126649182346669	0.0000649741441771697	0.0000175045511833077	0.00000000122563724851615	0.0000175045511833077	0.422827380952381	0.586115853448119
k__Bacteria|p__Acidobacteria|c__Acidobacteriia|o__Solibacterales|f__Solibacteraceae (Subgroup 3)|g__Candidatus Solibacter	0.0000116697007888718	0.000000000408545749505384	0.0000116697007888718	0	0	0	0.428571428571428	0.586115853448119
k__Bacteria|p__Verrucomicrobia|c__Verrucomicrobiae|o__Chthoniobacterales|f__Chthoniobacteraceae|g__Candidatus Udaeobacter	0.0000116697007888718	0.000000000408545749505384	0.0000116697007888718	0	0	0	0.428571428571428	0.586115853448119
k__Bacteria|p__Actinobacteria|c__Actinobacteria|o__Micromonosporales|f__Micromonosporaceae|g__Actinoplanes	0.0000116697007888718	0.000000000408545749505384	0.0000116697007888718	0	0	0	0.428571428571428	0.586115853448119
k__Bacteria|p__Proteobacteria|c__Deltaproteobacteria|o__Myxococcales|f__BIrii41|g__	0.0000116697007888718	0.000000000408545749505384	0.0000116697007888718	0	0	0	0.428571428571428	0.586115853448119
k__Bacteria|p__Proteobacteria|c__Gammaproteobacteria|o__Xanthomonadales|f__Rhodanobacteraceae|g__Dokdonella	0.0000116697007888718	0.000000000408545749505384	0.0000116697007888718	0	0	0	0.428571428571428	0.586115853448119
k__Bacteria|p__Firmicutes|c__Clostridia|o__Clostridiales|f__Clostridiaceae 4|g__Crassaminicella	0.0000116697007888718	0.000000000408545749505384	0.0000116697007888718	0	0	0	0.428571428571428	0.586115853448119
k__Bacteria|p__Firmicutes|c__Erysipelotrichia|o__Erysipelotrichales|f__Erysipelotrichaceae|g__[Clostridium] innocuum group	0.0000116697007888718	0.000000000408545749505384	0.0000116697007888718	0	0	0	0.428571428571428	0.586115853448119
k__Bacteria|p__Firmicutes|c__Clostridia|o__Clostridiales|f__Lachnospiraceae|g__Oribacterium	0.0000116697007888718	0.000000000408545749505384	0.0000116697007888718	0	0	0	0.428571428571428	0.586115853448119
k__Bacteria|p__Firmicutes|c__Clostridia|o__Clostridiales|f__Lachnospiraceae|g__Blautia	0.0000116697007888718	0.000000000408545749505384	0.0000116697007888718	0	0	0	0.428571428571428	0.586115853448119
k__Bacteria|p__Firmicutes|c__Erysipelotrichia|o__Erysipelotrichales|f__Erysipelotrichaceae|g__Coprobacillus	0.0000116697007888718	0.000000000408545749505384	0.0000116697007888718	0	0	0	0.428571428571428	0.586115853448119
k__Bacteria|p__Firmicutes|c__Erysipelotrichia|o__Erysipelotrichales|f__Erysipelotrichaceae|g__Erysipelotrichaceae UCG-004	0.0000116697007888718	0.000000000408545749505384	0.0000116697007888718	0	0	0	0.428571428571428	0.586115853448119
k__Bacteria|p__Proteobacteria|c__Gammaproteobacteria|o__Betaproteobacteriales|f__Burkholderiaceae|g__Sphaerotilus	0.0000116697007888718	0.000000000408545749505384	0.0000116697007888718	0	0	0	0.428571428571428	0.586115853448119
k__Bacteria|p__Proteobacteria|c__Gammaproteobacteria|o__Betaproteobacteriales|f__Nitrosomonadaceae|g__MND1	0.0000116697007888718	0.000000000408545749505384	0.0000116697007888718	0	0	0	0.428571428571428	0.586115853448119
k__Bacteria|p__Proteobacteria|c__Gammaproteobacteria|o__Betaproteobacteriales|f__SC-I-84|g__	0.0000116697007888718	0.000000000408545749505384	0.0000116697007888718	0	0	0	0.428571428571428	0.586115853448119
k__Bacteria|p__Bacteroidetes|c__Bacteroidia|o__Bacteroidales|f__Prevotellaceae|g__	0.0000116697007888718	0.000000000408545749505384	0.0000116697007888718	0	0	0	0.428571428571428	0.586115853448119
k__Bacteria|p__Bacteroidetes|c__Bacteroidia|o__Bacteroidales|f__Bacteroidales RF16 group|g__	0.0000116697007888718	0.000000000408545749505384	0.0000116697007888718	0	0	0	0.428571428571428	0.586115853448119
k__Bacteria|p__Bacteroidetes|c__Bacteroidia|o__Sphingobacteriales|f__Sphingobacteriaceae|g__Pedobacter	0.0000116697007888718	0.000000000408545749505384	0.0000116697007888718	0	0	0	0.428571428571428	0.586115853448119
k__Bacteria|p__Bacteroidetes|c__Bacteroidia|o__Bacteroidales|f__Bacteroidetes vadinHA17|g__	0.0000116697007888718	0.000000000408545749505384	0.0000116697007888718	0	0	0	0.428571428571428	0.586115853448119
k__Bacteria|p__Bacteroidetes|c__Bacteroidia|o__Bacteroidales|f__Rikenellaceae|g__dgA-11 gut group	0.0000116697007888718	0.000000000408545749505384	0.0000116697007888718	0	0	0	0.428571428571428	0.586115853448119
k__Bacteria|p__Bacteroidetes|c__Bacteroidia|o__Sphingobacteriales|f__FFCH9454|g__	0.0000116697007888718	0.000000000408545749505384	0.0000116697007888718	0	0	0	0.428571428571428	0.586115853448119
k__Bacteria|p__Firmicutes|c__Clostridia|o__Clostridiales|f__Ruminococcaceae|g__Ruminococcaceae UCG-010	0.0000350091023666153	0.00000000122563724851615	0.0000202125146754525	0.000105027307099846	0.0000000220614704732907	0.0000742655210600631	0.442815476190476	0.601714039019117
k__Bacteria|p__Actinobacteria|c__Coriobacteriia|o__Coriobacteriales|f__Eggerthellaceae|g__Enterorhabdus	0.000186715212621948	0.000000000408545749505383	0.0000116697007888718	0.000253815992157961	0.0000000223678797854197	0.0000747794754351415	0.456345238095238	0.616149105906784
k__Bacteria|p__Bacteroidetes|c__Bacteroidia|o__Bacteroidales|f__Muribaculaceae|g__	0.524693086869253	0.000896617788972236	0.0172879321008638	0.545783153619941	0.00110735538952866	0.0166384749115466	0.464166666666667	0.622742942074725
k__Bacteria|p__Proteobacteria|c__Alphaproteobacteria|o__Rhodospirillales|f__|g__	0.0000116697007888718	0.000000000408545749505384	0.0000116697007888718	0.0000350091023666153	0.0000000024512744970323	0.0000247551736866877	0.477946428571429	0.633577980195017
k__Bacteria|p__Firmicutes|c__Clostridia|o__Clostridiales|f__Ruminococcaceae|g__Ruminococcaceae UCG-013	0.0000350091023666153	0.00000000122563724851615	0.0000202125146754525	0.000105027307099846	0.0000000277811109663661	0.0000833383329662378	0.502190476190476	0.633577980195017
k__Bacteria|p__Bacteroidetes|c__Bacteroidia|o__Bacteroidales|f__Prevotellaceae|g__Prevotella	0.00019838491341082	0.0000000212443789742799	0.0000841514091271995	0.000122531858283154	0.00000000694527774159152	0.0000416691664831189	0.504559523809524	0.633577980195017
k__Bacteria|p__Firmicutes|c__Bacilli|o__Lactobacillales|f__P5D1-392|g__Granulicatella sp. BB-11	0	0	0	0.0000175045511833077	0.00000000122563724851615	0.0000175045511833077	0.51020163200391	0.633577980195017
k__Bacteria|p__Firmicutes|c__Clostridia|o__DTU014|f__|g__	0	0	0	0.0000175045511833077	0.00000000122563724851615	0.0000175045511833077	0.51020163200391	0.633577980195017
k__Bacteria|p__Actinobacteria|c__Actinobacteria|o__Streptomycetales|f__Streptomycetaceae|g__Streptomyces	0	0	0	0.0000175045511833077	0.00000000122563724851615	0.0000175045511833077	0.51020163200391	0.633577980195017
k__Bacteria|p__Firmicutes|c__Clostridia|o__Clostridiales|f__Family XI|g__Parvimonas	0	0	0	0.0000175045511833077	0.00000000122563724851615	0.0000175045511833077	0.51020163200391	0.633577980195017
k__Bacteria|p__Firmicutes|c__Clostridia|o__Clostridiales|f__Family XI|g__Sporanaerobacter	0	0	0	0.0000175045511833077	0.00000000122563724851615	0.0000175045511833077	0.51020163200391	0.633577980195017
k__Bacteria|p__Firmicutes|c__Clostridia|o__Clostridiales|f__Clostridiaceae 1|g__Candidatus Arthromitus	0	0	0	0.0000175045511833077	0.00000000122563724851615	0.0000175045511833077	0.51020163200391	0.633577980195017
k__Bacteria|p__Firmicutes|c__Clostridia|o__Clostridiales|f__Lachnospiraceae|g__ASF356	0	0	0	0.0000175045511833077	0.000000000408545749505384	0.0000101062573377263	0.51020163200391	0.633577980195017
k__Bacteria|p__Bacteroidetes|c__Bacteroidia|o__Sphingobacteriales|f__Sphingobacteriaceae|g__Mucilaginibacter	0	0	0	0.0000175045511833077	0.00000000122563724851615	0.0000175045511833077	0.51020163200391	0.633577980195017
k__Bacteria|p__Bacteroidetes|c__Bacteroidia|o__Flavobacteriales|f__Flavobacteriaceae|g__Flavobacterium	0	0	0	0.0000175045511833077	0.00000000122563724851615	0.0000175045511833077	0.51020163200391	0.633577980195017
k__Bacteria|p__Bacteroidetes|c__Bacteroidia|o__Bacteroidales|f__Prevotellaceae|g__Prevotellaceae Ga6A1 group	0.000186715212621948	0.0000000212443789742799	0.0000841514091271995	0.000918988937123652	0.00000337816266622264	0.000918988937123652	0.511964285714286	0.633577980195017
k__Bacteria|p__Proteobacteria|c__Deltaproteobacteria|o__Desulfovibrionales|f__Desulfovibrionaceae|g__Desulfovibrio	0.000140036409466461	0.0000000196101959762584	0.0000808500587018101	0.0000700182047332306	0.00000000571964049307537	0.0000378141524203418	0.516517857142857	0.633577980195017
k__Bacteria|p__Proteobacteria|c__Gammaproteobacteria|o__Pasteurellales|f__Pasteurellaceae|g__Aggregatibacter	0.000186715212621948	0.0000000273725652168607	0.0000955206176991137	0.000105027307099846	0.0000000073538234910969	0.0000428772185755353	0.519113095238095	0.633577980195017
k__Bacteria|p__Bacteroidetes|c__Bacteroidia|o__Flavobacteriales|f__Flavobacteriaceae|g__Capnocytophaga	0.000140036409466461	0.0000000257383822188392	0.0000926253784856669	0.0000612659291415768	0.00000000684314130421517	0.000041361640756307	0.52077380952381	0.633577980195017
k__Bacteria|p__Spirochaetes|c__Spirochaetia|o__Spirochaetales|f__Spirochaetaceae|g__Treponema 2	0.0000350091023666153	0.00000000122563724851615	0.0000202125146754525	0.0000175045511833077	0.000000000408545749505384	0.0000101062573377263	0.523053571428571	0.633577980195017
k__Bacteria|p__Firmicutes|c__Clostridia|o__Clostridiales|f__Ruminococcaceae|g__Ruminococcaceae UCG-003	0.0000700182047332306	0	0	0.0001137795826915	0.0000000133798732963013	0.0000578357011202884	0.533857142857143	0.642879000023269
k__Bacteria|p__Firmicutes|c__Clostridia|o__Clostridiales|f__Ruminococcaceae|g__Ruminococcus 1	0.00012836670867759	0.0000000273725652168607	0.0000955206176991137	0.000052513653549923	0.00000000694527774159152	0.0000416691664831189	0.542107142857143	0.642879000023269
k__Bacteria|p__Actinobacteria|c__Actinobacteria|o__Corynebacteriales|f__Nocardiaceae|g__Rhodococcus	0.0000350091023666153	0.00000000367691174554845	0.0000350091023666153	0.00000875227559165383	0.000000000306409312129038	0.00000875227559165383	0.542863095238095	0.642879000023269
k__Bacteria|p__Proteobacteria|c__Gammaproteobacteria|o__Betaproteobacteriales|f__Burkholderiaceae|g__Herbaspirillum	0.0000350091023666153	0.00000000367691174554845	0.0000350091023666153	0.00000875227559165383	0.000000000306409312129038	0.00000875227559165383	0.542863095238095	0.642879000023269
k__Bacteria|p__Firmicutes|c__Clostridia|o__Clostridiales|f__Family XIII|g__Mogibacterium	0.0000466788031554871	0.00000000285982024653768	0.000030875126161889	0.0000700182047332306	0.000000000817091499010767	0.0000142924061918451	0.572863095238095	0.671676759692668
k__Bacteria|p__Firmicutes|c__Bacilli|o__Bacillales|f__Staphylococcaceae|g__	0.0000583485039443589	0.00000000285982024653768	0.000030875126161889	0.0000350091023666153	0.000000000817091499010767	0.0000142924061918451	0.573517857142857	0.671676759692668
k__Bacteria|p__Thermotogae|c__Thermotogae|o__Kosmotogales|f__Kosmotogaceae|g__Mesotoga	0.0000233394015777435	0.00000000163418299802153	0.0000233394015777435	0.00000875227559165383	0.000000000306409312129038	0.00000875227559165383	0.580172302506227	0.672044225664811
k__Bacteria|p__Bacteroidetes|c__Bacteroidia|o__Bacteroidales|f__Prolixibacteraceae|g__	0.0000233394015777435	0.000000000408545749505384	0.0000116697007888718	0.00000875227559165383	0.000000000306409312129038	0.00000875227559165383	0.580172302506227	0.672044225664811
k__Bacteria|p__Firmicutes|c__Bacilli|o__Bacillales|f__Bacillaceae|g__Bacillus	0.0000116697007888718	0.000000000408545749505384	0.0000116697007888718	0.0000350091023666153	0.0000000049025489940646	0.0000350091023666153	0.597255952380952	0.688073157153176
k__Bacteria|p__Actinobacteria|c__Coriobacteriia|o__Coriobacteriales|f__Atopobiaceae|g__Coriobacteriaceae UCG-002	0.000116697007888718	0.00000000531109474356999	0.0000420757045635997	0.000201302338608038	0.0000000656737292329904	0.000128134430611946	0.60325	0.689819013768274
k__Bacteria|p__Bacteroidetes|c__Bacteroidia|o__Bacteroidales|f__p-2534-18B5 gut group|g__	0.0000350091023666153	0.00000000122563724851615	0.0000202125146754525	0.0000787704803248845	0.0000000182824222903659	0.0000676062539458553	0.605279761904762	0.689819013768274
k__Bacteria|p__Firmicutes|c__Clostridia|o__Clostridiales|f__Peptococcaceae|g__	0.0000933576063109742	0.00000000653673199208614	0.0000466788031554871	0.000131284133874807	0.00000000684314130421517	0.000041361640756307	0.610785714285714	0.692371553243676
k__Bacteria|p__Proteobacteria|c__Gammaproteobacteria|o__Betaproteobacteriales|f__Burkholderiaceae|g__Noviherbaspirillum	0.0000350091023666153	0	0	0.0000875227559165383	0.0000000306409312129038	0.0000875227559165383	0.614922619047619	0.693353274467018
k__Bacteria|p__Firmicutes|c__Clostridia|o__Clostridiales|f__Peptostreptococcaceae|g__	0.000338421322877281	0.00000000285982024653768	0.000030875126161889	0.000385100126032769	0.0000000212443789742799	0.0000728772580684124	0.619553571428571	0.694878720896007
k__Bacteria|p__Proteobacteria|c__Gammaproteobacteria|o__Betaproteobacteriales|f__Burkholderiaceae|g__Rhizobacter	0.000233394015777435	0.0000000604647709267967	0.000141968037396682	0.000140036409466461	0.0000000228785619723015	0.0000756283048406836	0.64122619047619	0.71540109988491
k__Bacteria|p__Proteobacteria|c__Gammaproteobacteria|o__Enterobacteriales|f__Enterobacteriaceae|g__Proteus	0.00012836670867759	0.000000000408545749505384	0.0000116697007888718	0.000105027307099846	0.0000000073538234910969	0.0000428772185755353	0.66360119047619	0.736488112118808
k__Bacteria|p__Firmicutes|c__Clostridia|o__Clostridiales|f__Lachnospiraceae|g__[Ruminococcus] gauvreauii group	0.000151706110255333	0.0000000126649182346669	0.0000649741441771697	0.000227559165383	0.0000000739467806604744	0.000135965786744749	0.684875	0.73904001655532
k__Bacteria|p__Actinobacteria|c__Coriobacteriia|o__Coriobacteriales|f__Eggerthellaceae|g__Parvibacter	0.000280072818932923	0.00000000122563724851615	0.0000202125146754525	0.000253815992157961	0.00000000929441580124747	0.0000482037752703237	0.685196428571429	0.73904001655532
k__Bacteria|p__Patescibacteria|c__Saccharimonadia|o__Saccharimonadales|f__Saccharimonadaceae|g__Candidatus Saccharimonas	0.0000700182047332306	0.0000000049025489940646	0.000040425029350905	0.0000437613779582692	0.00000000439186680718287	0.000033135580601458	0.68610119047619	0.73904001655532
k__Bacteria|p__Actinobacteria|c__Coriobacteriia|o__Coriobacteriales|f__Eggerthellaceae|g__DNF00809	0.000105027307099846	0.00000000122563724851615	0.0000202125146754525	0.000131284133874807	0.00000000929441580124747	0.0000482037752703237	0.68725	0.73904001655532
k__Bacteria|p__Actinobacteria|c__Coriobacteriia|o__Coriobacteriales|f__Eggerthellaceae|g__Paraeggerthella	0.0000233394015777435	0.000000000408545749505384	0.0000116697007888718	0.0000350091023666153	0.00000000163418299802153	0.0000202125146754525	0.688125	0.73904001655532
k__Bacteria|p__Firmicutes|c__Clostridia|o__Clostridiales|f__Ruminococcaceae|g__Ruminiclostridium 9	0.00059515474023246	0.0000000257383822188392	0.0000926253784856669	0.000717686598515614	0.00000020794978649824	0.000228007558261914	0.690636904761905	0.73904001655532
k__Bacteria|p__Actinobacteria|c__Actinobacteria|o__Actinomycetales|f__Actinomycetaceae|g__F0332	0.000116697007888718	0.00000000776236924060228	0.0000508670464400489	0.0000787704803248845	0.0000000133798732963013	0.0000578357011202884	0.693625	0.73904001655532
k__Bacteria|p__Bacteroidetes|c__Bacteroidia|o__Bacteroidales|f__Tannerellaceae|g__Parabacteroides	0.0042594407879382	0.000000355843347819189	0.000344404484978148	0.00526886990617561	0.0000163373359769708	0.00202097352635869	0.693791666666667	0.73904001655532
k__Bacteria|p__Actinobacteria|c__Coriobacteriia|o__Coriobacteriales|f__Eggerthellaceae|g__Adlercreutzia	0.0000466788031554871	0.000000000408545749505384	0.0000116697007888718	0.0000700182047332306	0.00000000898800648911844	0.0000474025486897024	0.70327380952381	0.745394871747137
k__Bacteria|p__Bacteroidetes|c__Bacteroidia|o__Bacteroidales|f__Bacteroidaceae|g__Bacteroides	0.00933576063109742	0.000000810554767018681	0.000519793153417357	0.00869976193810391	0.00000715241043659075	0.00133719953976498	0.724119047619048	0.762952532347798
k__Bacteria|p__Bacteroidetes|c__Bacteroidia|o__Bacteroidales|f__Dysgonomonadaceae|g__Fermentimonas	0.0000466788031554871	0.000000000408545749505384	0.0000116697007888718	0.0000350091023666153	0.0000000024512744970323	0.0000247551736866877	0.730071428571429	0.762952532347798
k__Bacteria|p__Firmicutes|c__Negativicutes|o__Selenomonadales|f__Acidaminococcaceae|g__Phascolarctobacterium	0.0000233394015777435	0.000000000408545749505384	0.0000116697007888718	0.0000350091023666153	0.0000000024512744970323	0.0000247551736866877	0.730636904761905	0.762952532347798
k__Bacteria|p__Proteobacteria|c__Gammaproteobacteria|o__Pasteurellales|f__Pasteurellaceae|g__Rodentibacter	0.000163375811044205	0.0000000261469279683445	0.0000933576063109742	0.000280072818932923	0.000000264737645679488	0.000257263311453212	0.734589285714286	0.763319529985859
k__Bacteria|p__Bacteroidetes|c__Bacteroidia|o__Bacteroidales|f__Dysgonomonadaceae|g__Proteiniphilum	0.000280072818932923	0.0000000110307352366454	0.0000606375440263576	0.000323834196891192	0.0000000378926182666243	0.0000973301318536869	0.749619047619048	0.775137421990214
k__Bacteria|p__Firmicutes|c__Clostridia|o__Clostridiales|f__Ruminococcaceae|g__Ruminococcus 2	0.0000700182047332306	0.00000000367691174554845	0.0000350091023666153	0.000052513653549923	0.00000000367691174554845	0.0000303187720131788	0.760571428571429	0.782644861783911
k__Bacteria|p__Proteobacteria|c__Gammaproteobacteria|o__Betaproteobacteriales|f__Burkholderiaceae|g__Variovorax	0.0000350091023666153	0.00000000367691174554845	0.0000350091023666153	0.000052513653549923	0.00000000449400324455922	0.0000335186636240141	0.764410714285714	0.782795593292233
k__Bacteria|p__Firmicutes|c__Clostridia|o__Clostridiales|f__Lachnospiraceae|g__Lachnospiraceae UCG-006	0.000151706110255333	0.0000000126649182346669	0.0000649741441771697	0.0001137795826915	0.0000000338071607715705	0.0000919336184042194	0.779595238095238	0.794507122159461
k__Bacteria|p__Firmicutes|c__Bacilli|o__Bacillales|f__Bacillaceae XI|g__Gemella	0.000315081921299538	0.00000000367691174554845	0.0000350091023666153	0.000341338748074499	0.0000000256362457814628	0.0000800566140013784	0.804654761904762	0.816122312707846
k__Bacteria|p__Proteobacteria|c__Gammaproteobacteria|o__Betaproteobacteriales|f__Neisseriaceae|g__Neisseria	0.000338421322877281	0.0000000984595256307974	0.000181162473699529	0.000393852401624422	0.0000000240020627834413	0.0000774629956550889	0.816767857142857	0.824113921095694
k__Bacteria|p__Proteobacteria|c__Gammaproteobacteria|o__Enterobacteriales|f__Enterobacteriaceae|g__Kosakonia	0.0000233394015777435	0.00000000163418299802153	0.0000233394015777435	0.0000350091023666153	0.0000000049025489940646	0.0000350091023666153	0.820309523809524	0.824113921095694
k__Bacteria|p__Firmicutes|c__Clostridia|o__Clostridiales|f__Lachnospiraceae|g__[Eubacterium] xylanophilum group	0.0000700182047332306	0.00000000122563724851615	0.0000202125146754525	0.0000875227559165383	0.0000000232871077218069	0.0000763005696600734	0.865077380952381	0.860997836083698
k__Bacteria|p__Firmicutes|c__Clostridia|o__Clostridiales|f__Lachnospiraceae|g__Lachnospiraceae UCG-001	0.0000466788031554871	0.00000000653673199208614	0.0000466788031554871	0.0000350091023666153	0.0000000024512744970323	0.0000247551736866877	0.86672619047619	0.860997836083698
k__Bacteria|p__Actinobacteria|c__Coriobacteriia|o__Coriobacteriales|f__Coriobacteriaceae|g__Collinsella	0.0000466788031554871	0.00000000285982024653768	0.000030875126161889	0.0000612659291415768	0.0000000150140562943228	0.0000612659291415768	0.869208333333333	0.860997836083698
k__Bacteria|p__Actinobacteria|c__Actinobacteria|o__Corynebacteriales|f__Corynebacteriaceae|g__	0.00019838491341082	0.0000000126649182346669	0.0000649741441771697	0.000218806889791346	0.0000000256362457814628	0.0000800566140013784	0.885809523809524	0.873361085997672
k__Bacteria|p__Firmicutes|c__Bacilli|o__Lactobacillales|f__Enterococcaceae|g__Enterococcus	0.00110862157494282	0.0000000739467806604744	0.00015699976715532	0.00105902534659011	0.000000192322911579659	0.000219273180975045	0.891839285714286	0.875235248969465
k__Bacteria|p__Actinobacteria|c__Actinobacteria|o__Bifidobacteriales|f__Bifidobacteriaceae|g__Bifidobacterium	0.000268403118144051	0.00000000776236924060229	0.0000508670464400489	0.000280072818932923	0.0000000163418299802153	0.000063917583614009	0.909547619047619	0.888500464983
k__Bacteria|p__Firmicutes|c__Clostridia|o__Clostridiales|f__Family XIII|g__[Eubacterium] brachy group	0.0000583485039443589	0.00000000285982024653768	0.000030875126161889	0.000052513653549923	0.00000000449400324455922	0.0000335186636240141	0.918577380952381	0.890666247886848
k__Bacteria|p__Actinobacteria|c__Actinobacteria|o__Bifidobacteriales|f__Bifidobacteriaceae|g__	0.000105027307099846	0.00000001593328423071	0.0000728772580684124	0.0000962750315081921	0.0000000174653307913551	0.0000660782316488478	0.937511904761905	0.890666247886848
k__Bacteria|p__Firmicutes|c__Clostridia|o__Clostridiales|f__Christensenellaceae|g__Christensenellaceae R-7 group	0.0000583485039443589	0.00000000285982024653768	0.000030875126161889	0.0000612659291415768	0.00000000520895830619364	0.000036086556728904	0.959279761904762	0.890666247886848
k__Bacteria|p__Bacteroidetes|c__Bacteroidia|o__Bacteroidales|f__Tannerellaceae|g__Tannerella	0.0000466788031554871	0.00000000653673199208614	0.0000466788031554871	0.0000437613779582692	0.00000000275768380916134	0.0000262568267749615	0.962928571428571	0.890666247886848
k__Bacteria|p__Firmicutes|c__Bacilli|o__Lactobacillales|f__Streptococcaceae|g__Lactococcus	0.0000350091023666153	0.00000000122563724851615	0.0000202125146754525	0.0000350091023666153	0.0000000024512744970323	0.0000247551736866877	0.988458333333333	0.890666247886848
k__Bacteria|p__Firmicutes|c__Erysipelotrichia|o__Erysipelotrichales|f__Erysipelotrichaceae|g__Ileibacterium	0.0000116697007888718	0.000000000408545749505384	0.0000116697007888718	0.0000175045511833077	0.00000000122563724851615	0.0000175045511833077	1	0.890666247886848
k__Bacteria|p__Firmicutes|c__Clostridia|o__Clostridiales|f__Clostridiaceae 1|g__Clostridium sensu stricto 12	0	0	0	0.00000875227559165383	0.000000000306409312129038	0.00000875227559165383	1	0.890666247886848
k__Bacteria|p__Firmicutes|c__Negativicutes|o__Selenomonadales|f__Veillonellaceae|g__Selenomonas 3	0.0000233394015777435	0.00000000163418299802153	0.0000233394015777435	0.0000175045511833077	0.000000000408545749505384	0.0000101062573377263	1	0.890666247886848
k__Bacteria|p__Firmicutes|c__Negativicutes|o__Selenomonadales|f__Veillonellaceae|g__Anaeroglobus	0	0	0	0.00000875227559165383	0.000000000306409312129038	0.00000875227559165383	1	0.890666247886848
k__Bacteria|p__Actinobacteria|c__Actinobacteria|o__Pseudonocardiales|f__Pseudonocardiaceae|g__Pseudonocardia	0	0	0	0.00000875227559165383	0.000000000306409312129038	0.00000875227559165383	1	0.890666247886848
k__Bacteria|p__Actinobacteria|c__Coriobacteriia|o__Coriobacteriales|f__|g__	0.0000233394015777435	0.00000000163418299802153	0.0000233394015777435	0.0000262568267749615	0.00000000275768380916134	0.0000262568267749615	1	0.890666247886848
k__Bacteria|p__Proteobacteria|c__Alphaproteobacteria|o__Rhizobiales|f__Xanthobacteraceae|g__	0	0	0	0.00000875227559165383	0.000000000306409312129038	0.00000875227559165383	1	0.890666247886848
k__Bacteria|p__Proteobacteria|c__Gammaproteobacteria|o__Pseudomonadales|f__Moraxellaceae|g__Moraxella	0	0	0	0.00000875227559165383	0.000000000306409312129038	0.00000875227559165383	1	0.890666247886848
k__Bacteria|p__Acidobacteria|c__Holophagae|o__Holophagales|f__Holophagaceae|g__Holophaga	0	0	0	0.00000875227559165383	0.000000000306409312129038	0.00000875227559165383	1	0.890666247886848
k__Bacteria|p__Proteobacteria|c__Gammaproteobacteria|o__Diplorickettsiales|f__Diplorickettsiaceae|g__Aquicella	0	0	0	0.00000875227559165383	0.000000000306409312129038	0.00000875227559165383	1	0.890666247886848
k__Bacteria|p__Firmicutes|c__Clostridia|o__Clostridiales|f__Family XIII|g__[Eubacterium] saphenum group	0.0000233394015777435	0.00000000163418299802153	0.0000233394015777435	0.0000262568267749615	0.00000000275768380916134	0.0000262568267749615	1	0.890666247886848
k__Bacteria|p__Firmicutes|c__Clostridia|o__Clostridiales|f__Ruminococcaceae|g__Ruminiclostridium 1	0	0	0	0.00000875227559165383	0.000000000306409312129038	0.00000875227559165383	1	0.890666247886848
k__Bacteria|p__Firmicutes|c__Clostridia|o__Clostridiales|f__Lachnospiraceae|g__[Eubacterium] ventriosum group	0	0	0	0.00000875227559165383	0.000000000306409312129038	0.00000875227559165383	1	0.890666247886848
k__Bacteria|p__Firmicutes|c__Clostridia|o__Clostridiales|f__Lachnospiraceae|g__Acetatifactor	0.0000233394015777435	0.00000000163418299802153	0.0000233394015777435	0.0000175045511833077	0.00000000122563724851615	0.0000175045511833077	1	0.890666247886848
k__Bacteria|p__Proteobacteria|c__Gammaproteobacteria|o__Betaproteobacteriales|f__Neisseriaceae|g__Eikenella	0.0000116697007888718	0.000000000408545749505384	0.0000116697007888718	0.00000875227559165383	0.000000000306409312129038	0.00000875227559165383	1	0.890666247886848
k__Bacteria|p__Bacteroidetes|c__Bacteroidia|o__Bacteroidales|f__Prevotellaceae|g__Prevotella 2	0.0000233394015777435	0.00000000163418299802153	0.0000233394015777435	0.0000175045511833077	0.000000000408545749505384	0.0000101062573377263	1	0.890666247886848
