# Supplementary material for: Neuroprotective Effects of Oligosaccharides From Periplaneta Americana on Parkinson’s Disease Models In Vitro and In Vivo
Source: Front Pharmacol. 2022 Jul 18;13:936818. doi: 10.3389/fphar.2022.936818 (PMC9340460; doi:10.3389/fphar.2022.936818)
Supplement: Supplementary file 2 [file DataSheet1.zip › 16S rRNA/05.TaxaVariation/RandomForest/randomForest.csv]

	predictors	MeanDecreaseGini	pvalue	Mean_A	Mean_B	Mean_C	Mean_D	SD_A	SD_B	SD_C	SD_D
1	Odoribacter	1.25278416028416	0.0121491834042845	0.112029127573169	5.33538720067218	0.20655370396303	0.575899733930822	0.0619374247757811	3.89100462392079	0.03976269672175	0.215441134886787
2	Prevotellaceae NK3B31 group	1.00832024642025	0.0210060650452586	0.557811697708071	0.115530037809831	0.729356299304486	0.131284133874807	0.160291740855209	0.0735191149698923	0.0495515888194047	0.0508536586134083
3	Staphylococcus	0.946253296703296	0.0184265379398022	0.0770200252065535	4.05638799421183	0.184381272464174	0.599530878028287	0.0264312926595389	4.83326788549533	0.0390368498428738	0.507944756662336
4	Prevotellaceae Ga6A1 group	0.921402014652014	0.0498545227870685	1.29767072772254	0.00816879055221023	0.0186715212621948	0.0918988937123652	0.815120873170413	0.00534772872024906	0.0145754516136825	0.18379778742473
5	Akkermansia	0.903569963369963	0.0256866017709994	0.00466788031554871	0.0151706110255333	1.04560519068291	0.169794146478084	0.00534772872024908	0.0262762690780883	0.376349207380623	0.130319786705392
6	Catenibacterium	0.761759768009768	0.0249007053319768	16.8265415674742	0.310414040983989	15.6035569248004	2.44363534518975	8.54591215762974	0.435709810401558	3.58265953112599	3.84583979364241
7	Ruminococcaceae UCG-014	0.678706438006438	0.040461559248981	1.84964757503618	0.308080100826215	0.344256173271717	0.662547262288193	1.1764794829636	0.201507722043946	0.0695204733632384	0.269143503507747
8	Lachnospiraceae NK4A136 group	0.674974297924297	0.0271777230337516	12.9638706063576	6.62372216776362	13.6500490127433	7.43418288755077	2.51007451495066	2.54249252358711	0.330479250808988	2.16130010279049
9	Pelomonas	0.669814774114774	0.034417340971198	0.0361760724455025	0.0501797133921486	0.0105027307099846	0.0245063716566307	0.00404250293509052	0.0238302033523107	0.00606375440263578	0.00990206947467508
10	[Eubacterium] fissicatena group	0.637044078144078	0.0321996233115701	1.16930401904495	0.0128366708677589	0.518134715025907	0.0822713905615461	1.52638080387868	0.0122947926910945	0.0337615556679491	0.104657114159714
11	Millionella	0.510601731601732	0.0347922716707972	0.00350091023666153	0.278905848854035	0.0105027307099846	0.0227559165383	0.00606375440263576	0.26837013652846	0.0092625378485667	0.00670373272480285
