# Supplementary material for: Neuroprotective Effects of Oligosaccharides From Periplaneta Americana on Parkinson’s Disease Models In Vitro and In Vivo
Source: Front Pharmacol. 2022 Jul 18;13:936818. doi: 10.3389/fphar.2022.936818 (PMC9340460; doi:10.3389/fphar.2022.936818)
Supplement: Supplementary file 2 [file DataSheet1.zip › 16S rRNA/06.FunctionPrediction/01.Tax4Fun_calculation/K_name_EC.txt]

C_1	C_2	C_3	H_1	H_2	H_3	H_4	L_1	L_2	L_3	N_1	N_2	N_3
K00001; alcohol dehydrogenase [EC:1.1.1.1]	0.00036036876065761	0.000344809440333301	0.000337379195163136	0.000350488552282607	0.000342820561944459	0.000364026686271854	0.000335128492947008	0.00032933193358711	0.000332466066660444	0.000327616200568213	0.000456146957303233	0.000242018906934689	0.000384008515716951
K00002; alcohol dehydrogenase (NADP+) [EC:1.1.1.2]	0.00000704375636832481	0.00000786135510456694	0.00000613477713741214	0.00000742124711673226	0.00000691581486752605	0.00000725422289222416	0.0000069636279142129	0.00000695726719359748	0.00000697274122637519	0.00000692411837377842	0.00000897576195525571	0.0000047551647988979	0.00000663321231051367
K00003; homoserine dehydrogenase [EC:1.1.1.3]	0.000874060158894072	0.00100292678487801	0.000900462763572441	0.00100518412607988	0.000903257382862496	0.000979702238132278	0.000941074652093231	0.000955945441653737	0.00096231738788036	0.00095570428967207	0.0010706932515143	0.000654426318283885	0.00103311997769686
K00004; (R,R)-butanediol dehydrogenase / diacetyl reductase [EC:1.1.1.4 1.1.1.303]	0.00000070603346298595	0.000000569652623857903	0.000000303355402682339	0.000000419274909126452	0.000000778604510842025	0.000000951344177966777	0.000000619425215060775	0.000000335726144748018	0.000000458854198110139	0.000000211572884727872	0.000000368203109695628	0.000000496575119114066	0.00000106202243441149
K00005; glycerol dehydrogenase [EC:1.1.1.6]	0.0000836372164552693	0.0000638918605290638	0.0000757809068156782	0.0000714103575233679	0.0000728677325432969	0.0000657697750902055	0.0000688607093351531	0.0000649308455215597	0.0000640196907215838	0.0000646006747044822	0.0000561567122757399	0.0000477159977093615	0.0000997695222263531
K00007; D-arabinitol 4-dehydrogenase [EC:1.1.1.11]	0.0000030887134167768	0.0000000446840067858581	0.0000025531710799601	0.000000012241399537219	0.00000004814096366682	0.000000117629450981644	0.000000152946647850343	0.0000000365656201252206	0.0000000500126293244129	0.0000000196432605679001	0	0.0000000950836206020452	0.0000000885295909588023
K00008; L-iditol 2-dehydrogenase [EC:1.1.1.14]	0.000139863446544342	0.000130978243556514	0.000115670164214673	0.000121286337233816	0.000133155766652193	0.000112309960537806	0.000117669346927779	0.000108242634545264	0.000106936979567247	0.000108371168177387	0.0000963670573382218	0.0000816000837573378	0.000141717890648708
K00009; mannitol-1-phosphate 5-dehydrogenase [EC:1.1.1.17]	0.0000194063410924283	0.00000266545557426073	0.000016240413178972	0.0000063879954065436	0.00000704723019123182	0.00000444960098553527	0.00000609829716864075	0.00000491832710530064	0.00000428326331544457	0.00000472365235756198	0.0000053882649949358	0.00000626313382827997	0.0000211915574175405
K00010; myo-inositol 2-dehydrogenase [EC:1.1.1.18]	0.000109299912471225	0.000101301264413312	0.0000912075996001885	0.000099230849131083	0.000101528950688275	0.000097351288047794	0.0000963171249908288	0.000095798340717006	0.0000966866405951494	0.0000951003280534199	0.000102966719839723	0.0000759323375950031	0.000106310852140299
K00011; aldehyde reductase [EC:1.1.1.21]	0.00000000051891131631728	0.00000000051133840148587	0.000000000396391260506648	0.000000001177191216321	0.00000000133948891205684	0.00000000327295785792178	0.00000000336289319267557	0	0	0	0	0.00000000127586673181234	0
K00012; UDPglucose 6-dehydrogenase [EC:1.1.1.22]	0.00074928214730408	0.000871292618133089	0.000822713941554644	0.000787244833883603	0.00081946927874289	0.000764422166473233	0.000835998672988231	0.000908988147485801	0.00091338648564977	0.000909490934352578	0.000707257408073122	0.00121716398406177	0.000823759635065867
K00013; histidinol dehydrogenase [EC:1.1.1.23]	0.0008721914110054	0.000929135761956705	0.000850053409027271	0.000910072939140861	0.000871672114194949	0.000920552722475339	0.000874222816615903	0.000897242081349062	0.000902656895419201	0.000897156031893872	0.000944173164772879	0.000738472160593316	0.000878514299740738
K00014; shikimate dehydrogenase [EC:1.1.1.25]	0.000700215880387209	0.000706349795380935	0.000688203694955834	0.000704747143451441	0.000701233701671488	0.000697689789073879	0.000704444308761729	0.000697463360371162	0.000696060038755345	0.000697661365417326	0.000751653923950842	0.000686431849200798	0.000687463690850256
K00015; glyoxylate reductase [EC:1.1.1.26]	0.00000587964916225783	0.00000758890139771233	0.00000745625307002562	0.00000865601955879746	0.00000810323672255685	0.00000869948098403024	0.00000977561131469985	0.00000919973244585306	0.00000941730062920599	0.00000901422600008938	0.0000123391742155437	0.0000129595605833986	0.00000993798271799654
K00016; L-lactate dehydrogenase [EC:1.1.1.27]	0.000572381125370004	0.000615313963777358	0.000559649250971156	0.000600023815732441	0.00057167479554817	0.000579207337569991	0.000572231455961761	0.000561751460953431	0.000565176328834707	0.000561310716463011	0.000889286793769811	0.000392857150096982	0.000673651254098638
K00018; glycerate dehydrogenase [EC:1.1.1.29]	0.000356365810272226	0.000327946645023316	0.000390006202532028	0.000353285677569496	0.000368805061374313	0.000356893620094731	0.000371463723209211	0.000359851926032157	0.000355075183136118	0.000361537342338931	0.000262904438624697	0.000457804097229603	0.000323413629785751
K00019; 3-hydroxybutyrate dehydrogenase [EC:1.1.1.30]	0.0000239882858446752	0.0000288871657695026	0.0000190551962129966	0.0000227478081406028	0.0000220530704788993	0.0000224189692526681	0.0000224664233112402	0.0000240799504423757	0.0000247813771860323	0.0000238580490456936	0.0000180943182976998	0.0000235464721098915	0.0000283531970665359
K00020; 3-hydroxyisobutyrate dehydrogenase [EC:1.1.1.31]	0.0000335851894145063	0.0000258916031400931	0.0000332343971577043	0.0000306136349807155	0.0000334805003106877	0.0000336453606226409	0.0000341136243680725	0.000029181439056538	0.0000291427800203304	0.0000281312353223954	0.0000255757527303543	0.0000372916081408904	0.0000421039130104019
K00021; hydroxymethylglutaryl-CoA reductase (NADPH) [EC:1.1.1.34]	0.0000000977205291092607	0.000000124199454081926	0.000000127323272400492	0.00000143697718118989	0.00000199584112777992	0.00000168274485925559	0.000000420321846847914	0.00000352233103028894	0.000000939226426290488	0.00000296269015515573	0.00000408600040065684	0.00000125599966290768	0.00000238598964419311
K00023; acetoacetyl-CoA reductase [EC:1.1.1.36]	0.000000850676415887429	0.00000202291068196119	0.000000781335254755549	0.00000130216868744363	0.00000150782611064102	0.0000016404783405638	0.00000177797089202588	0.00000199258924056622	0.00000209148844093031	0.00000192053721911062	0.000000650710108319797	0.00000329460741896968	0.0000032353657393757
K00024; malate dehydrogenase [EC:1.1.1.37]	0.000233292087886534	0.000156225348542386	0.000212102447490786	0.000121766033042236	0.000208821451351077	0.000162904307378363	0.000170125697601274	0.000176274416303105	0.000172659888237492	0.000176233499714182	0.0000810784038372445	0.000420120483335222	0.0000899822062405766
K00027; malate dehydrogenase (oxaloacetate-decarboxylating) [EC:1.1.1.38]	0.000934372316692617	0.001028522283637	0.000955304691172375	0.001063461315543	0.000960353116731484	0.00102373633035835	0.00101480234397362	0.0010218644236925	0.00102699881048141	0.00102252322984424	0.00082427516914634	0.000825420702322865	0.00101008832932644
K00029; malate dehydrogenase (oxaloacetate-decarboxylating)(NADP+) [EC:1.1.1.40]	0.000342870382292325	0.000214501228303148	0.000396462152099698	0.000233749193993269	0.000342674155800259	0.000264470446352459	0.000337030621660753	0.000324246881662412	0.000312961536284955	0.000326407915822939	0.000151808939641882	0.000838948906445115	0.000147753777837205
K00030; isocitrate dehydrogenase (NAD+) [EC:1.1.1.41]	0.0000394349145271516	0.000042976742726932	0.0000463950507621463	0.0000511093606977381	0.0000407013291340079	0.0000485097973377464	0.0000461840927812857	0.0000484820453412087	0.0000483804888050635	0.0000486008542291193	0.0000388940581824674	0.0000331138811850826	0.0000579505745212975
K00031; isocitrate dehydrogenase [EC:1.1.1.42]	0.000771195535908836	0.000833327532082555	0.000719189855712884	0.00078685400921056	0.000759399011614483	0.000809451399466364	0.000746372598124442	0.000768808357959376	0.000779891330875032	0.000767783607372618	0.000820082428881686	0.000561912039705301	0.000773544945111077
K00032; phosphogluconate 2-dehydrogenase [EC:1.1.1.43]	0.000000535515465331706	0.0000000332063153808684	0.000000437524744005618	0.0000000395319952364859	0.0000000531825274043421	0.0000000307260471447509	0.0000000585460470396639	0.0000000521410975823326	0.0000000383662215626808	0.0000000446781034912838	0.0000000256592819077277	0.0000000410598907949249	0.0000000636551902178124
K00033; 6-phosphogluconate dehydrogenase [EC:1.1.1.44]	0.000152452746895002	0.000103636664409447	0.0000803465044294048	0.0000417958107620638	0.000107456081532546	0.0000939944510045611	0.0000563179765272077	0.0000591572631265797	0.0000647154002457823	0.0000564698499179057	0.000427158335898262	0.0000876929154699746	0.0000726791043810402
K00034; glucose 1-dehydrogenase [EC:1.1.1.47]	0.00000152501692319162	0.0000021628008076156	0.0000012868590060494	0.00000131321040770966	0.00000125205200046746	0.00000104684025972597	0.00000136842839628335	0.00000191673278553998	0.00000214524447411428	0.00000180767195736351	0.000000701416878070085	0.00000305671123394091	0.00000398428136538056
K00035; D-galactose 1-dehydrogenase [EC:1.1.1.48]	0.000000110445646222497	0.0000000955984935897474	0.000000166819459792753	0.000000240237869649163	0.0000003595407321491	0.000000560667782877787	0.00000052753632872669	0.000000114212824247421	0.000000087184603201259	0.000000102871188420725	0.0000000544567494394705	0.000000326488895147002	0.000000383129222342618
K00036; glucose-6-phosphate 1-dehydrogenase [EC:1.1.1.49]	0.000146737815873589	0.000100040202040921	0.0000813580905897383	0.0000424705857619912	0.000103765243005918	0.0000920446010133699	0.0000583725993718588	0.0000599912145871452	0.0000654000253763863	0.0000570858102436791	0.000398595255084403	0.0000917996127875062	0.0000714475422583325
K00038; 3alpha(or 20beta)-hydroxysteroid dehydrogenase [EC:1.1.1.53]	0.00000705607833423226	0.00000470189345546781	0.00000425233254619127	0.00000325594369726333	0.00000561907905922942	0.00000758065537947494	0.00000411483549199605	0.0000032567903306881	0.00000380024069379958	0.00000279457861127831	0.00000279613323679224	0.00000289285176410821	0.00000415538801424362
K00039; ribitol 2-dehydrogenase [EC:1.1.1.56]	0.000000697375503045938	0.000000196746347904819	0.000000393057921921248	0.000000174274678592629	0.00000037335831905645	0.000000322106796682283	0.00000037258565473193	0.0000000657691761893391	0.0000000596536263000795	0.000000057102140724907	0.000000092890259852339	0.000000120371564993724	0.000000110224495178068
K00040; fructuronate reductase [EC:1.1.1.57]	0.000491615771709922	0.000541027268747884	0.000552234649338616	0.000621114292027723	0.000521863617393959	0.000600659875378589	0.000593878697889437	0.000607263666373888	0.000614088147852619	0.000608292743602676	0.00048092678767506	0.000504552155455015	0.000513988862805272
K00041; tagaturonate reductase [EC:1.1.1.58]	0.000387951764193492	0.000460935003944522	0.000453321443070246	0.000530506499785235	0.00043239444727321	0.00051348903396243	0.000505231133993102	0.000520033161419389	0.000526881419238572	0.000521272264809891	0.000397367119489159	0.000437761531195365	0.000406117442189781
K00042; 2-hydroxy-3-oxopropionate reductase [EC:1.1.1.60]	0.0000850128000093514	0.000088769013844946	0.0000890229895358275	0.000100229668455203	0.0000831193133728781	0.00009861443470155	0.0000929447590999769	0.0000949998665982834	0.0000964944037355782	0.0000950442981758774	0.0000751957361685247	0.0000643664354153958	0.0000855803194285216
K00043; 4-hydroxybutyrate dehydrogenase [EC:1.1.1.61]	0.0000187427331856342	0.0000125891708910344	0.0000072057815789188	0.0000100309279599449	0.0000178641094589416	0.00000870758045984957	0.0000113913952168187	0.00000747666262901594	0.00000678051290275462	0.00000747818169462353	0.0000152704277888688	0.00000437231991935362	0.00000939167919878868
K00044; estradiol 17beta-dehydrogenase [EC:1.1.1.62]	0.0000000210326181825587	0.0000000205188064317271	0.0000000104521475978685	0.000000017015659485139	0.000000027971928411343	0.0000000590540020795573	0.0000000432711418972547	0.00000000922329915262558	0.0000000138780237922777	0.00000000499829052634645	0.000000009200448674883	0.0000000226425143436664	0.0000000147935434314576
K00045; mannitol 2-dehydrogenase [EC:1.1.1.67]	0.00000236016361122378	0.000000892845693177573	0.00000160506419526488	0.00000045288624212043	0.000000975973992018649	0.00000190516236894314	0.00000111057269806577	0.000000529983610523741	0.000000739847877277004	0.000000305557453067731	0.000000474759236312186	0.000000746514499486257	0.000000805356265506519
K00046; gluconate 5-dehydrogenase [EC:1.1.1.69]	0.000591676070004435	0.000634026461204144	0.000592793492624636	0.000651830725756361	0.000595004661800949	0.000656288893943186	0.000616409828882722	0.000627487020381625	0.000633296278765737	0.000628382216194342	0.000494823941712517	0.00048590310383687	0.000567992639148864
K00048; lactaldehyde reductase [EC:1.1.1.77]	0.000460055653205857	0.000464123347940502	0.000417061999147621	0.000480982956953441	0.000454736066307725	0.000509379007261973	0.000452236922820197	0.000455340569992733	0.000462194865622164	0.000455971511627648	0.000530986225174239	0.000298598912039291	0.000364848309115921
K00050; hydroxypyruvate reductase [EC:1.1.1.81]	0.000190865141481674	0.000241809906343759	0.000216569723953938	0.000272457872932745	0.000216273337569903	0.000268506045019011	0.000250685304885883	0.000261991016601654	0.000267072628383579	0.000262024257102755	0.000204703169979691	0.000171577638553296	0.000210716907303901
K00052; 3-isopropylmalate dehydrogenase [EC:1.1.1.85]	0.00075856163882118	0.000801075895188312	0.000740047594990333	0.000787071366762241	0.000753896285931748	0.000793236014380433	0.000754956451715241	0.000774938621145736	0.000778896654131051	0.000774526337846853	0.000785235936189138	0.000640559338019307	0.000782452835262132
K00053; ketol-acid reductoisomerase [EC:1.1.1.86]	0.000678952640315323	0.000723600842797911	0.000680985326060355	0.00072898241634687	0.000685647008341362	0.000739585757394967	0.00070241321688242	0.000722276085756092	0.000728865685874275	0.000721870008979644	0.000862585159129909	0.000593447065006235	0.000691074982491588
K00054; hydroxymethylglutaryl-CoA reductase [EC:1.1.1.88]	0.0000104674790156305	0.00000538513743818096	0.00000758633568101166	0.00000714745219242877	0.0000083185968348825	0.00000471106539464274	0.00000822835266563562	0.00000445109919177599	0.0000050974909933713	0.00000365982231233688	0.0000711955271907501	0.00000724148210190828	0.0000224368816239464
K00055; aryl-alcohol dehydrogenase [EC:1.1.1.90]	0.0000741532621377677	0.0000972322881560682	0.0000843196287993983	0.000108576875141899	0.0000845749603692879	0.000106624008273449	0.0000997110371809638	0.000104971873157536	0.000107154630069041	0.000104933688765217	0.0000829761687049335	0.0000673861363293453	0.0000760642858718311
K00057; glycerol-3-phosphate dehydrogenase (NAD(P)+) [EC:1.1.1.94]	0.000736042718128593	0.000748960772627896	0.000758867345332046	0.000766869193287278	0.000756027390626228	0.000761791822306644	0.000774449703902213	0.000772095424974443	0.000772598887929483	0.00077248007353711	0.000808842342114544	0.000803485047614672	0.000739715979313471
K00058; D-3-phosphoglycerate dehydrogenase [EC:1.1.1.95]	0.00125564407167191	0.00129708794841293	0.00113782332553738	0.00119830543452218	0.00121804150279811	0.00117955859010852	0.00118055297060809	0.00117416674454524	0.00116838054759647	0.00117369663541683	0.0011935488242877	0.00109539458622424	0.00123989933983978
K00059; 3-oxoacyl-[acyl-carrier protein] reductase [EC:1.1.1.100]	0.00153312100317513	0.00158937970877487	0.00147824567718085	0.00156269710627794	0.00153469345280807	0.00157367907406615	0.00154110871863017	0.00155150077374279	0.0015629931396966	0.00154638172018202	0.00137521883223229	0.00142855127529871	0.00158700303738822
K00060; threonine 3-dehydrogenase [EC:1.1.1.103]	0.0000261026563217178	0.0000218172746417108	0.0000239587238517141	0.0000195216391559559	0.0000198366144693933	0.0000199970794893019	0.0000190909120615242	0.000018355064979619	0.0000184182921142396	0.0000181956797096917	0.0000165347474285463	0.0000136004408409663	0.0000236194499538081
K00064; D-threo-aldose 1-dehydrogenase [EC:1.1.1.122]	0.00000876382404530011	0.0000069005606964363	0.0000113046247204521	0.00000734236116775338	0.00000934155884072785	0.00000678776491208185	0.00000948766875741715	0.00000777339689925674	0.00000736497583286481	0.00000780544095696007	0.00000591138717007958	0.000017733452837996	0.0000118509596820572
K00065; 2-deoxy-D-gluconate 3-dehydrogenase [EC:1.1.1.125]	0.0000980319161566339	0.0000886901595543343	0.0000834782064141086	0.0000831178128256543	0.000085075009252867	0.000081140669018696	0.0000789008197938259	0.0000770571525161411	0.0000766679212275033	0.0000772177349064442	0.0000683380567497863	0.0000563168482586912	0.000100796808171655
K00066; GDP-mannose 6-dehydrogenase [EC:1.1.1.132]	0.00000127291397715135	0.000000127391579539873	0.00000100898354734733	0.0000000648678431717405	0.000000142103650777927	0.000000287468071478768	0.00000020732861817613	0.000000123558259970033	0.00000010799991498992	0.0000000922680276471081	0.0000000591540272057894	0.000000128108443339948	0.000000128343032330478
K00067; dTDP-4-dehydrorhamnose reductase [EC:1.1.1.133]	0.000608967711609681	0.000590216229588101	0.000613973166939887	0.000617422045365021	0.000619811078558715	0.000642752279935828	0.000624434305791156	0.000639337313630302	0.000640067395866659	0.000640382968919509	0.000513259336874766	0.000700645302391997	0.000533548581223803
K00068; sorbitol-6-phosphate 2-dehydrogenase [EC:1.1.1.140]	0.00000918191712318518	0.00000312728780643594	0.00000771953681192687	0.00000460758132617168	0.00000367956807262395	0.00000394672681743292	0.00000405119651039633	0.00000354471541998625	0.00000357745275603349	0.00000353742583472477	0.00000295208328168183	0.00000280444034875752	0.00000510110183832798
K00073; ureidoglycolate dehydrogenase [EC:1.1.1.154]	0.00000633932026095375	0.00000177646107985777	0.00000443846128217213	0.000000752321649528533	0.00000152055084323224	0.00000068619997142856	0.000000913263221979782	0.000000520402028588274	0.000000480772208979863	0.000000465443058582803	0.000000594061339993821	0.000000844516269266976	0.00000282481418549438
K00074; 3-hydroxybutyryl-CoA dehydrogenase [EC:1.1.1.157]	0.0007667092125	0.000909128668219463	0.000769839504949974	0.000949846968671027	0.000807194775517054	0.000928333560738288	0.000880330976494545	0.000906352375598783	0.000917913808517313	0.000906161065920872	0.000775591306209062	0.000601340098356545	0.000788801275462644
K00075; UDP-N-acetylmuramate dehydrogenase [EC:1.1.1.158]	0.000655234230491412	0.000654280657200495	0.000680458806848988	0.000673478484943927	0.000668740594195214	0.000668411898703845	0.000687523634900435	0.000680700745142232	0.000680667985769875	0.000681087025924784	0.00079276634295762	0.00074130467843946	0.000657132408776395
K00076; 7-alpha-hydroxysteroid dehydrogenase [EC:1.1.1.159]	0.00000523534095228394	0.00000233854866075976	0.00000233551081873634	0.00000137608190472106	0.0000035883711063011	0.00000292235604050089	0.00000249433725080715	0.00000102159527173417	0.00000120866152011886	0.00000074005926230258	0.00000130487086685099	0.00000104470959117948	0.00000170911092990169
K00077; 2-dehydropantoate 2-reductase [EC:1.1.1.169]	0.000408913164300781	0.000388223133040188	0.000390042193765467	0.000398736157453505	0.000392884438225556	0.000411060348572094	0.000395558032862952	0.000399107088210976	0.00040075783377125	0.000398497130727383	0.000429552815792675	0.000395392308957051	0.000356717016885605
K00082; 5-amino-6-(5-phosphoribosylamino)uracil reductase [EC:1.1.1.193]	0.000000513997684439542	0.000000686988083214289	0.000000148842903248072	0.000000332389960237443	0.000000751481299940665	0.00000138891247997953	0.000000704985735221355	0.000000388663827902496	0.000000592084173033885	0.000000210609921916267	0.000000393996453311354	0.000000541534433223737	0.000000673588143090435
K00086; 1,3-propanediol dehydrogenase [EC:1.1.1.202]	0.0000288508409421219	0.000016137681758979	0.0000109181614583424	0.0000142375684209805	0.0000273140167151533	0.0000118447727770311	0.0000163136893134097	0.00000995443372194109	0.00000857114746464965	0.0000099280128063972	0.0000117059613774236	0.00000617126418642753	0.0000189540440176376
K00087; xanthine dehydrogenase molybdenum-binding subunit [EC:1.17.1.4]	0.000227851408824225	0.000248201173960411	0.000187997538120538	0.000216787163349572	0.00020826704435715	0.000208969834727036	0.00020000085462696	0.000200330654564017	0.000200011514952411	0.000200617319915942	0.000167801567545343	0.000143893827702797	0.000227399341598832
K00088; IMP dehydrogenase [EC:1.1.1.205]	0.00114398627548566	0.00119480569451212	0.00117243097275002	0.00118260720986857	0.00117961423270238	0.00117962699702635	0.00120018656047277	0.00121406565595193	0.00121513966541621	0.00121184940917543	0.00153507754575052	0.00128145453728591	0.00119708904545778
K00090; gluconate 2-dehydrogenase [EC:1.1.1.215]	0.0000192038681845573	0.0000168353101367395	0.0000185484040154262	0.0000162456337106616	0.0000135583744118313	0.0000156018682723407	0.0000156933368443228	0.0000173627177548831	0.0000179586114665429	0.0000172691729604043	0.0000122524326123312	0.0000146305205565648	0.0000169286715972973
K00091; dihydroflavonol-4-reductase [EC:1.1.1.219]	0.0000643180769326294	0.0000674473210897884	0.0000675478301583918	0.0000765392794620393	0.0000676150609124304	0.0000785487276620046	0.0000750044961406784	0.000075834705100283	0.0000767099212876169	0.0000757566539644782	0.0000631391720752907	0.0000669417535735577	0.0000692112392473643
K00094; galactitol-1-phosphate 5-dehydrogenase [EC:1.1.1.251]	0.00000806262745810679	0.00000497883451845461	0.00000775361303558343	0.00000550663411175194	0.00000439495040950221	0.00000550070824779369	0.00000523424937328493	0.00000534559280702611	0.00000548274344871801	0.00000532659240814934	0.0000041551502131088	0.00000360164630632613	0.00000426760216820694
K00096; glycerol-1-phosphate dehydrogenase [NAD(P)] [EC:1.1.1.261]	0.000102911439148873	0.000104127287627658	0.0000986953736606925	0.000111992537797456	0.000110020109514324	0.000108119604206973	0.000105819521391168	0.000106606655921775	0.000104854705248626	0.000106117680859816	0.000089009941315012	0.0000701693393673411	0.000111181279004378
K00097; 4-hydroxythreonine-4-phosphate dehydrogenase [EC:1.1.1.262]	0.000422459005607179	0.000348825852366132	0.000387691671257889	0.000291410813209349	0.00038358710248988	0.000299464904764209	0.000330327390398756	0.000311495853875237	0.000301934239283533	0.000313057844237559	0.000219067400792988	0.000498220569158415	0.000351512625799647
K00098; L-idonate 5-dehydrogenase [EC:1.1.1.264]	0.00000560362311547883	0.00000229641061539227	0.00000354923445105955	0.000000887315165289312	0.00000198931825860049	0.00000206367062032137	0.00000155130691363663	0.000000710018947524428	0.0000008366453806355	0.000000529552577279345	0.0000011487077474719	0.00000115515407464594	0.00000239689170975615
K00099; 1-deoxy-D-xylulose-5-phosphate reductoisomerase [EC:1.1.1.267]	0.000828180332172885	0.000832868586047426	0.000856324800188979	0.000851187079997505	0.0008438825838306	0.000845184458663	0.000860449699745864	0.000858547549543216	0.000857628986623124	0.00086005343302371	0.000849713394968952	0.000908322493676651	0.000832802874767425
K00100; [EC:1.1.1.-]	0.00109420869939283	0.000972636601839776	0.000947414312812105	0.00090454721559393	0.000988236331921268	0.000971761461331986	0.000884662420534906	0.000885573951974809	0.000886521846757867	0.000886840402177174	0.000799528392607038	0.000768523122034172	0.000918205655744384
K00101; L-lactate dehydrogenase (cytochrome) [EC:1.1.2.3]	0.0000384058412279337	0.0000310429578009826	0.0000335800925648933	0.000028833452342297	0.0000309226259895742	0.0000346503791389065	0.0000307234545773877	0.0000271501278919753	0.0000282017102122355	0.0000262114314969442	0.0000225329498022545	0.0000206173486966253	0.0000323514392586342
K00102; D-lactate dehydrogenase (cytochrome) [EC:1.1.2.4]	0.0000615817933042093	0.0000367883263121338	0.0000466867391789139	0.000025778863959381	0.0000548656570535598	0.0000462073078043406	0.0000325713563434384	0.0000336283310491455	0.0000323398573124146	0.0000331544109210459	0.000015515653122485	0.0000665705002883789	0.0000380952781775168
K00103; L-gulonolactone oxidase [EC:1.1.3.8]	0.00000102983955682592	0.00000110678067719644	0.000000439129971421638	0.000000591032940702106	0.00000122154124438889	0.0000022786774594567	0.0000012592088173668	0.000000592526075885958	0.000000916311695931664	0.000000312424444184976	0.000000599984344656819	0.000000936225747540663	0.00000158338972173193
K00104; glycolate oxidase [EC:1.1.3.15]	0.000291006364247341	0.00033514796728761	0.000308908762855365	0.000372341102535455	0.000328843346194175	0.000368177765769676	0.000352601964664484	0.000357646724150427	0.000360569823902585	0.000356289741413102	0.000277312642940672	0.000270094777342869	0.000327521363267568
K00105; alpha-glycerophosphate oxidase [EC:1.1.3.21]	0.00000790903896701846	0.0000027794918914239	0.00000644979009637592	0.0000051067229336721	0.0000055136531033485	0.00000300535077355552	0.00000520162343676227	0.00000328801886108994	0.00000358699894802318	0.00000277512021500689	0.00000364177486063857	0.00000577572903451205	0.0000174476338517112
K00108; choline dehydrogenase [EC:1.1.99.1]	0.0000213518114164743	0.0000115956675650009	0.000017753054341578	0.0000123037067372052	0.0000135580229108204	0.0000177756144205154	0.0000152285691383394	0.0000111246720634868	0.0000121056195493921	0.00000998675894632048	0.00000956476872671712	0.0000103973978667966	0.0000128476801288865
K00109; 2-hydroxyglutarate dehydrogenase [EC:1.1.99.2]	0.00000000160145081364105	0.00000000215192656070725	0.000000000444848201993191	0.000000000990822921991099	0.00000000225485256671661	0.00000000428523824122884	0.00000000216358150109968	0.00000000116165796485445	0.00000000181827589139533	0.000000000606413824470158	0.00000000121207333485801	0.00000000161081477557613	0.00000000193116686432926
K00111; glycerol-3-phosphate dehydrogenase [EC:1.1.5.3]	0.000704363628922164	0.000776975595563299	0.000755603677934089	0.000848885357728083	0.000759829701941026	0.000822397794596814	0.000823802816019272	0.000850851609652146	0.00085975354216508	0.000848714443630424	0.00065100150426803	0.000749491964824511	0.000781641042769515
K00112; glycerol-3-phosphate dehydrogenase subunit B [EC:1.1.5.3]	0.0000197965383893535	0.00000608465228011286	0.0000361672796871096	0.0000192049565660962	0.0000224488250915061	0.0000165839126575891	0.0000292835223422074	0.0000256644694090082	0.000023717033306785	0.0000255898356865516	0.0000124273808823486	0.0000758391326659605	0.0000148796536283808
K00113; glycerol-3-phosphate dehydrogenase subunit C [EC:1.1.5.3]	0.0000269748062095465	0.00000964295158287632	0.0000533263607219	0.0000298744576248463	0.0000338637947959938	0.0000248099755021541	0.0000459615258970276	0.0000400963851990621	0.0000372644522500172	0.0000400740119139945	0.0000194822864840322	0.00012025781859462	0.0000192192462432976
K00114; alcohol dehydrogenase (cytochrome c) [EC:1.1.2.8]	0.00000393416508250312	0.000000388698720354136	0.00000306369956667107	0.000000436946693980158	0.000000732129189053378	0.00000118703142600869	0.00000124772760251744	0.000000246240316963232	0.000000148857898801691	0.000000210665171038492	0.000000133107074295497	0.000000523999424213025	0.000000320465135922092
K00115; glucose dehydrogenase (acceptor) [EC:1.1.99.10]	0.0000000020276984856787	0.00000000199810655454719	0.00000000154893896777953	0.0000000045999938171109	0.00000000523418848877128	0.0000000127894140742546	0.0000000131408454968405	0	0	0	0	0.0000000049855783804913	0
K00116; malate dehydrogenase (quinone) [EC:1.1.5.4]	0.0000179003646551266	0.00000613626325512596	0.0000131660248553915	0.00000568852217081782	0.00000850957116772754	0.00000883022547417537	0.00000762458817705073	0.00000436709864482254	0.0000058276590754033	0.00000289383549907185	0.00000417008817160826	0.00000623626233472286	0.0000149393831811194
K00117; quinoprotein glucose dehydrogenase [EC:1.1.5.2]	0.0000208138506463763	0.00000301692269394062	0.0000177851268376089	0.00000316387268329757	0.00000287938446979744	0.00000409759945176927	0.0000042521149147175	0.00000313227220535525	0.00000311576871330115	0.00000303185276231521	0.00000249864271870259	0.00000262944827053985	0.00000271312836257203
K00118; glucose-fructose oxidoreductase [EC:1.1.99.28]	0.0000121821119807699	0.0000135295038530761	0.0000123764327255636	0.000015076469502122	0.0000127783770483984	0.0000147823187748582	0.0000141316075747721	0.0000143289504746173	0.0000145499568037335	0.0000143371625798315	0.000011428977111999	0.00000969293432863304	0.0000128856656124524
K00119; [EC:1.1.99.-]	0.00000330404450098393	0.0000017699849449043	0.00000379273176925464	0.00000281774616130428	0.00000393980322387427	0.00000549707382353718	0.00000544986234451906	0.00000278321599422721	0.00000280707584815578	0.0000025153335699	0.0000015983450218842	0.00000767914112907702	0.00000263948086744951
K00121; S-(hydroxymethyl)glutathione dehydrogenase / alcohol dehydrogenase [EC:1.1.1.284 1.1.1.1]	0.000037562121203056	0.0000224232217800297	0.0000257185066314872	0.000019328277578326	0.0000270191455071204	0.0000272859259751799	0.0000228565760155175	0.000017047800230136	0.0000179873636800794	0.0000156138839683319	0.0000159699479906824	0.0000156955325371773	0.0000318597378342034
K00122; formate dehydrogenase [EC:1.2.1.2]	0.00000446666000475151	0.00000378529871310613	0.00000230324257264074	0.00000243444156136332	0.00000445465969265118	0.00000672910621788157	0.00000416167457045312	0.00000234305913034836	0.00000338122905754914	0.00000139799934685933	0.00000381285438881011	0.00000307632394595356	0.00000417343488306132
K00123; formate dehydrogenase, alpha subunit [EC:1.2.1.2]	0.000484910026655028	0.000536413304743058	0.000578204424796132	0.000621811210867589	0.000533804593181961	0.000623685880848243	0.000573771867994714	0.000601491919161747	0.000599481568476257	0.000597764883109056	0.000466400650609669	0.000426820370675579	0.000672425100376433
K00124; formate dehydrogenase, beta subunit	0.0000244165941468043	0.0000206941513872737	0.0000300142294162149	0.0000276355232155915	0.0000291391245270787	0.0000310408081168752	0.000026662212211892	0.0000272358071452274	0.0000260343517248437	0.0000266368559453779	0.0000189910139108167	0.0000246468995858952	0.0000433845866871421
K00125; formate dehydrogenase, beta subunit [EC:1.2.1.2]	0.000000545668105254505	0.0000000810965192582987	0.000000608960090869755	0.00000151855634308248	0.0000020445472781274	0.00000155293968452263	0.000000318101752688145	0.0000038711814152867	0.000000931125620390116	0.00000329257137582197	0.00000460034666913621	0.0000012851300323805	0.00000312944345694072
K00126; formate dehydrogenase, delta subunit [EC:1.2.1.2]	0.0000000593250530030517	0.0000000182897916864714	0.0000000458411041940049	0.0000000297665968367679	0.0000000375007096842851	0.0000000882095245698009	0.0000000823427254638846	0.00000000671342219858597	0.0000000057773177827397	0.00000000505653040294534	0.0000000033868130787156	0.0000000349049180170382	0.00000000662927072978269
K00127; formate dehydrogenase, gamma subunit	0.00000509826431646268	0.000000239179535131569	0.00000452926370057613	0.00000056700243310099	0.000000983368676295794	0.00000105847979718778	0.00000101795464193316	0.000000486794249065075	0.000000390247541362189	0.00000040954494233633	0.000000161699909616751	0.0000010606038744303	0.00000309094109704692
K00128; aldehyde dehydrogenase (NAD+) [EC:1.2.1.3]	0.000486291846184401	0.000550833885956235	0.000496700687345269	0.000548533950671718	0.000508124511845226	0.000555972838632381	0.000527765649841873	0.000516459838064092	0.000526097336175661	0.000512480653729148	0.000566486367834638	0.000361008354555758	0.000569404681818322
K00129; aldehyde dehydrogenase (NAD(P)+) [EC:1.2.1.5]	0.0000000230537490223998	0.0000000203154658711373	0.0000000110279202481946	0.00000000960626736551888	0.0000000214741888319255	0.0000000403213364312299	0.0000000208289885682929	0.0000000110021265393227	0.0000000171961664325988	0.00000000574337871720376	0.0000000113141307926766	0.0000000158241724512118	0.00000002273613492835
K00130; betaine-aldehyde dehydrogenase [EC:1.2.1.8]	0.0000414185024250106	0.0000320284753730672	0.0000391263610332539	0.0000348184556061167	0.0000340044979892661	0.0000413817782266325	0.0000361847514715087	0.0000341579447659697	0.0000350547128822575	0.0000326447975714117	0.000028870249400919	0.0000272920395847864	0.0000478376816254288
K00131; glyceraldehyde-3-phosphate dehydrogenase (NADP) [EC:1.2.1.9]	0.0000793617918401022	0.0000671667504805995	0.0000691863121923679	0.0000755435556410596	0.0000776498768570727	0.0000690318947595704	0.0000722704806262885	0.0000673612890444343	0.0000661214102217334	0.0000672579813324597	0.0000579524808322095	0.0000472641575939368	0.0000916865284958486
K00132; acetaldehyde dehydrogenase (acetylating) [EC:1.2.1.10]	0.000134165884930428	0.000165462077041675	0.000158096179796373	0.00018673699897713	0.000149700816305722	0.000181415342784306	0.000170672239667274	0.000177716287017138	0.000180967081215418	0.000178008044276208	0.000140099931813476	0.000117183131084487	0.000160133453813554
K00133; aspartate-semialdehyde dehydrogenase [EC:1.2.1.11]	0.000818096473237029	0.000825238901382865	0.000846061674399415	0.000852197107307327	0.000831621996827595	0.000844736130839512	0.000852865989513961	0.000853855361188165	0.000852600578498085	0.000854167129084526	0.000899124506692366	0.000864455964968733	0.000840129902041561
K00134; glyceraldehyde 3-phosphate dehydrogenase [EC:1.2.1.12]	0.00096987166990329	0.000991199374748271	0.00100101585029134	0.00101813160396417	0.000988021522768887	0.00100839860098733	0.001010243178789	0.0010118704977107	0.00101175171973347	0.001012198454811	0.00102911489293499	0.000998528684660382	0.00102929398549628
K00135; succinate-semialdehyde dehydrogenase (NADP+) [EC:1.2.1.16]	0.0000747204827879606	0.0000684480160603241	0.0000748870691350248	0.0000745653556204393	0.000070349525753989	0.000089392623786679	0.0000774722329098201	0.00007304212475156	0.0000755121291717204	0.0000699968304355935	0.0000646204609244413	0.0000628030833644187	0.0000841978246630789
K00137; aminobutyraldehyde dehydrogenase [EC:1.2.1.19]	0.00000705892182766716	0.000000159243781036949	0.00000585378718803666	0.000000115453757126123	0.000000259466393960407	0.000000494628852363758	0.000000575536693451686	0.000000169922786643813	0.000000171747158264602	0.000000120861360184335	0.0000000371448298103134	0.000000344894983039403	0.000000370089603791047
K00138; aldehyde dehydrogenase [EC:1.2.1.-]	0.00000525296830849921	0.0000000699739197633035	0.00000434161853622205	0.00000000134950635312994	0.0000000616463632201253	0.000000149071867376978	0.000000244300327678911	0.0000000619359272765159	0.0000000874815022699178	0.000000032332066467227	0.00000000154156873399588	0.000000141870263590538	0.00000015321748876003
K00140; malonate-semialdehyde dehydrogenase (acetylating) / methylmalonate-semialdehyde dehydrogenase [EC:1.2.1.18 1.2.1.27]	0.0000727855763549801	0.0000799772614788272	0.0000765290715934229	0.0000883979568641104	0.0000721980595844111	0.0000928674300195669	0.0000843175652852428	0.0000844498479641813	0.0000869560870973418	0.0000834609696651468	0.0000662903436922152	0.0000588096337218353	0.0000751731975442441
K00141; benzaldehyde dehydrogenase (NAD) [EC:1.2.1.28]	0.00000614643270290802	0.00000654580842238725	0.00000824250968360096	0.00000744334049354704	0.00000616711007119887	0.00000767070030522856	0.00000707547248271244	0.0000070956937887529	0.00000721344166854444	0.00000709634686291209	0.0000055413585345329	0.00000489364765946043	0.00000911698968874574
K00145; N-acetyl-gamma-glutamyl-phosphate reductase [EC:1.2.1.38]	0.000726917101715308	0.000772750460282195	0.000695508301729116	0.000742878973773882	0.000721601973776635	0.000749825232117958	0.000712745959158225	0.000729994912788375	0.000732505457503143	0.000729888028701365	0.000763686358405197	0.000600452013860239	0.000743725808004863
K00146; phenylacetaldehyde dehydrogenase [EC:1.2.1.39]	0.0000062665615973725	0.000000538747362914631	0.0000049091035442971	0.000000295784076455904	0.000000717248813749003	0.000000953707164521534	0.000000801231618364975	0.000000378621585117508	0.000000401295652242206	0.00000025595882327806	0.000000329885850679499	0.000000487627552882502	0.000000800109216122639
K00147; glutamate-5-semialdehyde dehydrogenase [EC:1.2.1.41]	0.000852373637403284	0.00088720210167502	0.00082040802689702	0.000862621564134493	0.00084610298833005	0.000868087640948066	0.000835409042727936	0.000843107827838644	0.000848514084012109	0.000843266830384647	0.000953509054310893	0.000699269265403492	0.000875023271225256
K00148; glutathione-independent formaldehyde dehydrogenase [EC:1.2.1.46]	0.00000435653544270706	0.00000151778987869716	0.00000636849819185867	0.0000030556190110789	0.00000362101090293358	0.00000301554811353744	0.0000048623148693014	0.00000391992921965958	0.00000372772974500614	0.00000385144920132307	0.00000221666995164749	0.0000117336172421046	0.00000244157374221454
K00150; glyceraldehyde-3-phosphate dehydrogenase (NAD(P)) [EC:1.2.1.59]	0.00000672811607580882	0.000000726578111194551	0.00000716018221404651	0.00000274514644097718	0.0000034186663101263	0.00000177925949713493	0.00000127083167259158	0.00000371727701096114	0.000000975754182486557	0.000003040066157131	0.00000784328912483856	0.00000463148190643498	0.000018664548439133
K00151; 5-carboxymethyl-2-hydroxymuconic-semialdehyde dehydrogenase [EC:1.2.1.60]	0.00000909634849317787	0.00000324549295886138	0.00000792024532466975	0.00000343967766189837	0.00000334433945545918	0.00000478576470346175	0.00000414565558240917	0.00000324442233366879	0.00000343225354809169	0.00000306392148692186	0.00000248868888585578	0.00000283352631497268	0.00000340614856346187
K00152; salicylaldehyde dehydrogenase [EC:1.2.1.65]	0.000000161388898390928	0.0000000191441003265902	0.000000127150755313512	0.00000001208015083567	0.0000000232598692628715	0.00000004829717950439	0.0000000376322769821023	0.0000000126232469370068	0.0000000150776357362158	0.00000000806181671232846	0.00000000845123857369066	0.0000000207732928757601	0.0000000177128289415889
K00153; S-(hydroxymethyl)mycothiol dehydrogenase [EC:1.1.1.306]	0.00000293010397919197	0.00000303283618809428	0.00000302281812811279	0.00000262741010679223	0.00000423503720056234	0.00000558283124486872	0.00000457518268723332	0.00000313457080189492	0.00000360785113116219	0.00000260970316111822	0.00000232421101462527	0.0000074350304988963	0.00000314949541908348
K00154; coniferyl-aldehyde dehydrogenase [EC:1.2.1.68]	0.00000691552470541729	0.00000562743723256808	0.00000696081610242302	0.00000679569347749625	0.00000684524061630108	0.00000832483629468443	0.00000712372801851113	0.00000661587901490938	0.00000654313494222888	0.00000642322336557279	0.0000052743636344934	0.00000565666902592531	0.00000810567655791127
K00155; [EC:1.2.1.-]	0.000000737963648119874	0.000000739615041097522	0.000000862371664586193	0.000000957702528273023	0.00000183581375825568	0.00000237086218175054	0.00000150021624689325	0.000000988915327051121	0.000000917257760168036	0.000000781241367482765	0.00000070107342097599	0.0000015235625689696	0.00000267540489957808
K00156; pyruvate dehydrogenase (quinone) [EC:1.2.5.1]	0.0000354037836930256	0.0000827773081302462	0.0000308336040556336	0.0000382645975689602	0.0000462229231917417	0.0000366982947371047	0.0000430796608756216	0.0000619001777502397	0.0000669248528005827	0.0000607591302900329	0.0000252982391249475	0.0000898997511161484	0.0000468405868533719
K00158; pyruvate oxidase [EC:1.2.3.3]	0.00000563085476315289	0.000002819839549829	0.00000446901463741449	0.00000567453089376084	0.00000581536304705377	0.00000281887347112761	0.00000461575768575844	0.00000399692155470035	0.00000362122561626826	0.0000032737757586301	0.00000445409334585762	0.00000491565842376446	0.0000141251887146404
K00161; pyruvate dehydrogenase E1 component subunit alpha [EC:1.2.4.1]	0.0000823555259222359	0.0000666326239557758	0.0000354793128276701	0.0000323828496385407	0.000061658951434	0.0000334306942108186	0.0000353719612177148	0.0000226154491259718	0.0000208926939006102	0.0000209856410481785	0.0000557154752152286	0.0000296829387462752	0.0000895415949977748
K00162; pyruvate dehydrogenase E1 component subunit beta [EC:1.2.4.1]	0.0000925595738947051	0.0000750479451796594	0.0000415677028242883	0.0000362463535285982	0.0000688781668894054	0.0000360116717730575	0.0000391194390093754	0.0000254736973114965	0.0000230817040303183	0.0000240967676964017	0.0000579231078097841	0.0000327097081150868	0.0000999334354869995
K00163; pyruvate dehydrogenase E1 component [EC:1.2.4.1]	0.0000315258237924965	0.0000110557209928453	0.0000231016311244725	0.00000552284031583312	0.0000127768631058945	0.0000192956349671098	0.0000115953786098776	0.0000062256878756185	0.00000811876053409365	0.00000401506482565312	0.00000556482130963102	0.000009150480833765	0.0000151747229895221
K00164; 2-oxoglutarate dehydrogenase E1 component [EC:1.2.4.2]	0.0000309026397385401	0.00000595286494074012	0.0000250183387617601	0.00000746022858671498	0.0000111062368792772	0.0000120257120503761	0.0000114050495309651	0.0000052618478785447	0.00000614529359140339	0.00000382901951228844	0.00000831973345226551	0.00000968028303268157	0.0000258378639229844
K00166; 2-oxoisovalerate dehydrogenase E1 component, alpha subunit [EC:1.2.4.4]	0.00000190534575429959	0.0000011047755892698	0.00000162675660087906	0.00000189295005441816	0.00000204126036606277	0.0000010531368665416	0.00000180051451903169	0.000000853195746364676	0.000000999240407665487	0.000000653923512887298	0.000000768186633224365	0.00000165318103100256	0.00000654503821090597
K00167; 2-oxoisovalerate dehydrogenase E1 component, beta subunit [EC:1.2.4.4]	0.00000175540177739521	0.000000959657708240476	0.00000149446399658736	0.00000178378775909565	0.0000018584179507141	0.000000913485141464329	0.00000163742168725909	0.000000821036752164557	0.000000977716372425839	0.000000621653436395459	0.00000073156354555384	0.00000156339246181973	0.00000643386472463322
K00169; pyruvate ferredoxin oxidoreductase, alpha subunit [EC:1.2.7.1]	0.00048138545720701	0.000518031288965863	0.000443397950236383	0.000423918235943281	0.000447814610898064	0.000405422846629389	0.000399081533418353	0.00039665800861522	0.000390828961252697	0.000397998254784403	0.000336878792624192	0.00028835186945519	0.000580279862554952
K00170; pyruvate ferredoxin oxidoreductase, beta subunit [EC:1.2.7.1]	0.000259544042100439	0.00026258014489378	0.000215944974889054	0.000171418058687134	0.000222651339199692	0.000160709431624351	0.000165106578600124	0.000155080765944297	0.000147710029982922	0.000155740735559907	0.000142812475161331	0.000122240455071336	0.00032548953528459
K00171; pyruvate ferredoxin oxidoreductase, delta subunit [EC:1.2.7.1]	0.0000693336638805152	0.0000694261736724095	0.0000586053439766989	0.0000447120073869383	0.0000593536192586072	0.0000418225162200287	0.0000432331164384403	0.000040339923504082	0.0000382856529542594	0.0000405435445110503	0.000037301089447564	0.000032052440795682	0.0000887008103356659
K00172; pyruvate ferredoxin oxidoreductase, gamma subunit [EC:1.2.7.1]	0.000186744681282244	0.00019808187224906	0.00016427173662061	0.000152695405909175	0.000169334869878498	0.000145465061035368	0.000144247688704711	0.000141692402285353	0.000138541215840229	0.000142139311211354	0.000122627115730092	0.000104978918563361	0.00022382496443706
K00174; 2-oxoglutarate ferredoxin oxidoreductase subunit alpha [EC:1.2.7.3]	0.00067870780136452	0.000539444711169416	0.000757404692355144	0.000535212561586613	0.00069352301034708	0.000561948700909387	0.000654134130140753	0.000637929493847449	0.000615617789130494	0.000640161231260554	0.000383864451957996	0.0012611149048497	0.000552951889755973
K00175; 2-oxoglutarate ferredoxin oxidoreductase subunit beta [EC:1.2.7.3]	0.000499276657073872	0.000440656879974884	0.000556380297777025	0.000445810532906681	0.000518354099843338	0.000458182544116505	0.00050661880280268	0.000502451433103631	0.000490680895854221	0.000503996085982436	0.000324778838527867	0.000833054198102973	0.000437001307019436
K00176; 2-oxoglutarate ferredoxin oxidoreductase subunit delta [EC:1.2.7.3]	0.0000730270501806882	0.0000608727966735812	0.0000789635389645697	0.0000561480694111399	0.0000723124695372046	0.000056144151664154	0.0000647925074310485	0.0000622046851145855	0.0000594550417006352	0.0000625621252930721	0.0000416877169934905	0.000109310456886431	0.0000772197460622533
K00177; 2-oxoglutarate ferredoxin oxidoreductase subunit gamma [EC:1.2.7.3]	0.00017203695804628	0.000139653748598602	0.000182318536565639	0.000129520650001392	0.000169359854693201	0.00013229795053775	0.000150370280457084	0.000145208193232368	0.000138604866429232	0.000145942430125638	0.0000959623551755002	0.000256832038060771	0.000169749253067159
K00179; indolepyruvate ferredoxin oxidoreductase, alpha subunit [EC:1.2.7.8]	0.000628791174368589	0.000575470126898271	0.000612875296900394	0.000517572220421132	0.000593801833159666	0.000540018481751192	0.000512437833138214	0.000525373712327796	0.000517986161034275	0.000527017422669141	0.0003976312036788	0.000530932697673519	0.000718538584156613
K00180; indolepyruvate ferredoxin oxidoreductase, beta subunit [EC:1.2.7.8]	0.000201190719297197	0.00018667081178902	0.000191810801242052	0.000162578667927302	0.000189207395432927	0.000169773433673556	0.000162884926679851	0.000168844756491811	0.000167077348418895	0.000169340820004119	0.000124645883721095	0.000179297011471193	0.000219755375850456
K00183; molybdopterin oxidoreductase, molybdopterin binding subunit [EC:1.2.7.-]	0.00000044941538757353	0.0000000976463465142213	0.000000776003791327761	0.000000237689558645977	0.000000304279255137317	0.000000113218085229188	0.000000216639330159731	0.0000000729482102965019	0.0000000874939282265699	0.0000000542368755481979	0.0000000217168227442979	0.000000452317466700768	0.00000375091291824414
K00184; molybdopterin oxidoreductase, iron-sulfur binding subunit [EC:1.2.7.-]	0.0000536761771424499	0.0000697779899999584	0.000063240212212626	0.0000789908974281433	0.0000626314978919302	0.0000775102025988096	0.0000724136424882115	0.0000762621483006665	0.0000775177938114786	0.0000762386783190073	0.0000590426864946175	0.0000503833875403542	0.0000648733503114133
K00185; molybdopterin oxidoreductase, membrane subunit [EC:1.2.7.-]	0.0000345340570882742	0.000045156639802913	0.0000439072479272825	0.0000545628637167152	0.0000485693226233884	0.0000554506004823843	0.0000501536712745649	0.0000532076849478225	0.0000526938168370289	0.0000528619722704141	0.0000396014754847432	0.0000397578805763318	0.0000591677699880093
K00186; 2-oxoisovalerate ferredoxin oxidoreductase, alpha subunit [EC:1.2.7.7]	0.000000135882146005229	0.0000000183194179266803	0.0000000740846746544061	0.000000897645392887548	0.000000956061554945455	0.000000815018186658961	0.000000082602154409522	0.00000233504754868021	0.00000046400450708141	0.0000019692535714903	0.00000292052197737044	0.000000464384830563189	0.000000893062062476849
K00187; 2-oxoisovalerate ferredoxin oxidoreductase, beta subunit [EC:1.2.7.7]	0.000000000791479588961387	0.000000000243727766613179	0.00000000098248066839329	0.00000100529329502219	0.0000011438916663477	0.000000931364041621766	0.000000000525102446182627	0.00000294504515103859	0.000000553325652215877	0.00000245977556586375	0.0000036872656152618	0.000000545570497934003	0.000000987559278380609
K00188; 2-oxoisovalerate ferredoxin oxidoreductase, delta subunit [EC:1.2.7.7]	0	0	0	0.000000186240654960418	0.000000211917391868865	0.000000172602322847263	0	0.000000545879428636247	0.000000102532012147549	0.000000455939826742882	0.00000068348438474875	0.000000100925938148583	0.00000018149649834896
K00190; carbon monoxide dehydrogenase / acetyl-CoA synthase subunit beta [EC:1.2.7.4 1.2.99.2 2.3.1.169]	0.000000776908908699233	0.000000228829310498741	0.000000920358125208973	0.000000562387738137067	0.000000608402369141912	0.000000225709319780213	0.000000514395980003654	0.000000141604323989681	0.000000183890056938751	0.0000000891937971352307	0.0000000286350014677745	0.000001016309392806	0.00000767993010544437
K00192; acetyl-CoA decarbonylase/synthase complex subunit alpha [EC:1.2.99.2]	0.000000114823609101001	0.0000000354489023655759	0.00000014246946291728	0.00000142549669097558	0.00000162202791293579	0.0000012764557826568	0.000000076953451996962	0.00000395805650148608	0.000000766714579528494	0.0000032999519050129	0.00000493192972779329	0.000000887216578677181	0.00000252989530862573
K00193; acetyl-CoA decarbonylase/synthase complex subunit beta [EC:2.3.1.-]	0.0000000655064785327017	0.000000155640074039525	0.0000000790613108459164	0.000000726390457216928	0.000000900275818497258	0.00000066744788445782	0.000000107237504877684	0.00000186500945457542	0.000000366990786767934	0.00000156067697201458	0.00000233779152090166	0.000000446379027290178	0.00000108362792416784
K00194; acetyl-CoA decarbonylase/synthase complex subunit delta [EC:2.1.1.245]	0.00000213597087018074	0.000000398957720744049	0.00000154842125395525	0.00000233787110256142	0.00000190855157527481	0.00000174562208180418	0.00000137575506096434	0.00000230785227290875	0.000000853091675823616	0.00000211968244199144	0.00000274538276790388	0.0000016140292392945	0.00000803913704426038
K00195; acetyl-CoA decarbonylase/synthase complex subunit epsilon	0.0000000107517713540837	0.00000000331089424896618	0.0000000133464054584575	0.000000291031163968135	0.000000331155220828636	0.00000026548061046743	0.0000000071331990332616	0.000000832471062974763	0.000000158544333258522	0.000000694752550258194	0.00000104008203016839	0.000000168452649064436	0.00000039058227459824
K00196; carbon-monoxide dehydrogenase iron sulfur subunit	0.000000132445225196771	0.0000000090924290254895	0.000000394979238714496	0.000000332621925255506	0.000000412215702195726	0.000000309924776297592	0.0000000231630030099936	0.000000897410467877146	0.000000184336243606186	0.000000757861108991564	0.00000111401442535208	0.000000215535673357872	0.000000990240898256133
K00197; acetyl-CoA decarbonylase/synthase complex subunit gamma [EC:2.1.1.245]	0.00000309493671272424	0.000000568639760144185	0.00000240596989867809	0.00000311802200633624	0.00000261889553095065	0.00000228064561376362	0.00000191523786374716	0.00000310516873315548	0.00000121608706059248	0.00000287810664071923	0.0000036620425247239	0.00000232824077300326	0.0000116572115600462
K00198; carbon-monoxide dehydrogenase catalytic subunit [EC:1.2.99.2]	0.000283443125114553	0.00022720527947936	0.000247314709056839	0.000169218000737501	0.000250343844879333	0.000154251526780515	0.000169288903544445	0.000145143877628393	0.000135066378699327	0.00014651276834994	0.00013900675982852	0.000125231584891395	0.000406088839683919
K00200; formylmethanofuran dehydrogenase subunit A [EC:1.2.99.5]	0.0000000287662868259857	0.0000000311058190328219	0.0000000182309428676284	0.00000152244772461357	0.00000173776667726617	0.00000151572882699408	0.000000137563073161429	0.00000431608278427091	0.000000819632315499369	0.00000360181888376659	0.00000540019116585169	0.000000856093074039226	0.00000144467712697552
K00201; formylmethanofuran dehydrogenase subunit B [EC:1.2.99.5]	0.0000000182151605660194	0.00000000971850095108888	0.0000000144460963002637	0.00000151947528687513	0.00000172905777252655	0.0000014494441948378	0.0000000588990106474882	0.00000438901804054992	0.000000824481451977902	0.00000366587393240993	0.00000549512653647458	0.000000835635654237067	0.0000014594514762113
K00202; formylmethanofuran dehydrogenase subunit C [EC:1.2.99.5]	0.0000000307562370228804	0.0000000136259891353456	0.000000023467218053538	0.00000129746401524445	0.00000147743368144692	0.00000124383155295393	0.0000000616513989423662	0.00000373241912647178	0.000000704841113456816	0.00000311692509688093	0.0000046720423530003	0.000000716299558314136	0.00000124587354425346
K00203; formylmethanofuran dehydrogenase subunit D [EC:1.2.99.5]	0	0	0	0.000000420265628903232	0.000000478207059507116	0.000000389489737227247	0	0.0000012318167664837	0.000000231370967724859	0.0000010288614914335	0.00000154233239172736	0.000000227746744542311	0.000000409560093302782
K00204; formylmethanofuran dehydrogenase subunit H [EC:1.2.99.5]	0.00000000829863284411858	0.00000000177148778953713	0.00000000371533259113419	0.00000032560413815623	0.000000370606976488386	0.000000297249556473149	0.00000000217796132238576	0.000000939143944435704	0.00000017825264852568	0.000000784693467164367	0.00000117502064753257	0.000000176119260605793	0.000000324802065580281
K00205; formylmethanofuran dehydrogenase subunit F [EC:1.2.99.5]	0.0000122482728552321	0.0000157034635588312	0.0000124400389663763	0.0000152437044935117	0.0000147364524474699	0.0000144752921170796	0.0000128268051678082	0.0000182313434141977	0.0000146890861217383	0.000017499829466462	0.0000161574684401368	0.0000116529100914784	0.0000171002876620707
K00207; dihydropyrimidine dehydrogenase (NADP+) [EC:1.3.1.2]	0.0000119306510208907	0.000014869558486387	0.0000143573749588773	0.0000162283521552833	0.0000130807507435454	0.0000156258407655535	0.0000159579102935426	0.0000170110919728773	0.0000172722835962973	0.0000170222890059632	0.0000119978244711396	0.000016255939257324	0.0000123938019335103
K00208; enoyl-[acyl-carrier protein] reductase I [EC:1.3.1.9]	0.00014571957099516	0.000102865299799611	0.000144868847490717	0.0000759234220266393	0.000133892392718696	0.0000904601474950513	0.000106174064588399	0.000100267250851195	0.0000958561909637381	0.00010090825252749	0.0000511441637479886	0.000244140040416066	0.000110111616364688
K00210; prephenate dehydrogenase [EC:1.3.1.12]	0.0000483200402804463	0.0000253990365310636	0.0000359340607764285	0.0000169148757741647	0.0000386959321891248	0.0000299475597489282	0.000023384011370476	0.0000219176008627893	0.0000210932117321655	0.0000221146526051125	0.0000106582407243605	0.0000542480335561863	0.0000106535702206358
K00214; biliverdin reductase [EC:1.3.1.24]	3.83057965885989e-11	3.77467674713048e-11	2.92614219751992e-11	8.68997184303186e-11	9.8880460272252e-11	0.000000000241608255604028	0.00000000024824724097759	0	0	0	0	9.41838999577361e-11	0
K00215; dihydrodipicolinate reductase [EC:1.3.1.26]	0.000646501604079572	0.000647070588071668	0.00065811882512688	0.000643286897840928	0.000653090515610842	0.0006424359979079	0.000648631041759925	0.000638773540151871	0.000636975469428867	0.000638632952753495	0.000747129018184647	0.000641329663927643	0.000682910100093847
K00216; 2,3-dihydro-2,3-dihydroxybenzoate dehydrogenase [EC:1.3.1.28]	0.0000044071061344723	0.000000371621017367464	0.00000368047085127948	0.000000527021874293906	0.000000947494164939886	0.00000108661526128228	0.00000088595134094757	0.00000046953104745326	0.000000484867298095174	0.000000357738375862719	0.000000241144303779824	0.000000984560963154902	0.00000304988707934609
K00217; maleylacetate reductase [EC:1.3.1.32]	0.000000217777944600035	0.000000181337118419379	0.000000116073046637342	0.000000134941708335999	0.000000234128071737981	0.000000485488794511648	0.000000324866239308826	0.0000000856033683436053	0.00000012982338089102	0.0000000460310207186628	0.0000000857200928049352	0.000000186246549087292	0.000000138755682272491
K00218; protochlorophyllide reductase [EC:1.3.1.33]	0.000000504774491203555	0.000000643535223103596	0.000000323147134256402	0.000000325738023212704	0.000000694016066988298	0.000000768269672804539	0.000000521398667670098	0.000000205491828400668	0.000000270924587627397	0.000000138095384834924	0.000000243372586321194	0.000000361631407915804	0.000000426060439452223
K00219; 2,4-dienoyl-CoA reductase (NADPH2) [EC:1.3.1.34]	0.000143855551400443	0.000149574334992618	0.000146565816878843	0.000151832621132484	0.000136974854165744	0.000152441595492765	0.000143675107809694	0.00014450508196221	0.00014643278085047	0.000143854862451013	0.000122956157688797	0.0000995042672596976	0.000147980046953507
K00220; cyclohexadieny/prephenate dehydrogenase [EC:1.3.1.43 1.3.1.12]	0.000000186261123421451	0.000000131368575308077	0.000000155906609336481	0.000000299155115194154	0.000000341128812318392	0.000000790469499996185	0.00000083610195498446	0.0000000067855643563969	0.00000000756240251590706	0.00000000432548649465528	0.000000000780770303569956	0.000000340377370780046	0.000000265563037954908
K00221; alkylmercury lyase [EC:4.99.1.2]	0.000000126533252547992	0.0000000951166444991436	0.0000000707534753012719	0.0000000660961854828413	0.000000115732613231454	0.000000158861619845622	0.000000104086321716339	0.0000000617737214077823	0.0000000870118049321856	0.0000000382338895311452	0.0000000621176575367107	0.000000078222618476343	0.000000107235268595167
K00224; [EC:1.3.1.-]	0	0	0	0	0	0	0	0.00000000264822775620971	0	0.00000000276487911295365	0	0	0
K00226; dihydroorotate dehydrogenase (fumarate) [EC:1.3.98.1]	0.000823826160963695	0.000819540087090336	0.000809125127457271	0.000806300965794208	0.000824522019697275	0.000828631870436039	0.000814129417626041	0.00081541750514157	0.000817117093988017	0.000815097642887005	0.00110066078814519	0.000840162176068599	0.000786700588301744
K00228; coproporphyrinogen III oxidase [EC:1.3.3.3]	0.0000076797929962974	0.000000256441838393143	0.00000642191803533154	0.000000565547724744135	0.00000100858503357706	0.00000141807892574396	0.00000140914810355269	0.000000514880041739455	0.000000386783445415647	0.000000447525195658848	0.000000904863450978166	0.00000103053662740494	0.00000135463420145768
K00230; menaquinone-dependent protoporphyrinogen oxidase [EC:1.3.5.3]	0.00000484384787677442	0.000000269214810846808	0.00000452945682288158	0.000000924962108225583	0.00000118430691571534	0.000000950381029222554	0.000000840734891055073	0.000000995907799634361	0.000000603536648728413	0.000000927499055972474	0.00000194443415896646	0.000000939540981816157	0.00000354459370996379
K00231; oxygen-dependent protoporphyrinogen oxidase [EC:1.3.3.4]	0.000136408873303994	0.0000660543533520352	0.000137793805341741	0.0000754274772230388	0.000123535661737201	0.000099147151872728	0.000105155025649948	0.0000876985784748516	0.0000836148066657398	0.000087352473897494	0.0000517357326113124	0.000231079447379972	0.0000639425336055457
K00232; acyl-CoA oxidase [EC:1.3.3.6]	0.00000142646807363451	0.0000018908605644975	0.000000407077715161631	0.000000871249803030742	0.00000198189238388877	0.0000037671835921708	0.00000190493477402383	0.00000102221067392342	0.00000159745045136048	0.000000534459965493706	0.000001064660306638	0.00000141643156182739	0.00000169685360123345
K00239; succinate dehydrogenase flavoprotein subunit [EC:1.3.99.1]	0.000346373882084525	0.000236492305630969	0.000377340829824029	0.000243755180627051	0.000340314369764919	0.000279980620097413	0.000342860860157957	0.000321698722095702	0.000312355126128511	0.00031985345791676	0.00059040084411306	0.000761808085022402	0.00018201453802373
K00240; succinate dehydrogenase iron-sulfur subunit [EC:1.3.99.1]	0.00011568682685286	0.0000741316407975256	0.000130081062604223	0.000078418847811786	0.000115167484029327	0.0000946555927269424	0.000117820163542442	0.000108014996353506	0.000106208363930372	0.000107310202489141	0.000279073735078525	0.000274709106072431	0.0000557640863968976
K00241; succinate dehydrogenase cytochrome b556 subunit	0.000102985593602535	0.00006152666150571	0.00011920207405731	0.000069319012304366	0.000102658752110505	0.0000792391546955737	0.000101995975098043	0.0000955567220204118	0.0000926345686794736	0.0000957933685373018	0.0000452006183002739	0.000256223254566265	0.0000423327054273213
K00242; succinate dehydrogenase membrane anchor subunit	0.00000369445428464127	0.00000091587434949818	0.0000028136707213725	0.000000703896767054773	0.00000136709334781284	0.00000224123312228419	0.00000148826531593951	0.000000742634442276101	0.000000888030146740553	0.000000521568244236054	0.000000624230979994461	0.00000115327246664702	0.00000185031024070045
K00243; hypothetical protein	0.000493515487341731	0.000526002124593257	0.000538458403186978	0.000584960568195206	0.000535326361934957	0.000576808018478038	0.00058492299952776	0.000594383097905411	0.000598890267983305	0.000595363156386216	0.000433253709714004	0.000621483499847214	0.000443357373064173
K00244; fumarate reductase flavoprotein subunit [EC:1.3.99.1]	0.000437277032325818	0.000520696664744177	0.000524850748830812	0.000591826103310323	0.000479103273706901	0.000580651792663648	0.000543719926019233	0.000568571748378546	0.00057781540686205	0.000568336816251048	0.000443835154006297	0.000383315876390629	0.000551424164958935
K00245; fumarate reductase iron-sulfur subunit [EC:1.3.99.1]	0.00000516070613333641	0.000000666127890313788	0.00000609764773656538	0.00000371431999997045	0.00000648895824294602	0.00000521657336297696	0.00000277064316863822	0.00000625851169879222	0.00000283360161440864	0.00000541409202513769	0.00000589266651496333	0.00000533028278981287	0.0000124663491278924
K00246; fumarate reductase subunit C	0.0000026492429809206	0.000000290373758630444	0.00000317220077616393	0.00000139562713953183	0.00000284784958921855	0.00000220378557093011	0.00000147336132302098	0.00000156797463787344	0.00000118423414787836	0.00000143114279503201	0.000000688470954240209	0.00000258365660942547	0.00000603636808645811
K00247; fumarate reductase subunit D	0.00000236487289624343	0.000000137492242782326	0.00000194370191355227	0.000000161189820886391	0.000000363628815864548	0.000000436587843040652	0.000000318604380005607	0.000000207587370041605	0.000000212492693650958	0.000000160953333025457	0.00000011148908555336	0.000000341503786872881	0.000000578096475690508
K00248; butyryl-CoA dehydrogenase [EC:1.3.8.1]	0.000874060422386134	0.000979341473580259	0.000772485559738963	0.000922927555224953	0.000859208024533666	0.000893480490030848	0.00085638927307511	0.000865272034901177	0.000868298394275708	0.000866448768855787	0.000712291597056214	0.000593762367631779	0.000877289730081861
K00249; acyl-CoA dehydrogenase [EC:1.3.8.7]	0.0000385435619832021	0.0000348921542614539	0.0000292221236395521	0.0000285953074813563	0.0000350852223722469	0.0000543944393529843	0.0000387046839104627	0.0000273586906997166	0.0000320864693353984	0.0000232503012025292	0.0000265586741044117	0.0000272376895057814	0.0000399633319788031
K00252; glutaryl-CoA dehydrogenase [EC:1.3.8.6]	0.0000051126546623849	0.00000404578895554761	0.00000276109110360039	0.00000311118059832279	0.00000525135255044208	0.0000073191515413312	0.0000052231921805611	0.00000251918776331807	0.00000348505159235497	0.00000158658958120062	0.00000257334518036318	0.00000365358438373719	0.00000552212809884438
K00253; isovaleryl-CoA dehydrogenase [EC:1.3.8.4]	0.000023869583911606	0.0000281058126193196	0.0000265316031903154	0.0000319192833474956	0.0000254584985336561	0.0000320634459921879	0.0000299910670332947	0.0000306790660174748	0.0000310794677758525	0.0000306402391755663	0.0000238562569049438	0.0000205890702255527	0.0000244120457037935
K00255; long-chain-acyl-CoA dehydrogenase [EC:1.3.8.8]	0.00000133269469049822	0.00000176940727920449	0.000000380253113750989	0.000000815973146917642	0.0000018551659737302	0.00000352287424443211	0.00000178218776224019	0.000000955213764783923	0.0000014950553843497	0.000000498644910820833	0.000000996100514947	0.0000013274232428787	0.00000161186036275812
K00256; isoquinoline 1-oxidoreductase [EC:1.3.99.16]	0.00000176718241174892	0.0000000924368085142952	0.00000145645629377231	0.000000162856016548388	0.00000020425419211537	0.000000499082416494912	0.000000497721575782957	0.0000000562129893149266	0.0000000274991306574547	0.0000000484988343998213	0	0.000000221621039168111	0.000000048677440512786
K00257; [EC:1.3.99.-]	0.000360781497851391	0.000300992433057322	0.000345877647154239	0.000280128938278022	0.000361608204370697	0.000372115523916041	0.000353350513317129	0.000326531215512826	0.000336073668195877	0.000315423287639929	0.000208489840034615	0.000577093198168568	0.000266899056237937
K00258; [EC:1.3.-.-]	0.000000892091906235189	0.00000115808908654324	0.000000265860459154275	0.000000539982550839007	0.00000121932942307029	0.00000232280881256042	0.00000119121536643236	0.000000630249196534036	0.000000975509949128439	0.00000033265054133317	0.000000649961545431318	0.000000873958197865399	0.00000103641519179785
K00259; alanine dehydrogenase [EC:1.4.1.1]	0.000127149134403978	0.000118626908233694	0.000101175627926749	0.0000725058848778571	0.00012117739180774	0.0000960534521631747	0.0000890064272420335	0.000110827092899834	0.00011366201908961	0.000109360493335131	0.000049751140123086	0.000213149367625098	0.0000874041158064301
K00260; glutamate dehydrogenase [EC:1.4.1.2]	0.00000618833756740962	0.00000169487527814397	0.0000106662476175485	0.00000471325350465189	0.0000051911057450201	0.00000295207911611397	0.00000352354958682413	0.00000233017179576155	0.00000226920134385318	0.0000023198313193924	0.00000228070458090595	0.00000374492903631873	0.0000255474672624513
K00261; glutamate dehydrogenase (NAD(P)+) [EC:1.4.1.3]	0.00000714641323181127	0.00000398145210213264	0.0000059473446566543	0.00000331880316248515	0.00000390944217683005	0.00000385260411254206	0.00000350462896778992	0.00000295203536293706	0.00000293428499454264	0.00000286852239341648	0.00000246369259394413	0.00000276765932792484	0.00000600631861171836
K00262; glutamate dehydrogenase (NADP+) [EC:1.4.1.4]	0.00119310564173027	0.00114067927098214	0.00124298142194585	0.00116927403041463	0.00120977459332306	0.00117303083928688	0.00123332552895154	0.00122979260262642	0.00122438478695334	0.00123309290049067	0.00111014442863875	0.00156068008406051	0.00103782478730374
K00263; leucine dehydrogenase [EC:1.4.1.9]	0.00000209072613052351	0.00000033524161516533	0.00000193095734348453	0.000000603598969781699	0.000000684688295228811	0.000000421964064266984	0.000000684106308935202	0.000000271002972593974	0.000000284695770075644	0.000000188495928941611	0.000000094848635140809	0.000000988865203814817	0.00000652810976478141
K00265; glutamate synthase (NADPH/NADH) large chain [EC:1.4.1.13 1.4.1.14]	0.000790930255418718	0.000644925992571465	0.000690822833945348	0.000560144308117613	0.000688484066968197	0.000676972944321524	0.00061910261845717	0.000656419069357004	0.000665168658070163	0.000652001522525168	0.00121833340349833	0.000906661100207451	0.000525597114897535
K00266; glutamate synthase (NADPH/NADH) small chain [EC:1.4.1.13 1.4.1.14]	0.00254757601100476	0.00266531131782084	0.00263603981985376	0.00279988123519469	0.00262115285298218	0.00278713703371771	0.00274815728039154	0.002794254307133	0.00280762245464676	0.00279970833001037	0.00238323446519991	0.00264198341149565	0.0024755194839259
K00270; phenylalanine dehydrogenase [EC:1.4.1.20]	0.0000000342848400751514	0.0000000105576538128696	0.0000000425585107469336	0.0000000243055817778463	0.0000000276565581199834	0.00000000901027731867028	0.000000022746074114263	0.00000000569925705915592	0.00000000802864510961593	0.00000000297515135646173	0	0.0000000474173005744173	0.000000364771166386011
K00271; valine dehydrogenase (NAD+) [EC:1.4.1.23]	0.0000000522123768447698	0.0000000701281793318763	0.0000000145461321230648	0.0000000324487918892981	0.0000000736183391386793	0.000000140031124310794	0.0000000709898873492279	0.000000037810063129987	0.0000000591819006294206	0.0000000197377762472333	0.0000000394510008071934	0.0000000526452023308811	0.0000000628563168023191
K00273; D-amino-acid oxidase [EC:1.4.3.3]	0.000000689614158494656	0.000000926453595686968	0.000000191838647709873	0.000000427612935157231	0.000000971653993295528	0.00000184738539764573	0.000000934620345913249	0.000000499977646618705	0.000000782331759334039	0.000000261085344277902	0.0000005215069225681	0.000000694479833088247	0.000000830904252587833
K00274; monoamine oxidase [EC:1.4.3.4]	0.00011477761551898	0.00012138721636208	0.000114508996275092	0.000131175389952831	0.000122675466969082	0.000129321188139308	0.000125869284673545	0.000122636494613674	0.000124165408237449	0.000121936159662293	0.000100855983868164	0.0000877479878018696	0.000125605835866541
K00275; pyridoxamine 5'-phosphate oxidase [EC:1.4.3.5]	0.0000136407258741098	0.0000319517106081267	0.0000115211629304551	0.0000133909642626539	0.0000174048451247499	0.0000128432509086733	0.0000157245607224291	0.000023221579033144	0.0000250386137858271	0.0000228039603644651	0.00000871481242136251	0.0000353130835418203	0.0000182397946026228
K00276; primary-amine oxidase [EC:1.4.3.21]	0.00000412919929053448	0.00000108670072839081	0.00000299587223491595	0.000000526715774312225	0.00000117051972663967	0.00000228039930643259	0.00000134107474967098	0.000000590568078100724	0.000000915161120387839	0.000000309355334195956	0.000000573878450084709	0.000000914114715330352	0.00000101040325820561
K00278; L-aspartate oxidase [EC:1.4.3.16]	0.000782280085367241	0.000728986355598545	0.000819520240947681	0.000750002316704076	0.00079656703561716	0.000753029715807641	0.000792934798132186	0.000781949910263623	0.000775552430480391	0.00078408881481789	0.000722876673348154	0.000977693451957891	0.000738581094858517
K00281; glycine dehydrogenase [EC:1.4.4.2]	0.000273880416020295	0.000189621340743505	0.000142367950540484	0.000065979706260262	0.000186616800345293	0.000157780549450208	0.0000785753217710766	0.000105299592318067	0.000111827684940415	0.000103232959552579	0.0000424210469729189	0.000154759275887867	0.0000796600428835021
K00282; glycine dehydrogenase subunit 1 [EC:1.4.4.2]	0.000236888379847919	0.000213471058982782	0.000299303377208582	0.000254410673521952	0.000262996502633567	0.0002268289128674	0.000296773089887713	0.00027391888057582	0.000264263694100897	0.000275318958130947	0.000184674338311435	0.00051202269063446	0.000236326081232426
K00283; glycine dehydrogenase subunit 2 [EC:1.4.4.2]	0.000274597549776578	0.000246895856733359	0.000334030031088893	0.000283705429300595	0.000298659722490318	0.000253046424435617	0.000330871600523644	0.000304249480050503	0.000292937809179873	0.000305821159414275	0.000206862938499769	0.000568778218132864	0.000271368331175501
K00284; glutamate synthase (ferredoxin) [EC:1.4.7.1]	0.00177972316480455	0.00206874074104858	0.001821953697688	0.0021987540480379	0.00186746148552997	0.00213783059934279	0.00203129385882677	0.00210283731000324	0.00212912839608696	0.00210675014895636	0.00168052750231708	0.00140253803014638	0.0019167840033748
K00285; D-amino-acid dehydrogenase [EC:1.4.99.1]	0.0000262085414943104	0.000013673993247369	0.0000259369752514834	0.0000167685320071508	0.0000154383835983695	0.000018619907063595	0.0000184739340426639	0.0000157492362362047	0.0000158663092636244	0.0000153786715903036	0.000011698069303092	0.0000170862060159723	0.0000221986340015548
K00286; pyrroline-5-carboxylate reductase [EC:1.5.1.2]	0.00055578586422136	0.000572581929433807	0.000518946551210178	0.000550488937827615	0.000545556477447118	0.000558039771811753	0.00052849335046559	0.000531821553467154	0.0005344228708399	0.000531523277138069	0.000616938224508054	0.00042242537830561	0.000565660719852541
K00287; dihydrofolate reductase [EC:1.5.1.3]	0.000346229877522705	0.000353835418524101	0.000354263967301988	0.000367327617337889	0.000352589832425502	0.000364693392807965	0.000369892345379942	0.000367817579366909	0.000369642983534997	0.000368181028074612	0.000416518825302044	0.0003766685984713	0.000326251607504417
K00290; saccharopine dehydrogenase (NAD+, L-lysine forming) [EC:1.5.1.7]	0.000699431231196818	0.000709821545830038	0.000733730751245713	0.000761712672426822	0.000724539799585203	0.000757887111307912	0.000768276832310326	0.000780561181957904	0.000781621717779469	0.000782254758792029	0.000572331293950423	0.000861106356101105	0.000648031691286955
K00292; saccharopine dehydrogenase (NAD+, L-glutamate forming) [EC:1.5.1.9]	0.000000000175082007919164	0.000000000172526887048234	0.000000000133743427111307	0.000000000397187333128546	0.000000000451946991583767	0.00000000110430436874377	0.00000000113464878116346	0	0	0	0	0.000000000430480704927203	0
K00293; saccharopine dehydrogenase (NADP+, L-glutamate forming) [EC:1.5.1.10]	0.000000000108587823611932	0.000000000107003109010259	8.29491724764953e-11	0.000000000246340035639581	0.000000000280302589553919	0.000000000684901946420439	0.000000000703721891100067	0.00000000486110270313777	0	0.00000000507522863103918	0	0.000000000266988957977667	0
K00294; 1-pyrroline-5-carboxylate dehydrogenase [EC:1.5.1.12]	0.000074422594950308	0.000114632305174094	0.0000376082963807115	0.000047363353713977	0.0000659015510994564	0.0000399328119283774	0.00004968666952427	0.0000719946115267638	0.000075089372718723	0.0000706702395129351	0.0000384262517683342	0.000103275098596571	0.0000958814315274961
K00297; methylenetetrahydrofolate reductase (NADPH) [EC:1.5.1.20]	0.000449191752142942	0.000438732722618551	0.000460140328969171	0.000436235214688476	0.000443921391029254	0.000446053514206659	0.00044314635696397	0.00044814493661163	0.000448722720245413	0.000449146037915639	0.000522670932501738	0.000481750443697756	0.000450773067413553
K00298; N5-(carboxyethyl)ornithine synthase [EC:1.5.1.24]	0.0000000425401164614801	0.0000000469496073845346	0.0000000259967818870312	0.000000140478156119744	0.000000178739154246344	0.0000000286203321600596	0.0000000614132226394195	0.0000000539974771023234	0.0000000531297210455793	0.0000000445631287633813	0.0000000453332256369071	0.0000000481136913395466	0.0000000865235108135874
K00299; FMN reductase [EC:1.5.1.38]	0.0000120559738858458	0.00000935500414653792	0.0000114763109861457	0.000010035407990255	0.0000093772607672117	0.0000108740698164124	0.00000992145584480383	0.00000924851769927662	0.00000960942405118216	0.00000893222510206444	0.00000796969814396189	0.00000727732356066389	0.0000129334838408441
K00301; sarcosine oxidase [EC:1.5.3.1]	0.000000504628578283113	0.000000549334863605059	0.000000220346282745447	0.000000369858856301261	0.000000671446288858196	0.00000133915467852732	0.000000872620336290411	0.000000276343536853308	0.00000041625308320589	0.000000149526323970995	0.000000274506529524014	0.000000527777542887291	0.000000590073019544932
K00302; sarcosine oxidase, subunit alpha [EC:1.5.3.1]	0.000109107766805212	0.00013510160247379	0.000115882710180285	0.000143427619462901	0.000117812959077848	0.000140894026406244	0.000134036811937459	0.000139877311298788	0.00014252866558682	0.00013973184878675	0.000108248979909183	0.0000968965871251317	0.000116155150325247
K00303; sarcosine oxidase, subunit beta [EC:1.5.3.1]	0.0000759646332075069	0.0000962691440894621	0.0000850888906513227	0.000107525638786762	0.0000853067615807282	0.000106012353225277	0.0000996060581449253	0.000103332587626823	0.000105304969897808	0.000103268704961598	0.0000808404012027984	0.0000672324800707124	0.0000801879630588054
K00304; sarcosine oxidase, subunit delta [EC:1.5.3.1]	0.000000341333647589116	0.0000000826098643758684	0.000000260945062578567	0.0000000926152052078867	0.000000139825950078316	0.000000294626468091327	0.00000025028565945055	0.0000000506785739052649	0.0000000516711131684262	0.0000000362644577469569	0.0000000312219367933942	0.000000124111748263041	0.0000000729292549589781
K00305; sarcosine oxidase, subunit gamma [EC:1.5.3.1]	0.0000102096471031339	0.0000127676483271023	0.0000114776069461038	0.000014282381423531	0.0000112171643886423	0.0000142894289343486	0.0000133345169271844	0.0000137758876724609	0.000014044607458896	0.0000137607729022664	0.0000107029837668797	0.00000896181602962487	0.0000100205615974818
K00309; [EC:1.5.3.-]	0.00000163954691696096	0.000000890627308974092	0.000000543548885190009	0.000000607239748745188	0.00000163113279180589	0.000000734153909724736	0.000000913533145400716	0.000000346212624645098	0.000000309304570606525	0.000000309002411944491	0.000000516753289671581	0.00000024721282580528	0.000000950394239493665
K00311; electron-transferring-flavoprotein dehydrogenase [EC:1.5.5.1]	0.0000261686347591238	0.0000260311728747973	0.0000262272473080214	0.0000299967239088069	0.0000270836251606954	0.0000309359312597907	0.0000291773132326744	0.0000285941288353021	0.0000283808442435759	0.0000285337606937594	0.0000221157661044554	0.0000206202717323694	0.0000273192272007942
K00313; electron transfer flavoprotein-quinone oxidoreductase [EC:1.5.5.-]	0.000120694454016601	0.000141557549737555	0.000132751233559433	0.000157270996208686	0.000123649599208782	0.000154181272014062	0.000144986257172862	0.000151522713657438	0.000154550733799476	0.000151309328449761	0.000118152919647567	0.0000992368851847032	0.000124284903549864
K00314; sarcosine dehydrogenase [EC:1.5.8.3]	0.000000159125417586392	0.000000163351969209618	0.000000109578630074422	0.00000031424539015242	0.000000374521030801769	0.000000901328325544292	0.000000882734989016481	0.0000000181772111206782	0.0000000295581146781234	0.00000000922442769558987	0.000000445398201802449	0.000000348612110243468	0.000000030239541902714
K00315; dimethylglycine dehydrogenase [EC:1.5.8.4]	0.000000125081583704416	0.000000130916683889233	0.0000000817975474882954	0.000000230452515178612	0.000000282412469943755	0.000000668166360874243	0.0000006396563874994	0.0000000208497750903828	0.0000000325533857500375	0.0000000109096859427674	0.0000000216713776560458	0.000000259441061361134	0.0000000346052186408331
K00316; spermidine dehydrogenase [EC:1.5.99.6]	0.00000150921077955452	0.000000163797585733192	0.00000125583516940624	0.000000072257546143495	0.000000173111217930843	0.000000118134867357551	0.000000150771521458229	0.0000000586999696826158	0.0000000372047009549729	0.0000000533390814850728	0.0000000339351720549089	0.0000000922686793096983	0.000000096191044974316
K00317; trimethylamine dehydrogenase [EC:1.5.8.2]	0.00000191648072358731	0.00000111645562264415	0.00000144356397831994	0.00000183047973654245	0.00000208211220072683	0.000000901204084221441	0.00000172409832694121	0.00000114629649725028	0.00000133696941582118	0.000000922863726992869	0.00000123764781377087	0.0000016373788783709	0.00000414684382965047
K00318; proline dehydrogenase [EC:1.5.99.8]	0.00000968462036255934	0.0000426866064698739	0.00000798749497910416	0.0000180030809549443	0.000016543144387677	0.0000138011480432816	0.000019430717641416	0.0000391101122999282	0.0000430351775580914	0.0000382281535089792	0.0000123717640617752	0.0000575259470036147	0.0000293515993963214
K00319; methylenetetrahydromethanopterin dehydrogenase [EC:1.5.99.9]	0	0	0	0.000000739310923089063	0.000000841238679248066	0.000000685171466233551	0	0.00000216695234650117	0.000000407016591318872	0.00000180992326435916	0.00000271319638299678	0.000000400641033570876	0.000000720478263783599
K00320; coenzyme F420-dependent N5,N10-methenyltetrahydromethanopterin reductase [EC:1.5.99.11]	0.000000891409708297533	0.000000959582451666444	0.00000024825892836546	0.00000128560475186812	0.00000205413772666656	0.00000246939088484279	0.000000956617090549612	0.00000289812062911294	0.00000118141723196828	0.00000228532331252642	0.00000357101747825395	0.00000109379445407288	0.0000016792970431768
K00322; NAD(P) transhydrogenase [EC:1.6.1.1]	0.0000133765425991587	0.00000365815407412255	0.0000104973273882629	0.00000198929603663613	0.00000345290600312809	0.0000049810294291772	0.0000035828828512725	0.00000332516636846159	0.00000374865462182452	0.00000277744653513553	0.00000169465990161151	0.00000482476098863012	0.00000440555242497298
K00324; NAD(P) transhydrogenase subunit alpha [EC:1.6.1.2]	0.0000540271338020624	0.000018188813319216	0.0000427069995605522	0.0000206045053593037	0.0000305529471293006	0.000032093231188202	0.0000280941959305937	0.0000220833095405632	0.0000217168865689514	0.0000216412413598672	0.000265063678573182	0.0000248596093124424	0.0000662533418790079
K00325; NAD(P) transhydrogenase subunit beta [EC:1.6.1.2]	0.0000418648728887446	0.0000112594168797097	0.0000339137370785478	0.0000137998790743486	0.0000249856327970939	0.0000243737757656237	0.0000216245619541295	0.0000155597946712692	0.0000146279180948034	0.0000149313570916248	0.000262445844244166	0.0000218158328366488	0.0000633881237268095
K00329; NADH dehydrogenase [EC:1.6.5.3]	0.0000001749469474281	0.00000021650963074341	0.00000152102846773751	0.00000137408936203961	0.00000274257239618536	0.00000199211752264558	0.00000132173291139329	0.00000148231512738635	0.00000106614268696134	0.00000138152996022212	0.000000633753698102274	0.00000247844904924982	0.00000616261931897
K00330; NADH-quinone oxidoreductase subunit A [EC:1.6.5.3]	0.000047143467280045	0.0000189787556758934	0.0000564780708390988	0.0000297422240648938	0.0000459672339007122	0.000035269487517657	0.0000455071026284614	0.000036935726262691	0.0000344797193790612	0.0000371205443868974	0.000019150611487253	0.000110170046496341	0.0000171799763134929
K00331; NADH-quinone oxidoreductase subunit B [EC:1.6.5.3]	0.0000783156941871428	0.0000372986602228632	0.0000937343410770307	0.0000547242751893228	0.0000785559476762951	0.0000623929233183273	0.0000783425278567429	0.0000651391193616	0.0000613281164383552	0.0000654577977051111	0.0000362275009321367	0.00017517853769289	0.0000344110243744604
K00332; NADH-quinone oxidoreductase subunit C [EC:1.6.5.3]	0.00000189926191779087	0.00000183990566437908	0.00000157522326043745	0.0000019648186025213	0.00000378967164683948	0.00000428544605234899	0.00000298885659586247	0.00000164378535198838	0.00000177048053302775	0.00000121836703861728	0.00000192977608403301	0.00000299440804928153	0.00000793871580387375
K00333; NADH-quinone oxidoreductase subunit D [EC:1.6.5.3]	0.0000169428417826436	0.0000192170621403286	0.0000178224162805103	0.0000187500285442172	0.0000230254250873873	0.0000228629893756978	0.0000199363173188522	0.0000185189919364218	0.0000184709530474555	0.0000175901087550296	0.000013773652300724	0.0000184137410849845	0.0000374207734190001
K00334; NADH-quinone oxidoreductase subunit E [EC:1.6.5.3]	0.000276356670889489	0.000319216650965399	0.000287690507460363	0.000298933789936393	0.000279495898236657	0.000288692171054035	0.000280610328385736	0.000290939929285774	0.000292908260049939	0.000291275336041015	0.00023032297905204	0.000212739965213302	0.000344930031084031
K00335; NADH-quinone oxidoreductase subunit F [EC:1.6.5.3]	0.00112876853742101	0.00128313910315157	0.00115347975384249	0.00116827952783362	0.001122102137536	0.00112250473234546	0.00109925397528908	0.00114146211166942	0.00114565063601883	0.0011439280499074	0.000904238337863962	0.000859230303301061	0.00142234820397499
K00336; NADH-quinone oxidoreductase subunit G [EC:1.6.5.3]	0.00163202973948412	0.00186032363253522	0.00162760114454521	0.0017669400819516	0.00164883622852512	0.00170951936489669	0.00165645803283316	0.00170357831945145	0.00171452436312181	0.00170600892352439	0.00136000633230529	0.00121551222061291	0.00188336174387577
K00337; NADH-quinone oxidoreductase subunit H [EC:1.6.5.3]	0.000156107807063481	0.0000662091414906388	0.000185462040024321	0.000101110881161614	0.00015497269438766	0.000121805247995308	0.000150311713811386	0.000124148504742289	0.000115967251608617	0.000124778469331233	0.0000653437216271192	0.000356610429118547	0.0000630094662689912
K00338; NADH-quinone oxidoreductase subunit I [EC:1.6.5.3]	0.0000813350539559608	0.0000406533964383594	0.000098009181282714	0.0000577070024999419	0.0000814324844716611	0.0000650473784316862	0.0000816709770397394	0.0000688421708280981	0.0000648732928213959	0.0000692150297961394	0.0000387070576151061	0.000182089640881142	0.0000390787697727172
K00339; NADH-quinone oxidoreductase subunit J [EC:1.6.5.3]	0.0000749281085800134	0.0000356685167225269	0.0000841822636161416	0.0000492795117835143	0.0000715040228240589	0.0000587059415066105	0.0000695677926308274	0.0000581287910500719	0.0000551000540449359	0.0000584025027252785	0.0000335209417705499	0.000150734721405308	0.0000323430857563603
K00340; NADH-quinone oxidoreductase subunit K [EC:1.6.5.3]	0.0000413420390240185	0.0000162328645649134	0.0000466142119663214	0.0000238188716042695	0.0000386803919907182	0.0000300617008462323	0.0000364115738167881	0.0000294646546914658	0.0000274749497850422	0.0000296703087519871	0.000015229419356077	0.0000879861693952605	0.0000136698606658866
K00341; NADH-quinone oxidoreductase subunit L [EC:1.6.5.3]	0.000286467617039899	0.000121930660402818	0.000339452552909817	0.000182385874319159	0.000277366542327578	0.000216842248256107	0.000274017112294338	0.000224521383074361	0.000210385662244494	0.000226175344998985	0.000123073329279196	0.00065226194742462	0.000102747309458452
K00342; NADH-quinone oxidoreductase subunit M [EC:1.6.5.3]	0.000218130219695764	0.0000891959322466767	0.000252990649279015	0.000134069639759549	0.000208626474949135	0.000163910273921416	0.000201528348315908	0.000165443360147673	0.000154724571158626	0.000166422653573793	0.0000867189236905243	0.000481329083670806	0.0000783700817565411
K00343; NADH-quinone oxidoreductase subunit N [EC:1.6.5.3]	0.000208297311523083	0.0000869681146840447	0.000240842651299579	0.000129478450872637	0.000199470623006221	0.000157137843544123	0.00019318550878277	0.000158729329396566	0.000148714387436494	0.000159652942859052	0.0000851826219850724	0.000455579234190787	0.0000765723009331486
K00344; NADPH2:quinone reductase [EC:1.6.5.5]	0.0000453116055937144	0.0000295535819329572	0.0000406900525235023	0.0000297560651346441	0.0000349597628871827	0.0000454673213051206	0.0000372574236275826	0.000030142281358001	0.0000321378827981697	0.0000277346742557307	0.0000317636186632711	0.0000371491042669726	0.0000401715048986228
K00346; Na+-transporting NADH:ubiquinone oxidoreductase subunit A [EC:1.6.5.-]	0.000189410664006094	0.000119483199604228	0.000217818379938681	0.000127182696858543	0.000188718552346122	0.000143189960812052	0.000185261365480962	0.000180331527254365	0.000174576576639847	0.000181724016258416	0.0000827257923691525	0.000475324286718308	0.0000715001618969614
K00347; Na+-transporting NADH:ubiquinone oxidoreductase subunit B [EC:1.6.5.-]	0.000164898629820796	0.000103712341841565	0.000192257162413428	0.000112801716819054	0.000165877792496055	0.000125595094438751	0.000164664700590899	0.00015915622188742	0.000153892107309952	0.000160439579613992	0.0000733526579636422	0.000421548936350212	0.0000629700272339284
K00348; Na+-transporting NADH:ubiquinone oxidoreductase subunit C [EC:1.6.5.-]	0.0000963741176982584	0.0000586345967396281	0.000108658865287275	0.000062328295651487	0.0000937914637505493	0.000071486779019889	0.0000910209107436357	0.0000882976404960493	0.0000854088740819084	0.000088988191708298	0.0000431069420526006	0.000233035555879652	0.0000351151742824615
K00349; Na+-transporting NADH:ubiquinone oxidoreductase subunit D [EC:1.6.5.-]	0.0000900363168725785	0.0000536611172777002	0.000102904800669805	0.0000590839831281052	0.0000887801663884135	0.0000674695777404105	0.0000865193755780512	0.0000824704668482396	0.00007948292109967	0.000083176483280196	0.0000383539653946091	0.000220581941714112	0.0000323931753423647
K00350; Na+-transporting NADH:ubiquinone oxidoreductase subunit E [EC:1.6.5.-]	0.0000876949344355916	0.0000547037036739777	0.000103861079306269	0.0000608347918052055	0.0000885536701445753	0.0000670673784707681	0.000089020851335484	0.0000857226617979365	0.0000828205209438835	0.0000864222839578608	0.0000395594854991991	0.000228282266894922	0.000033550969902493
K00351; Na+-transporting NADH:ubiquinone oxidoreductase subunit F [EC:1.6.5.-]	0.000178497656381824	0.000110563631371686	0.000208778299988395	0.000121985569412569	0.000179360369246553	0.000136044597824545	0.000178440383565325	0.000171657311351353	0.000165806781958485	0.000173077661865422	0.0000792868780482625	0.000456894167107232	0.000067531802603562
K00354; NADPH2 dehydrogenase [EC:1.6.99.1]	0.000000104033620657959	0.0000000290506861605724	0.000000120211386219459	0.0000000777418919512359	0.000000142514632572586	0.000000205750733444844	0.000000227409282042353	0.0000000746625576152561	0.0000000750160917169101	0.000000062553836661455	0.00000555830174171847	0.000000126344123779439	0.000000237959548853598
K00355; NAD(P)H dehydrogenase (quinone) [EC:1.6.5.2]	0.00000282445540407458	0.000000288853640425256	0.00000233156924831726	0.000000417507431748354	0.000000518950599272968	0.000000571033485420603	0.000000640168469840927	0.000000330243436720415	0.000000298193484506428	0.000000256411922907658	0.00000219942232417682	0.000000551537474576035	0.00000192512775859913
K00356; NADH dehydrogenase [EC:1.6.99.3]	0.0000253279586678681	0.0000296238681921124	0.0000272557639719688	0.0000330435593653206	0.0000275729913812062	0.0000332189451508287	0.0000333319094722521	0.000031086828408952	0.0000319939690402072	0.0000308979290240348	0.000153027231559968	0.0000207625853174754	0.0000299211124862507
K00358; [EC:1.6.99.-]	0.00000313764887470639	0.00000124051147200416	0.00000307198863469701	0.00000157464164733626	0.00000301387641130815	0.00000195650995682371	0.00000235129308712346	0.00000130315243410336	0.00000104745111219968	0.00000114316669048968	0.0000358158640969861	0.00000188141370472472	0.00000669025004396331
K00359; NADH oxidase [EC:1.6.-.-]	0.000470897232798829	0.000468372666528764	0.000432974077062228	0.000465628238439326	0.000469499737252216	0.000464470817204541	0.000440896332274834	0.000448423979459291	0.000449779345749691	0.000447511471971322	0.000434819262525993	0.000346356575547187	0.000527241607498441
K00360; nitrate reductase (NADH) [EC:1.7.1.1]	0.000000031931438970396	0.0000000314671405776652	0.0000000171539854610218	0.0000000217050912247441	0.000000039141817854801	0.0000000712114443936704	0.0000000466604993887769	0.0000000158654075833819	0.0000000244932501801336	0.00000000834847641650239	0.0000000154813020866209	0.0000000336509617998777	0.0000000795322871823254
K00362; nitrite reductase (NAD(P)H) large subunit [EC:1.7.1.4]	0.000111252281198919	0.0000883534461311816	0.0000977473547026362	0.0000805782094000173	0.0000865595932735457	0.0000853902623108605	0.0000801903956372062	0.0000742969095107804	0.0000751768951750549	0.0000726316030502629	0.0000648044836991967	0.0000587486640594623	0.000112340250261957
K00363; nitrite reductase (NAD(P)H) small subunit [EC:1.7.1.4]	0.00000325169190427722	0.000000881406234437652	0.00000248545464812477	0.000000884024657863075	0.00000154029736039114	0.00000182866725015123	0.00000133469334736159	0.000000809913511201859	0.00000095867132858694	0.000000579709865374178	0.000000633281668156803	0.00000123395435852867	0.00000245537091602584
K00364; GMP reductase [EC:1.7.1.7]	0.000014065205807829	0.00000300820288761391	0.0000116914357896341	0.00000556559095802631	0.00000647680020598751	0.00000352263929487542	0.00000572826432409064	0.00000357718054628905	0.00000390861431357054	0.00000294987478945314	0.00000348224525266421	0.00000634561416529852	0.0000200602190721494
K00365; urate oxidase [EC:1.7.3.3]	0.000000275692681936193	0.000000287829313833334	0.00000012077337246717	0.000000156062038045071	0.000000321819164207116	0.00000060780865732998	0.000000346140023846675	0.00000015284054884943	0.000000235621822999437	0.0000000808467151358246	0.00000015447710265351	0.000000246984598019734	0.000000387643820461399
K00366; ferredoxin-nitrite reductase [EC:1.7.7.1]	0.0000739805161481454	0.0000661799311972406	0.0000615883488950955	0.000068923790040092	0.0000759089824345901	0.0000643697829378171	0.0000672577158786381	0.0000610817393306529	0.0000603373457956689	0.0000612359707391918	0.0000528055165512747	0.000039254094063901	0.0000718414882230853
K00367; ferredoxin-nitrate reductase [EC:1.7.7.2]	0.000000018967885354294	0.0000000188289373278071	0.0000000100717945233562	0.0000000138541710054612	0.0000000233068378757849	0.0000000355194123771978	0.000000023094279831305	0.0000000109421468701012	0.0000000160987998276367	0.00000000630288510242001	0.0000000107428547829827	0.0000000186128831211837	0.0000000464876869668038
K00368; nitrite reductase (NO-forming) [EC:1.7.2.1]	0.00000169020356269827	0.00000188553404083924	0.000000710754941096143	0.00000113190240223923	0.00000225930064891193	0.00000432279617228828	0.00000260556120646022	0.00000103583694291534	0.00000153533928247865	0.000000576860841158325	0.00000101703684852546	0.00000171372747403876	0.00000186900670390501
K00370; nitrate reductase 1, alpha subunit [EC:1.7.99.4]	0.0000546285725735043	0.0000305199853961504	0.0000475199763622649	0.0000319316711769875	0.0000332730266985034	0.0000398876765247613	0.0000361905402182882	0.0000299797067324984	0.0000328271468114023	0.000026973224933379	0.0000237276536710822	0.0000299660481111048	0.0000443214743545425
K00371; nitrate reductase 1, beta subunit [EC:1.7.99.4]	0.0000152756898093749	0.00000422398490755655	0.0000118774019051266	0.00000349342387861191	0.00000567116264444521	0.00000726638063618218	0.00000560521460970582	0.00000301560328888937	0.00000408479361149274	0.0000018054898588761	0.00000267609874965407	0.00000434265824306459	0.00000996112151297168
K00372; nitrate reductase catalytic subunit [EC:1.7.99.4]	0.0000453542732225594	0.0000203249737558791	0.0000147281415829721	0.0000140961673767323	0.0000382747085005899	0.0000131799651370057	0.000020071657037107	0.00000824334144526323	0.00000614102345101068	0.000007844343961722	0.0000115994946361003	0.00000585579889959879	0.0000201841087965545
K00373; nitrate reductase 1, delta subunit	0.00000570519068645556	0.0000017897634229091	0.00000420583477102181	0.00000132675412704657	0.00000224259740934893	0.00000297598540363936	0.00000220947804531274	0.00000113325417730724	0.00000157276305181512	0.000000678011738930152	0.0000010604051449215	0.00000164519412229813	0.00000308362203083375
K00374; nitrate reductase 1, gamma subunit [EC:1.7.99.4]	0.00000724587541639885	0.00000291201774812827	0.00000838429207218631	0.00000459498280996288	0.00000741559198904769	0.00000722574468578983	0.00000637339488837064	0.00000501314399533147	0.00000500536499620818	0.00000427353610244966	0.00000299154576017473	0.0000104850811465871	0.0000119475874005669
K00375; GntR family transcriptional regulator / MocR family aminotransferase	0.000684281071996961	0.000760065661848939	0.000682153935665075	0.000779606074951923	0.000691380931879418	0.000759960507110825	0.000724041240604902	0.000741649824531761	0.000749392596984385	0.000741170484682155	0.000607334770150315	0.000519438612495073	0.00075535760978567
K00376; nitrous-oxide reductase [EC:1.7.2.4]	0.0000372583531892654	0.0000164229799355	0.0000841866981930222	0.0000507656878508839	0.000054144563243048	0.0000396343326896968	0.0000798356838114547	0.0000683006016316565	0.0000640377093312063	0.0000689278170686698	0.0000341524148179339	0.0002113237665707	0.0000203787563049426
K00378; hydroxylamine reductase [EC:1.7.-.-]	0.00141211554670539	0.00144372092745944	0.00141856268358534	0.00147154172741402	0.00143224674603878	0.00145283060387412	0.00143474226173463	0.00145170869264456	0.00144812871679727	0.00145547208049091	0.00112064323109744	0.00131036610773356	0.00143339720334312
K00380; sulfite reductase (NADPH) flavoprotein alpha-component [EC:1.8.1.2]	0.0000322656308960624	0.0000155970214580658	0.0000263092391060429	0.0000151016707059859	0.0000176007568349588	0.0000200287468879576	0.0000171154021347488	0.0000145433829752313	0.0000155142708824892	0.0000134906888642898	0.0000106462740077403	0.0000146575739989378	0.0000228704889683866
K00381; sulfite reductase (NADPH) hemoprotein beta-component [EC:1.8.1.2]	0.0000171276714514328	0.00000102474268030157	0.0000149232479815996	0.00000194977634938394	0.00000320713183772914	0.00000298365482880184	0.00000342154300004603	0.00000139165628296454	0.00000115272244576925	0.00000119341398880433	0.000000681589998444627	0.00000300309740330802	0.00000983351403796785
K00382; dihydrolipoamide dehydrogenase [EC:1.8.1.4]	0.000693842209882373	0.000671932004157513	0.000636979746621164	0.000580870463110055	0.000669616661187109	0.000599544064101974	0.000627093101298965	0.000622755332411011	0.000618687742241368	0.000619944301140278	0.000713199161476242	0.000872291323899759	0.000636837487250258
K00383; glutathione reductase (NADPH) [EC:1.8.1.7]	0.0000286500382249098	0.00000876420481426536	0.0000224045426163919	0.000011175269461499	0.0000164818934854173	0.0000160119816620718	0.0000147763276294676	0.0000092265040647606	0.00000993346075765137	0.00000755974367036491	0.0000122780625685	0.000017330139540517	0.0000284905220663551
K00384; thioredoxin reductase (NADPH) [EC:1.8.1.9]	0.00112504564158729	0.0011363669712321	0.00112942126307018	0.00114007813932341	0.00114496141238967	0.00111857316637456	0.00113457942982168	0.00111401939312726	0.00111128744486401	0.00111301743471255	0.00140553112243962	0.00105167269843799	0.00123791812537169
K00385; anaerobic sulfite reductase subunit C [EC:1.8.1.-]	0.00012358074709402	0.000135209147551092	0.00011195450318659	0.000145889039202998	0.000133955791110788	0.00013936318138212	0.00013768732586741	0.000135764583977354	0.000136697067243998	0.000135896966088059	0.000110468602799855	0.0000856172128991705	0.000106572697354833
K00386; [EC:1.8.2.-]	0.0000373191155725601	0.0000419525657992905	0.0000348272165168706	0.0000455941563623298	0.0000408737696772226	0.000043637454028116	0.0000427905725647806	0.0000426148851983945	0.0000429800610734019	0.0000426647692869432	0.0000344770893116978	0.0000269166766558784	0.0000328031228045156
K00387; sulfite oxidase [EC:1.8.3.1]	0.000000145419805983323	0.000000193680937968543	0.0000000427343878658466	0.0000000979134899341008	0.000000210399913401179	0.000000406601710044619	0.000000221012721891135	0.000000102427417717351	0.000000159643334299728	0.0000000536965225929458	0.000000106419179569077	0.000000153263675576574	0.000000169555081695599
K00389; putative membrane protein	0.0000118622880695237	0.0000142723139699629	0.0000127492422482825	0.0000149772973269467	0.0000128166349764798	0.0000154714240924989	0.0000142005462599317	0.0000141430266444009	0.0000145157103796443	0.0000140299539384767	0.0000111941900409352	0.00000967655686468981	0.0000112985714186594
K00390; phosphoadenosine phosphosulfate reductase [EC:1.8.4.8]	0.0000641197559967835	0.0000514158557520017	0.000057600670709058	0.0000284964200209678	0.0000526181758399228	0.0000276529908789813	0.0000329757403688646	0.0000259428532754975	0.0000238065631956464	0.0000257650790039281	0.0000247281800675014	0.0000351940432280346	0.0000904886150934196
K00392; sulfite reductase (ferredoxin) [EC:1.8.7.1]	0.0000136418697947324	0.0000164989984186148	0.0000135884624101654	0.0000163995200476062	0.0000158938845783471	0.0000210072177009675	0.0000169857383349802	0.000015847320522218	0.0000170555671298162	0.0000150190690123719	0.0000130427636142063	0.0000117141313503642	0.0000165620643337212
K00394; adenylylsulfate reductase, subunit A [EC:1.8.99.2]	0.00044481251789535	0.000550388237222524	0.000491154251780615	0.000616663787803141	0.000505367330114316	0.000604085057444771	0.000567884277574976	0.000593254373504334	0.000602575439718746	0.000593374115105275	0.000463885104990834	0.000391869692858302	0.000488375555951466
K00395; adenylylsulfate reductase, subunit B [EC:1.8.99.2]	0.000000141759670954045	0.000000178260093424163	0.00000128137377184558	0.00000119015440888939	0.00000238927461002254	0.00000170572212286233	0.00000111379108878972	0.00000130109735714606	0.000000935646036967486	0.00000121272703065217	0.000000556372816603815	0.00000215753745657416	0.00000538239706037243
K00397; anaerobic dimethyl sulfoxide reductase [EC:1.8.99.-]	0.0000000629749491674277	0.0000000620559020941399	0.0000000481059454590034	0.0000001430222226545	0.000000162560043488308	0.000000397205357155348	0.000000406686941587884	0.00000000520247143402139	0.0000000048858762236469	0	0	0.000000154838871409709	0.00000000864870792433338
K00399; methyl-coenzyme M reductase alpha subunit [EC:2.8.4.1]	0.000000000342873170842763	0.000000000428258973113271	0.000000000139294324594442	0.00000236089836429725	0.00000268656968487835	0.00000218892207683733	0.000000000928077368158174	0.00000691901836248186	0.00000129984465357222	0.00000577897715628658	0.00000866312214128001	0.00000127967834726627	0.00000230071033814739
K00400; methyl coenzyme M reductase system, component A2	0.00000389106547457345	0.00000465451911399033	0.00000393082633649916	0.00000711507162953912	0.00000729728502290436	0.00000677774791577405	0.00000393456801483016	0.0000125161593953671	0.00000556469502355117	0.0000111124337666682	0.0000139878898646238	0.00000422939050253434	0.00000765816515211379
K00401; methyl-coenzyme M reductase beta subunit [EC:2.8.4.1]	0	0	0	0.00000189486684815614	0.00000215610947290412	0.00000175610647174503	0	0.00000555393682777306	0.00000104319065423403	0.00000463886503531013	0.00000695396986317545	0.00000102684998803002	0.00000184659841241947
K00402; methyl-coenzyme M reductase gamma subunit [EC:2.8.4.1]	0	0	0	0.00000109435346971006	0.00000124523044194023	0.00000101421438261191	0	0.00000320759743300079	0.000000602479964827614	0.0000026791106994395	0.00000401616665330891	0.000000593042644851732	0.0000010664767193319
K00404; cytochrome c oxidase cbb3-type subunit I [EC:1.9.3.1]	0.0000103490797461238	0.00000150589737557992	0.00000676153959554542	0.00000123086836547231	0.00000399353337635392	0.00000403359166258398	0.0000025159083246236	0.000000991401122480443	0.000000586380830464983	0.000000941448561175947	0.000000456705266338078	0.00000153816524934333	0.00000206722316939164
K00405; cytochrome c oxidase cbb3-type subunit II	0.00000165706140092152	0.000000128410153615474	0.0000014122813352558	0.000000407333650057297	0.000000647734428717148	0.000000930660654500963	0.000000891902458133257	0.000000305072902733418	0.000000175597147231678	0.000000286270713735651	0.0000000921556414926827	0.000000615395624325938	0.000000746231803960618
K00406; cytochrome c oxidase cbb3-type subunit III	0.00000444466163802465	0.00000190288919097185	0.00000294420167649016	0.00000117461530391283	0.00000235708266368761	0.00000188080203256126	0.00000183102560482575	0.000000875573459189595	0.000000570671812683307	0.00000084530128060035	0.000000673047888369435	0.00000149609701966372	0.00000294495720901133
K00407; cytochrome c oxidase cbb3-type subunit IV	0.000000469388300992389	0.0000000253314240165215	0.0000003991500509191	0.000000084966071345024	0.00000014322195606276	0.00000018855936765301	0.00000017723079071514	0.0000000774692364690954	0.0000000442952422550599	0.0000000725701455236042	0.000000022424668652242	0.000000136973619275108	0.000000185595020413421
K00410; ubiquinol-cytochrome c reductase cytochrome b/c1 subunit	0.0000000843804823966195	0.0000000807831900980757	0.0000000646102571280542	0.000000185905490262567	0.000000211563200659607	0.000000516941524348027	0.000000531046443324239	2.80074972308152e-11	3.94546610796441e-11	1.46205974765593e-11	0	0.000000201553344871913	6.98404593796085e-11
K00411; ubiquinol-cytochrome c reductase iron-sulfur subunit [EC:1.10.2.2]	0.00000302874884350283	0.00000266351317757679	0.00000319516722540187	0.00000330746763168408	0.00000294105200853794	0.00000371531352885793	0.00000351120689843306	0.00000311149770147166	0.00000302342129040823	0.00000310167945997427	0.00000448627153713435	0.00000248324863269929	0.00000334136635832514
K00412; ubiquinol-cytochrome c reductase cytochrome b subunit	0.00000699234698458896	0.0000019410470899192	0.00000446733927609368	0.00000133914497840235	0.00000456354775200152	0.00000358324509900255	0.0000020669657639817	0.000000932018363121274	0.000000593528395408156	0.000000905964443527519	0.000000736859114072926	0.00000149525852247083	0.00000393433098268686
K00413; ubiquinol-cytochrome c reductase cytochrome c1 subunit	0.00000104677362381898	0.0000000979879361542237	0.000000920801837123365	0.000000399458443768634	0.000000675142074753265	0.000000826236285638991	0.000000731404556113236	0.000000348074253680759	0.000000207154401078655	0.000000323919109978459	0.000000143321401800805	0.000000620279290755552	0.000000901148262309635
K00423; L-ascorbate oxidase [EC:1.10.3.3]	0.000000614271232101351	0.000000112830048683382	0.000000521667950226367	0.000000291934416056068	0.000000419568968946421	0.00000071631854995659	0.000000689228572820011	0.000000129012006775919	0.0000000873137812536875	0.000000117290107226075	0.0000000476405071965466	0.000000396787205230602	0.000000409626968317506
K00425; cytochrome d ubiquinol oxidase subunit I [EC:1.10.3.-]	0.000241542763726425	0.000142614641207107	0.000274039913186922	0.00015741816833829	0.000234313376697045	0.000182410674130328	0.00022592423890433	0.000215752895201999	0.000208877492108258	0.000215355298811757	0.000101336612387596	0.000555737313090896	0.000131406669338855
K00426; cytochrome d ubiquinol oxidase subunit II [EC:1.10.3.-]	0.00019118316273085	0.000115578531919652	0.00021914855688739	0.000130578914557652	0.000187743666177993	0.000148523892123829	0.000183313983086908	0.000174917146925205	0.000169383029263331	0.000174749214194335	0.0000853271281006827	0.000438186624534839	0.000106412191270938
K00427; L-lactate permease	0.00000745407406029433	0.000000101204896405437	0.00000616384744110874	0.000000013639569145255	0.0000000987179385909798	0.000000234185927787821	0.000000368654488505664	0.0000000865822584585727	0.000000121723999317101	0.0000000452892026931462	0	0.000000215426344256285	0.000000257519448688332
K00428; cytochrome c peroxidase [EC:1.11.1.5]	0.0000188059162946916	0.000056069716843154	0.0000190184680436545	0.0000257681578912989	0.0000345393339505019	0.0000224972923264173	0.0000283205638177747	0.0000422226177062502	0.0000441896307919764	0.0000418773447757499	0.0000159931734569755	0.0000650825103166509	0.00003678196302393
K00432; glutathione peroxidase [EC:1.11.1.9]	0.000274737901689699	0.000254086249436424	0.000350834775499662	0.000327385267297401	0.000314974627622493	0.000297814781325346	0.000369532390922682	0.000346199518716774	0.000339220287629408	0.000347571709261313	0.000241363155053615	0.000556513594487686	0.000249075055698027
K00433; chloride peroxidase [EC:1.11.1.10]	0.00012555714687838	0.000128491535177842	0.000127852586859755	0.000114522345453329	0.000120363126089133	0.000109891383771989	0.000109442091819876	0.000105240960050756	0.000104397191990197	0.000105599023012583	0.0000891809048186469	0.0000759423419115635	0.000162842161230671
K00435; peroxiredoxin [EC:1.11.1.-]	0.00000135422666108353	0.00000176948191442853	0.000000413883499758609	0.000000885963966195872	0.00000194991026782315	0.00000366219952021073	0.00000192918535051825	0.000000981918456981536	0.00000149983317499163	0.000000529420872266542	0.000000997802368648191	0.00000141864511871112	0.00000169364844797739
K00436; hydrogen dehydrogenase [EC:1.12.1.2]	0.00000484736352038948	0.00000638869783204588	0.00000551017925916783	0.00000716579210023274	0.00000562705939196055	0.0000071066623705312	0.00000657887863521437	0.00000701107379988278	0.00000705324073732356	0.00000697658507871817	0.00000553007444304308	0.00000448144069129786	0.00000522191897378612
K00437; cytochrome-c3 hydrogenase [EC:1.12.2.1]	0.0000122614806594859	0.0000138849707322482	0.000011592122204907	0.0000151476315367422	0.0000134404439551153	0.0000145114081290805	0.0000141798138569979	0.0000141760564654439	0.0000143087464603168	0.000014193591706166	0.0000114369947183528	0.00000896720259341305	0.0000109422593914892
K00440; coenzyme F420 hydrogenase alpha subunit [EC:1.12.98.1]	0.00000000529547589441505	0.00000000711571977841022	0.00000000147096801866363	0.00000102306644362187	0.00000116784320519093	0.000000959281160274717	0.00000000715425886769929	0.00000299295387064207	0.000000567442668910616	0.00000249864216996905	0.00000374653460790909	0.000000557962350823042	0.00000100019847589452
K00441; coenzyme F420 hydrogenase beta subunit [EC:1.12.98.1]	0.0000260647753249798	0.0000341250068949397	0.0000290269555689893	0.0000395492903190766	0.0000325380308121066	0.0000386303794315964	0.0000343717660223162	0.0000425671487655585	0.0000376431176375992	0.0000414408004705493	0.0000367691370144913	0.0000241141500473155	0.0000336887522962742
K00442; coenzyme F420 hydrogenase delta subunit	0.00000000912947848766872	0.0000000122676057707654	0.00000000253597054357315	0.00000041957097603214	0.000000483843816671813	0.000000408040240621185	0.0000000123340477286959	0.00000121984721791235	0.000000238244418527753	0.00000101678984687748	0.00000152596362000608	0.000000233492210976568	0.000000414387689935667
K00443; coenzyme F420 hydrogenase gamma subunit [EC:1.12.98.1]	0.000000918604464052181	0.00000197647622881251	0.000000879338891041931	0.0000015394003241961	0.00000186650947887036	0.00000121020936011038	0.000000947069438707493	0.00000370119900240494	0.00000222595850426595	0.00000336473155256095	0.0000030926765390182	0.00000290968972907624	0.00000267176395338054
K00446; catechol 2,3-dioxygenase [EC:1.13.11.2]	0.000000617226636216895	0.000000384807713819673	0.000000384602596540222	0.000000300623326922568	0.000000507816456924172	0.00000103529230852821	0.000000747373473279459	0.00000018593677913028	0.000000273882349959175	0.000000102464539244041	0.00000017681621298943	0.000000419920771978685	0.000000458121019540381
K00448; protocatechuate 3,4-dioxygenase, alpha subunit [EC:1.13.11.3]	0.00000187243698363018	0.00000238774858450159	0.00000132881776693121	0.00000104828910466538	0.00000130158207114723	0.00000189388486683366	0.00000163706274349198	0.00000198195624274419	0.00000228254198942728	0.00000181427956652044	0.0000011046360568279	0.00000295130381685202	0.00000146027080704882
K00449; protocatechuate 3,4-dioxygenase, beta subunit [EC:1.13.11.3]	0.00000169408556987216	0.000000518399849564705	0.00000121256039422645	0.000000321618348756679	0.000000617618807336608	0.0000012516841456267	0.000000838482672359732	0.000000290530680157587	0.000000403511690919259	0.0000001679670561607	0.000000254846951570094	0.000000496262703596068	0.000000443579797226373
K00450; gentisate 1,2-dioxygenase [EC:1.13.11.4]	0.00000280809655932566	0.00000037254914674933	0.00000225997634582091	0.000000271632290752957	0.000000480539417813027	0.000000852722026261186	0.000000633995930293901	0.000000204942199691149	0.000000296986962992579	0.000000112604107324067	0.000000156287194071032	0.000000486823954466089	0.0000013439380152929
K00451; homogentisate 1,2-dioxygenase [EC:1.13.11.5]	0.00000274385674959646	0.00000104523187776331	0.00000217328760826885	0.00000115058939424493	0.00000205276041286671	0.00000276098820249116	0.00000190371516649706	0.00000100452763649481	0.00000107660474012158	0.000000732809411138226	0.000000850489569577036	0.00000193628981119349	0.00000505683768069881
K00452; 3-hydroxyanthranilate 3,4-dioxygenase [EC:1.13.11.6]	0.0000000478502550723284	0.0000000153221683714694	0.0000000388364586153583	0.0000000177342479968654	0.0000000228810261279491	0.0000000346690433994417	0.000000028665424740042	0.0000000121048469123267	0.00000001148848653407	0.00000000871147416586856	0.00000000594849131109559	0.0000000251091651898207	0.000000105182419666551
K00453; tryptophan 2,3-dioxygenase [EC:1.13.11.11]	0.000000933953357606756	0.000000253740726079884	0.000000786928053259073	0.000000304401341966677	0.000000428923228533183	0.000000548881817561851	0.000000465530836045739	0.000000172984783931588	0.000000214559781690853	0.000000110315258661569	0.000000105781301092588	0.000000489721963423032	0.00000227503457165517
K00455; 3,4-dihydroxyphenylacetate 2,3-dioxygenase [EC:1.13.11.15]	0.00000384663593087722	0.0000000709631175993503	0.00000321182963877655	0.000000120797802726172	0.00000025303619080658	0.000000290263623564113	0.000000324371677338031	0.000000153425614294242	0.000000132752206460371	0.000000125180056208193	0.0000000392704349655144	0.000000306511010973999	0.000000694311500227739
K00457; 4-hydroxyphenylpyruvate dioxygenase [EC:1.13.11.27]	0.00000644562283027455	0.000000899997689757693	0.00000528281742864182	0.00000108894652366296	0.0000018977467386997	0.0000025942687642244	0.00000201846435995226	0.00000107557475412947	0.00000100853779736993	0.000000855761379572378	0.00000159838836233897	0.00000182596696050963	0.00000457551394205562
K00459; nitronate monooxygenase [EC:1.13.12.16]	0.00013602737060847	0.000161276695136368	0.000133180217409628	0.000159830662498638	0.000148725748006731	0.000160523626902502	0.000154768689377288	0.00015936746002285	0.000162206696602663	0.000157985734182062	0.000120842395192231	0.000131102178175096	0.000154269258502136
K00460; arachidonate 15-lipoxygenase [EC:1.13.11.33]	0.00000012047801372535	0.00000000154181526560599	0.0000000996017012781243	0	0.00000000134629985851373	0.00000000328959998203742	0.00000000553630647546995	0.00000000374537187827687	0.00000000195414117118984	0.00000000318621082464964	0	0.00000000320588544082035	0.00000000345911264610806
K00462; biphenyl-2,3-diol 1,2-dioxygenase [EC:1.13.11.39]	0.000000671995422634229	0.000000447970106605618	0.000000393645126175224	0.00000027683975645224	0.000000577033439711669	0.00000101945809546665	0.000000588536386935232	0.000000288403542368616	0.000000402100758418496	0.000000168945037755658	0.000000258629591469986	0.00000044550966768056	0.000000589672104263818
K00463; indoleamine 2,3-dioxygenase [EC:1.13.11.52]	0.00000000746059556588342	0.0000000100250682819396	0.00000000207239116869031	0.00000000461589518417725	0.000000010504564309858	0.0000000199634163902782	0.0000000100793645462218	0.0000000054117555080957	0.00000000847070727202324	0.00000000282506852623607	0.00000000564662296871149	0.00000000750421896804907	0.00000000899662657277545
K00464; all-trans-8'-apo-beta-carotenal 15,15'-oxygenase [EC:1.14.99.41]	0.000000279296801215928	0.000000375178596404507	0.0000000777487254458833	0.000000173365770238921	0.000000393652646716651	0.000000748596882588927	0.000000379463793372285	0.000000202347961889243	0.000000316723538173554	0.000000105630577291632	0.000000211129761417808	0.000000281426484685661	0.000000336387896340923
K00466; tryptophan 2-monooxygenase [EC:1.13.12.3]	0.00000592968339541907	0.00000725451035388178	0.00000633185237811188	0.00000789267855873159	0.00000642760463066222	0.00000824151712986546	0.00000744122261832099	0.00000765276082406294	0.00000788758685254709	0.00000757439222168258	0.00000602037571875685	0.00000512839922320608	0.00000601075199813127
K00467; lactate 2-monooxygenase [EC:1.13.12.4]	0.000000530394226506097	0.000000712638825967795	0.000000147428038166562	0.000000330161927223843	0.000000747030183084816	0.00000141997170314381	0.000000731225779800136	0.000000384755672358818	0.000000601981480427308	0.000000200936660080058	0.0000004012843727166	0.000000533782634723997	0.000000639356597886242
K00468; [EC:1.13.12.-]	0.0000000396688915328762	0.0000000446033164368836	0.0000000146079422358946	0.0000000204984183314754	0.0000000467220686095752	0.0000000888326998432132	0.0000000450611946567577	0.0000000241079748535733	0.0000000377230337238265	0.0000000125849515722276	0.0000000250757079947422	0.000000033498945661976	0.0000000401402193276408
K00470; [EC:1.14.1.-]	0.00000295517724948621	0.000000041884086861361	0.00000244167252286829	0.00000000335200219841858	0.0000000383988349770092	0.0000000918899412797528	0.000000143708898510487	0.0000000366672798736457	0.0000000507539890652087	0.0000000195811751367521	0.00000000191581349941657	0.0000000828563109930133	0.0000000878069590487584
K00471; gamma-butyrobetaine dioxygenase [EC:1.14.11.1]	0.000000103514378620142	0.00000000853597261623888	0.0000000843125412723271	0.0000000125295170747209	0.0000000165531091879801	0.0000000391268470457846	0.0000000395196634787696	0.0000000101025263097997	0.00000000352884086286909	0.00000000931248218170928	0.00000000130640962621234	0.0000000167326217156719	0.00000000485891191650395
K00472; prolyl 4-hydroxylase [EC:1.14.11.2]	0.000000124423900226076	0.0000000453198493460315	0.000000148736400348562	0.000000117717092174539	0.000000111691934400961	0.0000000724792007259408	0.0000000925029090851495	0.0000000270307485113185	0.0000000309052457436601	0.0000000169089381095449	0.00000000251811527544261	0.000000176478815493068	0.00000123652549798908
K00476; aspartate beta-hydroxylase [EC:1.14.11.16]	0.0000000973422409368165	0.00000000165177963105514	0.0000000803525559909812	0.000000000431195658569505	0.00000000172071157834881	0.00000000404577743082526	0.00000000560285146861705	0.00000000132768178753894	0.00000000180899571628507	0.000000000724542669041323	0.000000000157082778522023	0.00000000311810088619746	0.00000000303533341606334
K00477; phytanoyl-CoA hydroxylase [EC:1.14.11.18]	0.000000000974413560471854	0.00000000119902963056868	0.000000000420337918623925	0.00000000111084635371045	0.00000000173323467024408	0.00000000372547218324326	0.00000000289579499599557	0.00000000145299896797021	0.000000000756770739297931	0.0000000012646110125763	0.000000000504467797238355	0.00000000142743563106264	0.000000000803756230032076
K00478; [EC:1.14.11.-]	0.000000352100027964109	0.000000473046250653264	0.0000000979184787904617	0.000000218228128682459	0.000000496031145063645	0.000000943008297158951	0.000000476881636824028	0.000000256323427350366	0.000000399508528346351	0.000000134373948469846	0.000000266314719646523	0.000000354495804378693	0.000000424312743522857
K00479; Rieske 2Fe-2S family protein	0.00000158380191888304	0.000000656894904391016	0.00000112472954455505	0.000000497766095183724	0.000000903767630696402	0.00000173642098915865	0.00000120079176556866	0.000000413770115345209	0.000000520360680885951	0.000000264375220893959	0.000000332959099020519	0.000000733892438608003	0.000000707903642782908
K00480; salicylate hydroxylase [EC:1.14.13.1]	0.0000287877397035726	0.0000307584880509414	0.0000283815271855051	0.0000323835035215591	0.0000276825594156316	0.000033832071693124	0.0000313901939961171	0.0000306907306075004	0.0000314858520316488	0.0000304096218050766	0.0000244294916005556	0.0000208087292733689	0.0000245514646086103
K00481; p-hydroxybenzoate 3-monooxygenase [EC:1.14.13.2]	0.00000862909152967081	0.00000874808810973663	0.0000088261949786363	0.00000969797339935959	0.00000793730754148427	0.0000104032794308749	0.00000962472577645357	0.00000921322076139493	0.0000094530829851005	0.00000913628980130339	0.00000719247365541333	0.00000638704848028583	0.0000076289285260946
K00483; 4-hydroxyphenylacetate-3-monooxygenase large chain [EC:1.14.14.9]	0.00000803460047402897	0.000000641054369471376	0.00000650168244889175	0.000000431516998172593	0.000000782720695740494	0.00000143706308784544	0.00000116817795891538	0.000000383528075774955	0.000000542647121112572	0.000000213846728435167	0.000000261050493625635	0.000000826196716495735	0.00000195086268719658
K00484; 4-hydroxyphenylacetate-3-monooxygenase small chain [EC:1.14.14.9]	0.0000023118456687306	0.000000043034031980017	0.00000191768370951061	0.0000000473085784718301	0.00000012140297501689	0.000000149533739017065	0.000000160642671854798	0.0000000839801656194368	0.000000078322306901791	0.0000000660692149444776	0.0000000253696461682908	0.00000014403177517782	0.000000226399946023394
K00485; dimethylaniline monooxygenase (N-oxide forming) [EC:1.14.13.8]	0.000000552005053892264	0.00000052379038321863	0.000000253241380251534	0.000000289921368682831	0.000000590879796869312	0.000001159254356422	0.000000683268449282108	0.000000279931292817359	0.000000421040915345023	0.00000015173201750664	0.000000278717959417408	0.000000442895465070071	0.000000467101720056717
K00486; kynurenine 3-monooxygenase [EC:1.14.13.9]	0.0000000169733532196437	0.00000000719159006229589	0.0000000128084699848614	0.00000000587737827026239	0.00000000714748736045504	0.0000000283051024920929	0.0000000463703652587343	0.0000000129934802879961	0.0000000113824590592772	0.000000010354607538442	0.00000182805666735507	0.00000000731034661836898	0.0000000338600058142144
K00491; nitric-oxide synthase, bacterial [EC:1.14.13.39]	0.000001033210855528	0.000000919507722218209	0.000000797955626175359	0.00000142130991950528	0.00000165400557723623	0.000000691318519453314	0.00000125653921815271	0.000000778411071933878	0.000000984291027708384	0.000000576265426133944	0.000000768568791470679	0.00000123578675506539	0.00000459196021511487
K00492; [EC:1.14.13.-]	0.00000494897617002935	0.00000303621149332117	0.00000314594224711905	0.00000232335088439484	0.00000384629687018655	0.00000599951834425247	0.00000412453952926239	0.00000181418532707731	0.00000260452089389348	0.00000107651971232442	0.00000324008270083453	0.00000299838455117948	0.00000592448231664718
K00493; unspecific monooxygenase [EC:1.14.14.1]	0.00000510139574829266	0.0000012502621701766	0.00000285376905820794	0.000000562739869422783	0.00000257894695081055	0.00000252299252408774	0.000000776094163432634	0.00000037709549661171	0.000000324655485394931	0.000000289182711792478	0.000000867469229422386	0.000000912879969935108	0.00000296256141483268
K00494; alkanal monooxygenase alpha chain [EC:1.14.14.3]	0.000000000357930733381842	0.000000000480964289066486	9.942537218549e-11	0.000000000221452930117468	0.000000000503968667659441	0.000000000957768077129809	0.000000000483569215378709	0.000000000259635253082714	0.000000000406392015136551	0.000000000135535942207303	0.00000000027090329216664	0.00000000036002361674375	0.000000000431623604137128
K00495; [EC:1.14.14.-]	0.0000000341775926854007	0.000000003090892365166	0.0000000276901996371699	0.00000000407534231900935	0.00000000559084273680216	0.0000000130107028248522	0.0000000124609115152749	0.00000000359934865571734	0.00000000148075399385273	0.00000000324495785955014	0.000000000643652387237199	0.00000000554727728234233	0.00000000193747174725335
K00496; alkane 1-monooxygenase [EC:1.14.15.3]	0.00000812985564498213	0.00000841033298989542	0.00000739748198264789	0.00000801920759329737	0.00000767292161980431	0.0000110884626279394	0.00000864481640086635	0.00000803395242904235	0.00000874730949343911	0.0000074984327784946	0.00000648551072690869	0.00000596825891507203	0.0000068124780371443
K00499; choline monooxygenase [EC:1.14.15.7]	0.00000000524307010650278	0.00000000516655351855583	0.00000000400512978439386	0.0000000118943177414856	0.0000000135341705835974	0.0000000330699041726441	0.000000012282575417772	0	0	0	0	0.0000000128913332800715	0
K00500; phenylalanine-4-hydroxylase [EC:1.14.16.1]	0.00000135861331249647	0.000000182451685665602	0.00000130872836670971	0.000000576675562265858	0.000000855410043826098	0.000000636944077642704	0.000000630545554404839	0.000000418844979052607	0.000000325705891783987	0.000000361097095609267	0.000000142684313205744	0.000000989473831823933	0.00000453015677885507
K00505; tyrosinase [EC:1.14.18.1]	0.0000000321893754978491	0.0000000274417265676152	0.0000000266299493994385	0.0000000577899977823627	0.0000000630794922622932	0.000000136388997651344	0.000000137658054543204	0.00000000539179827945762	0.00000000672923737093187	0.00000000331109678755245	0.00000000315577095936978	0.0000000639224613601463	0.0000000956750430139663
K00507; stearoyl-CoA desaturase (delta-9 desaturase) [EC:1.14.19.1]	0.0000012662441106121	0.000000299900086615983	0.000000977304332126123	0.000000500995671594858	0.00000105768834695943	0.00000104332865435896	0.000000744082877815964	0.000000579184186298935	0.000000449692036247421	0.000000505455645534191	0.00000245116578056774	0.000000817579249396135	0.0000014933649464815
K00508; linoleoyl-CoA desaturase [EC:1.14.19.3]	0.00000493512959934884	0.00000422135645110087	0.00000237150589619364	0.00000195533648686659	0.00000446410319675497	0.00000844149543419847	0.00000432557893896988	0.00000233633301247161	0.00000359327960943308	0.00000124304004610804	0.00000237463427654665	0.00000323064471322407	0.00000390212827672613
K00510; heme oxygenase [EC:1.14.99.3]	0.00000675031578424822	0.00000381474264399287	0.00000140180593259324	0.00000258326050914444	0.00000688105611597193	0.0000026664265404071	0.00000366005626713408	0.00000150738610544032	0.00000136092579768084	0.00000133237636453608	0.00000224547585374697	0.000000912632022953808	0.00000275598275695887
K00514; zeta-carotene desaturase [EC:1.3.5.6]	0.0000000367207853546357	0.0000000418182155239315	0.0000000206427699447496	0.000000054844914723199	0.0000000692162456793912	0.0000000384372026104925	0.0000000547450572092771	0.0000000352223374869915	0.000000044667891676742	0.000000026135767810596	0.000000036926768042154	0.0000000414246799138956	0.000000069142777609281
K00517; [EC:1.14.-.-]	0.0000221935147583731	0.0000263875014770687	0.00000827602609453768	0.0000138410071633383	0.0000289042121994861	0.0000530139015254726	0.0000288706410950378	0.0000143549369390091	0.0000221918794292243	0.0000076476248948922	0.0000151012320850646	0.0000216217367629945	0.0000337429358248923
K00518; superoxide dismutase [EC:1.15.1.1]	0.0000000542772898067705	0.0000000698701204693828	0.0000000193314720024075	0.0000000465320624244968	0.0000000834912417930747	0.000000119672173181452	0.0000000745117441338965	0.0000000435255318228919	0.0000000630751792886015	0.0000000261786548702436	0.0000000450215576369418	0.0000000561922604020352	0.000000076020711599266
K00520; mercuric reductase [EC:1.16.1.1]	0.0000720379114064098	0.0000540619031247686	0.0000449887990120162	0.0000312593952120485	0.0000602602431293518	0.0000472655783024401	0.0000346227642015689	0.0000373266432475646	0.0000376302144770287	0.0000363963433485171	0.0000710236766898149	0.000046230567720149	0.0000560753537656017
K00523; CDP-4-dehydro-6-deoxyglucose reductase [EC:1.17.1.1]	0.00000356462736541473	0.000000437846565626543	0.0000026615322203488	0.000000240883717405143	0.000000616816911552835	0.000000678552112068746	0.000000574360108967663	0.000000267803455403041	0.00000027338347887672	0.000000196951377857924	0.000000218956665056582	0.000000293790048978292	0.000000382133020510991
K00525; ribonucleoside-diphosphate reductase alpha chain [EC:1.17.4.1]	0.0010693576639452	0.000695063930314286	0.0010786799502201	0.000681487264777558	0.000981923574581471	0.000762576246987007	0.000857730753008569	0.000767885252138874	0.000737988539941303	0.000768712746512066	0.000979367311398951	0.00155290173900594	0.000826331546068168
K00526; ribonucleoside-diphosphate reductase beta chain [EC:1.17.4.1]	0.000250633452729996	0.000158513669417044	0.000248719893521528	0.000186315073964279	0.000227191934953702	0.000210923227263912	0.000219144081055157	0.000191515744352195	0.000188603778988021	0.000190077670613118	0.000356150585882448	0.000320317376580318	0.000165721525629633
K00527; ribonucleoside-triphosphate reductase [EC:1.17.4.2]	0.00237017556023727	0.00245547980249172	0.00242179593924698	0.00251129853790283	0.00242217790179166	0.00245713464420937	0.00248667432046655	0.00249009942558047	0.00248508845893471	0.0024934286674733	0.00246907432011368	0.00244219298853488	0.00244981728588473
K00528; ferredoxin--NADP+ reductase [EC:1.18.1.2]	0.000512382583419788	0.000568023569652179	0.000492424013518348	0.000550603904884367	0.000515689750103306	0.000547132626342134	0.000528351770994342	0.000537232403451644	0.00054443083458349	0.000535883051331205	0.000761016917712068	0.000400014396035535	0.000564052707654387
K00529; ferredoxin--NAD+ reductase [EC:1.18.1.3]	0.0000122845051078163	0.0000100775932633588	0.0000109145559100475	0.0000102855995506709	0.0000107115018371623	0.0000137613089626346	0.0000117074454979773	0.00000932733067980008	0.00000991573421265713	0.00000881573840062437	0.00000989342153956355	0.00000778256794812953	0.0000119864317594307
K00531; nitrogenase [EC:1.18.6.1]	0.000000901128425081046	0.000000128509951974017	0.000000952168113144229	0.000000425552266457866	0.000000500378312441636	0.000000278752873123795	0.000000380025900741584	0.000000559112263528338	0.000000315161207398007	0.00000056369610056627	0.000000612979826626982	0.000000526548471518917	0.00000245866014567028
K00532; ferredoxin hydrogenase [EC:1.12.7.2]	0.0000738097670073647	0.0000679467470945154	0.0000631044903384512	0.0000607067533045471	0.0000699083752227656	0.0000564205200300433	0.0000588594011222138	0.0000541812414593808	0.0000528552385236924	0.0000546056969722711	0.0000474380120216681	0.000038364536057149	0.0000837356454222312
K00533; ferredoxin hydrogenase large subunit [EC:1.12.7.2]	0.000355922059563512	0.000436851332366493	0.000380133511906146	0.000483782323001235	0.000394890778194502	0.000471612857060862	0.000446042487669368	0.000464986904476823	0.000473097333594906	0.000465536982684269	0.000365368881210904	0.000305253799480851	0.000365230969829802
K00534; ferredoxin hydrogenase small subunit [EC:1.12.7.2]	0.000000045806628910563	0.0000000805457357509978	0.000000472138345545799	0.000000366876657213799	0.000000699526845377576	0.000000611864414283858	0.000000447966518821689	0.000000352149156654936	0.000000251041024507549	0.000000329420420080348	0.000000151623581744062	0.000000623725568302323	0.00000133308798385311
K00535; [EC:1.18.-.-]	0.000000014756925491335	0.0000000285140629081647	0.000000223578955857787	0.000000286396676700263	0.000000490653716341533	0.000000365195578913856	0.000000169930389518613	0.000000510554136026187	0.00000020403765803294	0.000000447349348156362	0.000000470373058862056	0.000000384639880075881	0.000000850198482276911
K00537; arsenate reductase [EC:1.20.4.1]	0.0000980781319377545	0.0000881795555143352	0.0000956997773414047	0.0000837825927969825	0.0000887431097332463	0.0000785254381043273	0.0000807354436803696	0.0000752054676059986	0.0000745163907964285	0.0000748971105412341	0.0000652654884189609	0.0000591506431012763	0.000132251138168083
K00540; [EC:1.-.-.-]	0.000541958540763396	0.000532306906452743	0.000508538373766221	0.000482441942309326	0.000545014647382808	0.000526741465772645	0.000524578717073017	0.000509677282140857	0.000519951305854819	0.000498803847441667	0.000567930219985865	0.000619964210885509	0.000543832669612874
K00544; betaine-homocysteine S-methyltransferase [EC:2.1.1.5]	0	0	0	0.000000000873123116744387	0	0	0	0	0	0	0	0	0
K00545; catechol O-methyltransferase [EC:2.1.1.6]	0.000000566386894095117	0.00000076105836117521	0.000000157351534706936	0.00000035049867425342	0.000000797528297124936	0.0000015157261635104	0.000000765423952650606	0.000000410812672318502	0.000000643021268355884	0.000000214454246687563	0.0000004286417351784	0.00000056976314122076	0.000000682944415852604
K00547; homocysteine S-methyltransferase [EC:2.1.1.10]	0.00021439809959403	0.000246375484570771	0.000205674838239831	0.000254321237268449	0.00022274831653753	0.000245614656760659	0.000236030965616416	0.000239419842979869	0.000243054459276455	0.000238689869329615	0.000195515034030892	0.00016267898829225	0.000221454064182882
K00548; 5-methyltetrahydrofolate--homocysteine methyltransferase [EC:2.1.1.13]	0.00164337749941762	0.00168005548927383	0.0017223547378516	0.00170051299509105	0.00167281127686389	0.0017140049589135	0.00169325908644516	0.00172822007105691	0.0017353491003003	0.0017310746304588	0.00127925935773311	0.00176206433632646	0.0016586804417851
K00549; 5-methyltetrahydropteroyltriglutamate--homocysteine methyltransferase [EC:2.1.1.14]	0.000413275123941129	0.000426430559302904	0.000447016813664477	0.000494105921273603	0.000419851580843069	0.000489457672431529	0.000481503307010825	0.000482666787772493	0.000488168103478271	0.000480304450466606	0.000920648670255617	0.00039405726584107	0.000474138789078982
K00551; phosphatidylethanolamine N-methyltransferase [EC:2.1.1.17]	0.000000553891350912967	0.0000000860604545793024	0.000000395332401645046	0.000000177502426063595	0.000000312769924700689	0.00000035548376017442	0.000000348334263063071	0.000000116874545131064	0.0000000886029336124901	0.000000131666508648628	0.00000011337841381972	0.000000304862619971959	0.00000089492613769794
K00554; tRNA (guanine37-N1)-methyltransferase [EC:2.1.1.228]	0.000535104504904598	0.000541881522300582	0.000552661776803411	0.000557977899230741	0.00054850285569136	0.000553891501313951	0.000560520731222466	0.000557990555042466	0.000557988254915923	0.00055822665486512	0.000616244240995884	0.000570776132518336	0.000555077846110667
K00555; tRNA (guanine26-N2/guanine27-N2)-dimethyltransferase [EC:2.1.1.215 2.1.1.216]	0	0	0	0.000000887996792283899	0.00000101042365990775	0.000000822969125949939	0	0.00000260275707098311	0.0000004888733768295	0.00000217392439748563	0.00000325885849876342	0.000000481215604365398	0.00000086537661918602
K00556; tRNA (guanosine-2'-O-)-methyltransferase [EC:2.1.1.34]	0.00000495308979947889	0.00000038426612731532	0.00000639640962725837	0.00000237901718986417	0.00000491855850435673	0.00000365231645018408	0.00000244837951372133	0.00000276565149492724	0.00000199581365769775	0.0000025668519377584	0.00000116067589563438	0.00000442615901505405	0.00000980191586296683
K00557; tRNA (uracil-5-)-methyltransferase [EC:2.1.1.35]	0.00000938474262496188	0.00000017120800923611	0.00000790275573550898	0.000000435651611653729	0.000000905912488819793	0.000000807334772518282	0.000000830208511163049	0.000000669517259630327	0.000000496605216977391	0.000000602810698494373	0.000000284710311406372	0.000000988422428218826	0.0000022281447490948
K00558; DNA (cytosine-5-)-methyltransferase [EC:2.1.1.37]	0.00141917955113739	0.00141531013920723	0.00127228393050559	0.00127454057429576	0.00137070850666025	0.00120089630803623	0.00128821183155261	0.00125860326127185	0.00124137537853954	0.00126068946319599	0.00130406255589327	0.00131373812321732	0.00146427835768212
K00560; thymidylate synthase [EC:2.1.1.45]	0.000469687458633691	0.000466553193559081	0.000483156697396921	0.000467616775735299	0.000474145893239159	0.000465437305266716	0.000486468919436309	0.000481424852850722	0.000479592129956697	0.000481456535675533	0.000555579637221247	0.000567966689599422	0.000436387729901173
K00561; 23S rRNA (adenine2085-N6)-dimethyltransferase [EC:2.1.1.184]	0.00000169534999638022	0.000000764157793620313	0.00000123186526273384	0.00000151917965354564	0.0000015310162601127	0.000000860088497867318	0.00000136409939221789	0.000000873997470953375	0.000000955603201778477	0.000000764191800544375	0.000000958233995156109	0.0000012270898508232	0.00000335183099317139
K00563; 23S rRNA (guanine745-N1)-methyltransferase [EC:2.1.1.187]	0.0000599162546955657	0.0000367249844502327	0.000041206250979617	0.0000241296819917639	0.0000392087898369299	0.0000231845360365042	0.0000259873000852364	0.0000204362270862189	0.0000186142433661776	0.0000201356459623182	0.0000801231145398432	0.0000217147556059651	0.0000718817278391355
K00564; 16S rRNA (guanine1207-N2)-methyltransferase [EC:2.1.1.172]	0.0000741180515085177	0.0000583470681203175	0.000067922944929752	0.0000431792608342649	0.0000569814790182637	0.0000406271192532802	0.0000440328796734575	0.0000380104590057835	0.000036930786004048	0.0000377176945818381	0.0000552786294767525	0.0000323434363057934	0.0000934105432610512
K00566; tRNA-specific 2-thiouridylase [EC:2.8.1.-]	0.00095449728990416	0.000852734756981367	0.000888054058921634	0.00082832818385222	0.000911441879571783	0.000883210129967468	0.000835393851245354	0.000820706069454225	0.000817058133590381	0.000822125333219625	0.000621417338631254	0.000868785844617806	0.000817293802885288
K00567; methylated-DNA-[protein]-cysteine S-methyltransferase [EC:2.1.1.63]	0.000219109180852201	0.000191325902984295	0.000206698533943773	0.000171291937741496	0.000202420906374979	0.000177096292776627	0.000180446947278913	0.000174786933342535	0.000171750636146878	0.00017469065215562	0.000204684202916528	0.000214747268112673	0.00022530899992868
K00568; 2-polyprenyl-6-hydroxyphenyl methylase / 3-demethylubiquinone-9 3-methyltransferase [EC:2.1.1.222 2.1.1.64]	0.00000725858950702135	0.000000476167681101439	0.00000624611357974631	0.00000112392096303403	0.0000018122034630053	0.00000218858019643536	0.00000209598549962523	0.00000101783079792167	0.000000752217754972214	0.000000923272968313234	0.000000606840350714873	0.0000017848412591625	0.00000361424661817719
K00569; thiopurine S-methyltransferase [EC:2.1.1.67]	0.000000839902032969083	0.0000000364987504819851	0.000000742547320650548	0.00000021165856134144	0.000000436499336320939	0.000000360125091029643	0.000000256496130896521	0.000000280389320465247	0.00000018309090566527	0.000000260353670886942	0.000000103441358586264	0.000000397582667686298	0.000000786231826926852
K00570; phosphatidyl-N-methylethanolamine N-methyltransferase [EC:2.1.1.71]	0.00000291995266536159	0.00000329195998191098	0.00000292842854888372	0.0000027230882319181	0.00000292615149617264	0.00000289461835707129	0.00000285676207129495	0.00000240523901997613	0.00000239714891351903	0.0000024083395595639	0.0000020182641950374	0.00000194586100942	0.00000405510989369057
K00571; site-specific DNA-methyltransferase (adenine-specific) [EC:2.1.1.72]	0.0000913043805348731	0.0000588054339285708	0.0000763523878363628	0.0000470246731861664	0.0000760423833082452	0.0000522118449975072	0.0000553367088006805	0.0000460641704230151	0.0000442394025094672	0.000045598770141259	0.0000581224304005163	0.0000883706149942062	0.0000893464999211886
K00573; protein-L-isoaspartate(D-aspartate) O-methyltransferase [EC:2.1.1.77]	0.000013751052778644	0.00000992400382046298	0.0000144568994679412	0.000011470013459195	0.0000146424622156074	0.0000139202504321085	0.0000119143288585523	0.0000114619809683313	0.00000970500407581116	0.0000110299853253136	0.00000871631114218013	0.0000112184758625898	0.0000216787926565142
K00574; cyclopropane-fatty-acyl-phospholipid synthase [EC:2.1.1.79]	0.000099421562648697	0.0000922350980189481	0.0000827204429545775	0.0000932906269555305	0.0000984849025947134	0.000111111915615154	0.000100950118796232	0.0000862525276512284	0.0000904800667864008	0.000082787995486765	0.000273324822681259	0.0000628412948411715	0.0000906409703938386
K00575; chemotaxis protein methyltransferase CheR [EC:2.1.1.80]	0.000529208306226666	0.000534291554063228	0.000504785838651379	0.000426198555180284	0.00048730645012065	0.000407611346349499	0.000409302763791481	0.000394109692540443	0.000385872617034903	0.000396275026805927	0.000338199538958058	0.000299229746902477	0.000703274585295055
K00577; tetrahydromethanopterin S-methyltransferase subunit A [EC:2.1.1.86]	0.000000549342215776278	0.000000261933487280774	0.000000153564723650149	0.000000998748586785673	0.00000145111326152197	0.000000886761393606228	0.00000023329935202914	0.00000253283001953737	0.000000518148025557948	0.00000212496593615182	0.00000324288428499735	0.000000507960157143668	0.00000108432474663667
K00578; tetrahydromethanopterin S-methyltransferase subunit B [EC:2.1.1.86]	0	0	0	0.000000203973943302293	0.000000232095543709381	0.000000189037009248996	0	0.000000597856465067748	0.000000112294809298748	0.000000499353078354858	0.000000748563761077695	0.000000110535809649215	0.000000198778062027668
K00579; tetrahydromethanopterin S-methyltransferase subunit C [EC:2.1.1.86]	0	0	0	0.000000541482015461145	0.00000061613537863046	0.000000501829494040786	0	0.00000158710724723103	0.000000298104839669626	0.00000132561398243692	0.00000198718428191004	0.0000002934352889417	0.000000527688703339356
K00580; tetrahydromethanopterin S-methyltransferase subunit D [EC:2.1.1.86]	0.000000000300742683619704	0.000000000296353689474452	0.00000000160814068588732	0.000000565222876516141	0.000000647448807108543	0.000000526385187014346	0.00000000478862285904195	0.00000164657058819638	0.000000312316200740114	0.00000137586467626589	0.00000205687984850037	0.000000312600172787811	0.000000564812693252553
K00581; tetrahydromethanopterin S-methyltransferase subunit E [EC:2.1.1.86]	0	0	0	0.000000712727289902902	0.000000810989997979161	0.000000660534542364129	0	0.00000208903456588651	0.000000392381368943023	0.00000174484328967978	0.00000261563713538518	0.00000038623505911121	0.000000694571802395204
K00582; tetrahydromethanopterin S-methyltransferase subunit F [EC:2.1.1.86]	0	0	0	0.0000000905794140770052	0.000000103067470377445	0.0000000839463181396024	0	0.000000265492187047292	0.0000000498671441336759	0.000000221749447613996	0.000000332417296934882	0.0000000490860190789903	0.00000008827206111883
K00583; tetrahydromethanopterin S-methyltransferase subunit G [EC:2.1.1.86]	0	0	0	0.000000172388880686064	0.000000196155892975933	0.000000159764908718658	0	0.000000505279278104721	0.0000000949061246179704	0.000000422028994738597	0.000000632649772834408	0.0000000934195034554775	0.000000167997573921048
K00584; tetrahydromethanopterin S-methyltransferase subunit H [EC:2.1.1.86]	0.0000000856242298643865	0.0000000267124254706693	0.000000106043823143507	0.00000103910189979356	0.0000011823614158629	0.000000931599436062762	0.000000059772313891288	0.00000287955194379873	0.000000558137600153582	0.00000240068267965428	0.00000358771223974118	0.00000064874549268696	0.00000185827179577618
K00586; diphthine synthase [EC:2.1.1.98]	0.0000000023139517908588	0.00000000310933952921346	0.000000000642765475464167	0.000000672006796022761	0.000000766284456090445	0.000000627660966474468	0.00000000312617986546588	0.00000197236576926064	0.000000376688256301032	0.00000164252591706334	0.00000246269436450499	0.000000365719812951511	0.00000066493248101699
K00587; protein-S-isoprenylcysteine O-methyltransferase [EC:2.1.1.100]	8.33715278423536e-11	8.21548161232964e-11	6.36866916804511e-11	0.000000000189134881397097	0.000000000215210641229856	0.000000000525853818558339	0.000000000540303390247487	0	0	0	0	0.000000000204988705024475	0
K00588; caffeoyl-CoA O-methyltransferase [EC:2.1.1.104]	0.00000944309805278232	0.0000106367334510866	0.0000132453348539225	0.0000120931922336556	0.0000113528933631163	0.0000107012419105947	0.0000137390343599543	0.0000139236940370581	0.0000138233249238822	0.0000139810032844682	0.00000873183209697425	0.0000231106188122942	0.0000101999805941108
K00590; site-specific DNA-methyltransferase (cytosine-N4-specific) [EC:2.1.1.113]	0.00000599649142108147	0.00000599042448934784	0.0000111710960023851	0.0000088206379281762	0.00000842759743166104	0.00000730411019818813	0.0000116238375997989	0.0000115222141764303	0.0000112799767165264	0.0000115792109829787	0.00000611851200958726	0.0000263486783383602	0.00000490025679424811
K00594; xylitol oxidase [EC:1.1.3.41]	0.0000000715649490395253	0.0000000857966045764578	0.0000000242146403968146	0.0000000397762078725211	0.0000000901543476902041	0.000000171626587170147	0.0000000874795413038581	0.0000000464639513850538	0.0000000723900105473784	0.0000000243631631397477	0.0000000481718884911425	0.0000000646561322092687	0.0000000769733976189082
K00595; precorrin-6Y C5,15-methyltransferase / precorrin-8W decarboxylase [EC:2.1.1.132 1.-.-.-]	0.000439513884780375	0.000464281581124594	0.00043393533075165	0.000477155755733801	0.000454944872677107	0.000495295359680756	0.000462930029941435	0.000483625861030151	0.000489509336550373	0.000483423066366116	0.000357379263080425	0.000435734648739253	0.00037980208277828
K00596; 2,2-dialkylglycine decarboxylase (pyruvate) [EC:4.1.1.64]	0.00000016087277387842	0.000000175264562719088	0.0000000630554953792417	0.0000000887816162223795	0.000000190434447519141	0.000000368292578259197	0.000000193243627472782	0.0000000927894476164093	0.000000144565844127412	0.0000000486447528677463	0.0000000960490052841142	0.000000139312100664799	0.000000153880772715187
K00598; trans-aconitate 2-methyltransferase [EC:2.1.1.144]	0.0000145055188183861	0.00000898016334650517	0.0000139824933277664	0.0000100977638049535	0.0000100040738683739	0.0000120674202998703	0.0000114058078098944	0.0000102298376373498	0.0000100975723444634	0.00000995556798835711	0.0000487423755030103	0.00000815721179996114	0.0000174495389331875
K00599; [EC:2.1.1.-]	0.00117281968961822	0.0012578788680132	0.00118797541164117	0.00135806904519588	0.00123323221573995	0.00138272293982409	0.00131427626217844	0.00131675217163628	0.00133760559070794	0.00131327735092065	0.00149609757409193	0.00106432405549545	0.00115084567631046
K00600; glycine hydroxymethyltransferase [EC:2.1.2.1]	0.000992782680835719	0.000982415647544169	0.000990270788393677	0.000979952215406708	0.000996226695665314	0.000970652902243398	0.000987929323414781	0.0009830210361858	0.000976411899717083	0.000983558095776268	0.000819085588881364	0.00104093915338595	0.000995947703488266
K00602; phosphoribosylaminoimidazolecarboxamide formyltransferase / IMP cyclohydrolase [EC:2.1.2.3 3.5.4.10]	0.00102163893454597	0.00100507097298821	0.00106855741786551	0.00102903109262666	0.00105604300705801	0.00102024998732352	0.00106797160851244	0.00104339370217938	0.0010382894067276	0.00104495283575444	0.00115613227952909	0.00121536702990762	0.00101934869855509
K00603; glutamate formiminotransferase [EC:2.1.2.5]	0.00014056520610684	0.000110106142331707	0.000072925521503721	0.0000372520094281421	0.0000972782290904883	0.0000605422146332854	0.0000387836785008327	0.0000446197854197294	0.0000434452145188587	0.0000447210103880788	0.00002900819750532	0.0000652314043110867	0.0000981566878242924
K00604; methionyl-tRNA formyltransferase [EC:2.1.2.9]	0.000812731889194649	0.000782608742346024	0.000806084956499366	0.00076992755430799	0.000799062524955048	0.000777844542977182	0.000778208457311801	0.000768483213981012	0.000766568503732615	0.000769388114813737	0.000806920847142544	0.000797269314886218	0.000807285120637956
K00605; aminomethyltransferase [EC:2.1.2.10]	0.00032993213886439	0.000280396385853283	0.00031941679150687	0.000254906927178183	0.00031333028099046	0.000266273735190225	0.000294617467694981	0.000284914772467587	0.000278933488165573	0.000285195620716855	0.00018482158486209	0.000499023059476207	0.000253851029996191
K00606; 3-methyl-2-oxobutanoate hydroxymethyltransferase [EC:2.1.2.11]	0.00045731158510024	0.000426006993994347	0.000443381470592789	0.000398973077283744	0.000440444878323121	0.00039812247246164	0.00041798288726612	0.000411070971095929	0.000405519303091396	0.000412375592052916	0.000301279191724307	0.000513697136412364	0.000436707873599
K00609; aspartate carbamoyltransferase catalytic subunit [EC:2.1.3.2]	0.000766688850214433	0.000784194878482876	0.000795748657633436	0.000813963217101145	0.000786006664813309	0.000807214637744476	0.000812554096133629	0.000814555052149311	0.000814722578899627	0.000814877731146085	0.000856973668922694	0.000815349226328953	0.00077881105729306
K00610; aspartate carbamoyltransferase regulatory subunit	0.000265493780530119	0.00028317416984815	0.000284425895592624	0.000305115196736884	0.000279687935704504	0.000303948882698156	0.000306034563643579	0.000313183144375082	0.000314437067699553	0.0003135960433872	0.000302379847528421	0.000331880544283598	0.00023120753246492
K00611; ornithine carbamoyltransferase [EC:2.1.3.3]	0.000656388462154758	0.000710591005531426	0.00062618233420543	0.000704016783545129	0.000653807989992826	0.000683804378521482	0.000661401428956911	0.000665483142240251	0.000667602389516642	0.000664543819800874	0.000714802117631221	0.00046428450792581	0.000731441508189439
K00612; carbamoyltransferase [EC:2.1.3.-]	0.0000104337338117667	0.00000371173644011048	0.00000695931162915263	0.0000042721931417287	0.00000907280778674195	0.00000484193953553329	0.000006394029806301	0.00000401029469149306	0.0000033252580622605	0.00000380514050999481	0.00000340080880955034	0.00000818902666784688	0.00000711412895815881
K00613; glycine amidinotransferase [EC:2.1.4.1]	0.000000719311413063299	0.000000227010120936718	0.000000508974188050679	0.000000123463512803345	0.000000255574546546637	0.00000050619994636553	0.000000313654388917527	0.000000121339982339971	0.000000184616722854171	0.0000000647812741209149	0.000000117094193283255	0.000000200382757861888	0.000000202422767311747
K00614; [EC:2.1.-.-]	0.0000115961929004983	0.00000753047249656778	0.0000107043157878901	0.00000395752228319532	0.00000808258904470152	0.00000275573080021157	0.0000043087824426133	0.00000261022309153638	0.00000232491471550436	0.00000251026215467303	0.00000332244402384747	0.00000413742591698056	0.0000209096027558266
K00615; transketolase [EC:2.2.1.1]	0.00208509786005701	0.00214667709649835	0.00214901756608512	0.0022006727150649	0.00211951995020659	0.00216780929935979	0.00217381505034938	0.00216919099437463	0.00217585740300211	0.00217144985026782	0.00216086068494081	0.00203956956389779	0.00217695178854485
K00616; transaldolase [EC:2.2.1.2]	0.000395319118898396	0.000415250001011421	0.000375673928095813	0.000428240737008971	0.00039520844302089	0.000441960427334082	0.0004072547328774	0.000418138896182887	0.000425818710751409	0.000417293209526649	0.000579170737337715	0.00029989935858788	0.000378465063700982
K00619; amino-acid N-acetyltransferase [EC:2.3.1.1]	0.00000100466856960306	0.00000108919210935965	0.00000141803239966887	0.00000148020250975704	0.0000029109528381392	0.00000311476906896415	0.00000188986343484489	0.00000156509843350104	0.00000156651084554725	0.00000119786280011676	0.000000936911820567467	0.00000258337387892979	0.00000704060297857473
K00620; glutamate N-acetyltransferase / amino-acid N-acetyltransferase [EC:2.3.1.35 2.3.1.1]	0.000732084285134889	0.000824474897657642	0.000718045707049925	0.000815301376129087	0.000746251356007159	0.000797379968716758	0.000763787470082137	0.000774798557797064	0.000777550244784093	0.00077461371915226	0.000842488145383341	0.000534760492462382	0.000835575280552961
K00622; arylamine N-acetyltransferase [EC:2.3.1.5]	0.000000584554735769544	0.000000785392359872894	0.000000162505036599779	0.000000362101899613912	0.000000823366685530914	0.00000156513891722462	0.000000791096694074762	0.000000423831760899938	0.000000663399293223583	0.00000022125052884345	0.000000442225845640458	0.000000588356628225572	0.000000704587647537747
K00624; carnitine O-acetyltransferase [EC:2.3.1.7]	0.000000107370162646098	0.000000144277116010998	0.0000000298250957157021	0.000000066430275211382	0.000000151177847467503	0.000000287306187001725	0.000000145058527987505	0.0000000778840059046073	0.000000121907320869085	0.000000040657352951208	0.0000000812641324942207	0.000000107997974694659	0.000000129476159088745
K00625; phosphate acetyltransferase [EC:2.3.1.8]	0.000755403227319039	0.000777377666758625	0.00078045449713727	0.000800088878638315	0.000774340384408348	0.000784410892542341	0.000799274477620301	0.000803841419154937	0.00080464578194928	0.000805819008690903	0.000606259216520995	0.000831783789319136	0.000739595116271717
K00626; acetyl-CoA C-acetyltransferase [EC:2.3.1.9]	0.00114837550598913	0.00137031537627536	0.00116182837472898	0.00143030386128771	0.001220576079114	0.00142573099553944	0.00133711561018548	0.00136541349470955	0.00138795294282276	0.00135988035207834	0.00115965978833099	0.00091944815030215	0.00120878324776821
K00627; pyruvate dehydrogenase E2 component (dihydrolipoamide acetyltransferase) [EC:2.3.1.12]	0.000216322839941667	0.00019236504274422	0.0001486459260351	0.000141509598055372	0.000175327891197737	0.000146253339452324	0.000142386993949859	0.000127131394240651	0.000124655037326346	0.000124538699368073	0.000146446939031952	0.000127285545389363	0.000221992100464543
K00631; glycerol-3-phosphate O-acyltransferase [EC:2.3.1.15]	0.0000241392951117179	0.00000487414956592662	0.0000182887202131118	0.00000284777969721937	0.0000065399549677975	0.0000107602968424816	0.00000623823595533531	0.00000370579591902183	0.00000479424915747322	0.0000023669141802536	0.00000293580810063206	0.00000531196818912938	0.00000749365568114913
K00632; acetyl-CoA acyltransferase [EC:2.3.1.16]	0.0000747009938830654	0.0000705591611694634	0.0000747680658377084	0.0000759214147593271	0.000064634264829463	0.0000811060218022432	0.0000733370558134038	0.0000731184110342602	0.0000756840045726219	0.0000716507344686073	0.0000572951352890898	0.0000515744401459204	0.0000690249694457838
K00633; galactoside O-acetyltransferase [EC:2.3.1.18]	0.0000286742427712198	0.0000284694646204008	0.0000229016161348385	0.0000222845227678918	0.0000269176543018113	0.0000234767273926225	0.0000236090288330676	0.0000250181235881494	0.0000253591927385981	0.0000250644453854283	0.0000860419872094311	0.0000261775972970098	0.000032125356931624
K00634; phosphate butyryltransferase [EC:2.3.1.19]	0.000144639562485891	0.0000962804282291158	0.000155997052168495	0.0001196758498417	0.000146764876739354	0.000127685814807316	0.000139735573544952	0.000124975576011211	0.000120171077751645	0.000125929807237634	0.0000846240957073978	0.000222959348548544	0.0000988224968264804
K00635; diacylglycerol O-acyltransferase [EC:2.3.1.20]	0.00000344582987810993	0.000004629369247719	0.000000957803746529654	0.00000213272543289949	0.00000485059381727198	0.00000922979085285006	0.00000467653052495847	0.00000251167162977577	0.00000391348920050018	0.00000131734206550078	0.00000350744730917382	0.00000346573371992911	0.00000415397572944925
K00638; chloramphenicol O-acetyltransferase [EC:2.3.1.28]	0.000195735089199875	0.000206052479564583	0.000160676021426989	0.000156294408255853	0.000188344975919294	0.000154230237313767	0.000156886627796891	0.000153532527371769	0.000150079284052173	0.000153842474623013	0.000119237780655369	0.000175545861010029	0.000198722620437762
K00639; glycine C-acetyltransferase [EC:2.3.1.29]	0.000230900982747867	0.000180351886140065	0.000252034606845161	0.000137342257098517	0.000219536057383881	0.000145665988027644	0.000189613978482166	0.000187566653585931	0.000181538840670212	0.000188635427934495	0.0000966497450849853	0.000456514322877384	0.000198240306660681
K00640; serine O-acetyltransferase [EC:2.3.1.30]	0.000613156635809767	0.000639514902128476	0.000646886515796394	0.000649255670207785	0.000642375645824516	0.000636776978495243	0.000662095383637595	0.000675171321144239	0.000674696783368088	0.000676056445576868	0.00052274715226548	0.000767841737130957	0.000606909252989414
K00641; homoserine O-acetyltransferase [EC:2.3.1.31]	0.00000763230134533892	0.00000602385371132081	0.00000581730939730467	0.0000074814524734402	0.00000963668945415256	0.0000117728840148727	0.00000793121239630345	0.00000936869278259188	0.00000686221238205751	0.00000768274148399014	0.0000102513204799295	0.00000727280050039182	0.0000151384407228754
K00643; 5-aminolevulinate synthase [EC:2.3.1.37]	0.000000825037245037897	0.000000251664223845884	0.000000660642065634949	0.000000514187349010856	0.000000597444679529347	0.00000124410983012921	0.00000139241723924572	0.0000000687028633193534	0.0000000744262540099829	0.0000000535115390501465	0.0000000543906383102936	0.000000543560908566187	0.000000166801957928273
K00645; [acyl-carrier-protein] S-malonyltransferase [EC:2.3.1.39]	0.00070960131909323	0.000679180607814406	0.000696403713524832	0.000674775690903925	0.00070856853544553	0.000664872563939218	0.000683533513948723	0.000671220322445278	0.000667058647216985	0.00067189476622622	0.000516045774113659	0.000703301710098787	0.000713786632404582
K00646; malonyl-ACP decarboxylase	0.00000000151350170745437	0.00000000203374621075116	0.00000000042041785332385	0.000000000936408518728683	0.00000000213101968584619	0.00000000404989984063434	0.00000000204476108053921	0.00000000115290153524693	0.00000000171841910023643	0.000000000630574957433061	0.00000000114550821432765	0.00000000152235141564182	0.00000000182511028227981
K00647; 3-oxoacyl-[acyl-carrier-protein] synthase I [EC:2.3.1.41]	0.000050909464802816	0.0000244999892110887	0.0000858317608070635	0.0000504023836499628	0.0000589634674992418	0.0000450284999335884	0.0000741850310967863	0.0000624438661819157	0.0000582489976552609	0.0000628251068389211	0.0000327722274235576	0.00017626593571546	0.0000294790556511137
K00648; 3-oxoacyl-[acyl-carrier-protein] synthase III [EC:2.3.1.180]	0.000951908672370062	0.000838001043505702	0.000875668028139969	0.000717801280465054	0.000883538906976204	0.000749376020653133	0.00076152035587356	0.000760702210677428	0.000752593142455538	0.000762728216717853	0.00054273363112719	0.000973185302843394	0.000876573140477351
K00651; homoserine O-succinyltransferase [EC:2.3.1.46]	0.000667742413742008	0.000680415136082651	0.000691307489119434	0.000696014049325667	0.000673024842876524	0.000688448430191785	0.000696812672559747	0.000702469623870958	0.000703437593259724	0.000704313464992079	0.000729146729958756	0.000723426350934559	0.000661169994920114
K00652; 8-amino-7-oxononanoate synthase [EC:2.3.1.47]	0.000256750936788231	0.00017704557140587	0.000235119402353693	0.000137546138776813	0.000235649065075122	0.000184797303298903	0.000188159483664266	0.000191822094984959	0.000188887281499731	0.000191518922677356	0.0000934603805772185	0.000443471116635493	0.000118022719437925
K00655; 1-acyl-sn-glycerol-3-phosphate acyltransferase [EC:2.3.1.51]	0.000683353576518584	0.000719330135358482	0.000714936253433842	0.000766971271268694	0.000717269406580895	0.00075957013828157	0.000759184477967187	0.00076081108683936	0.00076550194491806	0.000761074044509123	0.000747229388327502	0.000727240695448915	0.000674718304009249
K00656; formate C-acetyltransferase [EC:2.3.1.54]	0.00232875079044877	0.00242935902254032	0.00239333202004226	0.00243682980012969	0.00235940233795868	0.00237071342464595	0.00241129983907826	0.00244492312475014	0.00245287412505928	0.00244777925172508	0.00239910459199295	0.00241827819547613	0.00245009961293818
K00657; diamine N-acetyltransferase [EC:2.3.1.57]	0.000118018441670084	0.000107420579881027	0.000135695706314264	0.000121783032317966	0.000122652730404438	0.000123565493411457	0.000133129632302056	0.000132827263238247	0.000132489279488526	0.000133217563766402	0.0000873870653139258	0.000198215054540533	0.0000908632620832417
K00658; 2-oxoglutarate dehydrogenase E2 component (dihydrolipoamide succinyltransferase) [EC:2.3.1.61]	0.0000955852841889464	0.000142425787005087	0.0000955103565314189	0.000113542161069417	0.000113924885162714	0.000115709024203495	0.000118553133261521	0.000131673694645132	0.00013672201874696	0.000129486471727866	0.000111448574969903	0.000152188149532129	0.00011835961125999
K00661; maltose O-acetyltransferase [EC:2.3.1.79]	0.000480089173610575	0.0005363016356195	0.000515609131006472	0.000541659383352569	0.000522040996434936	0.000531182861002138	0.000543481060646738	0.000552802590261285	0.000555196897457322	0.000553915420129975	0.00052036836130524	0.000580675581856152	0.000486637332890476
K00662; aminoglycoside N3'-acetyltransferase [EC:2.3.1.81]	0.0000843722495551153	0.000104656579726647	0.0000979768153803078	0.000117795267314165	0.0000927526104811998	0.00011490450578586	0.000107549054700127	0.000112733480190143	0.00011518489101739	0.000112874869372332	0.0000884895254484607	0.0000746495263423754	0.0000982663907745337
K00663; aminoglycoside N6'-acetyltransferase [EC:2.3.1.82]	0.000000105143329456654	0.0000000386225641678441	0.000000122900032075007	0.0000000966418746200274	0.0000000938712843423999	0.0000000693281696977337	0.000000109349729396002	0.0000000179189482151403	0.0000000255236270345279	0.00000000939380582425664	0.00000000258614256953922	0.000000144977076377552	0.000000984740348024959
K00666; fatty-acyl-CoA synthase [EC:6.2.1.-]	0.00055593755330762	0.000482006344143287	0.00047609712714315	0.00033819541630242	0.000504544163498768	0.000424349679195608	0.000382044829697056	0.000355952624305815	0.00035657253286454	0.000346060804194046	0.000279318811399169	0.000460609600641145	0.000593574384671945
K00672; formylmethanofuran--tetrahydromethanopterin N-formyltransferase [EC:2.3.1.101]	0.0000000141212587726093	0.0000000132544171074812	0.0000000112527472448988	0.00000152432265569691	0.00000173447887428534	0.00000146758993340987	0.0000000802837003192869	0.0000043785800028225	0.000000822622449459885	0.00000365711031063915	0.00000548212679785598	0.000000843183270746748	0.00000146613349902711
K00673; arginine N-succinyltransferase [EC:2.3.1.109]	0.00000866177777977682	0.000000132263639504718	0.00000723879629925441	0.00000030459883420552	0.00000071226972521815	0.000000700171557877676	0.000000730994215940617	0.000000553058913554137	0.00000037911706995867	0.000000489158214451309	0.000000144856403068365	0.000000773546619921426	0.00000136126762474877
K00674; 2,3,4,5-tetrahydropyridine-2-carboxylate N-succinyltransferase [EC:2.3.1.117]	0.0000309989552514289	0.0000176825549045871	0.0000145874706275344	0.0000119235945853373	0.0000229246846676926	0.000015907732286526	0.0000192178880018226	0.0000104105656457007	0.0000111621702393329	0.00000922034619263601	0.000185185259399145	0.0000127672787999353	0.000022479066343345
K00675; N-hydroxyarylamine O-acetyltransferase [EC:2.3.1.118]	0.0000337399089094825	0.0000383315435901802	0.0000371311341418893	0.0000429958165523948	0.0000336306765393755	0.0000419899753598619	0.0000396516845418312	0.0000413098473263913	0.0000422336953735701	0.0000412281972445137	0.0000321101093699641	0.0000271364127233147	0.0000344754365470996
K00676; ribosomal-protein-alanine N-acetyltransferase [EC:2.3.1.128]	0.0000724884897945503	0.0000757404631995329	0.0000742098248977793	0.0000622564500081949	0.0000670835986000545	0.0000583371005588375	0.0000591837197802338	0.0000601597531467176	0.0000599160602233003	0.0000605115647593194	0.0000488806616512562	0.0000499920252873447	0.000111529666028399
K00677; UDP-N-acetylglucosamine acyltransferase [EC:2.3.1.129]	0.000231373346561464	0.000146338699565565	0.000270648582934437	0.000161425351424026	0.000234516946528874	0.000179995066006403	0.000231339832173215	0.000222984627505502	0.000215144503498828	0.00022442769633243	0.000106504049626278	0.000576273137687283	0.000100560572393952
K00680; [EC:2.3.1.-]	0.000406354763102003	0.000415849214005103	0.000401070431459135	0.00042301898181947	0.000414047264383738	0.000444630858823735	0.000421814018205663	0.00042984238739333	0.000436137825022919	0.000427647681872706	0.000325332684431345	0.000434009622917198	0.000404791329022855
K00681; gamma-glutamyltranspeptidase [EC:2.3.2.2]	0.0000818087773560371	0.0000513875126714144	0.0000484844830203244	0.0000267201434537867	0.0000495252739876665	0.0000325203415782969	0.0000331084810279947	0.0000209879965591224	0.0000192474769817922	0.0000195409836930906	0.0000279334372338334	0.0000394940208738749	0.0000723470250646924
K00683; glutaminyl-peptide cyclotransferase [EC:2.3.2.5]	0.000000763609748057144	0.000000237588984938237	0.000000573383172948154	0.000000237190288092953	0.000000368352623658871	0.000000441932527950228	0.000000356430780115874	0.000000205901907969108	0.000000254129102146217	0.000000148628527436103	0.000000199882947598582	0.000000334907419244848	0.000000740158817665509
K00684; leucyl/phenylalanyl-tRNA--protein transferase [EC:2.3.2.6]	0.0000845367541199155	0.0000790929500818303	0.0000975283020350931	0.0000723337171030428	0.0000865594501878638	0.0000681189673452144	0.0000785178142688906	0.0000725424870225727	0.0000695358420421153	0.0000727635072583522	0.0000553871140297242	0.0000997157306025772	0.00011119525115897
K00685; arginine-tRNA-protein transferase [EC:2.3.2.8]	0.00000101480125796679	0.000000123742622627787	0.000000885254382789357	0.000000423578588234982	0.000000686411367895815	0.000000932943122055712	0.000000854469846052021	0.000000313347880129248	0.00000019163653977178	0.000000293585600686027	0.000000108281872161886	0.00000063620492593741	0.000000827281083133386
K00686; protein-glutamine gamma-glutamyltransferase [EC:2.3.2.13]	0.00000607375863269247	0.00000228158676579773	0.00000590776264190725	0.00000200904601376359	0.00000533776207662527	0.00000124028139103845	0.00000219354639243284	0.00000108155653509589	0.000000780995520354367	0.00000105586477436813	0.00000175930345822943	0.00000149844219413437	0.0000119175510242466
K00687; penicillin-binding protein 2B [EC:2.3.2.-]	0.0000108812932022257	0.00000406135323576976	0.00000875891647362891	0.00000727715482784545	0.00000800294322259087	0.00000418792988133337	0.00000735264583259029	0.00000464372680439513	0.00000510316405216358	0.00000389595100816283	0.00000514117861517866	0.00000801646579058225	0.0000242240425375547
K00688; starch phosphorylase [EC:2.4.1.1]	0.00280716731481649	0.00299277025118897	0.00291193782041473	0.00316318767704804	0.00291497312252309	0.00312001085447529	0.00308900365630268	0.00312218612871322	0.00314209042146293	0.00312663290071258	0.00298173431253543	0.00279624060826273	0.00281785719825471
K00689; dextransucrase [EC:2.4.1.5]	0.00000900324097618434	0.00000742715705687759	0.00000818975502404285	0.00000952663500290557	0.00000896482000849093	0.00000761393885003615	0.00000902524340516993	0.00000788334058637461	0.00000830532269859674	0.00000746109776558664	0.0000069645411484372	0.00000734592668095357	0.000014898778972876
K00690; sucrose phosphorylase [EC:2.4.1.7]	0.000257100269997847	0.000300124109877834	0.000271629794615487	0.000334372160437642	0.000275379858503881	0.000326295961919327	0.00031441368076145	0.000320052967648141	0.00032567281697413	0.000319896878858443	0.000487910137334935	0.00020852404236145	0.000273698512540087
K00691; maltose phosphorylase [EC:2.4.1.8]	0.000155175525446795	0.0000727449364561494	0.0000859753718932181	0.000047314029402638	0.000104883917962552	0.000096644761084445	0.0000452196489520564	0.0000378675768283692	0.0000368097199620591	0.0000383208962702793	0.0000317708177660073	0.0000289082873499466	0.000045627191028615
K00692; levansucrase [EC:2.4.1.10]	0.00000622749473796954	0.000000980338967120877	0.00000636955833340076	0.00000254933661662199	0.00000301774328799763	0.00000161500162496314	0.0000025004455053299	0.00000299017255950053	0.00000205846184531705	0.00000309134168438453	0.00000314834333103168	0.00000327176171548362	0.0000149444858435099
K00693; glycogen(starch) synthase [EC:2.4.1.11]	0.00000682892066784841	0.00000385981100777659	0.00000815029374985579	0.00000456506378802149	0.00000648900123072421	0.00000506284408999165	0.00000672662775901185	0.00000683944664814782	0.00000663724725454433	0.00000687487115592311	0.00000303720172773094	0.0000182087317569279	0.00000241331033266796
K00694; cellulose synthase (UDP-forming) [EC:2.4.1.12]	0.000083138373261649	0.0000758362416089168	0.0000853839433642063	0.0000855783488906289	0.000070074418723799	0.0000830221472816764	0.0000810480191270499	0.0000831642695843931	0.0000829825432329518	0.0000834306014877505	0.0000660489907948987	0.0000608650612930972	0.0000830993810212307
K00695; sucrose synthase [EC:2.4.1.13]	0.0000000215419044968137	0.0000000237748281520655	0.0000000131645194987187	0.0000000351860458049793	0.0000000422613795385489	0.0000000144930600417457	0.0000000310990633544189	0.0000000217722741040133	0.0000000269043780766932	0.0000000167493918345852	0.0000000229563080319028	0.0000000243643090343721	0.0000000438146709909236
K00696; sucrose-phosphate synthase [EC:2.4.1.14]	0.00000328343695487985	0.00000381048648233382	0.00000468140429973603	0.000005024629379552	0.00000428661212043106	0.00000472899379898538	0.00000535366621155262	0.00000527792697880752	0.00000525266846660932	0.00000528322937576962	0.00000366355124125886	0.00000716741702751075	0.00000329826042325347
K00697; trehalose 6-phosphate synthase [EC:2.4.1.15]	0.0000177511404249005	0.0000122239598896951	0.0000152973387877832	0.0000106878191211533	0.0000114443145906357	0.0000165625426496619	0.0000127502326042659	0.0000120897650473975	0.0000124016465906	0.0000108107857435325	0.0000096268007121244	0.0000111762865137118	0.0000156380637151962
K00700; 1,4-alpha-glucan branching enzyme [EC:2.4.1.18]	0.00163988256672942	0.00165244172326061	0.0016555047579384	0.0016836381465199	0.00166121218551785	0.0016738509074607	0.00169527987513426	0.00168619768622773	0.00168749060016206	0.00168857348395803	0.00180964902696137	0.00171531051111097	0.00159859993163734
K00701; cyclomaltodextrin glucanotransferase [EC:2.4.1.19]	0.000000122492953713259	0.0000000214968814672568	0.000000263439301409227	0.0000000597340651519565	0.0000000736741325400575	0.0000000541732148012533	0.0000000656827180208814	0.0000000391287207847255	0.0000000379211377281737	0.0000000386923060788597	0.00000102673709360282	0.0000000594452644875102	0.000000479520968402317
K00703; starch synthase [EC:2.4.1.21]	0.0014837051155034	0.00157390634816714	0.00150993628812921	0.00159357480608232	0.00150120085001182	0.00155044685917569	0.00153279532882889	0.00154564047642381	0.00154963237467079	0.00154975165532324	0.00122417185164439	0.00128862860844343	0.00159804486385419
K00705; 4-alpha-glucanotransferase [EC:2.4.1.25]	0.00139034834586266	0.00137491636244717	0.00147090707342306	0.00149293737307215	0.00144305497102576	0.00150293169825682	0.00154942514978032	0.0015357691901859	0.00153949496601816	0.00153706801817438	0.00205885224468383	0.00176752104136454	0.00120655794410893
K00712; poly(glycerol-phosphate) alpha-glucosyltransferase [EC:2.4.1.52]	0.0000531297488872202	0.0000585872489777917	0.0000519171329961209	0.0000657222302001086	0.0000589218786628365	0.0000612312495706171	0.0000620514264453517	0.000061542879629416	0.0000627185170918898	0.0000611058668751803	0.0000493383478326663	0.0000452762338386953	0.0000537644357152395
K00713; UDP-glucose:(glucosyl)LPS alpha-1,2-glucosyltransferase [EC:2.4.1.-]	0.000000823955840602323	0.0000000105445604052034	0.000000681181577985877	0	0.00000000920741965545084	0.0000000224977573470295	0.0000000378631080873147	0.0000000094869815759942	0.0000000133644802198838	0.00000000495243604764282	0	0.0000000219252289408393	0.0000000236570638901758
K00720; ceramide glucosyltransferase [EC:2.4.1.80]	0.00000129210054863835	0.0000000422230205360134	0.00000106766091324835	0.0000000698760184663231	0.000000098468146584632	0.000000205756404036626	0.000000224879595584289	0.0000000436527113134427	0.0000000298981766824612	0.000000032708998946208	0.0000000294024118412445	0.00000010868630571022	0.0000000643163370197752
K00721; dolichol-phosphate mannosyltransferase [EC:2.4.1.83]	0.000828092877348645	0.000838785818948338	0.00089941632873366	0.000854615500391222	0.000856827212933151	0.000849536024196528	0.000880329794799829	0.000893721820925718	0.000892069987073602	0.000895832895965339	0.00075698511811566	0.00105203553309719	0.000852586821743091
K00729; dolichyl-phosphate beta-glucosyltransferase [EC:2.4.1.117]	0.000000601843708858407	0.000000233019955318355	0.000000572438504070121	0.000000184113800399833	0.000000519859302263463	0.000000167699521978313	0.000000239167533784604	0.000000129384348137003	0.0000000880799344079343	0.000000122342524828977	0.00000117291350118859	0.000000135998272375913	0.00000103088614866072
K00737; beta-1,4-mannosyl-glycoprotein beta-1,4-N-acetylglucosaminyltransferase [EC:2.4.1.144]	0.0000148358900545307	0.0000205156678532687	0.0000165068016866725	0.0000228653537486821	0.0000177082463523088	0.0000224091895790476	0.0000210292926296993	0.0000220762510788533	0.0000225698143699871	0.0000220318307294438	0.0000172867531898495	0.0000136411547208429	0.0000156429776744574
K00748; lipid-A-disaccharide synthase [EC:2.4.1.182]	0.000157918971989594	0.0000983393462139854	0.000191481584983288	0.000113133486606334	0.000162449371167204	0.000124397045102045	0.000163521309288899	0.000157120511480898	0.000151117398397569	0.00015799073252193	0.0000732516611426631	0.00040999452881626	0.0000733148588906247
K00752; hyaluronan synthase [EC:2.4.1.212]	0.0000512044937372823	0.0000641050970637092	0.0000578524427713949	0.0000728924029722706	0.0000586170905395497	0.000070724574702895	0.0000679375733770967	0.0000704071953162137	0.000071697020182203	0.0000701286009758372	0.0000547118390666055	0.0000506427362178083	0.0000551225558256763
K00754; [EC:2.4.1.-]	0.000365450846409017	0.00036435750619103	0.000326374747158199	0.000337351783263557	0.000373578982466818	0.000323684796448893	0.000337487217668714	0.000323988210883197	0.000321248317204009	0.000324239008495525	0.000279079513699441	0.000295938006635672	0.000371845797136243
K00756; pyrimidine-nucleoside phosphorylase [EC:2.4.2.2]	0.000389649521507866	0.00041016731394773	0.000392585523853234	0.00041290584283498	0.000390613421398953	0.000392033951902845	0.000386693268775316	0.000383247059861594	0.000385424700991852	0.000383366507599281	0.00031942483103412	0.00026975058328704	0.00047696440303187
K00757; uridine phosphorylase [EC:2.4.2.3]	0.000472933037219182	0.000460904245783834	0.000499749024413825	0.000497385517523269	0.000489124443747163	0.00049095670422694	0.000514642708294635	0.00051433619817629	0.000512520563818935	0.00051592260410877	0.000375358212117923	0.000616813549087515	0.000410460425920036
K00758; thymidine phosphorylase [EC:2.4.2.4]	0.0000128911334430853	0.00000327136920006505	0.00000967703251938561	0.00000219509199717369	0.0000045152856740473	0.0000073787580605241	0.00000455981507977461	0.00000229717529331342	0.00000306366657848616	0.00000143599015898554	0.00000210320045485964	0.00000383602981248259	0.00000697561984037258
K00759; adenine phosphoribosyltransferase [EC:2.4.2.7]	0.000293798850882484	0.000251533815861278	0.000289511554586882	0.00025919491797338	0.000283015353307531	0.000262100100795914	0.000272133111480751	0.000255059263379955	0.000250953851231492	0.000255234807815737	0.000326567548751271	0.00029916595855246	0.000276081346838507
K00760; hypoxanthine phosphoribosyltransferase [EC:2.4.2.8]	0.00040318342804654	0.000392912668550717	0.000404891690507527	0.000396849950508445	0.000401861574105778	0.00039356357281397	0.000400332513957723	0.00039491722335492	0.00039439089039777	0.000395355712565637	0.00042634635897945	0.000407810573970028	0.0004096945736721
K00761; uracil phosphoribosyltransferase [EC:2.4.2.9]	0.000476343096509334	0.000477761116503659	0.000487704813995296	0.000485753966852993	0.000482449464178477	0.00048208805688862	0.000490497278387262	0.000488623916460367	0.000487647167973857	0.000488925971788515	0.000523777109519363	0.000512610450380149	0.000477295387098636
K00762; orotate phosphoribosyltransferase [EC:2.4.2.10]	0.000479541971065083	0.000500302265745024	0.000505746782397641	0.000540398765905853	0.000502184031053838	0.000537275462448034	0.000538816714227775	0.000547864717579373	0.00054886210314996	0.000547786739911349	0.000567486777827411	0.000555017959212762	0.000465420560390707
K00763; nicotinate phosphoribosyltransferase [EC:2.4.2.11]	0.00110056859770864	0.00110159381071833	0.001097449003865	0.00113935130422282	0.00109672895903406	0.00113026724333628	0.00111609997750285	0.00109802578104212	0.00110058846414248	0.00109908423729684	0.00118511083467612	0.000966723664233607	0.00111647300673366
K00764; amidophosphoribosyltransferase [EC:2.4.2.14]	0.00154173935286801	0.00154882040112693	0.00157751350317499	0.00157733433614022	0.00157252443166487	0.0015990654494693	0.00159363858653528	0.00161482129789936	0.00161641588989128	0.00161659780604182	0.0015311582661486	0.00172640281072683	0.00144463546078103
K00765; ATP phosphoribosyltransferase [EC:2.4.2.17]	0.000464944982836128	0.000485164655501385	0.000449483336951873	0.000470614913808607	0.000461196959032278	0.000482350911217931	0.00045629261865247	0.000469120471303068	0.000471315766871427	0.000468827417103642	0.00050882686850602	0.000406000212463686	0.000453547596380258
K00766; anthranilate phosphoribosyltransferase [EC:2.4.2.18]	0.000689477955101557	0.000733351595767885	0.000664394107275913	0.000711078810321706	0.000687657179189974	0.000721909208834993	0.000681269320280388	0.000699788295230475	0.00070373478323498	0.000699445690867473	0.000736773721031439	0.000565076575901518	0.000701396982190354
K00767; nicotinate-nucleotide pyrophosphorylase (carboxylating) [EC:2.4.2.19]	0.000500591045038721	0.000483208422876547	0.000523021323599147	0.000501605181063035	0.000510661463725366	0.000500290316973701	0.000516404008399105	0.000515824373900495	0.000512394015428408	0.000516749891911468	0.000464664750645212	0.000588966942123692	0.000486009116577631
K00768; nicotinate-nucleotide--dimethylbenzimidazole phosphoribosyltransferase [EC:2.4.2.21]	0.000529739780819968	0.000542225324584943	0.000506018487716583	0.000520834190310703	0.000527620553038234	0.000531543447597976	0.000506665003559604	0.000517010552662228	0.000520335612255958	0.000517257969380228	0.000393560917697315	0.000450078189632619	0.000507403566773228
K00769; xanthine phosphoribosyltransferase [EC:2.4.2.22]	0.00000344592664883815	0.000000244238754992888	0.00000364295906248303	0.000000886991113044729	0.00000175263111734387	0.00000161100142529911	0.00000122790481079499	0.000000913625634386314	0.000000696192409329608	0.000000830118748209116	0.000000391406489758436	0.00000160331726331163	0.00000318811872120209
K00772; 5'-methylthioadenosine phosphorylase [EC:2.4.2.28]	0.0000493432517652338	0.0000406767537049443	0.0000437253161827209	0.0000154558328784733	0.0000390128795909941	0.0000144056730513353	0.0000175175673794238	0.0000131002173493639	0.00000966295698470978	0.000012762851596468	0.000016242695704652	0.0000150648483030799	0.0000848371456888393
K00773; queuine tRNA-ribosyltransferase [EC:2.4.2.29]	0.000857922982241556	0.000865090672575593	0.000884435993734265	0.000890459967465174	0.000875362456446557	0.000880765961152151	0.00089536410896301	0.000896502369877203	0.0008929858800454	0.000896799672226167	0.000983853905813981	0.000926218088830622	0.000874608500576655
K00776; NAD-diphthamide ADP-ribosyltransferase [EC:2.4.2.36]	0.000000110279842262128	0.000000148186956260569	0.0000000306333414229956	0.0000000682305036259268	0.00000015527469421087	0.000000295092046082833	0.000000148989544124713	0.0000000799946248960521	0.000000125210950460731	0.0000000417591476044748	0.0000000834663512857869	0.00000011092466771437	0.000000132984900545197
K00777; [EC:2.4.2.-]	0.0000000151144720515483	0.0000000193599928696258	0.00000000548706020549817	0.0000000400485902436163	0.0000000543444918289339	0.0000000744664862537655	0.0000000349559589073178	0.0000000864423765212402	0.0000000286432862692516	0.0000000694195890366615	0.00000010603862132204	0.0000000333193023407103	0.0000000406829228780958
K00782; hypothetical protein	0.0000318416155886322	0.0000342542456640646	0.0000638202395774013	0.000046789902892687	0.0000547469473409679	0.000039443979156455	0.0000663988798741073	0.0000651893314976084	0.0000620325964994766	0.0000649351762657745	0.0000308755537144904	0.000168733458337705	0.0000445378522025631
K00783; 23S rRNA (pseudouridine1915-N3)-methyltransferase [EC:2.1.1.177]	0.000343641494773986	0.000346378746637422	0.000353421611807946	0.000356433765297341	0.000350165596220949	0.000351602347555147	0.000357112569527537	0.000356599062532968	0.000356557090253206	0.000357235072355645	0.000354621033895303	0.000364762809116795	0.000346404029101835
K00784; ribonuclease Z [EC:3.1.26.11]	0.00062803174684761	0.000619012595877718	0.00065111796372619	0.000674682009764277	0.00064293258177867	0.000685000758830495	0.000672765192453075	0.000684846091760331	0.000687876083757318	0.000685598115632487	0.000504004764066736	0.000702278377147809	0.000542724716165194
K00785; beta-galactosamide-alpha-2,3-sialyltransferase [EC:2.4.99.-]	0.000000168754880650266	0.00000000215963762255609	0.000000139513199894468	0	0.00000000188577703862948	0.00000000460777892322631	0.00000000775476545157083	0.00000000194303428011122	0.00000000273718705945534	0.0000000010143113416577	0	0.00000000449051904339477	0.00000000484521717863416
K00786; [EC:2.4.-.-]	0.000120746604903615	0.000128984892777845	0.000121354834951397	0.000126636656410267	0.000121799026640153	0.00012245476453096	0.000119616178110572	0.000118565218349864	0.00011890373628316	0.000118562439856353	0.000104696682985379	0.0000890081106950866	0.000152958049782271
K00788; thiamine-phosphate pyrophosphorylase [EC:2.5.1.3]	0.000670491108675677	0.000654383522755107	0.000650689149872628	0.000647718316421313	0.000661675335526178	0.000650372805618346	0.000645629569618959	0.000645427736899772	0.000643496740586607	0.00064652486715884	0.000504073377831394	0.000645755535343292	0.000653694595967291
K00789; S-adenosylmethionine synthetase [EC:2.5.1.6]	0.00104084725957477	0.00104418491266074	0.00103075709392094	0.00104147325812321	0.0010431471867063	0.00103120695252312	0.00104540123658399	0.00104022634819141	0.00103633143022971	0.00104055180947297	0.00108293279376507	0.00106978182260206	0.00104037782819864
K00790; UDP-N-acetylglucosamine 1-carboxyvinyltransferase [EC:2.5.1.7]	0.00131722031483062	0.00126319316298987	0.00129028802344063	0.00118367209241493	0.00127458908578374	0.00115588669335978	0.001195065226346	0.00115937476482791	0.00114907603172121	0.00116147763370884	0.00122206836685279	0.00118674541668477	0.00147152017314559
K00791; tRNA dimethylallyltransferase [EC:2.5.1.75]	0.000797171771399168	0.000753434992546986	0.000840305487937904	0.000779191402571339	0.000812413090685228	0.000783676338659711	0.000827513994141476	0.000818069356507478	0.000814120483479164	0.000819690563422468	0.000808090111463579	0.00105839800448651	0.000723731327264112
K00793; riboflavin synthase [EC:2.5.1.9]	0.000421133052955121	0.000414112518276891	0.000425271865886175	0.000418894474063266	0.000425086965178609	0.00041618020169206	0.000423460738885455	0.000422628954310593	0.000420098710776695	0.000423249099811437	0.000328593202347441	0.000452549822782598	0.000413184687104307
K00794; 6,7-dimethyl-8-ribityllumazine synthase [EC:2.5.1.78]	0.000316251559794076	0.000314490294624136	0.000321233765416731	0.000317200015928125	0.000321196345393181	0.000314619186843086	0.000322030636782677	0.000322505412033342	0.000320629555763967	0.00032292413296755	0.000248212217571225	0.000352569931486678	0.00030982728681004
K00795; farnesyl diphosphate synthase [EC:2.5.1.1 2.5.1.10]	0.00000709602342669106	0.000000294131803562157	0.0000058769483416724	0.00000071758202270142	0.00000125951716082365	0.00000160260985668703	0.0000016008695555186	0.000000545535439761892	0.000000433307426504722	0.000000503642650801419	0.000000542741414440647	0.00000127987200015437	0.00000244733752370432
K00796; dihydropteroate synthase [EC:2.5.1.15]	0.000320276081577929	0.000252384957105216	0.000314000948435273	0.000224959748002014	0.000301214557222056	0.000234918270816977	0.000262712001842501	0.000244426575535285	0.000237826053396442	0.0002442659361239	0.00028202298708916	0.00040113935118965	0.000313422987031633
K00797; spermidine synthase [EC:2.5.1.16]	0.000441855758038599	0.000456408645496961	0.000434000484750531	0.000452771585850673	0.00042824220787781	0.000437660928921766	0.000425034721114102	0.0004259523756412	0.000426821425286956	0.000426618561053064	0.000354375152738374	0.000298628851587583	0.000524887806490985
K00798; cob(I)alamin adenosyltransferase [EC:2.5.1.17]	0.00026292156166499	0.000254497843941653	0.000250776084943537	0.000246509233523798	0.000257891459995234	0.000255311444183996	0.00024437635486244	0.000241763021261677	0.000242318740247394	0.000241682720406965	0.000186847421360292	0.000217598545719005	0.000247614505573689
K00799; glutathione S-transferase [EC:2.5.1.18]	0.000037267789278236	0.0000123447334080932	0.0000298125884514586	0.0000105235397131473	0.0000137789253196668	0.0000158633685046127	0.0000147058631306383	0.00000856318107864701	0.00000823040212462673	0.00000836015411668752	0.00000739192229619174	0.000008947933942313	0.0000140952453832888
K00800; 3-phosphoshikimate 1-carboxyvinyltransferase [EC:2.5.1.19]	0.000992509067231866	0.00099279098284939	0.0010089479580012	0.000977142622074747	0.000993290712469348	0.000968089710641729	0.00098691777926925	0.000977999930165521	0.000973880013152936	0.000979087415509722	0.00104972882051682	0.00100841520878366	0.00102642329819016
K00801; farnesyl-diphosphate farnesyltransferase [EC:2.5.1.21]	0.0000000401811962208888	0.0000000205963987325295	0.0000000416327435236323	0.0000000436499871391427	0.0000000434902602744942	0.0000000154782825986526	0.0000000346588410812836	0.0000000185384195543594	0.0000000201470367830774	0.0000000139616964087707	0.0000000119302275414192	0.0000000492778542246272	0.000000300967580558308
K00803; alkyldihydroxyacetonephosphate synthase [EC:2.5.1.26]	0.000059118395936334	0.0000773853767906891	0.0000647421229680514	0.0000831064884930917	0.0000668529382657857	0.0000864849115465	0.0000784831776233121	0.0000811133912881012	0.0000840043361317045	0.0000802450887350093	0.0000636574491619074	0.0000550225767219418	0.0000604097219411286
K00805; heptaprenyl diphosphate synthase [EC:2.5.1.30]	0.000333772651802046	0.000367496184855503	0.000327998412115133	0.000354245410194218	0.000338964845224021	0.000342555947262152	0.000334367731903611	0.000332693025649104	0.000335279908523968	0.000332361204173584	0.000273735308556449	0.00023131503469896	0.000392730506299366
K00806; undecaprenyl diphosphate synthase [EC:2.5.1.31]	0.000603873326774101	0.00060563106854857	0.000606487256999936	0.000612997157414459	0.000608438221154527	0.000604180280796843	0.000613861564567871	0.000609146587148102	0.000608674954507049	0.000609933380341694	0.000648188008412338	0.000616401408902883	0.00061477482765828
K00808; homospermidine synthase [EC:2.5.1.44]	0.000000384221848431234	0.000000162706469450524	0.000000307451022541961	0.000000368038755184374	0.000000421260386313598	0.00000102932355707156	0.00000105397542634169	0.0000000100506075602108	0.00000000360063369584029	0.00000000915904893247933	0	0.00000040479586516685	0.00000000637364266968508
K00809; deoxyhypusine synthase [EC:2.5.1.46]	0.0000000298250192745554	0.0000000280567166304411	0.000000131943629116808	0.00000118230215510088	0.00000171100639032347	0.00000133619126244552	0.000000444013800478998	0.00000271117702800317	0.000000748502879868579	0.00000231027559917089	0.00000302069852102886	0.00000115587196413856	0.00000228469319384444
K00810; [EC:2.5.1.-]	0.0000000451721563988337	0.000000014798971316429	0.0000000614591990175232	0.0000000534129587221396	0.0000000810937809647685	0.0000000446221024627187	0.0000000499858480599395	0.0000000325859439559595	0.0000000282924878012463	0.0000000274832452295447	0.0000000109211200383316	0.000000100977023334256	0.000000550751186776741
K00812; aspartate aminotransferase [EC:2.6.1.1]	0.000654586523665517	0.000519384482677761	0.000666672187484775	0.000471036136161147	0.000634100008124542	0.000490448889427948	0.000571047777598086	0.000540996405652048	0.000522404137388246	0.00054270419142471	0.000613311361962098	0.00103986732230663	0.000531822725952254
K00813; aspartate aminotransferase [EC:2.6.1.1]	0.00000849084634998494	0.000000130520756045419	0.00000711229477871671	0.000000352801047396354	0.000000816668093607612	0.000000757299144778739	0.000000721669258958218	0.000000520235088029814	0.000000422286337982435	0.000000448832347230147	0.000000172739679059038	0.000000861953825476897	0.00000156839440917988
K00817; histidinol-phosphate aminotransferase [EC:2.6.1.9]	0.000938191304568567	0.000955617240015319	0.000969237431831325	0.000944865352795674	0.00094377617485463	0.000938644825614332	0.000954258614125125	0.00095453871879737	0.00095116939948149	0.000954680518090203	0.000993341473043904	0.00100703789737851	0.000982026014869318
K00818; acetylornithine aminotransferase [EC:2.6.1.11]	0.000178820470375978	0.000144629143392083	0.000152250473879926	0.0000935180643038436	0.000163863837522375	0.000123826350662168	0.0001145824871986	0.000112663936770833	0.000111051361472522	0.00011183918140828	0.000289390542812704	0.000198933551326414	0.000161867407793424
K00819; ornithine--oxo-acid transaminase [EC:2.6.1.13]	0.0000164689593964767	0.0000503291690023282	0.0000141722085913334	0.0000220824344919401	0.0000250782226992687	0.000017584363682671	0.0000244304016446436	0.0000411225216100999	0.0000448331681520261	0.0000401483693004646	0.0000151394860525367	0.0000609993247305478	0.0000417066780151496
K00820; glucosamine--fructose-6-phosphate aminotransferase (isomerizing) [EC:2.6.1.16]	0.00125966100299424	0.00131173538525384	0.00136298364286138	0.00141861628634098	0.00133927452333324	0.0013708189825653	0.00142466700832093	0.00140057824720817	0.00139253257204081	0.00140077957992045	0.00149421646104673	0.00141048392027261	0.00134958520670831
K00821; acetylornithine/N-succinyldiaminopimelate aminotransferase [EC:2.6.1.11 2.6.1.17]	0.000700314887772237	0.000787109512202989	0.00067888210846054	0.000807425500077792	0.000711483045895473	0.000784566464724581	0.000749968225821823	0.00077004998351771	0.000774733393610004	0.000770939471905549	0.000629554063399636	0.000515976112224645	0.000720458891744327
K00822; beta-alanine--pyruvate transaminase [EC:2.6.1.18]	0.00000315765466417486	0.000000307651982207507	0.00000253441638753628	0.000000542108242691348	0.000000657411198505379	0.00000147663252679271	0.00000153306540312104	0.000000227249917617875	0.000000158426053888124	0.000000208626841086088	0.0000000865678986518	0.000000705900477050576	0.000000319961371931355
K00823; 4-aminobutyrate aminotransferase [EC:2.6.1.19]	0.000047830873628857	0.0000307568712100405	0.0000302537540717162	0.0000179486327104972	0.0000293209506905511	0.000016004043021989	0.000018128516095006	0.0000149625974876651	0.0000126462425004491	0.0000147891709939664	0.0000167054837227866	0.0000201056173368163	0.0000517691724334569
K00824; D-alanine transaminase [EC:2.6.1.21]	0.0000296766100684443	0.0000365152571145514	0.0000339693843582889	0.0000424157723617129	0.000033723450026718	0.0000407028559654875	0.0000398363361620239	0.0000402028064725424	0.0000410504746218775	0.000040046041740291	0.0000311151388649848	0.0000311797863063449	0.0000356777000741992
K00826; branched-chain amino acid aminotransferase [EC:2.6.1.42]	0.000784684329554579	0.0007911135006424	0.000803226238391886	0.000808331841127029	0.000804912588284182	0.000803170074914313	0.000815101913885109	0.000811786818900076	0.0008096044571849	0.000811879977485597	0.000880699390623736	0.000835990690243337	0.000800160271607312
K00830; alanine-glyoxylate transaminase / serine-glyoxylate transaminase / serine-pyruvate transaminase [EC:2.6.1.44 2.6.1.45 2.6.1.51]	0.00000873464218523909	0.00000793108070100001	0.00000894549915980593	0.00000427102900962274	0.0000104916683299551	0.00000522412331698633	0.00000507703105560803	0.00000358369811130375	0.00000255977453340823	0.00000349013536978321	0.00000302347770685685	0.00000591843498756228	0.0000219690722558781
K00831; phosphoserine aminotransferase [EC:2.6.1.52]	0.000791080056275166	0.000819894236943084	0.000824517282266188	0.000835067507032576	0.000803241331873351	0.000830422853458497	0.000839132195297461	0.000843675423737829	0.00084645378862216	0.000845398979506625	0.000831814997578405	0.000867410450862777	0.000770711976899324
K00832; aromatic-amino-acid transaminase [EC:2.6.1.57]	0.0000130338878236288	0.000000347960142906151	0.00001056128542722	0.00000136348350956304	0.00000148737232180005	0.00000177136863287716	0.00000169764353060159	0.00000115363272754225	0.000000875455428374839	0.000001037689418737	0.000000625493146993163	0.00000136204826465292	0.00000290544865634331
K00833; adenosylmethionine-8-amino-7-oxononanoate aminotransferase [EC:2.6.1.62]	0.000263759563977297	0.000174919428115554	0.000162198781137241	0.0000612984840734098	0.000189768171608582	0.000124122259176084	0.0000705255306451655	0.0000730508883693633	0.0000695302966750386	0.0000724600715175721	0.0000495570813522124	0.00010794468781646	0.000195205243146526
K00835; valine--pyruvate aminotransferase [EC:2.6.1.66]	0.0000100361785239425	0.000000579142137496591	0.00000981888832509684	0.00000174031031369757	0.0000023216299276629	0.0000018390905252708	0.00000287436657153339	0.0000023581469258998	0.00000214471907847014	0.00000229559328061129	0.00000106348197445678	0.00000652959348329673	0.00000264715167525695
K00836; diaminobutyrate-2-oxoglutarate transaminase [EC:2.6.1.76]	0.00000768123097685445	0.00000359227176710711	0.00000682475055143196	0.00000435418556165711	0.00000520025771757162	0.00000606368476881475	0.00000473257773555029	0.00000441914598656866	0.00000434613496441408	0.00000410838466397733	0.00000306743089809208	0.00000447008092323476	0.00000854925374655707
K00837; [EC:2.6.1.-]	0.000212264796535607	0.000177266642842836	0.000188260738311949	0.000143920368634969	0.000193301947768406	0.000169948566073283	0.000159281041807924	0.000170729961600792	0.000170362036539816	0.000170613948106392	0.000105968436700386	0.000262178341731896	0.000168323320167994
K00839; aminotransferase [EC:2.6.1.-]	0.000135044725431228	0.000137158234539148	0.000118882145064619	0.000138129973421915	0.000137232603821977	0.000130522153966077	0.00013080282404236	0.000128155661764458	0.000126250097381841	0.000128035891116025	0.00010744281497983	0.0000842353895312271	0.000129829954669776
K00840; succinylornithine aminotransferase [EC:2.6.1.81]	0.00000795099690083271	0.000000101752743255181	0.00000657325593020959	0	0.0000000888496221977619	0.000000217098526555931	0.000000365370861183607	0.0000000919354607661392	0.000000128964363832724	0.0000000481951668046701	0	0.00000021157375039811	0.000000228285585713049
K00841; aminotransferase [EC:2.6.1.-]	0.0000298432423017618	0.0000218663967290379	0.0000143202839830303	0.0000122951198365274	0.0000216042367586776	0.00000875748671606292	0.0000122848459545487	0.00000774257995184681	0.00000721741363508749	0.00000707863224380927	0.0000197891024174502	0.0000118830232374723	0.0000401064871120156
K00842; aminotransferase [EC:2.6.1.-]	0.00000000480249580291372	0.00000000123059592496089	0.00000000192404537540797	0.00000000168420629109095	0.00000000218118925382949	0.00000000201055524842595	0.00000000124559639348551	0.00000000113966464994903	0.00000000128049920900527	0.000000000999631455860734	0.000000000957823498559923	0.00000000162479890932174	0.00000000713783939507205
K00843; [EC:2.6.-.-]	0.000000052548386037652	0.0000000181643781994058	0.0000000634011350464574	0.000000037465297849008	0.000000043685353717349	0.0000000188980845811428	0.0000000367428148273372	0.00000000974966200733868	0.0000000139440526450258	0.00000000508956164726374	0.00000000139673798842531	0.0000000720934162457023	0.000000540558312716102
K00844; hexokinase [EC:2.7.1.1]	0.0000211878365316817	0.0000592972702610319	0.0000133433482498682	0.0000258594000483301	0.0000367462906410031	0.0000194226592748867	0.0000288330992806399	0.0000426145900439558	0.0000449719025177638	0.0000422017920639847	0.0000181991877775927	0.0000635384377886699	0.0000346134286085984
K00845; glucokinase [EC:2.7.1.2]	0.00109924293633709	0.00108253060753736	0.00107125223216244	0.00105378383526909	0.00108844865749485	0.00107910652710844	0.00107518805220577	0.00110380453912092	0.0011090817679029	0.00110458411442728	0.00107525433012978	0.0012225314081995	0.000974978129869662
K00846; ketohexokinase [EC:2.7.1.3]	0.000000585899217350408	0.000000049493315092731	0.000000592897183201391	0.000000107219476114207	0.00000024718810247686	0.000000124277435314127	0.000000104127468312882	0.000000127858527089872	0.0000000983592237808828	0.000000144665791092964	0.000000125084647752687	0.000000234706671797417	0.00000127534680089542
K00847; fructokinase [EC:2.7.1.4]	0.000874163708930678	0.000846561116009425	0.000894098364061102	0.000858320239709673	0.000885149270039712	0.000854123080748417	0.000900150451636707	0.000900677664754917	0.000899317094611524	0.000902511080236998	0.000850741853578474	0.00110297895290688	0.000769474714645018
K00848; rhamnulokinase [EC:2.7.1.5]	0.000549544675623814	0.000605681539332783	0.000556387703462245	0.000630261215651131	0.000570620542647522	0.000646086211109123	0.000604118570317186	0.00063392145728913	0.000644596065176676	0.000634559337835467	0.000468933971749715	0.000550788864258091	0.000464620190585131
K00849; galactokinase [EC:2.7.1.6]	0.000641768305198295	0.00063509535996793	0.000686965639035694	0.000706921699341166	0.000677449317803793	0.000704108539622351	0.000732220478525717	0.000732697407732044	0.000734671985488566	0.000733130604781045	0.000785503188826416	0.000847031698180987	0.000560140181632302
K00850; 6-phosphofructokinase [EC:2.7.1.11]	0.00191810966060622	0.00205721949480211	0.00190712390972282	0.00209819918698806	0.00196173896824957	0.0020764478791242	0.00201192751124238	0.0020476025987642	0.00206566763784898	0.00205062528817198	0.00159672391548323	0.00167639494330099	0.00193523083166091
K00851; gluconokinase [EC:2.7.1.12]	0.0000156439864230168	0.0000084713643319246	0.0000130879449445261	0.00000920947281134045	0.00000971156316116883	0.00000911538213289176	0.00000995312217255977	0.0000071089963713464	0.00000780218429131712	0.00000635823545943794	0.0000517256332931492	0.00000794588878420713	0.0000243256358604621
K00852; ribokinase [EC:2.7.1.15]	0.000259954116742533	0.000288578297291102	0.000219258253162151	0.000248172296978799	0.000249647127455458	0.000242754719092627	0.000243134388899845	0.000248354152972783	0.000248885474451723	0.00024621851368968	0.000558444012128785	0.000203654783088902	0.000266419390782022
K00853; L-ribulokinase [EC:2.7.1.16]	0.000235401095381372	0.000240795528423208	0.000222641568547726	0.000243890079009922	0.000230924807527697	0.000234834774220273	0.000236950634458147	0.000232411550217043	0.00023313763765045	0.000232296681097565	0.000272637759737699	0.000193428135006769	0.000230202382916045
K00854; xylulokinase [EC:2.7.1.17]	0.000945167545066316	0.000972527887106932	0.000827743679951606	0.000898751694051464	0.000894078681907281	0.000914615803984853	0.000868607981787858	0.000879134618178281	0.000884456226144072	0.000879317585799759	0.00102947113685423	0.000761578433891786	0.000861201944882806
K00855; phosphoribulokinase [EC:2.7.1.19]	0.0000062803902379454	0.000000173074907834885	0.00000525181540823428	0.000000415389245779329	0.000000791355141594615	0.000000992090149037911	0.000000948594492620622	0.000000393048444311939	0.000000327950796758777	0.000000336148914179235	0.000000138737914280738	0.000000810256125006372	0.00000118985558142838
K00856; adenosine kinase [EC:2.7.1.20]	0.0000197326213848822	0.00001013416151857	0.0000165916017185666	0.0000100009891860474	0.0000256132556636832	0.0000126947602248887	0.0000123122799991188	0.00000805304079007183	0.00000630002562708009	0.00000736670810030854	0.00000833704007394003	0.0000112247390650269	0.0000382369408153232
K00857; thymidine kinase [EC:2.7.1.21]	0.000226410685732876	0.000206561597229736	0.00023196872746352	0.000215339291508884	0.000225949691040309	0.000216333578647651	0.000229913055962472	0.000227489541972339	0.000226414036236806	0.000227778901699239	0.000159432596939701	0.00031236996147947	0.000186195907582441
K00858; NAD+ kinase [EC:2.7.1.23]	0.000507877405133917	0.000488562489044936	0.00052139400404557	0.000502089031029293	0.000513000026836703	0.000504371556242007	0.000516801826161332	0.000510534230334902	0.000507856463485009	0.000510275307784227	0.000608464067640214	0.000572378156782293	0.000495104684491791
K00859; dephospho-CoA kinase [EC:2.7.1.24]	0.000384007216575439	0.00037800144426083	0.000391991276038432	0.000385154560057133	0.000385439496826273	0.000385563008726718	0.000391610816145493	0.000387320860573542	0.000388302096449261	0.000387451485319922	0.000435568916845962	0.00040905790059605	0.00037821257116532
K00860; adenylylsulfate kinase [EC:2.7.1.25]	0.0000654512463694938	0.0000499273141456088	0.0000412493165174305	0.000026537972290987	0.0000499417980172312	0.0000436566163881634	0.000026939676280473	0.0000345990914504234	0.0000355929371403764	0.0000344120158837397	0.0000177250010027423	0.0000420840959194188	0.0000347267415917569
K00862; erythritol kinase [EC:2.7.1.27]	0.0000000609080452311712	0.0000000613127703052196	0.0000000447721414748352	0.000000132218472789443	0.000000152988774267618	0.000000371058528191378	0.000000376206350778953	0.00000000261869433249639	0.00000000409889047875497	0.00000000136702238811442	0.00000000273234434626408	0.000000144511806673217	0.00000000435337756527801
K00863; dihydroxyacetone kinase [EC:2.7.1.29]	0.0000313415092865573	0.0000147833839000806	0.00000993608841489479	0.0000113090521706184	0.0000279361427016614	0.00000953466498429723	0.0000150375791636738	0.0000062753662531745	0.00000537324000266892	0.00000570807979774203	0.0000120642660607509	0.00000521759315942977	0.0000206093509941488
K00864; glycerol kinase [EC:2.7.1.30]	0.00119519887968951	0.0013395407421989	0.00117523055018253	0.00131898805745849	0.00121279863759263	0.00126856341355062	0.00125659142102464	0.0012856619858408	0.00129441948281567	0.00128587607487037	0.00101052724527012	0.00105209900732126	0.0012937795728379
K00865; glycerate kinase [EC:2.7.1.31]	0.000418651421171361	0.000421176664944139	0.000434015192572766	0.000412362296374206	0.00042993196261625	0.00038083626930771	0.000441808849153021	0.000427320994819546	0.000424289044912801	0.000427185609847187	0.000439423207253742	0.000555561696761459	0.000428759361818775
K00867; type I pantothenate kinase [EC:2.7.1.33]	0.0000145771819252005	0.00000466167601099159	0.0000110753427229869	0.00000552610901375421	0.00000750846256835962	0.00000832213786451751	0.00000757618731260074	0.00000405099585822157	0.0000049558787559946	0.00000299534659189093	0.00000408461120881153	0.00000692982778486808	0.0000160300207939068
K00868; pyridoxine kinase [EC:2.7.1.35]	0.000359806879155205	0.000329840625178512	0.000359514273866162	0.000342001505116206	0.00035647437675056	0.00034540681618504	0.000360969623679328	0.000356470655594568	0.000355470433788204	0.000356228653209422	0.000408414603094318	0.000453635365195596	0.000308172066009317
K00869; mevalonate kinase [EC:2.7.1.36]	0.00000608949853502149	0.00000271829472238807	0.00000486887634727713	0.00000546553520630044	0.00000597306612528752	0.00000366642438351804	0.00000517828365548133	0.00000510961590295927	0.00000381710693091817	0.00000419188202681665	0.0000365754104195776	0.00000523022466278541	0.0000154493768141625
K00870; protein kinase [EC:2.7.1.37]	0.0000149778290346969	0.0000155758239230691	0.0000129792488345108	0.0000114951335370372	0.000013414280343118	0.000011004738156788	0.0000110422638633907	0.0000105059489594596	0.0000103060947341285	0.0000105348232758809	0.0000118983217558508	0.00000789745385463353	0.0000178957579069264
K00872; homoserine kinase [EC:2.7.1.39]	0.0000306995693143766	0.00000702287781861614	0.000031355149061521	0.0000112930551688353	0.0000160133034352092	0.0000145680378712864	0.0000165943121879255	0.00000937247552983973	0.00000992071060690972	0.00000833595230964532	0.000248607185046328	0.0000145156904079375	0.0000659136735625139
K00873; pyruvate kinase [EC:2.7.1.40]	0.00115071587498551	0.00113917259670971	0.00116931695517133	0.0012146158681846	0.00117477607434156	0.00120550329164834	0.00121571557961423	0.00121271630759341	0.00121547781650346	0.00121264855858114	0.00126016398149575	0.00121781338097849	0.00111691200718601
K00874; 2-dehydro-3-deoxygluconokinase [EC:2.7.1.45]	0.00080956543408543	0.000879148195251419	0.000812281333862247	0.000925392881225264	0.000829730273593615	0.000925185530070535	0.000879653497675383	0.000912107399191446	0.000923720626546662	0.0009134436878848	0.000702598384191413	0.00075129621347041	0.000781038790410273
K00875; D-ribulokinase [EC:2.7.1.47]	0.00000154301898176855	0.0000000736630106928096	0.00000127216315583954	0.000000125757945523724	0.000000159719253069027	0.000000390264062425841	0.000000426896180991496	0.0000000172252883710211	0.0000000241284665589728	0.00000000904282757460287	0	0.000000175883526324112	0.0000000427108773080703
K00876; uridine kinase [EC:2.7.1.48]	0.00125704820676455	0.00122988506043366	0.00133519298376419	0.00128073758876443	0.00129643192594115	0.00126185827732474	0.00133085974662912	0.00132314743702951	0.00131770662277731	0.00132772080598397	0.000955370821843303	0.00161136960145658	0.00114797410900966
K00878; hydroxyethylthiazole kinase [EC:2.7.1.50]	0.000293658163663747	0.000319931188897221	0.000289578355347588	0.000339785394944911	0.000305505221253766	0.000330023258143555	0.000321882647879139	0.000319901002419633	0.000322631217148725	0.00031905690842604	0.000532395956230656	0.000216959129078373	0.000324771189688751
K00879; L-fuculokinase [EC:2.7.1.51]	0.00000782268666298318	0.00000114164780060656	0.00000522051835888224	0.000000975253019641235	0.00000264796473023426	0.00000107548396444012	0.00000149176666280973	0.000000751781615848401	0.000000577038009134161	0.000000695505541221735	0.000000749877585312681	0.000000775500045456245	0.00000182977012947145
K00880; L-xylulokinase [EC:2.7.1.53]	0.0000540024945333072	0.0000606283764732151	0.0000585959720798906	0.0000678181308375551	0.0000527402768552153	0.0000668781643416471	0.0000631356976010739	0.0000651628956754786	0.0000666585164516696	0.0000651781238087447	0.0000814718146078949	0.0000426726235773122	0.0000482081973512796
K00881; allose kinase [EC:2.7.1.55]	0.0000018398524646006	0.0000000258095634363827	0.00000152005925842838	0.000000000296979660167031	0.0000000208716216924649	0.0000000648553688599338	0.000000110940638097384	0.0000000226179656179569	0.0000000352921128618247	0.000000011044552035385	0.00000123095045818685	0.00000004921787716408	0.0000000551866960100334
K00882; 1-phosphofructokinase [EC:2.7.1.56]	0.000478933788545335	0.000557077817663264	0.000501427726001885	0.000620104421300454	0.000511459303891996	0.000602270038397402	0.000573193623451487	0.00059273877708281	0.000602655068059228	0.000592903043666947	0.000471113008240898	0.000392888305518153	0.000503678640025728
K00883; 2-dehydro-3-deoxygalactonokinase [EC:2.7.1.58]	0.00000461830554057682	0.000000164431176628773	0.00000381421026982834	0.000000227924489194382	0.000000383412313927529	0.000000702988536525212	0.000000729220977657735	0.000000153036037487482	0.000000154418359384196	0.000000114401119200822	0.0000000511134306393558	0.000000419081894637963	0.000000391112811062683
K00884; N-acetylglucosamine kinase [EC:2.7.1.59]	0.00000613530961510879	0.000000136675893776299	0.00000512420927019151	0.000000420414707737914	0.000000774311964786092	0.000000825696075108915	0.000000789699011358472	0.000000432399134209926	0.000000362993668100168	0.0000003819603947235	0.00000142358116849341	0.000000776992124768472	0.00000136627427804651
K00885; N-acylmannosamine kinase [EC:2.7.1.60]	0.00000482433050631597	0.0000000768555327242813	0.00000404578480340248	0.00000022659492546349	0.000000507067232817165	0.000000463701561821965	0.000000432770249030441	0.000000305311408994982	0.000000256377898929585	0.000000262558548345992	0.000000108296031044078	0.00000052660081021822	0.000000964600431895358
K00886; polyphosphate glucokinase [EC:2.7.1.63]	0.00000237087982112865	0.00000247354910673895	0.000000970795958673789	0.0000011602010726426	0.00000239643757993608	0.00000638962347242314	0.00000616224376566724	0.00000151590539503819	0.00000270232551674316	0.000000783456256920462	0.000180566860420158	0.00000183533001034217	0.00000290514994909346
K00891; shikimate kinase [EC:2.7.1.71]	0.000590281991259507	0.000637125702351107	0.000623922400483581	0.000670162316254394	0.000619359477952068	0.000655939068886856	0.000653500538689531	0.00066422807103084	0.000666064305877382	0.00066475689808889	0.000511776863708222	0.000605003077334889	0.000602558495929997
K00892; inosine kinase [EC:2.7.1.73]	0.00000914576879761383	0.000000162745783536767	0.00000777341810285795	0.000000799505403736962	0.00000173919344305481	0.00000143397089651772	0.000001166321803863	0.00000101957428195028	0.000000793143055584203	0.000000911932254599941	0.000000391213872604844	0.00000168631959614735	0.00000327391252725868
K00895; pyrophosphate--fructose-6-phosphate 1-phosphotransferase [EC:2.7.1.90]	0.0002215680908894	0.00014389234230824	0.000262597803725996	0.000158030294474084	0.000236333173185421	0.00017922033464541	0.000227910392141588	0.000221957025255655	0.000213655304414582	0.000223272844898319	0.000102068049013816	0.000580934301590478	0.000104462343420932
K00897; aminoglycoside 3'-phosphotransferase [EC:2.7.1.95]	0.0000186112362095452	0.0000223497492330938	0.0000198843043685846	0.0000248335691060006	0.0000200637679948056	0.0000251663425481021	0.0000237351534435875	0.0000238902403645152	0.000024626289650657	0.0000237061815499568	0.0000465017009422233	0.0000161294700972201	0.0000207727510157387
K00899; 5-methylthioribose kinase [EC:2.7.1.100]	0.000109108911644438	0.000118116292407022	0.0000939516326527026	0.000112450156285981	0.000105918027448008	0.000108007624368512	0.000104993728253671	0.000104150828034868	0.000104512764512437	0.000104133784722694	0.0000868667400553919	0.0000722745870638726	0.000105294095448234
K00901; diacylglycerol kinase [EC:2.7.1.107]	0.0000871515541664603	0.0000638589848701161	0.0000611741436172433	0.0000531995392703194	0.0000745711524124084	0.0000596016385898486	0.0000530170281636501	0.0000533735188169286	0.0000528276287260796	0.0000532636682700641	0.0000402848977959285	0.0000483396931914776	0.000072512448563911
K00903; protein-tyrosine kinase [EC:2.7.10.-]	0.0000615992444458595	0.0000602912327224351	0.0000600653572894773	0.0000561836165327476	0.000051806302237313	0.0000536256396471259	0.0000546486853481311	0.0000593116098563997	0.0000603470486350501	0.0000591607808989478	0.0000434162260942004	0.0000523928538019531	0.0000559858678906433
K00906; isocitrate dehydrogenase kinase/phosphatase [EC:2.7.11.5 3.1.3.-]	0.0000135462443353017	0.000000200329742340698	0.0000111968151120143	0.0000000607267339582526	0.000000220786014382489	0.00000053880502792592	0.000000755643458079602	0.000000235086084552921	0.000000220271944075207	0.000000163852803011423	0.000000000665129278671045	0.000000425844037876687	0.000000389206725865418
K00908; Ca2+/calmodulin-dependent protein kinase [EC:2.7.11.17]	0.00000494385036494149	0.00000177872738336918	0.00000481301210203097	0.00000144913078649138	0.00000409833493420561	0.00000103480432069227	0.00000173573716627086	0.000000914407094424499	0.000000618103406981458	0.000000916440898806762	0.000001491083291978	0.00000114234682293105	0.00000898331689674946
K00912; tetraacyldisaccharide 4'-kinase [EC:2.7.1.130]	0.00015340995288839	0.0000905509989970137	0.000186587694152169	0.000107984945599949	0.000158330979241373	0.000119892152560822	0.000158214002886047	0.000149085591598366	0.000142644280399506	0.000150065781780526	0.0000695776517606863	0.000400113423042652	0.0000676553795516357
K00917; tagatose 6-phosphate kinase [EC:2.7.1.144]	0.0000937349746850832	0.0000648244830324019	0.0000589037128386858	0.0000261282736753209	0.000062770036563044	0.0000206022890768876	0.0000290283688731079	0.0000172681793526781	0.0000138339056468685	0.0000169646542148736	0.0000239116059745208	0.0000240402772319363	0.000108254635862804
K00918; ADP-dependent phosphofructokinase/glucokinase [EC:2.7.1.146 2.7.1.147]	0.00000193594294390493	0.00000251682815750345	0.00000218274398410303	0.00000281858147273289	0.00000218693962579065	0.00000275476749931909	0.00000258000079510621	0.00000270718772285	0.00000276380439585271	0.00000271137586372536	0.00000212464188244243	0.00000176178168279302	0.00000197885762412131
K00919; 4-diphosphocytidyl-2-C-methyl-D-erythritol kinase [EC:2.7.1.148]	0.000605389015431712	0.000613065198899957	0.000625110140569798	0.000627691647114206	0.000618904940072554	0.000623278246756356	0.000633074673173888	0.000631171118677915	0.000631408772217863	0.000631889521261873	0.0006398396645807	0.000658370293817466	0.000603911066250413
K00924; [EC:2.7.1.-]	0.0000113838826883422	0.00000861096803733257	0.0000145309927426295	0.00000858539127210698	0.0000118169622789733	0.0000069285062491215	0.0000124990494684882	0.0000110368836877424	0.0000104400082270411	0.0000110813241866201	0.00000732261254967392	0.0000293976460174341	0.0000109028346315823
K00925; acetate kinase [EC:2.7.2.1]	0.000952342886403251	0.000946005177585397	0.000965409209233404	0.000969357613379574	0.000965948596949668	0.000958077975361513	0.000978722394597226	0.000968627740967351	0.000967854643380846	0.000969770798615511	0.00102373952801047	0.00100304627980892	0.000948991110742032
K00926; carbamate kinase [EC:2.7.2.2]	0.000598101166562595	0.000706515034259283	0.000619931653208305	0.000764198965769993	0.000634776688584117	0.000740964635282692	0.000705355025744295	0.000728432970689761	0.000740130256864351	0.000728279193778836	0.000581710678794549	0.000481846363090677	0.000616439606866797
K00927; phosphoglycerate kinase [EC:2.7.2.3]	0.000931963193025795	0.000924831157892303	0.000955209726104928	0.00094853666105139	0.000942692251195923	0.000940261789501506	0.000957019363486449	0.000953779306592412	0.000950596278379934	0.000953966397008367	0.00100583306369236	0.0010031774298005	0.0009525085819789
K00928; aspartate kinase [EC:2.7.2.4]	0.0010874657061258	0.00114575618128566	0.0011280799523259	0.00116737818827471	0.00112845332095256	0.0011504855872135	0.00116360315565882	0.00118164348632301	0.00118470006443011	0.0011819141282093	0.00118828721462333	0.00119715810468481	0.00112920500697391
K00929; butyrate kinase [EC:2.7.2.7]	0.000375272454091833	0.000343019616471364	0.00042438483360483	0.00040899365188384	0.000403932272201791	0.00041552164474759	0.000429747436951391	0.000414350474049662	0.000410752980690923	0.000416429465956036	0.000297214486549281	0.000529534120815584	0.000298035101252573
K00930; acetylglutamate kinase [EC:2.7.2.8]	0.000623155977198691	0.000658079744505837	0.000591885718809287	0.000629919563930943	0.000615032956481165	0.000636661985737034	0.000604022803132336	0.000616459050265334	0.000617978915344171	0.000616372479189145	0.00065264910329272	0.000501333082541999	0.00063775030250894
K00931; glutamate 5-kinase [EC:2.7.2.11]	0.000597577311473029	0.000610847882104563	0.000560130029593568	0.000582103049102898	0.000584263996397544	0.000598648868387945	0.000565907580678408	0.000574118468672434	0.000579070800791274	0.000573691826232148	0.000701316280653432	0.000481268689331455	0.000590650505843473
K00932; propionate kinase [EC:2.7.2.15]	0.00000528914860417162	0.0000000707015022509202	0.00000437688362098332	0.00000000723894484936834	0.0000000672272570154334	0.00000014682263869408	0.000000249356629480479	0.0000000624788050753255	0.0000000880150075029167	0.0000000326154619348742	0	0.000000154593336669441	0.000000260206570271446
K00934; arginine kinase [EC:2.7.3.3]	0.00000000123287306504386	0.000000000379650218213453	0.00000000153039190129699	0.000000000874021784510112	0.000000000994521937486306	0.000000000324007001065621	0.000000000817942333973173	0.000000000204943657418049	0.000000000288707786961958	0.000000000106985593742606	0	0.00000000170511259691299	0.0000000131170670464316
K00936; [EC:2.7.3.-]	0.0025709609055952	0.00256385123522536	0.00233999624811556	0.00222283001139205	0.00254269608991594	0.00226924157916956	0.00218577998134472	0.00221839544755178	0.00219425991572902	0.00221877321545894	0.00174393226083533	0.00208832415777064	0.00284877762145118
K00937; polyphosphate kinase [EC:2.7.4.1]	0.00118253290504768	0.00121110673817815	0.00107287765949763	0.00120042889838927	0.00114745078785209	0.00130559049893467	0.00113214851772255	0.00117681497196657	0.00119744234634675	0.00117653068521033	0.00142714506832347	0.000832098196870337	0.000955442422309141
K00938; phosphomevalonate kinase [EC:2.7.4.2]	0.0000068325909424386	0.00000304712331708639	0.00000542658262430563	0.00000534114722124212	0.0000057687331292506	0.0000030906337696287	0.00000538603345414145	0.00000328508819259803	0.00000376535762938143	0.00000267983816334598	0.0000162382852513912	0.00000537978344330458	0.0000159492539961586
K00939; adenylate kinase [EC:2.7.4.3]	0.000478808271004773	0.000490400028532897	0.000488498548053245	0.000498571740678204	0.000487909652681115	0.000490933102001777	0.000497289577009764	0.000498019435051815	0.000496824735387976	0.000498108870532474	0.000507619293452675	0.000498316480539273	0.000497073732129123
K00940; nucleoside-diphosphate kinase [EC:2.7.4.6]	0.000062264139014572	0.0000692990734718118	0.000056068720855162	0.0000461200524568652	0.0000640859927705791	0.0000428079005636871	0.0000473874236826327	0.0000487042108009148	0.0000472815487691058	0.0000480272441914158	0.0000362902766365841	0.0000523238549843778	0.0000962810887492519
K00941; hydroxymethylpyrimidine/phosphomethylpyrimidine kinase [EC:2.7.1.49 2.7.4.7]	0.000586228475458434	0.000589604274828671	0.0005767345392693	0.000608849212104639	0.00059166166426032	0.000609200208438537	0.000602847331832043	0.000605670177341962	0.000605477239873465	0.000605500971643983	0.000629915951817182	0.000587749906435965	0.000571225981462681
K00942; guanylate kinase [EC:2.7.4.8]	0.000442701252483086	0.000443237705195113	0.000450620658232654	0.00045132911282025	0.000449185402794173	0.000446667058222673	0.000455382856735161	0.000451269083980986	0.000450940207139344	0.000451646022796806	0.000476181333070307	0.000468898826330455	0.000448794215038025
K00943; dTMP kinase [EC:2.7.4.9]	0.0000819547519918946	0.0000519400815179863	0.0000721014521563383	0.0000341580815072317	0.0000652379499909734	0.0000341532887737753	0.0000390879076288489	0.0000289183315472894	0.0000242761317740115	0.0000276732378157126	0.000175864982697335	0.0000337013432142643	0.000139134635381856
K00945; cytidylate kinase [EC:2.7.4.14]	0.000678186222207664	0.000712144388038766	0.00070577026471031	0.000746680945498897	0.000703247364498749	0.000734099094662692	0.000735938032511019	0.00074606891505498	0.000747878228409299	0.000746979680115306	0.000569526417422621	0.000723528318674913	0.000683479843146802
K00946; thiamine-monophosphate kinase [EC:2.7.4.16]	0.000167010367572409	0.000105777945816362	0.000195505723612002	0.000120018038020282	0.000171237826690868	0.000136355524672187	0.00016881112166929	0.000163875838976657	0.000156966003681896	0.000163805707388276	0.0000842770402154191	0.000407388417319176	0.000084070456118512
K00947; [EC:2.7.4.-]	0.0000629282226555263	0.000074864258356509	0.0000658764257083636	0.0000807424880458458	0.0000695495094136725	0.0000792686015087391	0.000075506138514199	0.000076302438880303	0.0000771932934710744	0.0000765302065761602	0.0000673665668119605	0.0000521192685237619	0.0000667265759688551
K00948; ribose-phosphate pyrophosphokinase [EC:2.7.6.1]	0.000941643159550152	0.000985017566551335	0.000971416368391607	0.00103585494120474	0.000976617714240115	0.00102086768340244	0.00102578477588051	0.00102447701171776	0.00102755286848695	0.00102428693386493	0.00126288239531378	0.000958385394934764	0.000971128570035192
K00949; thiamine pyrophosphokinase [EC:2.7.6.2]	0.000379051285705553	0.000374535831700273	0.0003720075096628	0.000373209465398649	0.000376049282673756	0.000369508073102356	0.000374996293461106	0.000365433501873349	0.00036449423340358	0.000366299913708681	0.000447136071848881	0.000366442020881359	0.000371231901256316
K00950; 2-amino-4-hydroxy-6-hydroxymethyldihydropteridine diphosphokinase [EC:2.7.6.3]	0.000149620001774745	0.000102945457114048	0.000158054071223592	0.0000978173831976304	0.00014104295909952	0.000104664965635718	0.000124425962091812	0.000113404917430518	0.000108508207039128	0.000113788806364699	0.0000799656651745057	0.000238906831541043	0.000128920810323278
K00951; GTP pyrophosphokinase [EC:2.7.6.5]	0.00201348416084725	0.0019335356349523	0.0021167977270558	0.00200734936624123	0.00205406989020812	0.00201712457002467	0.0021026668471363	0.00208877862208945	0.00208315989223716	0.00209240950236322	0.00207315853279266	0.00257412813617483	0.0018547207733084
K00952; nicotinamide-nucleotide adenylyltransferase [EC:2.7.7.1]	0.00000814519246680807	0.00000924912043066365	0.00000794026377034495	0.0000104948303830838	0.0000093272258993465	0.0000101639592724656	0.00000940218320747883	0.0000109210124313164	0.0000099508632201418	0.0000107097620067346	0.00000933362859931149	0.00000644189940323131	0.00000814344604976613
K00954; pantetheine-phosphate adenylyltransferase [EC:2.7.7.3]	0.000351257550556505	0.000355912480577092	0.000362102623781275	0.000367157416067974	0.000358339820804009	0.000364701934448796	0.000366833561869315	0.000366466205914911	0.000367205951869467	0.000366724383702727	0.000390489167351519	0.000365152322088904	0.000361949307037721
K00955; bifunctional enzyme CysN/CysC [EC:2.7.7.4 2.7.1.25]	0.000269723235829151	0.000291428586736719	0.00027321045973245	0.000248540738604219	0.00026195689805094	0.000241577702173292	0.000238890310553977	0.000232851170240899	0.000232303953008791	0.000233187001185212	0.000195383971046661	0.000166687271940417	0.00034431926472274
K00956; sulfate adenylyltransferase subunit 1 [EC:2.7.7.4]	0.000482343621135829	0.000530557895791271	0.000450149596456691	0.000519565165279584	0.000481599552822473	0.00054727444977783	0.00048511690174294	0.000519899102920532	0.000531456891214582	0.000520038992844045	0.000388672342051456	0.000377926198940462	0.000394131327209694
K00957; sulfate adenylyltransferase subunit 2 [EC:2.7.7.4]	0.000495327442477396	0.000546038156101383	0.000479879264675916	0.000523198060525405	0.00049458471601781	0.000537059867078682	0.000491042329768722	0.000512288285066323	0.000520433736535346	0.000512615032224241	0.000396835854393848	0.00036484658682959	0.00047585940309402
K00958; sulfate adenylyltransferase [EC:2.7.7.4]	0.0000015025675284019	0.00000121572504616243	0.00000459594256889222	0.00000447593033153176	0.00000829504252911328	0.0000060594561267111	0.00000431620089736554	0.00000432779682339592	0.00000340911662762991	0.00000388682086647923	0.00000201011215288182	0.00000778208648526744	0.000023786738609362
K00960; DNA-directed RNA polymerase [EC:2.7.7.6]	0.0000018643197188969	0.00000160400353140953	0.000000742446924823701	0.000000551001876959606	0.00000123001435557503	0.000000455628170355322	0.000000533454746725205	0.000000353401998454157	0.00000027726573833492	0.000000338475594890676	0.000000477351825266116	0.000000575807976524998	0.0000024442357485157
K00962; polyribonucleotide nucleotidyltransferase [EC:2.7.7.8]	0.00160427788402524	0.00161248640529312	0.00165044270787039	0.00165091253671703	0.00163525037198769	0.00164216366662685	0.00167309872899345	0.00166178317552981	0.00166367539373712	0.00166263271432509	0.00187945917991495	0.00175930951355344	0.00161065465155724
K00963; UTP--glucose-1-phosphate uridylyltransferase [EC:2.7.7.9]	0.000132117572487369	0.0000782947934472039	0.0000978532592430089	0.0000508898364359009	0.00011059125691539	0.0000497496072146283	0.0000664038130995292	0.0000395600826170164	0.0000327003407648449	0.0000376339679021291	0.000381617117085905	0.0000507710784447454	0.000180933861591341
K00965; UDPglucose--hexose-1-phosphate uridylyltransferase [EC:2.7.7.12]	0.000589404252009608	0.000652057544379142	0.000590400337686209	0.000719390102795442	0.000619485363021687	0.000703343409018735	0.00068112467729147	0.000685352694757517	0.000695810048461643	0.000684627613427018	0.00100482672234431	0.000456287459922533	0.000620758904089401
K00966; mannose-1-phosphate guanylyltransferase [EC:2.7.7.13]	0.000133812523278171	0.00010552671796571	0.000122317845218965	0.0000533656981691171	0.000111331575677556	0.000052636408794858	0.0000661988078474619	0.0000505432075208782	0.0000444767155417164	0.0000508399017945836	0.0000469229370594684	0.0000897798062112901	0.000180781339724681
K00968; choline-phosphate cytidylyltransferase [EC:2.7.7.15]	0.0000282979422755529	0.0000292085662873764	0.0000295176966366747	0.0000334546074030252	0.0000305037641462274	0.000032027379359334	0.0000332959049958114	0.0000329472064599076	0.0000329678535842578	0.0000330883233712598	0.0000253112564344218	0.0000307609049330723	0.0000270862561417204
K00969; nicotinate-nucleotide adenylyltransferase [EC:2.7.7.18]	0.000374689812164412	0.000364141201725671	0.00038036510679506	0.000364857640643225	0.000373498314843308	0.000363829186375735	0.000373362586230754	0.000367148273775187	0.000366420831594784	0.00036727109001922	0.000448386028559642	0.000401054109036354	0.000383844768694781
K00970; poly(A) polymerase [EC:2.7.7.19]	0.000193588773142355	0.000127280701329371	0.000190577327100226	0.00012002695268571	0.000182055744504413	0.000157694658715194	0.000167464585344949	0.00015251730242805	0.000150424383820878	0.000151251242877793	0.00042783995482572	0.000338463262522173	0.000101027814856398
K00971; mannose-1-phosphate guanylyltransferase [EC:2.7.7.13]	0.000519161281408322	0.000529997452695076	0.00061711602257482	0.000583355318541977	0.000582524817926507	0.000559576772683829	0.00064902971245379	0.000660154498040185	0.000658133068033782	0.000662412627932624	0.000494952944448048	0.00101361172932591	0.000437287914802372
K00972; UDP-N-acetylglucosamine pyrophosphorylase [EC:2.7.7.23]	0.000295107260984505	0.0003653559320916	0.000315874010365942	0.000404301661299152	0.00032666692663491	0.00039501751841309	0.000372748353042034	0.00038877141783787	0.000396318368555954	0.000389189457360768	0.000306054429692175	0.000252597443971434	0.000301404831376019
K00973; glucose-1-phosphate thymidylyltransferase [EC:2.7.7.24]	0.000598288805924317	0.000630816010886779	0.00066026684199872	0.000684186339723352	0.00066019270093038	0.000679074427702178	0.000697029000298113	0.000692481994684512	0.000690795785880619	0.000693257172032464	0.000672597036456271	0.000771035259317582	0.0005958468769722
K00974; tRNA nucleotidyltransferase (CCA-adding enzyme) [EC:2.7.7.72 3.1.3.- 3.1.4.-]	0.000786209460336206	0.000817258264438122	0.00077247289710605	0.000762525898346043	0.000775913317562755	0.000733310702117863	0.000728231358238959	0.000723553515737484	0.000719408174934106	0.000724788301082573	0.000590647354456379	0.000565511852363982	0.000954675413695755
K00975; glucose-1-phosphate adenylyltransferase [EC:2.7.7.27]	0.00154799981773713	0.00174185252253566	0.00154596433006733	0.00178712207348091	0.00159408432474292	0.00173416724605605	0.0016720900412087	0.00169585227219804	0.00171290522041929	0.00169742044836655	0.00159755829390838	0.00114281897359363	0.00169976552675483
K00978; glucose-1-phosphate cytidylyltransferase [EC:2.7.7.33]	0.000285125211673403	0.000289699015129921	0.000285972948244167	0.000282069648555386	0.000286839346205601	0.000296219113565601	0.000275145859526323	0.00027263072628322	0.000272459681239573	0.000273470976837221	0.000211705438340582	0.000246383958348395	0.000268405289990511
K00979; 3-deoxy-manno-octulosonate cytidylyltransferase (CMP-KDO synthetase) [EC:2.7.7.38]	0.000117556657106291	0.0000949025687010016	0.000138033387175872	0.0000879122648791975	0.000126447012172653	0.0000953525289725044	0.000122695647722195	0.000130998393102547	0.000128285634104904	0.000131237688993929	0.0000567028366380448	0.000315062921813183	0.0000710138050083751
K00980; glycerol-3-phosphate cytidylyltransferase [EC:2.7.7.39]	0.0000762385496974959	0.0000838874301300774	0.0000870059021609178	0.0000964415915277204	0.0000840427059146859	0.0000930686024335994	0.0000961624187438133	0.0000985146134885639	0.0000991464028245049	0.0000987761246721688	0.0000746357477629982	0.000101427921909274	0.0000741720376316105
K00981; phosphatidate cytidylyltransferase [EC:2.7.7.41]	0.00049915834766613	0.00049412761628789	0.000514263032913504	0.000503561294669446	0.000512578109810325	0.000503813289036235	0.000518753534700068	0.000508483869094166	0.000507871599199885	0.000508868914993192	0.000595349884953683	0.000572052892045579	0.0004832902856502
K00982; glutamate-ammonia-ligase adenylyltransferase [EC:2.7.7.42]	0.0000313882625035162	0.0000096839457753491	0.0000225327680897695	0.00000537068967486357	0.000011229321242611	0.0000279064384620591	0.0000273642207019692	0.00000655284050955438	0.0000108355756049301	0.00000353003947426141	0.000728640484788585	0.00000904306735443116	0.0000126999306962481
K00983; N-acylneuraminate cytidylyltransferase [EC:2.7.7.43]	0.000362818216871888	0.000295636854063033	0.000293510761984528	0.000268180212032158	0.000306491470639822	0.000318332080086195	0.000251390759027422	0.000254288538170102	0.000255400307639646	0.000254908265993967	0.000204297620209527	0.000170737935187891	0.000263930777883533
K00984; \streptomycin 3\"\"\"\"-adenylyltransferase [EC:2.7.7.47]\""	0.0000198809105237818	0.00000779666058735653	0.000022805208066634	0.00000762660095255672	0.0000160421734625641	0.00000628640859200902	0.00000811990471190984	0.00000556002582662148	0.00000475591916930965	0.00000550984432717295	0.00000708218272885598	0.00000602592731283633	0.0000370219581060748
K00986; RNA-directed DNA polymerase [EC:2.7.7.49]	0.000895228960201409	0.000996599881686072	0.000901120001849776	0.00106424914345916	0.000966098517535901	0.0010298505591737	0.00100354809571438	0.00100554365087796	0.00101494198188641	0.00100690956744536	0.000809626223807983	0.000690554725145247	0.000941239422720259
K00988; ATP adenylyltransferase [EC:2.7.7.53]	0.00000000365822994894299	0.0000000049156940227261	0.00000000101617670764735	0.00000000226335898452357	0.00000000515081020269323	0.00000000978886565787019	0.00000000494231766401035	0.00000000353975709348134	0.00000000415352832861611	0.00000000231043460560991	0.00000000276876625627458	0.00000000367962025684373	0.00000000441140770563755
K00989; ribonuclease PH [EC:2.7.7.56]	0.000101048350366605	0.000072377249793725	0.0000669415510938422	0.000027327696234558	0.000073884005435697	0.0000272291619645259	0.0000367506186860467	0.0000180655680033175	0.0000146272763093976	0.0000176630002490513	0.00020341170685867	0.0000231820918378531	0.000125775785426035
K00990; [protein-PII] uridylyltransferase [EC:2.7.7.59]	0.000028852051046248	0.00000764869954942587	0.0000255142384455819	0.00000739097519550535	0.0000155779249033677	0.0000215661121502497	0.0000188959635512893	0.00000815694342699597	0.00000902642661099493	0.0000062449211426354	0.00033121840854754	0.0000125144671724189	0.0000248315078064309
K00991; 2-C-methyl-D-erythritol 4-phosphate cytidylyltransferase [EC:2.7.7.60]	0.000715184707117191	0.000790222563721988	0.000807943315129453	0.000832421435019641	0.000775761553328126	0.000798760074585031	0.000856135368243846	0.000882218635433565	0.000886560804120974	0.000883622929552807	0.000786383634976703	0.00103545885849574	0.000720400647661157
K00992; [EC:2.7.7.-]	0.00000505561494349031	0.0000034399783066601	0.0000068734086046364	0.00000372770108640691	0.00000556418450486107	0.00000284171167510216	0.00000460905744909368	0.00000498977197900876	0.00000360013707324471	0.00000480266084629797	0.00000392924874855836	0.0000109232632077811	0.00000895387972831127
K00995; CDP-diacylglycerol--glycerol-3-phosphate 3-phosphatidyltransferase [EC:2.7.8.5]	0.000633921168308176	0.000640012263669595	0.000588103579751259	0.000621040706674507	0.000607569700700804	0.000628213084327352	0.000591410228234123	0.000586314845481938	0.000588096845909032	0.00058563689413673	0.000845688892645553	0.00041392329590849	0.000670438216264367
K00996; undecaprenyl-phosphate galactose phosphotransferase [EC:2.7.8.6]	0.000109329231314844	0.000115792837135826	0.00010605161608492	0.000115466943493408	0.000111450649180587	0.000115981653674402	0.000112076618167886	0.000115368186078104	0.000116440473524706	0.000115350859337115	0.000114431369530985	0.0000967169731087385	0.000104673291157404
K00997; holo-[acyl-carrier protein] synthase [EC:2.7.8.7]	0.0000359794357926471	0.0000225383891198023	0.0000307098823660035	0.0000257631306272445	0.0000322088466144088	0.0000263656017510808	0.0000281914900444931	0.000022533411966461	0.000021991462115014	0.0000218903321559351	0.000130844951099131	0.0000202274896935963	0.0000521398038386838
K00998; phosphatidylserine synthase [EC:2.7.8.8]	0.000179077309909822	0.00012437787353683	0.000187102752885799	0.000139244049159871	0.000176098430334632	0.000148437876469829	0.000167478460613047	0.00015998984851249	0.000154492462131946	0.00015991280131706	0.000103217866536822	0.000295201222190758	0.00012866151399803
K01000; phospho-N-acetylmuramoyl-pentapeptide-transferase [EC:2.7.8.13]	0.000702936934422048	0.000673910836974231	0.000725250049737859	0.000684971058400754	0.00071159847060538	0.000686546781409823	0.000713850455111629	0.000706949066404298	0.000702183227443258	0.000707325130089417	0.000788914329729853	0.000842630685480329	0.000683953741162353
K01001; UDP-N-acetylglucosamine--dolichyl-phosphate N-acetylglucosaminephosphotransferase [EC:2.7.8.15]	0.00000000719829048852539	0.00000000055184696097417	0.00000000304967349589488	0.000000592259762542773	0.000000673517647139843	0.00000054729760084113	0.000000000812765729632722	0.00000173035079786378	0.000000325651954780942	0.0000014456166313874	0.00000216590316501741	0.000000321431273808569	0.000000585922618446757
K01002; phosphoglycerol transferase [EC:2.7.8.20]	0.000012492168612863	0.000000232663203979435	0.0000103537702439841	0.000000140349109425441	0.000000280938416460688	0.000000417210412187298	0.000000684524674712846	0.000000192350374195368	0.000000268310936842301	0.000000106342825159634	0.0000000359164914642287	0.00000050094747823837	0.00000142656596697056
K01003; carboxyvinyl-carboxyphosphonate phosphorylmutase [EC:2.7.8.23]	0.00000214842739065633	0.000000695865889947166	0.0000016468496074748	0.000000572310795470707	0.000000936432556233036	0.00000156001095903349	0.00000113099595416461	0.00000042426965450557	0.000000545473090411488	0.000000255385808343346	0.000000332036266344242	0.000000920413856060285	0.00000305889998095022
K01004; phosphatidylcholine synthase [EC:2.7.8.24]	0.000000678794600720806	0.000000105422063160859	0.000000551208814273826	0.000000205681528357552	0.000000246195871732935	0.00000059542811378578	0.000000609554965491102	0.0000000296302586520236	0.0000000185575122289685	0.0000000243963246384688	0.00000000607464175718906	0.000000241107978974803	0.0000000263970963596697
K01005; [EC:2.7.8.-]	0.000156494214530434	0.000155398249385241	0.000144591428982698	0.000150900950916935	0.000156484481601446	0.000162599519694887	0.00014617156677931	0.000145142638839885	0.000146374879131613	0.000145384285235245	0.000126123828947276	0.000122641877899408	0.000127565805268108
K01006; pyruvate,orthophosphate dikinase [EC:2.7.9.1]	0.00194497819596724	0.0019968639014545	0.00201328270133643	0.00203454072774445	0.00198478676064681	0.00201000478341188	0.00203669543078117	0.00204666220944098	0.00204918465655691	0.00205289272087302	0.00153648668877058	0.0021361521053238	0.00191157063687322
K01007; pyruvate, water dikinase [EC:2.7.9.2]	0.000244813340167051	0.00026017204178682	0.000284644016458058	0.000316917963144574	0.000311736669571896	0.000322740375367513	0.00029657878583042	0.000310606981504233	0.000298682984323289	0.000306962845945564	0.000240715799047157	0.000260397970476045	0.000385215312715131
K01008; selenide, water dikinase [EC:2.7.9.3]	0.00029399186165631	0.000329813087751024	0.000283768302865629	0.000341565374248258	0.000305525844622595	0.000332157327646666	0.000318220162827699	0.000322407753461302	0.000324904879298583	0.000322508869344754	0.000259427313219556	0.000216196097021593	0.000298596788027666
K01011; thiosulfate/3-mercaptopyruvate sulfurtransferase [EC:2.8.1.1 2.8.1.2]	0.0000814449496238721	0.0000649470776009356	0.0000654002299770229	0.0000679859027110956	0.000075262853587752	0.0000735299638788796	0.0000703501885967242	0.0000615621398763796	0.000061883310521094	0.0000600522435535362	0.0000530516008063358	0.0000474380735080179	0.0000674422834058535
K01012; biotin synthetase [EC:2.8.1.6]	0.000834367854724601	0.000858984020364265	0.000794003720960637	0.000824465993694777	0.000823283814775141	0.000829145755335338	0.000778773590268098	0.000792857853485326	0.000794057492390545	0.000793912294618337	0.000632570983653747	0.000576865349292955	0.000903867716062066
K01014; aryl sulfotransferase [EC:2.8.2.1]	0.0000000384949119355983	0.000000024729714525204	0.0000000227524652332482	0.0000000162302940679639	0.0000000301008998289385	0.0000000611538369281358	0.000000040511476771208	0.0000000119861657268373	0.000000018726019652016	0.00000000625707120258523	0.0000000122715078258025	0.0000000235471239325558	0.0000000201131685653091
K01023; arylsulfate sulfotransferase [EC:2.8.2.22]	0.00000611488107129807	0.000000996609219172878	0.00000517595774541683	0.00000056493987895789	0.00000113291603977068	0.000000657578601574778	0.000000868412301777285	0.000000207849713180296	0.000000205722006432123	0.000000175680977312824	0.000000200953793945128	0.000000696124818238978	0.00000224527520397701
K01025; [EC:2.8.2.-]	0.0000000932052617802875	0.000000125243233644283	0.0000000258903943637192	0.0000000576664041352127	0.000000131233580180304	0.000000249403071678826	0.000000125921557175082	0.0000000676090915756864	0.000000105824592927069	0.0000000352935967658106	0.0000000705432920637106	0.0000000937502491854738	0.000000112394905668062
K01026; propionate CoA-transferase [EC:2.8.3.1]	0.00035823885528388	0.00041811424932786	0.000354493944412976	0.000421991637965984	0.00036997117026127	0.000408382819817173	0.000389877565280869	0.000399290900954873	0.00040327455914709	0.000399560122518252	0.000321369264741396	0.000266331783425324	0.000380611297257368
K01027; 3-oxoacid CoA-transferase [EC:2.8.3.5]	0.00000493155088663594	0.00000651582514543335	0.00000552352050080393	0.00000716231421833186	0.00000569393712594761	0.00000729780443916787	0.00000667360539901191	0.00000694011361755868	0.00000713843114349279	0.00000689397524439932	0.00000543076049831214	0.00000452895052991163	0.00000520798969111273
K01028; 3-oxoacid CoA-transferase subunit A [EC:2.8.3.5]	0.00000257551782065784	0.00000128791820639703	0.00000177824642757518	0.000000885840858154785	0.00000160568131556033	0.00000274652042764408	0.00000179004036850471	0.000000919650128000291	0.00000115753696040085	0.000000627891652141699	0.00000186288877437191	0.00000132670755613378	0.00000267566760729488
K01029; 3-oxoacid CoA-transferase subunit B [EC:2.8.3.5]	0.0000393548067286159	0.0000485781917610521	0.000041034347075101	0.0000513584797883386	0.0000423110518130203	0.0000516041477260684	0.0000478343025837759	0.0000492470205217685	0.0000503300180031789	0.0000490012278050575	0.000038903753672702	0.0000327011049268148	0.0000401026988033762
K01031; 3-oxoadipate CoA-transferase, alpha subunit [EC:2.8.3.6]	0.000000777436818963844	0.000000233937762988693	0.000000579265646751525	0.000000185487221201637	0.000000311465811300865	0.000000586310432243406	0.000000419793139385615	0.000000122039011465389	0.000000175950429341569	0.0000000695592013167053	0.000000107075721297518	0.000000280074251945131	0.000000587647757514977
K01032; 3-oxoadipate CoA-transferase, beta subunit [EC:2.8.3.6]	0.000000778921248549652	0.000000225230420730781	0.000000545846337204034	0.00000021405619868507	0.000000306674598187445	0.000000601421236162748	0.000000420545923252064	0.000000136702548588666	0.000000180762371192628	0.0000000940318562525768	0.000000133083009930283	0.000000242702530263371	0.000000263099118512307
K01034; acetate CoA-transferase alpha subunit [EC:2.8.3.8]	0.000120322121128888	0.000144469830681556	0.000123747684146884	0.000148942215731269	0.000125033503750444	0.00014446715075728	0.000136483564810817	0.000141546379576774	0.00014332037916544	0.000141703869667639	0.00011294891288681	0.0000944835496248989	0.000129020478599949
K01035; acetate CoA-transferase beta subunit [EC:2.8.3.8]	0.0000755948743110952	0.0000906458597573394	0.000081252601245555	0.0000961678806482973	0.0000792216667983626	0.0000934087460948823	0.0000880960742733736	0.0000915430244520165	0.0000928464240788843	0.0000916681918851975	0.0000726668249746413	0.0000608572637285736	0.0000839371991358291
K01036; butyrate-acetoacetate CoA-transferase [EC:2.8.3.9]	0.00000178260323154313	0.00000157922968398423	0.000000640701701635807	0.000000481965319066135	0.00000116575956149279	0.000000434353428767949	0.000000479622710346322	0.000000331619043518569	0.000000250419339822208	0.000000331855202465587	0.000000477873970784709	0.000000462667333218933	0.00000155607364754282
K01039; glutaconate CoA-transferase, subunit A [EC:2.8.3.12]	0.0000624739810364811	0.0000655184169177532	0.0000440890018050971	0.0000490198810166029	0.0000532880705928211	0.0000474567203005188	0.000045936235044329	0.0000443573164384642	0.0000436387656540889	0.0000443596075112077	0.0000388760188403886	0.0000342068859491653	0.0000615139003025763
K01040; glutaconate CoA-transferase, subunit B [EC:2.8.3.12]	0.0000492616572692586	0.0000515933310068928	0.0000347213474407872	0.0000385476624843365	0.0000419848775215863	0.0000374104404990427	0.0000361638109704677	0.0000349099886624732	0.000034324621470533	0.000034911831629148	0.000030601194738191	0.0000268899794932043	0.0000478001491241685
K01041; [EC:2.8.3.-]	0.000021593700799007	0.0000107262711743136	0.0000146568682836069	0.00000705629585905981	0.0000179073960655072	0.0000169972936880495	0.0000109538697193606	0.00000693140975149302	0.00000721672382012609	0.00000632230311235257	0.00000477432106387227	0.000018202779312488	0.00000805910222270541
K01042; L-seryl-tRNA(Ser) seleniumtransferase [EC:2.9.1.1]	0.0000479068467519489	0.0000161484635498349	0.0000360177140350122	0.0000213485561084128	0.0000408600267939998	0.0000212496477778891	0.0000225888902613089	0.0000172710470068253	0.0000121865726677414	0.0000165150618431367	0.0000167429275634101	0.0000170964112876422	0.0000590363256424364
K01043; [EC:2.-.-.-]	0.0000150956803955109	0.0000110843020539428	0.0000141088712229833	0.0000112036360451672	0.0000123544958360501	0.0000162668000612828	0.0000138201629878656	0.0000113910872543967	0.0000122857214533348	0.0000105441298274551	0.00000878664121119794	0.0000136758922280677	0.000010739462765221
K01046; triacylglycerol lipase [EC:3.1.1.3]	0.0000683477622335924	0.0000726557332639829	0.0000680133061591236	0.0000802911831576	0.0000710033352280698	0.0000813836062000788	0.0000755585277071531	0.0000757361446845914	0.000078354560065498	0.0000744392398728324	0.0000660907725052821	0.000055491324855823	0.0000844665908071895
K01048; lysophospholipase [EC:3.1.1.5]	0.000149182133723089	0.000156666530237383	0.000144397727251375	0.0001670513137364	0.00014998195183578	0.000163883317944601	0.000160991108204428	0.000157766605424528	0.000159880189870513	0.000157628323245235	0.000305784514454163	0.00010560655083844	0.000150185161813297
K01051; pectinesterase [EC:3.1.1.11]	0.00033781350139402	0.00033115436483152	0.000357552513533023	0.000314336750655275	0.000337406455960298	0.000296585256454128	0.000315961920414236	0.00029923095683874	0.000295132077350588	0.000300899095936837	0.000266327615455763	0.00029881249349233	0.000407813832176224
K01053; gluconolactonase [EC:3.1.1.17]	0.00000459767490933734	0.00000224993419398819	0.0000027175518814479	0.00000112341635679574	0.00000237188487152676	0.00000190279736413304	0.00000191394631988756	0.000000622506183926032	0.000000520765832894871	0.000000565709836256001	0.000000767360010653934	0.00000118596946273591	0.00000237145894886724
K01054; acylglycerol lipase [EC:3.1.1.23]	0.000000232483739814087	0.000000233068336224169	0.0000000994566228619824	0.000000114042077615022	0.000000250874023917782	0.00000046709413180051	0.000000244839894673564	0.0000001273259376773	0.000000196464127686874	0.0000000675128102338293	0.000000130191236458344	0.00000018111756456119	0.00000023835621982076
K01055; 3-oxoadipate enol-lactonase [EC:3.1.1.24]	0.00000431336189263114	0.00000147366170773286	0.00000479561022771791	0.00000211624430095795	0.00000301088317767606	0.00000305332315058661	0.00000366245100188587	0.00000233483984490989	0.00000231055331852167	0.00000219414673283468	0.00000214354162597961	0.00000646254076044902	0.00000261250068666833
K01056; peptidyl-tRNA hydrolase, PTH1 family [EC:3.1.1.29]	0.000416553864839974	0.000415120923032832	0.000426640424516378	0.000423840851715512	0.000421511951201578	0.000422892251344284	0.000428486705658843	0.000425754040804872	0.000425902668953707	0.000426044208792408	0.000458014615767242	0.000446096336025138	0.000417780330400983
K01057; 6-phosphogluconolactonase [EC:3.1.1.31]	0.0000498132208548827	0.0000335706502169136	0.0000258811712582688	0.0000130737194778164	0.00003911142296713	0.0000351844609332635	0.0000193748250656674	0.0000183461433778756	0.0000193960366464713	0.00001758090249868	0.000194137928177479	0.0000269539017853522	0.0000203226101868228
K01058; phospholipase A1 [EC:3.1.1.32]	0.0000108299687355772	0.0000194867952402709	0.00000932203649781609	0.00000788307662851509	0.00000696858672682337	0.00000557098148141238	0.00000867762938294947	0.0000183728931165151	0.0000199161837574525	0.0000181753957572828	0.00000536094871728343	0.0000269609550781178	0.0000114138325071312
K01060; cephalosporin-C deacetylase [EC:3.1.1.41]	0.0000829183962150752	0.0000598008179053888	0.0000616855818756818	0.0000245564711029559	0.0000675789373810661	0.0000186692874570405	0.0000315056272999888	0.0000173282793544839	0.0000134047271625877	0.0000174864306342528	0.0000239558569732971	0.0000274532571420445	0.000110301512097851
K01061; carboxymethylenebutenolidase [EC:3.1.1.45]	0.0000117132766432569	0.00000266596292240008	0.00000882797938022377	0.00000168258211253129	0.00000352814067641508	0.0000060915539944487	0.00000393913919543495	0.00000173866977593725	0.00000232933579724669	0.0000010749703328877	0.00000177073778862055	0.00000284291182845038	0.00000358481744492177
K01062; 1-alkyl-2-acetylglycerophosphocholine esterase [EC:3.1.1.47]	0.000000894552298597995	0.00000488561129544334	0.000000858099297756617	0.00000205038818348946	0.00000262862100113576	0.00000162303511909337	0.00000223176408915136	0.00000343663674947924	0.00000367124137064223	0.00000342794414725263	0.0000012625700383488	0.00000527145494169565	0.00000232435609484191
K01066; esterase / lipase [EC:3.1.1.-]	0.000254640515282636	0.000299432934510894	0.000271253910548283	0.000316248613315146	0.000267581185215583	0.000316366128172225	0.000297181253873627	0.000306808204321317	0.000313216840290858	0.000305782424271153	0.000246187781150164	0.000218607208160454	0.000275023200059012
K01067; acetyl-CoA hydrolase [EC:3.1.2.1]	0.0000955720670746308	0.0000866080581777958	0.0000876108769579059	0.000066542830016533	0.0000845417055709208	0.0000775719125363857	0.000071093971003922	0.0000810070593301769	0.0000820197261870943	0.0000810462616835837	0.0000467545297907606	0.000116789332138745	0.0000759478074750636
K01068; palmitoyl-CoA hydrolase [EC:3.1.2.2]	0.00000000429347334848981	0.00000000160704538151484	0.00000000510392677540901	0.00000000397234603030611	0.00000000467903507895332	0.00000000127515019283366	0.00000000312784331295948	0.00000000110869293479456	0.00000000136876954349869	0.000000000716595041462498	0.000000000381572005176817	0.00000000584780573197077	0.0000000425988045863321
K01069; hydroxyacylglutathione hydrolase [EC:3.1.2.6]	0.000229482888823362	0.000238390348255283	0.000229430410357011	0.000238183778976474	0.00023028725098536	0.000233208886147289	0.000234287664337752	0.00023377882265946	0.000233646303921449	0.000232876775339002	0.000183848003986455	0.000213795273894637	0.000256209872225539
K01070; S-formylglutathione hydrolase [EC:3.1.2.12]	0.0000180280767676803	0.00000474250828640327	0.0000135650232760844	0.00000316366003679285	0.00000758962555902163	0.00000651345572071102	0.00000469204423870666	0.00000441311013449247	0.00000421035319904114	0.00000433731568367076	0.00000187014320644375	0.00000946503143588511	0.00000416932798563677
K01071; oleoyl-[acyl-carrier-protein] hydrolase [EC:3.1.2.14]	0.0000051514506137421	0.0000020457933849329	0.00000410577809318934	0.00000306003841312205	0.00000396783693940137	0.00000210974985762002	0.00000322007116870565	0.00000196119962683728	0.00000211789289267334	0.0000016404882209174	0.00000226272900711246	0.00000321319404723639	0.0000101238168901237
K01073; acyl-CoA hydrolase [EC:3.1.2.20]	0.00000023560554246457	0.0000000447621492408591	0.000000523328691550355	0.00000014153298871591	0.000000163352510361285	0.0000000645754567668713	0.0000000972487095475207	0.0000000462035184253353	0.0000000487267932712078	0.0000000413146262307656	0.0000000253703762006263	0.000000203500823086215	0.00000182714845657714
K01075; 4-hydroxybenzoyl-CoA thioesterase [EC:3.1.2.23]	0.000000563548803417841	0.0000000224225176164547	0.000000464057788769662	0.0000000308755629829243	0.0000000425661939155785	0.000000102592244899099	0.0000000988572347768869	0.0000000294882053115914	0.0000000110004061786233	0.0000000267886426469104	0.00000000140140416831972	0.0000000486823291450884	0.0000000179837620377276
K01076; [EC:3.1.2.-]	0.000011163486485773	0.00000929980910477078	0.0000106033835406715	0.00000656408742698395	0.0000103116698415797	0.00000667546232623207	0.00000687086859213914	0.00000585979519334241	0.00000532632704002367	0.00000583807267346423	0.00000518594579615508	0.00000565080081692816	0.0000179244650298243
K01077; alkaline phosphatase [EC:3.1.3.1]	0.000235835809825465	0.000168245247384372	0.000141378734600619	0.0000716221359063744	0.000168501088448654	0.000136590973875534	0.0000803314906558772	0.000108449724717145	0.000113241019283865	0.000107726117037903	0.000187005413043814	0.000156007770620655	0.000121624993833913
K01078; acid phosphatase [EC:3.1.3.2]	0.00000190793113831613	0.00000138374155723585	0.000000856322568769397	0.00000106518550999385	0.00000196898466505255	0.00000201280427907599	0.00000158076495313881	0.000000842646271165435	0.00000109059874379844	0.000000581712736598878	0.000000951668783329651	0.00000114360024493842	0.00000244183352321451
K01079; phosphoserine phosphatase [EC:3.1.3.3]	0.000171468131723653	0.000110159585790889	0.000170168891375649	0.0000989899133085847	0.000157583935533241	0.00012654799725237	0.000141166221963353	0.000139235208180766	0.000134664702401118	0.000138433917154425	0.000235777783054346	0.00033029965343977	0.0000808294212626666
K01081; 5'-nucleotidase [EC:3.1.3.5]	0.000117375615327239	0.0000913571839234517	0.000130189654697791	0.000112071185394558	0.000120011603680382	0.000118105148043785	0.000126612959392615	0.000114422155021188	0.000113773112968411	0.000113488636071876	0.000300744259160595	0.000167529116621387	0.000116398380242543
K01082; 3'(2'), 5'-bisphosphate nucleotidase [EC:3.1.3.7]	0.0000700883816828451	0.0000485978126907409	0.000036482115405652	0.0000174634128410331	0.0000494596646879466	0.0000411258021961532	0.0000207637185655519	0.0000262387944165681	0.0000275262280472331	0.0000256561909435446	0.0000112512904618007	0.0000387791982042302	0.0000235276106914477
K01083; 3-phytase [EC:3.1.3.8]	0.00000101473771981195	0.000000103793244081544	0.000000827404468810617	0.0000000864164784946589	0.000000161952222079395	0.000000235182614251864	0.000000220428719948595	0.000000135322724137282	0.0000000996190900183206	0.000000109428390522467	0.0000000499190768435069	0.000000170855515847951	0.000000549259996409095
K01085; glucose-1-phosphatase [EC:3.1.3.10]	0.0000618779256458335	0.0000254462119844444	0.000134327145726008	0.0000786182160017352	0.0000837724644209763	0.0000606961042766569	0.00012304882814002	0.000106459280863722	0.0000998985174390034	0.000107355140974915	0.000054951467660809	0.000328680290123694	0.0000301195772692055
K01087; trehalose 6-phosphate phosphatase [EC:3.1.3.12]	0.00000847583853474687	0.00000878704415540902	0.00000601241997035487	0.00000423573128184074	0.0000060649058463992	0.00000814507296898676	0.00000620522741120074	0.00000743156126788664	0.00000807409316786814	0.00000648202105213532	0.00000515687385974348	0.0000102353149230198	0.00000865067734317056
K01089; imidazoleglycerol-phosphate dehydratase / histidinol-phosphatase [EC:4.2.1.19 3.1.3.15]	0.000122805721736248	0.0000815994520051255	0.0000963018100176364	0.0000529694292856472	0.0000994028073196337	0.000078843083518814	0.000068036994093723	0.0000750937727784606	0.0000747052231285105	0.0000752731518841188	0.0000344303203944263	0.00015867417804778	0.0000407599134404497
K01090; protein phosphatase [EC:3.1.3.16]	0.00061452683652666	0.000645491946238475	0.000597432267473335	0.000551404236511583	0.000589976117097731	0.000528665573835823	0.00054007702970892	0.000526503385474275	0.000525212231435256	0.000527086120865734	0.000792407886954631	0.000422021551680374	0.000791585976313317
K01091; phosphoglycolate phosphatase [EC:3.1.3.18]	0.00117661772611459	0.00127662044499989	0.00124891311880192	0.00135682787897804	0.00123789650980093	0.00133787499939979	0.00132928645439724	0.00135481515308052	0.00136324295491474	0.00135762151515934	0.0012433468626191	0.00126915806346118	0.0011759221173804
K01092; myo-inositol-1(or 4)-monophosphatase [EC:3.1.3.25]	0.000104898380779754	0.0000724511403006306	0.0000844426270442615	0.0000539524496510439	0.000092799532341751	0.0000761220217554904	0.0000724069437999556	0.0000694982940505439	0.0000693200055775975	0.0000673652307189157	0.000213455231490382	0.000137892155343492	0.0000697545627723667
K01093; 4-phytase / acid phosphatase [EC:3.1.3.26 3.1.3.2]	0.00000595718233289001	0.000000142189996559676	0.00000535735762055964	0.000000430029094120854	0.00000093661427233194	0.000000828757718048763	0.000000749204064620536	0.000000547005085646121	0.000000442483373770606	0.000000480518475202794	0.00000165267601919913	0.00000092683502896566	0.00000188075018840631
K01095; phosphatidylglycerophosphatase A [EC:3.1.3.27]	0.0000373986770616335	0.0000100881634923055	0.0000206204031454924	0.00000392338276079362	0.0000214680024386802	0.0000174804212178597	0.00000430202533130682	0.00000336612932583723	0.00000246758327978326	0.00000324600196036739	0.00000214209266556364	0.00000480520287496408	0.0000133718846670918
K01096; phosphatidylglycerophosphatase B [EC:3.1.3.27]	0.0000308250423351256	0.0000264194551033972	0.0000285779034271649	0.0000287167017835549	0.0000262027892865031	0.0000295943283573378	0.0000270187372019386	0.0000272742101835278	0.000027636739279935	0.000027129578394641	0.0000275750452605896	0.0000187221979304221	0.0000258274122414587
K01101; 4-nitrophenyl phosphatase [EC:3.1.3.41]	0.0000144057264728743	0.0000137782092349015	0.0000143748366530633	0.0000167293430639742	0.0000147702229418895	0.0000153173283942261	0.0000163572253870963	0.0000145269211249764	0.0000152542830604087	0.0000140018221262978	0.0000407887116201235	0.0000124966126765852	0.0000248305947369781
K01103; 6-phosphofructo-2-kinase / fructose-2,6-bisphosphatase [EC:2.7.1.105 3.1.3.46]	0.000000187420808787875	0.000000446602239947377	0.000003438446313351	0.00000318819833006341	0.0000065298612597748	0.00000472769284964765	0.00000298382554129771	0.00000361319018755746	0.00000257423541842875	0.00000338210422357081	0.00000156000033932752	0.00000575899879851101	0.0000128947282827973
K01104; protein-tyrosine phosphatase [EC:3.1.3.48]	0.000716418987528569	0.000767910456045023	0.000690234117873661	0.000721187980334868	0.000713752972159049	0.000718070227650656	0.000699354207816403	0.000711207913081717	0.000718249799428553	0.000711420706856949	0.000773152010332081	0.00059649246938541	0.000753527865460571
K01112; [EC:3.1.3.-]	0.0000341326220166254	0.0000221347900372558	0.0000301203259374895	0.0000235109017364503	0.0000274545078312198	0.0000273755086914779	0.0000252066103835006	0.0000235198327657275	0.000023418467171638	0.0000234782683138477	0.000019474284421853	0.000028857765410283	0.0000169564458174527
K01113; alkaline phosphatase D [EC:3.1.3.1]	0.0000172635623778522	0.0000100993528062163	0.00000861811098620759	0.00000367555776303415	0.0000109377943664033	0.0000105175357302706	0.0000051845607198302	0.00000510470361459038	0.00000546328006729008	0.00000472414744934157	0.00000317850195028908	0.00000740677136604556	0.00000757755855735303
K01114; phospholipase C [EC:3.1.4.3]	0.0000687152113129237	0.0000566479305166706	0.0000472450438260005	0.0000297978452496686	0.0000608498099800153	0.0000313843927360339	0.0000355768865197997	0.0000249458092060731	0.0000240639433549646	0.0000239558029588361	0.0000270618212204413	0.0000252161690432916	0.0000806086560286035
K01115; phospholipase D [EC:3.1.4.4]	0.000000377442985610784	0.000000306384062818136	0.000000191190260978778	0.000000156779586604734	0.000000334857529427235	0.000000648357185034348	0.000000368239055925323	0.000000163637331514419	0.000000252308488703472	0.0000000866003319444117	0.000000166435645353523	0.000000248201924739395	0.000000280159111095663
K01117; sphingomyelin phosphodiesterase [EC:3.1.4.12]	0.000000227352579098571	0.000000104615808801999	0.000000254810385814082	0.000000232892526962159	0.000000233635108439996	0.0000000775793223990646	0.000000184766400200598	0.0000000745183120201763	0.0000000973711762608605	0.0000000497691465474055	0.0000000463445683108138	0.000000303477519284087	0.00000204465593721479
K01118; FMN-dependent NADH-azoreductase [EC:1.7.-.-]	0.000112271276217723	0.000112436576314982	0.0000969009092299873	0.000115837631885393	0.000112360038514621	0.000109821539189026	0.000110364083606021	0.000107285664232551	0.00010750252242097	0.000107078447499468	0.0000883409323192512	0.0000721257735244511	0.000105706604734077
K01119; 2',3'-cyclic-nucleotide 2'-phosphodiesterase [EC:3.1.4.16]	0.000612537714656452	0.00055493279932073	0.000608534133415394	0.000571016790789635	0.000615791627157951	0.000574248343081642	0.000616918731288581	0.000604818385369482	0.000600494474862604	0.000606260229740378	0.000426310700260594	0.000841439448690283	0.000466342227066357
K01120; 3',5'-cyclic-nucleotide phosphodiesterase [EC:3.1.4.17]	0.00000161497910473607	0.0000000410246063696254	0.00000133447304880817	0.0000000475027488547289	0.000000070224674458628	0.0000000962464539823407	0.000000131126613586828	0.0000000598367199104507	0.0000000506955875206499	0.0000000448908409654097	0.0000000477609460359106	0.0000000919408983171382	0.000000159658510656056
K01126; glycerophosphoryl diester phosphodiesterase [EC:3.1.4.46]	0.000667643191250269	0.000705104446692095	0.000620874680931349	0.00070298883058794	0.000663210552463561	0.000721015677132956	0.00066127817886561	0.000686360685661246	0.000698674502764354	0.000684411299869809	0.000577943330524597	0.000512379648265586	0.000630615245855362
K01127; glycosylphosphatidylinositol phospholipase D [EC:3.1.4.50]	7.00256053667799e-11	6.90036620620471e-11	5.34918725150852e-11	0.000000000158858604472853	0.000000000180760216629228	0.000000000441676348412484	0.000000000148665834212675	0	0	0	0	0.00000000017217458446766	0
K01128; [EC:3.1.4.-]	0.000000146683488623958	0.0000000480365300177715	0.000000164499013519061	0.000000139835823587593	0.00000013776472968638	0.0000000390283256212446	0.0000000972782560719062	0.000000030901941291607	0.0000000398006222176925	0.0000000201311340085243	0.0000000100020791097534	0.000000184194145589233	0.00000135675618149863
K01129; dGTPase [EC:3.1.5.1]	0.000802140763021557	0.000776441903535139	0.000839792840026693	0.000781735100730972	0.000803286010789655	0.000778575957290129	0.000808875963519955	0.000798100165790745	0.000795586402229445	0.000799911619619223	0.000803697806223949	0.000909598997782238	0.000786052092272832
K01130; arylsulfatase [EC:3.1.6.1]	0.000304429669889451	0.00037952492642298	0.000214456522006546	0.000183448380199845	0.000311244250316052	0.000248414470988371	0.000220645527142086	0.000291158216999684	0.000305891768154521	0.000287893770878179	0.000124155567993777	0.000497050136224224	0.000188964996825732
K01133; choline-sulfatase [EC:3.1.6.6]	0.0000147856712610491	0.00000795263974062399	0.0000091092009700931	0.00000365884007840334	0.00000979045855778825	0.00000804958847476638	0.00000473445691895905	0.00000546963581764494	0.00000545492568709146	0.00000546221830102914	0.00000269537113480068	0.0000104543518735302	0.00000354029264666419
K01134; arylsulfatase A [EC:3.1.6.8]	0.0000358824719529671	0.0000238506091937647	0.0000207084267610152	0.0000100325647522845	0.0000259068981772818	0.0000207828674453471	0.0000122497666315899	0.0000162277026365712	0.0000166252333180757	0.0000162472708068229	0.00000641638229493931	0.0000292597233861902	0.00000954601062443396
K01135; arylsulfatase B [EC:3.1.6.12]	0.00000512229275254518	0.00000306438072804531	0.00000412244407374157	0.00000209582912096834	0.00000386550675693365	0.000003169675297916	0.00000289806747561271	0.00000349829760645638	0.00000350276820146984	0.00000350527865713488	0.0000014045504228935	0.00000788444120748252	0.00000150052012923846
K01136; iduronate 2-sulfatase [EC:3.1.6.13]	0.000000619734364938337	0.00000308107429311168	0.000000695660422859299	0.00000151694813245595	0.00000331400891552142	0.00000162631947477435	0.00000174977807938308	0.000000389695533665399	0.000000265846143591619	0.000000432575599740278	0.000000713888546531264	0.0000011182908984069	0.00000114228836066143
K01137; N-acetylglucosamine-6-sulfatase [EC:3.1.6.14]	0.00000426974759202076	0.00000293068059787154	0.00000205362016345603	0.000000931043428528439	0.00000278261129735203	0.00000231365021454404	0.00000101623536715317	0.00000176876190237724	0.00000187095727291719	0.00000176303331699095	0.000000606041934644388	0.00000252888023297548	0.0000011169304652946
K01138; uncharacterized sulfatase [EC:3.1.6.-]	0.0000823339272195429	0.0000458274479340136	0.0000468135995426194	0.0000250737794818482	0.0000608865411164235	0.0000324554750906414	0.0000302824069877156	0.0000226273733375848	0.0000214009216433778	0.0000223616681354321	0.0000179869584780648	0.0000336171206806882	0.0000503000338162992
K01139; guanosine-3',5'-bis(diphosphate) 3'-pyrophosphohydrolase [EC:3.1.7.2]	0.0000171917941849184	0.00000041694253431951	0.0000143729280289607	0.00000102174770008052	0.00000193650289095811	0.00000246041055352428	0.0000024463618089359	0.0000010351068772258	0.000000797124523967637	0.000000896155946318497	0.000000337305615555409	0.00000201960660803551	0.00000291162399578247
K01141; exodeoxyribonuclease I [EC:3.1.11.1]	0.0000119255458001413	0.000000198008972971117	0.00000996628381571546	0.000000483969935790069	0.00000106516157470343	0.000001086751391687	0.00000104438835390979	0.00000072716462700516	0.000000543006039527973	0.000000636312008234155	0.000000216726450111445	0.00000113899150635876	0.00000196871983171231
K01142; exodeoxyribonuclease III [EC:3.1.11.2]	0.000533518362743192	0.000521532796364711	0.000548500362525867	0.000528946605955073	0.000539567506586803	0.000528627352297161	0.00054565789895006	0.00054057784797132	0.000537411091810632	0.000540471807365151	0.000599599588780192	0.000610971781761263	0.000531376514743066
K01143; exodeoxyribonuclease (lambda-induced) [EC:3.1.11.3]	0.00000186355029689527	0.0000000602406003522269	0.00000153828519946885	0.0000000848828294957581	0.000000116991912393243	0.000000285862462566254	0.000000326401592215284	0.0000000210259998543149	0.0000000296197011562998	0.0000000109760853630971	0	0.000000140590840538354	0.0000000524311571519235
K01144; exodeoxyribonuclease V [EC:3.1.11.5]	0.000307053794908494	0.000256205432683509	0.000304530945291228	0.000227892724223283	0.000295068907469145	0.000244129395678035	0.000263827080543624	0.000259186043110731	0.000254979235682978	0.000260744321830774	0.000166419673221296	0.000436170749630954	0.000236338632248666
K01146; protein Xni	0.00000562438775866176	0.0000000860043656993091	0.00000471177660186557	0.000000234552142634467	0.000000543159723662292	0.000000501823408979561	0.000000477673132953462	0.000000334676310980653	0.000000280688897360469	0.000000286843107287603	0.000000114987783602874	0.000000572919215370266	0.00000104437111133768
K01147; exoribonuclease II [EC:3.1.13.1]	0.0000145795101405254	0.00000107848993889905	0.0000182818991897893	0.00000656413998148518	0.0000135126057778756	0.0000100774103376501	0.00000679993745613977	0.00000753046844423361	0.00000546504336881921	0.00000697488132499438	0.00000523036937806232	0.00001225495806685	0.000027205794089755
K01150; deoxyribonuclease I [EC:3.1.21.1]	0.00000614730500867246	0.000000287553321029644	0.00000657164677191718	0.00000161695415990075	0.00000337199318209834	0.00000255611732979473	0.00000179068512368698	0.00000194316139983451	0.00000139955567146124	0.00000179464613141881	0.000000787411365556008	0.00000308152282651018	0.00000671961457794174
K01151; deoxyribonuclease IV [EC:3.1.21.2]	0.000529730959861289	0.000557775013392416	0.000487329101667488	0.000521832422382552	0.000517667382964752	0.00053006517704338	0.000491928742868592	0.000507006927836056	0.000510288532613318	0.000506933934012103	0.000483347341687304	0.000369360198862694	0.000528593335120635
K01153; type I restriction enzyme, R subunit [EC:3.1.21.3]	0.00246589916015136	0.00214440945790656	0.00254286338492756	0.00244645536576631	0.00247451536719024	0.00247161531292069	0.00251187430458678	0.00242807260921209	0.00240655503153949	0.00243211132108235	0.00223021449001864	0.00271211195332763	0.00224462921360968
K01154; type I restriction enzyme, S subunit [EC:3.1.21.3]	0.00146571472223615	0.00137403452238775	0.0015507584949877	0.00156384706148009	0.00152148153130416	0.00154588865059234	0.00158810147846845	0.00154806687546107	0.00153907996900752	0.00155085153622991	0.00138651577762752	0.00166198548454908	0.00139848104469258
K01155; type II restriction enzyme [EC:3.1.21.4]	0.000184508805395899	0.000159065356959314	0.000156546152491375	0.000129675155043555	0.000160891285462776	0.000145930846363627	0.000125803075522019	0.000119704012170139	0.000118352227173889	0.000120533268830032	0.000103302630987174	0.0000988245415399805	0.000171106843746807
K01156; type III restriction enzyme [EC:3.1.21.5]	0.000507469762326469	0.000488561945327982	0.000437800308910377	0.000392822871165053	0.000452357657521191	0.000374404830636602	0.000376008126004376	0.000361687282967775	0.00035200900388592	0.000363974678851593	0.000334320538033545	0.000290825136012818	0.000629414879091673
K01157; [EC:3.1.21.-]	0.0000000320047709393223	0.0000000318436088084664	0.0000000240528919189964	0.0000000718108269103023	0.0000000810126300250523	0.000000187288756235964	0.000000199094548136456	0.00000000261467626896651	0.00000000323100097639619	0.00000000201146821596549	0.00000000275686928923228	0.0000000752565102763601	0.000000005261792127237
K01158; deoxyribonuclease II [EC:3.1.22.1]	0.000000000159035410569601	0.000000000156714471361781	0.000000000121485588921578	0.000000000360784362413227	0.000000000410525194544293	0.00000000100309278357177	0.00000000103065607316967	0	0	0	0	0.00000000039102633368243	0
K01159; crossover junction endodeoxyribonuclease RuvC [EC:3.1.22.4]	0.000148081616861141	0.0000942317870347065	0.000146409446331349	0.0000745072428917999	0.000129240222202817	0.0000821301541211298	0.000105625491968052	0.0000920184681849062	0.0000860465298962034	0.0000923387760250116	0.000190237933923683	0.000229735512018677	0.000137678129881789
K01160; crossover junction endodeoxyribonuclease RusA [EC:3.1.22.4]	0.00000338366499852605	0.0000000436735181750661	0.00000279722328069844	0.000000000330989680552441	0.0000000383359479954019	0.0000000935070611674585	0.000000156331079656931	0.0000000393422714822974	0.0000000551220133504206	0.0000000206579005720139	0.000000000162794369671568	0.0000000904611622768237	0.0000000974010225050584
K01161; deoxyribonuclease (pyrimidine dimer) [EC:3.1.25.1]	0.00000000431581040831843	0.00000000425282611095783	0.00000000329680520363723	0.00000000979075603907778	0.000000011140593790688	0.0000000272213481283373	0.000000027969344638725	0	0	0	0	0.0000000106114450535823	0
K01163; hypothetical protein	0.000254251680906274	0.000239095529200643	0.00023352066040672	0.000216202778480993	0.000248749773304314	0.000224173086733454	0.00021999244757807	0.000222807244263407	0.000220536238841736	0.000223390282953785	0.000163916625968935	0.000248402931941946	0.000243356027780268
K01166; ribonuclease T2 [EC:3.1.27.1]	0.0000000452791352623855	0.0000000365559377958612	0.0000000351091202787191	0.0000000839139938341206	0.0000000955757298570437	0.000000233533352345471	0.000000240098817703498	0.000000000994962157501273	0.000000000134454198453666	0.000000000988964788829299	0	0.0000000911684835873353	0.000000000238003387396118
K01167; ribonuclease T1 [EC:3.1.27.3]	0.000000125234597172831	0.000000167687188713529	0.0000000355946342996541	0.0000000802226727945597	0.000000178279405422227	0.000000341138796372646	0.000000170475534475623	0.0000000896379937928117	0.000000140305156937426	0.0000000467932216524182	0.000000093528237530785	0.000000128379385299683	0.000000149016258343582
K01169; ribonuclease I (enterobacter ribonuclease) [EC:3.1.27.6]	0.0000036153792255691	0.0000000538592502307924	0.00000298832791013082	0.0000000172155301457889	0.0000000600423837542673	0.000000146558689422278	0.000000215423624524238	0.0000000417452815081263	0.0000000587401235173752	0.0000000218252759155971	0.00000000014962545963569	0.000000114723314834888	0.000000103819588859527
K01170; tRNA-intron endonuclease, archaea type [EC:3.1.27.9]	0.000000000453938839000252	0.000000000609973803916158	0.000000000126094335601244	0.000000346229133921132	0.000000394282831525526	0.000000321829290988816	0.000000000613277452123953	0.00000101431867583093	0.000000190972059980782	0.000000847095453768765	0.00000126993880038094	0.000000187929917671708	0.000000337683248410674
K01172; [EC:3.1.27.-]	0.000000000570181594778563	0.000000000561860449103152	0.000000000435556122915177	0.00000000129350188360668	0.00000000147183516729819	0.00000000359633770239812	0.00000000369515896719688	0	0	0	0	0.00000000140192688999842	0
K01173; endonuclease G, mitochondrial	0.000147412529885323	0.000071014640222646	0.000152010205373944	0.0000806476883122594	0.000133381384227539	0.000101234298532818	0.000120512201114729	0.00010813907635506	0.000102937875124871	0.000109252360273207	0.0000529123209551529	0.000297636850743432	0.0000426852796198444
K01174; micrococcal nuclease [EC:3.1.31.1]	0.0000164412206895944	0.0000185586197944828	0.0000173377711525135	0.0000214241303952192	0.0000179189533134781	0.0000198225355407697	0.0000195254361315134	0.0000197145635761055	0.0000200556323836551	0.0000194249333517089	0.0000170636070024799	0.000014104709798397	0.0000234875014807814
K01175; [EC:3.1.-.-]	0.0000503300698716147	0.0000429944037138292	0.0000365600201127797	0.0000306851850614486	0.0000426623317404136	0.0000476905616057892	0.0000352730277587759	0.0000302506194523243	0.0000330093979662756	0.0000277159298086182	0.0000266112740454218	0.0000272019494933426	0.0000474641924135154
K01176; alpha-amylase [EC:3.2.1.1]	0.000164484542320152	0.000203588871146205	0.000189943507035658	0.000188190412737669	0.00018074422238404	0.000174963425163703	0.000199591923563894	0.000212700557395355	0.00021760924134042	0.000211890159963027	0.000353619023606115	0.00026630148927349	0.000205424159767201
K01178; glucoamylase [EC:3.2.1.3]	0.00000838174521917183	0.0000079487766023947	0.00000672424525951428	0.00000281051609352939	0.00000672937066974503	0.00000309813122673019	0.00000385009201081431	0.00000307512541973295	0.00000297337311257694	0.00000299922507612385	0.00000365692876236811	0.00000452069070894455	0.0000121612072210508
K01179; endoglucanase [EC:3.2.1.4]	0.00124213144451797	0.00107411667543187	0.00114838734504501	0.000731992020566612	0.00107736095420459	0.000663546159988894	0.000770837854765527	0.000666441388136609	0.000626813473310073	0.000673298836018542	0.000630947684177097	0.000711044447447593	0.00167385134113975
K01181; endo-1,4-beta-xylanase [EC:3.2.1.8]	0.00116827565137822	0.000930620193230736	0.00106136131164019	0.000794212384914489	0.00102435128058063	0.00074573952053564	0.000805509668199016	0.000737681577392366	0.000708481188976617	0.000745051031420086	0.000667745975393024	0.000685300743022362	0.00153056471210289
K01182; oligo-1,6-glucosidase [EC:3.2.1.10]	0.000555070816369232	0.000696336679688537	0.000585784366482247	0.000735994663354666	0.000607937713945607	0.000716432872478886	0.000693642309655563	0.000736158798691061	0.000752076733205349	0.000736329187392439	0.000987063454173255	0.000533543750002052	0.000590183059866358
K01183; chitinase [EC:3.2.1.14]	0.000313047929595327	0.000276276884674282	0.000284356994024921	0.000243947787413637	0.000280868125925416	0.000260875569418249	0.000236461816700493	0.000231549698340026	0.000229241164369886	0.000232114258028021	0.000194444141721733	0.000200593731696281	0.000305914190719355
K01184; polygalacturonase [EC:3.2.1.15]	0.000000907039157455844	0.0000000531278747232166	0.000000767215571539565	0.0000000594231770936436	0.000000118511788380505	0.000000159873083395602	0.000000130712002569161	0.0000000689957751423788	0.0000000670269039637956	0.0000000537605176446654	0.0000000341277514819349	0.000000113474005769331	0.000000177527440739604
K01185; lysozyme [EC:3.2.1.17]	0.0000663104222499295	0.000055741445322071	0.000065652574566627	0.0000587177345145786	0.0000583860312907395	0.000055217094977852	0.0000614533689667041	0.0000587728202145397	0.0000577269051679017	0.0000588667938604767	0.0000451084831468897	0.0000710495213250197	0.0000557826541544517
K01186; sialidase-1 [EC:3.2.1.18]	0.000194529439878231	0.000138089669540118	0.0000855234498209683	0.0000631849843722257	0.000170113950275525	0.000103203839914387	0.0000785217059847838	0.0000615467710753889	0.0000612780136245455	0.0000604889535158895	0.000209192953099482	0.000084203188571339	0.0000802700313632177
K01187; alpha-glucosidase [EC:3.2.1.20]	0.00169473883862155	0.00177761076774724	0.00181848319157043	0.00191468135692607	0.00187135867772352	0.00190660869053264	0.00198109483020001	0.00196092457393854	0.00196538282259007	0.00196471487978467	0.00189413705327595	0.00226709204211142	0.00142780797000423
K01190; beta-galactosidase [EC:3.2.1.23]	0.00404956521828812	0.00361998553962961	0.00379541266663512	0.0035153179005984	0.00400400056104307	0.00383156460862854	0.0037136520848502	0.00367517798023923	0.00366920578064373	0.00368644888409161	0.0035709192446959	0.00461194535482123	0.00279633378347539
K01191; alpha-mannosidase [EC:3.2.1.24]	0.000365780958747961	0.000405254678239198	0.000348434476111618	0.000422478640951256	0.000443851595347905	0.00039684827819573	0.000451786067378971	0.000409592231802884	0.000409639299516166	0.000408497586130034	0.000847679858972587	0.000450938134498216	0.000311165083648595
K01192; beta-mannosidase [EC:3.2.1.25]	0.000354651281999872	0.000313234962173143	0.000295343659177223	0.000291822151160016	0.000327615586726267	0.000351621192918997	0.000277903607778285	0.000278520029482615	0.000280482699702729	0.000279334018337596	0.000278660425415688	0.000211133328496785	0.000238451302672018
K01193; beta-fructofuranosidase [EC:3.2.1.26]	0.00038324955577086	0.000419487710338959	0.000380071817260045	0.000465034631673356	0.000407073961803673	0.000449017466824324	0.00044466782838342	0.000442542359552171	0.000448824175092962	0.000441334092804391	0.000607492600707859	0.000310258889699616	0.000396164080066022
K01194; alpha,alpha-trehalase [EC:3.2.1.28]	0.0000321601288057295	0.00000744053819861431	0.0000443386102353439	0.0000180559108110927	0.0000203588823480897	0.0000170998440766966	0.0000295615164977456	0.0000244819715537233	0.0000235745214498823	0.000024184666328793	0.0000123598706479896	0.0000738871330218281	0.00000884755334960602
K01195; beta-glucuronidase [EC:3.2.1.31]	0.000334447429129154	0.000373893354724743	0.000377475163214037	0.000432372034482509	0.000365225120695964	0.00041775615498857	0.000419676988910311	0.000427318838842003	0.000432079087295814	0.000427820379951497	0.000353957570185832	0.000389943657385454	0.000321979912548499
K01197; hyaluronoglucosaminidase [EC:3.2.1.35]	0.00046079914412855	0.000219633237181843	0.000322788297037749	0.000190256193362981	0.000402907268745866	0.000245228839822831	0.000276831060380366	0.000218410903090541	0.000202724159490715	0.000219388023767237	0.000237373428700813	0.000533174991881568	0.000122992940766647
K01198; xylan 1,4-beta-xylosidase [EC:3.2.1.37]	0.00046470309714571	0.000529246849920277	0.000486174398820916	0.000582189745872414	0.000497923611181093	0.00057808898020913	0.000549462198796235	0.000559314825835411	0.000568088404877638	0.000559955864673587	0.000643047269219439	0.000400766287088747	0.000462577668071857
K01199; glucan endo-1,3-beta-D-glucosidase [EC:3.2.1.39]	0.0000127819153469131	0.000018377282402965	0.0000132481504813166	0.0000120126408504812	0.0000150658269867893	0.0000107045012259674	0.0000127371180893763	0.0000138199226617464	0.0000138378417193255	0.0000138623057469295	0.00000888316141041564	0.0000180496401754997	0.0000189643887295022
K01200; pullulanase [EC:3.2.1.41]	0.000688578936744065	0.00058415834251585	0.000667458929661709	0.000631292314720008	0.000700485771275799	0.000630780757685229	0.000688058738766967	0.000648132137943072	0.000642475634753353	0.000648492412808637	0.000836818725403984	0.000862488636040758	0.000570929808556693
K01201; glucosylceramidase [EC:3.2.1.45]	0.000176628156289692	0.00018868943465325	0.000128221931004815	0.00012711796492926	0.000152984931332778	0.000156548884068111	0.000125640850843948	0.000161870871680785	0.000169463212087593	0.000161303163346921	0.000241871011888262	0.000164851520509115	0.000111535677715975
K01205; alpha-N-acetylglucosaminidase [EC:3.2.1.50]	0.000184637237499935	0.0000712013638906179	0.000122523217904897	0.0000470122312763059	0.000137171254078196	0.000104964714506799	0.0000663939547837707	0.0000479387910195254	0.0000430556205833925	0.0000487353344254016	0.0000343340222502977	0.000134605581900474	0.0000247630667881155
K01206; alpha-L-fucosidase [EC:3.2.1.51]	0.000990816518337292	0.000677052529154455	0.000937028723005633	0.000685927543142367	0.000959996703863674	0.000824079381482382	0.00082551826676277	0.00073881230775364	0.000717784678826501	0.000743132133724788	0.000672804833453651	0.00139526934570043	0.000444080303043799
K01207; beta-N-acetylhexosaminidase [EC:3.2.1.52]	0.000636653372199935	0.000705271779377327	0.00063590494798791	0.000710133784569046	0.000660021776049358	0.000699020835716793	0.000686429673476745	0.000687837973132216	0.000693671997260496	0.000687839441766207	0.000758926633123978	0.000556123700571144	0.000669106596998706
K01208; cyclomaltodextrinase [EC:3.2.1.54]	0.00000029817470557802	0.000000381661718733237	0.0000000884378364294753	0.00000015217709358819	0.000000345732200272784	0.000000990489950897258	0.000000949348206012787	0.000000214701615052914	0.000000411909563141727	0.0000000928235079940821	0.0000297782238071116	0.000000247121922797289	0.000000356924892913823
K01209; alpha-N-arabinofuranosidase [EC:3.2.1.55]	0.000701926155015418	0.000838861272778289	0.000757436352209146	0.000836029240256103	0.000773519542549841	0.000795580593272935	0.000825531631299814	0.000847971005223949	0.000856088291147454	0.000849519635607719	0.000968850220323067	0.000791487219502893	0.000787794619107432
K01210; glucan 1,3-beta-glucosidase [EC:3.2.1.58]	0.00000080193391952095	0.000000278568943754692	0.000000435650321110462	0.000000559645115866309	0.00000037972146660692	0.00000168285047938942	0.00000254245226035044	0.000000304698545909795	0.000000548039060275931	0.000000239808684660144	0.0000927756900607444	0.000000269095236543388	0.000000672625227945789
K01212; levanase [EC:3.2.1.65]	0.000215503356572626	0.000142423432137498	0.000234447537368264	0.000139687035225256	0.000221389494963407	0.000165108751042966	0.000201634923721773	0.000187956393643333	0.000181379057796955	0.000189663186247988	0.0000919628042532856	0.000497067592708986	0.0000795399708351731
K01215; glucan 1,6-alpha-glucosidase [EC:3.2.1.70]	0.0000828934351044901	0.0000916635671583677	0.0000829163992122833	0.000102571597220076	0.0000878354033969039	0.0000976571598058977	0.0000958276984457766	0.0000963992958581929	0.0000982193779326445	0.0000959740804846845	0.0000779639666576901	0.0000661264420271643	0.0000900992321867683
K01216; licheninase [EC:3.2.1.73]	0.000000102197642750846	0.000000518900471191321	0.000000111675297418223	0.000000256873081739489	0.000000558195467971361	0.000000272983565887107	0.000000293926067905855	0.0000000656969331748615	0.0000000447357760673356	0.0000000733534662731301	0.000000120714209906115	0.000000188366707336766	0.000000199865716512612
K01218; mannan endo-1,4-beta-mannosidase [EC:3.2.1.78]	0.000317314506420721	0.000227816681597566	0.000265667122750315	0.000127249591133233	0.000249366692514654	0.000137079446962824	0.000147980881609273	0.000131252962948304	0.000121753982264994	0.000133352007065139	0.000164886610231809	0.000202918570456383	0.000370847654460367
K01219; agarase [EC:3.2.1.81]	0.000000149467917655082	0.0000000130710512443921	0.000000122847437657256	0.0000000260262360464318	0.0000000311564874881017	0.0000000761289396511984	0.0000000806906742765425	0.0000000400234899309263	0.00000000223827193297953	0.0000000409570483414627	0	0.0000000318798481115726	0.00000000396206520948739
K01220; 6-phospho-beta-galactosidase [EC:3.2.1.85]	0.0000161648891551893	0.0000117280705422709	0.0000147412902620268	0.0000158956202892533	0.0000149111701700744	0.000012277872805807	0.0000150920914549115	0.000012879408593326	0.0000136130178849235	0.0000120246454727599	0.0000115489360801364	0.0000131616789403937	0.0000289325933987375
K01222; 6-phospho-beta-glucosidase [EC:3.2.1.86]	0.000206017000963417	0.000243376235351333	0.000219748295862301	0.000273248931873142	0.000219026011167186	0.000265828123159558	0.00025086253579834	0.000259268220263634	0.000263989016156071	0.000259383359460494	0.000205225269928587	0.000172063550166313	0.000207839134665458
K01223; 6-phospho-beta-glucosidase [EC:3.2.1.86]	0.000603946266453763	0.000625423391696958	0.000602623611896586	0.000713896766601756	0.000601094633199229	0.000678668859983422	0.000660296617713636	0.000665009546373331	0.000673466732269113	0.000664810811131071	0.000577874781774459	0.000452500320706975	0.000628836909120925
K01224; arabinogalactan endo-1,4-beta-galactosidase [EC:3.2.1.89]	0.000745669746478147	0.000779012235262351	0.000791461035170005	0.000825845975038922	0.000764688484967449	0.000815681900819127	0.000805281761962353	0.000810139159237598	0.000813551286065716	0.000812660926918708	0.00072882956511812	0.000723519263575418	0.000760101124526213
K01225; cellulose 1,4-beta-cellobiosidase [EC:3.2.1.91]	0.000150016060716564	0.000137020360594716	0.000133382435003033	0.0000478385784071341	0.000114356147148717	0.0000404027258858714	0.0000531743960952179	0.0000378002369763778	0.0000314864801951996	0.0000392113735361878	0.0000451795098078003	0.0000432805617589811	0.000236364200505787
K01226; trehalose-6-phosphate hydrolase [EC:3.2.1.93]	0.000141665407404742	0.00013427673628908	0.000134818939784519	0.000150675002145488	0.000138413715463588	0.000140340059286632	0.000142188578686087	0.000137994934199798	0.000139541593655853	0.000137316074694026	0.000112737070055097	0.000102185675261875	0.000151916044844365
K01227; mannosyl-glycoprotein endo-beta-N-acetylglucosaminidase [EC:3.2.1.96]	0.0000297156055173016	0.0000212367590994758	0.0000202484378783275	0.0000232371764277757	0.0000285679886867892	0.0000193877904078167	0.0000237717586197527	0.0000186758207741616	0.0000187260060899218	0.0000180521935753312	0.0000242943581533699	0.0000154706164099042	0.0000343486854446082
K01230; mannosyl-oligosaccharide alpha-1,2-mannosidase [EC:3.2.1.113]	0.00000000617401787178789	0.00000000653585785051576	0.00000000410316352479569	0.0000000119253425406911	0.0000000144573957858134	0.0000000343614876421289	0.0000000335420007299077	0.000000000914882779733403	0.000000001432012995366	0.000000000477591151772059	0.00000000095458823111894	0.0000000133478331966892	0.00000000152092213234897
K01232; maltose-6'-phosphate glucosidase [EC:3.2.1.122]	0.000196552353248846	0.000234179764768497	0.000208789474437978	0.000266698148538437	0.000211298927754085	0.000257716323434543	0.000243401197620199	0.000250795616261037	0.000254944514304951	0.000251595642326409	0.000198845518518387	0.000163858047808169	0.000192971262401657
K01233; chitosanase [EC:3.2.1.132]	0.0000213312342413982	0.0000277223422049394	0.0000240220727476696	0.0000310264070010161	0.0000240993136474217	0.0000303817892588776	0.000028425248285442	0.0000298018971324082	0.0000304326307960704	0.0000298392081174921	0.0000233917988400772	0.0000194113129311863	0.0000218116493335358
K01234; neopullulanase [EC:3.2.1.135]	0.000158017801237163	0.000169952085937453	0.000153181915556549	0.000181920894058381	0.000166063202107958	0.000173754075583772	0.000171635077741175	0.000170632147137943	0.000172020341542156	0.000170754805628113	0.000143724386168763	0.000117925325072787	0.000169118651293287
K01235; alpha-glucuronidase [EC:3.2.1.139]	0.000215004760319914	0.000217779017511322	0.000252181753563655	0.00025527618344552	0.000244057839474888	0.000240397817411577	0.000261758367939403	0.000252971336224589	0.000251012351734963	0.000253853423307988	0.000192950725606604	0.000286761485168348	0.000240121784362855
K01236; maltooligosyltrehalose trehalohydrolase [EC:3.2.1.141]	0.0000191313019847432	0.000013378442962626	0.0000187905533843145	0.0000142735778379683	0.000016057814660799	0.000019403087443383	0.0000171734086851785	0.0000144933505862254	0.0000151975383764215	0.0000137989471990241	0.0000128429746258378	0.0000204952758846363	0.000018115176777501
K01238; [EC:3.2.1.-]	0.000267670043388259	0.00029976582651009	0.000270819524124054	0.000324435550101116	0.000286747206912508	0.000321001410252122	0.00030841916347377	0.000308739248490129	0.000313344999608818	0.000308144979840677	0.000313411564177205	0.000225514018564768	0.000271494210799456
K01239; purine nucleosidase [EC:3.2.2.1]	0.0000367483365566078	0.0000260495751561759	0.0000193853518932909	0.0000229533732043255	0.0000338893511800285	0.0000258056325994251	0.0000320376468260824	0.0000178042735899791	0.0000187451360258248	0.0000166973759399369	0.000367039482864203	0.0000135097762855837	0.0000325105027825915
K01241; AMP nucleosidase [EC:3.2.2.4]	0.0000767806944274589	0.0000464819624810949	0.0000414162966217952	0.0000156536581096447	0.0000471746264080672	0.0000384862411433678	0.0000184995210241913	0.0000243774255210777	0.0000255385038654917	0.0000242162598276916	0.00000963294900376117	0.0000359849934349159	0.000017629494642289
K01243; S-adenosylhomocysteine/5'-methylthioadenosine nucleosidase [EC:3.2.2.9]	0.000384106917641601	0.000324773048459346	0.000365662513375242	0.000354724465800227	0.000368255941233888	0.00037055578105837	0.000364945918831786	0.000348510627922578	0.000347603506693393	0.00034877195122157	0.000433873038806024	0.000379147326742214	0.000307372340286244
K01246; DNA-3-methyladenine glycosylase I [EC:3.2.2.20]	0.000115302800060924	0.00014688200920501	0.000109974421176099	0.000132736672574229	0.000124399228876115	0.000129046245707694	0.000127019392534738	0.000133767201417132	0.000135829435420243	0.000133019527594935	0.000121353653434492	0.000110017196705613	0.000130047360035386
K01247; DNA-3-methyladenine glycosylase II [EC:3.2.2.21]	0.0000329369977518542	0.0000212012205240512	0.0000285906448081075	0.0000226369786907912	0.0000243440738898729	0.0000271103638304955	0.0000220432873070681	0.000021952255865909	0.0000218901514788967	0.0000217684476913679	0.0000164656019891923	0.0000194862294806773	0.0000238544985244085
K01249; DNA glycosylase [EC:3.2.2.-]	0.0000000513418486550746	0.0000000132611905064774	0.0000000394065310334001	0.0000000171710315687485	0.0000000226094093759138	0.0000000606031342193191	0.0000000674475835730345	0.00000000456158889305537	0.00000000813297469732454	0.00000000220694361746405	0.000000732237168839117	0.0000000209192852416869	0.00000000707988953723126
K01250; pyrimidine-specific ribonucleoside hydrolase [EC:3.2.-.-]	0.0000107107133752773	0.00000253371048249935	0.00000889073897280575	0.00000184440525612617	0.00000313964534837374	0.00000206760456943538	0.00000226991471968325	0.0000011539978840309	0.00000101957398251409	0.000000879721144662113	0.0000211374112343148	0.000003544269639757	0.0000136118903425386
K01251; adenosylhomocysteinase [EC:3.3.1.1]	0.00022577475730945	0.000296070734870762	0.000229060218002159	0.000234097472270502	0.000254666143866119	0.000228340776959126	0.000230360851093254	0.00024492319438185	0.000244342728257101	0.000243282070626458	0.000304964337896621	0.000216116936364449	0.000321736812666096
K01252; bifunctional isochorismate lyase / aryl carrier protein [EC:3.3.2.1]	0.0000052750105068446	0.00000036572593095461	0.00000440070393673405	0.000000502354223121457	0.000000884905441622388	0.00000104813445227501	0.000000903842665824128	0.000000441026351309555	0.000000456427279699332	0.000000332130815627184	0.00000021325114130427	0.000000953098963003526	0.00000300607862194231
K01253; microsomal epoxide hydrolase [EC:3.3.2.9]	0.00000107780935565781	0.00000104127602373475	0.000000470211371842459	0.000000555090711623084	0.0000011579219301988	0.0000022167799445222	0.00000126136728901065	0.000000552561939583498	0.000000854957207143256	0.000000293419416739848	0.000000568266566627527	0.000000848493838686413	0.000000947860069614164
K01255; leucyl aminopeptidase [EC:3.4.11.1]	0.0000813119217683074	0.0000609547321049667	0.0000744161460902533	0.00006471333433926	0.0000804596274667433	0.0000698953924537383	0.0000672102429772453	0.0000577693071795526	0.0000569244385257604	0.0000563355625927086	0.0000501059430331908	0.0000482408022965155	0.000102439054083793
K01256; aminopeptidase N [EC:3.4.11.2]	0.0000825495825643904	0.0000994617277686211	0.0000904952454649424	0.0000685048476852078	0.0000853092788107314	0.0000725605867688416	0.0000997582697950817	0.0000958689838855697	0.000101754730248576	0.0000918041094676023	0.000663535985819253	0.00019313364233681	0.000119602769233953
K01258; tripeptide aminopeptidase [EC:3.4.11.4]	0.000667909552547345	0.000650237539438979	0.00071435803218236	0.000723900885260024	0.00068684571652643	0.00071743407020762	0.000734386904756773	0.000742079801472874	0.000744320097928203	0.000743849978476103	0.000539386547218978	0.000832124339840387	0.000611808182400924
K01259; proline iminopeptidase [EC:3.4.11.5]	0.0000375599392848533	0.0000212536384361982	0.0000469518886161749	0.0000322853542628718	0.0000350328196068757	0.0000341345671489239	0.0000429602568085841	0.0000351271052016159	0.000034430057217675	0.000034465755384888	0.000164907585072346	0.0000770309722950907	0.0000407443488998947
K01261; glutamyl aminopeptidase [EC:3.4.11.7]	0.00000712753366815629	0.00000311021987484215	0.00000565616188849562	0.0000054501177523066	0.00000598835497108774	0.00000293644232274365	0.00000531541306985778	0.00000343296009143463	0.00000386662879945576	0.00000283428325530549	0.00000375426755216056	0.00000553175673712259	0.0000157370915020293
K01262; Xaa-Pro aminopeptidase [EC:3.4.11.9]	0.0013785926503225	0.00133819116049485	0.00144976084913113	0.00141955490570089	0.00143404973541975	0.00142064504676043	0.00148659636534201	0.00147654448824651	0.00147322823776255	0.00148039928394003	0.00142514125764367	0.00180390886597944	0.00119692842863792
K01263; cytosol alanyl aminopeptidase [EC:3.4.11.14]	0.000000927744261887116	0.000000571501766882404	0.000000319048613891134	0.000000657861865893053	0.00000108400391562789	0.000000362645304227215	0.000000669134894731408	0.000000376988653755154	0.000000382087608517539	0.000000329302132340557	0.000000451635377958964	0.000000335752119555443	0.000000885513806210242
K01264; aminopeptidase Y [EC:3.4.11.15]	0.00000211914580038039	0.00000195936905115756	0.000000959513068360176	0.000000904276563627771	0.00000205569002769724	0.00000390003662919756	0.0000019948279641656	0.00000107516112398745	0.00000165892713327645	0.000000568781005185763	0.00000109738943771384	0.00000148764979192524	0.00000185714196710509
K01265; methionyl aminopeptidase [EC:3.4.11.18]	0.00110126079306511	0.00111634623682446	0.00113616665719287	0.00116290744385511	0.00113529759350164	0.00115686595679093	0.00117443521067636	0.00117763002253575	0.00117775858854632	0.00117845843250219	0.0010595475423229	0.00125710079531932	0.00104299467639083
K01266; D-aminopeptidase [EC:3.4.11.19]	0.0000543379858072393	0.0000646235400187454	0.0000571117887334303	0.0000716554850369471	0.0000587585614982772	0.0000708115046712816	0.0000671652791750637	0.0000680006281814185	0.0000693025127592558	0.0000680157632840111	0.000061510013024155	0.0000447205489048587	0.000053500133437114
K01267; aspartyl aminopeptidase [EC:3.4.11.21]	0.000299463691376414	0.000364689062596023	0.000329923561189066	0.000410903561423875	0.000332052120399591	0.000400324807066133	0.00038247996651462	0.000397085910308648	0.00040394589552838	0.000397289362291358	0.000310545754017773	0.000281791067302277	0.00030709189027657
K01269; aminopeptidase [EC:3.4.11.-]	0.000843871329022023	0.000875216572199058	0.000791466567040512	0.000886980339738311	0.000861505641023866	0.000851999568091069	0.00084211062859963	0.000827872862507892	0.000828987671553255	0.000827913312114825	0.000681632790351318	0.000590683416352312	0.000930109569769109
K01270; dipeptidase D [EC:3.4.13.-]	0.00133649990583714	0.00130890955891337	0.00141236208336445	0.00136137296600632	0.00137669257444465	0.00134885224649993	0.00141881747071964	0.00141664305852406	0.00141371182146783	0.00142128655862527	0.00101280633046886	0.00174530028518296	0.00116602481054522
K01271; Xaa-Pro dipeptidase [EC:3.4.13.9]	0.00012619068989404	0.0000996785976428181	0.000102516144035066	0.0000979367530041623	0.000111683960226731	0.0000930971157030562	0.0000968556520085067	0.0000880914640263835	0.0000868137219721207	0.0000871531406992914	0.00010239627169987	0.0000724386905860998	0.000130231658723667
K01273; membrane dipeptidase [EC:3.4.13.19]	0.000225784188834195	0.00025625174328165	0.00022427617173226	0.000203652928940011	0.000230991148140493	0.000177679315029566	0.000221776457997338	0.000235821973431944	0.000235220129295466	0.000236624073103271	0.000162818510783598	0.000333825591093657	0.000262316889877428
K01274; D-alanyl-D-alanine dipeptidase [EC:3.4.13.-]	0.00000723747044636514	0.00000354938200598889	0.00000535230046526503	0.0000045545414771736	0.00000575038777883361	0.00000510855707885226	0.00000545715769337555	0.0000033141841075128	0.00000396782989742137	0.00000255811760309072	0.00000362526942872807	0.00000555991087158077	0.000014931748948148
K01277; dipeptidyl-peptidase III [EC:3.4.14.4]	0.000269262530437345	0.000170690115143135	0.000314469173021749	0.000185670425205741	0.000274572710160889	0.000208022521250965	0.00027128698990397	0.000261277149218775	0.000252666203202351	0.000263465966057115	0.000120764836290923	0.000695626820635635	0.000100564277032116
K01278; dipeptidyl-peptidase 4 [EC:3.4.14.5]	0.000588430756798273	0.000440597821888447	0.000697129705013956	0.000436166153112807	0.000619407629558878	0.000473320893525731	0.000636019034585521	0.000639784265727113	0.000627805839708697	0.000643578723200764	0.000703958468248742	0.00162762410456325	0.000258439388425109
K01281; X-Pro dipeptidyl-peptidase [EC:3.4.14.11]	0.0000163886138565916	0.00000682419084553608	0.0000126141854382095	0.00000994610425912809	0.0000114781817315757	0.00000622910893728878	0.0000101840315249876	0.00000636840458776715	0.00000689656564232457	0.00000538217998299085	0.00000710559000820468	0.0000113631281535454	0.0000361851325502867
K01283; peptidyl-dipeptidase A [EC:3.4.15.1]	0.00000000808443672460381	0.00000000940499493894839	0.00000000422408821751729	0.0000000117166301559166	0.0000000161582597478709	0.0000000364124471000697	0.0000000557242037564863	0.0000000255683488039961	0.00000000455812186977263	0.0000000251744240622337	0.00000000303847067517619	0.0000000140447682828891	0.00000000484112117425947
K01284; peptidyl-dipeptidase Dcp [EC:3.4.15.5]	0.000555091085257954	0.000423998239324159	0.000596835111122702	0.000370761308096877	0.000551608227987402	0.000422361448746295	0.000525749502093283	0.000550274699216625	0.000543235236210078	0.000553137123946081	0.000241584292719817	0.001348637395858	0.000235922734580613
K01286; D-alanyl-D-alanine carboxypeptidase [EC:3.4.16.4]	0.000181695588897322	0.000169193207801606	0.000145166611686586	0.000155565945550321	0.000180812914045002	0.000145104584824832	0.000153872524774275	0.000136617888576744	0.000134937988521768	0.000136521440306068	0.000119139997305928	0.0000959338446081785	0.000198149315967704
K01289; carboxypeptidase [EC:3.4.16.-]	0.0000000357485471082103	0.0000000379200799103244	0.0000000233248450800826	0.0000000667409709110587	0.0000000812338147723277	0.00000019818398872566	0.000000199550274760139	0.00000000706454373195341	0.0000000106882939729812	0.00000000393083354856847	0.000000488984833842124	0.0000000748554061675992	0.0000000100170352961848
K01295; glutamate carboxypeptidase [EC:3.4.17.11]	0.0000068762461549106	0.00000297124391404789	0.00000556738851399868	0.00000454846297462531	0.00000465455966651912	0.0000047429518787061	0.00000448303002195659	0.00000345818266687149	0.00000318998515793945	0.00000347631191052952	0.00000291903003333961	0.0000031218045509819	0.00000693206773937784
K01297; muramoyltetrapeptide carboxypeptidase [EC:3.4.17.13]	0.000161381700622194	0.0000943612193263337	0.000127718310765306	0.0000818311824959866	0.000130098735173041	0.0000966650763862677	0.0000951107197737924	0.0000809646069749658	0.0000760113656648916	0.0000815919967451457	0.0000603261843873861	0.000148828413436509	0.000104736378647823
K01299; carboxypeptidase Taq [EC:3.4.17.19]	0.000158904676130897	0.000193976433968056	0.000176071764701911	0.000218699675848522	0.000172895217466279	0.000213650338720551	0.000200422275921872	0.00021036151363619	0.000214356320106827	0.000210543540957032	0.000164140529432325	0.000140198198347896	0.000171921818396029
K01301; glutamate carboxypeptidase II [EC:3.4.17.21]	0.0000000106798292752834	0.0000000143508674044437	0.00000000296662426984094	0.0000000066076457414534	0.0000000150372651150718	0.0000000285775950347093	0.0000000144285924101351	0.00000000774691837878664	0.0000000121258023849732	0.00000000404408056766243	0.00000000808313073067534	0.0000000107422760978489	0.0000000128786549280456
K01303; acylaminoacyl-peptidase [EC:3.4.19.1]	0.0000114035408336502	0.0000107839154690923	0.00000882762870280782	0.00000626920965710122	0.0000100501211189985	0.00000799806467026136	0.00000768196665151658	0.000010171068298936	0.0000104133089683623	0.000010189146090738	0.00000401597296574303	0.0000198088992113278	0.00000586308482629329
K01304; pyroglutamyl-peptidase [EC:3.4.19.3]	0.0000416696413859164	0.0000326975745567212	0.0000364363610559507	0.000036233967250699	0.0000381536982978891	0.0000356454804205963	0.0000390449836639275	0.0000314439029328887	0.000032058982566783	0.0000307173115543274	0.000215717894069242	0.000024520037568283	0.0000524977761710337
K01305; beta-aspartyl-dipeptidase (metallo-type) [EC:3.4.19.-]	0.0000908410556369542	0.0000616818549706187	0.0000602613522484787	0.0000236429483626255	0.0000712655918182287	0.0000174339462566599	0.0000299600840701735	0.0000147431828961589	0.0000104120895979416	0.0000150608220655944	0.0000231018699698383	0.0000164559647015512	0.000105548081327031
K01308; g-D-glutamyl-meso-diaminopimelate peptidase [EC:3.4.19.11]	0.00015299685286569	0.00014518955234526	0.000147255751444749	0.000110336996294096	0.000137413659540172	0.000102448819957956	0.00010739936081864	0.00010033547827563	0.0000973249380407573	0.000101176438162371	0.0000896140785057198	0.0000775028568631362	0.000211419792003533
K01312; trypsin [EC:3.4.21.4]	0.00000000395081889306472	0.00000000521692387650592	0.00000000122216751366267	0.00000000286767368074823	0.00000000586380672960882	0.000000011503481759098	0.00000000665366437032851	0.00000000286914885336547	0.00000000419443747651663	0.00000000159664322729452	0.00000000279603653333024	0.00000000434667083207698	0.00000000445485677255159
K01317; acrosin [EC:3.4.21.10]	0.00000432204563931921	0.00000509098639128627	0.00000452624504472636	0.00000562542372376091	0.00000473484881536615	0.00000559755584719554	0.00000524197302458796	0.00000542886319928918	0.00000552124582152852	0.00000541383078365473	0.00000428596146961798	0.00000366147425023818	0.00000456884965745481
K01318; glutamyl endopeptidase [EC:3.4.21.19]	0.00000922691464669137	0.00000753839216227826	0.00000962212710268362	0.00000827190610954913	0.0000119113237221695	0.0000072690132869593	0.0000104419563731605	0.00000883536704012153	0.00000896328907506256	0.00000851298127058828	0.0000097772064518845	0.0000208228739373723	0.00000681754953017854
K01322; prolyl oligopeptidase [EC:3.4.21.26]	0.000086876421969937	0.0000419810382740305	0.000191297207225246	0.000117873003880465	0.000128943322729953	0.0000995528850933468	0.000186347708756757	0.000156792230675071	0.000148498896360706	0.000157676160181656	0.0000792886541345355	0.000477169053954933	0.0000621404734031037
K01338; ATP-dependent Lon protease [EC:3.4.21.53]	0.00255946411659691	0.00269327090310423	0.00270541317398401	0.00285969113880883	0.00269502562103987	0.00281324832333718	0.00279953692382991	0.00283939985523643	0.00283892455557926	0.00284387884759659	0.00217302016695212	0.0026589200189153	0.00264607370576641
K01342; subtilisin [EC:3.4.21.62]	0.00000743877102171901	0.0000092612686742594	0.00000879764662797102	0.0000102769306886745	0.0000085383321557968	0.00000960979289772493	0.0000108997200912741	0.0000112632672536094	0.0000114705167999043	0.0000113709767017502	0.00000885682063380782	0.0000135575680711665	0.00000837187233312548
K01347; IgA-specific serine endopeptidase [EC:3.4.21.72]	0.0000000263699777600156	0.00000000973001752486148	0.0000000182872079795331	0.00000000619144159600449	0.0000000115791749519786	0.0000000202378237699497	0.0000000130613564737903	0.00000000550626758415185	0.000000008186038160405	0.00000000312369718756963	0.00000000544660934267876	0.00000000869752127039404	0.00000000950620773618855
K01354; oligopeptidase B [EC:3.4.21.83]	0.0000229544425280186	0.00000663462366458966	0.0000168237914182747	0.0000038840178082816	0.00000769472953809914	0.0000193294461859685	0.0000201881492853124	0.0000045747061823216	0.00000768587976699067	0.00000247726873196627	0.000561873927582792	0.000006329132553631	0.00000998869643381761
K01355; omptin [EC:3.4.23.49]	0.00000218504403029285	0.0000000279630626182699	0.00000180642173667397	0	0.000000024417106307344	0.0000000596616808373716	0.000000100408971230839	0.0000000251584750500353	0.0000000354411926992069	0.0000000131333383272076	0	0.000000058143395858404	0.0000000627360395791331
K01356; repressor LexA [EC:3.4.21.88]	0.000420965584476405	0.000465108444815577	0.000412092569099647	0.000466448768060446	0.000427955102603515	0.000454815683970134	0.000440584677086922	0.000440455153533566	0.000444788365167751	0.000440650091653261	0.000519914545548308	0.00029808253750625	0.000457629013160022
K01358; ATP-dependent Clp protease, protease subunit [EC:3.4.21.92]	0.000621520115333917	0.00061810348518202	0.000615461538562022	0.000594667939657032	0.000611121307316497	0.000588255766824421	0.000601039641710333	0.000588127588471819	0.000585751635068429	0.000588600703683692	0.000767216212677998	0.00059895355577088	0.000659497203436123
K01361; lactocepin [EC:3.4.21.96]	0.000173765021339	0.00013399470333468	0.00013933448823745	0.000147570449896593	0.000158524042967038	0.000136279927246849	0.000148009700803282	0.000132435932709702	0.00013137838455366	0.000131376166458074	0.000248852127993237	0.000110992955960918	0.000203575177267889
K01362; [EC:3.4.21.-]	0.000699621773935382	0.000628354145428322	0.000612914943215998	0.000580540806209314	0.000683522386891873	0.000591473666191598	0.000598719614842464	0.000565003307479861	0.000556752863788305	0.000564000419105502	0.000446384918016183	0.000607938634003997	0.000691544346640134
K01364; streptopain [EC:3.4.22.10]	0.00000427286438824969	0.00000188002156364489	0.00000879024426207526	0.0000055966797506503	0.00000592679417366641	0.00000433133077140896	0.00000867040016356206	0.00000726173735463105	0.00000686124442496838	0.00000733370161964448	0.00000369384849050153	0.000021982097851187	0.000003123829376816
K01372; bleomycin hydrolase [EC:3.4.22.40]	0.000329941030330665	0.00027071648065899	0.000373589036584912	0.000272168916465908	0.000340074621528668	0.000284041378802362	0.000359775343515618	0.000355748967021968	0.000353144921237577	0.000355925295730621	0.000833976628487565	0.00075387553212905	0.000231913687929874
K01376; [EC:3.4.22.-]	0.000000000896220462925664	0.000000000977045333429992	0.000000000563289284240817	0.00000000178925671524757	0.00000000182147589136681	0.00000000117823209180378	0.00000000180809327482018	0.00000000080261653742528	0.00000000099180722557207	0.000000000617452215328116	0.00000000084626495039568	0.00000000114919774309383	0.00000000161519092361053
K01385; thermopsin [EC:3.4.23.42]	0.00000000388702796177679	0.00000000131492734041166	0.00000000318349112569868	0.00000000239499888487994	0.00000000262375339873546	0.00000000145719950220469	0.00000000250300036843357	0.00000000157500923455995	0.00000000170896115345228	0.00000000133435671424145	0.00000000174895395101661	0.00000000281094722725268	0.00000000858155289937226
K01387; microbial collagenase [EC:3.4.24.3]	0.0000514286526627063	0.0000274085284386057	0.0000137430096230941	0.0000202252859429693	0.0000515228701427316	0.0000141343299590254	0.0000250014391046443	0.0000123320055319031	0.00000941496559715691	0.0000119649230619139	0.0000162499164783605	0.00000972554192134715	0.0000389447045691298
K01389; neprilysin [EC:3.4.24.11]	0.000000023397236064745	0.0000000314397003679363	0.0000000064992432526529	0.0000000144759474388592	0.0000000329434518658217	0.000000062607436875159	0.0000000316099793358319	0.0000000169718516476916	0.0000000265650558227802	0.00000000885972099998156	0.0000000177084214525318	0.0000000235340437806175	0.0000000282143957343249
K01390; IgA-specific metalloendopeptidase [EC:3.4.24.13]	0.00000763252687130209	0.00000258116897877161	0.00000625108856968536	0.00000470126410203081	0.00000515032562828892	0.00000286047821103734	0.0000049133797916138	0.00000309169365807886	0.00000335464632340588	0.00000261929102027446	0.00000343310991830858	0.00000551781617054114	0.0000168452343030063
K01392; thimet oligopeptidase [EC:3.4.24.15]	0.0000000228486528716266	0.0000000307025495706882	0.00000000634685877413897	0.0000000141365372005111	0.0000000321710433656516	0.0000000611395118801342	0.0000000308688360935073	0.0000000277029913932365	0.0000000259421983575522	0.0000000202712843967952	0.0000000172932210263518	0.0000000229822529259869	0.0000000275528670280704
K01399; pseudolysin [EC:3.4.24.26]	0.000000613456657200956	0.00000000785070080102952	0.00000050715748731463	0	0.00000000685516456701153	0.0000000167501683179258	0.0000000281900735135308	0.0000000190708930316531	0.00000000995020480093322	0.0000000162237256507474	0	0.0000000163239059566355	0.0000000176133023374745
K01400; bacillolysin [EC:3.4.24.28]	0.00000611847880365627	0.00000542861505411822	0.00000576954827030108	0.00000658923165537238	0.00000629096780581904	0.00000547501229553937	0.00000602693427563634	0.00000522526273994123	0.00000535390341840229	0.00000510960345755861	0.00000603841962147009	0.00000502954803127958	0.0000179211478546459
K01401; aureolysin [EC:3.4.24.29]	0.000000829217643443564	0.000000908459566578422	0.000000512059742742117	0.00000138904137823287	0.000001649520716868	0.000000554427317066561	0.00000119052385169068	0.000000834714787150753	0.00000102707882005175	0.000000642829331733195	0.00000087467555872336	0.000000939986506086189	0.00000175914164233335
K01406; serralysin [EC:3.4.24.40]	0.00000219175372979835	0.0000000612143981915873	0.00000192394235463121	0.000000117011072282685	0.000000218426807504712	0.000000259855528856528	0.000000279555186713328	0.000000149762913494497	0.0000000936891787598143	0.000000136943033615319	0.0000000384653533630218	0.000000229877077385678	0.000000419193943346734
K01407; protease III [EC:3.4.24.55]	0.0000204584792871409	0.000000275877295855042	0.0000170067193914367	0.000000111844330726974	0.000000455512207350117	0.0000007207984146091	0.00000104311179535023	0.000000371356497761693	0.000000420864736341813	0.000000251204110561592	0.0000000542769050023319	0.000000742273900347365	0.00000102342182812948
K01408; insulysin [EC:3.4.24.56]	0.00000000301458822792745	0.000000000619311789791946	0.00000000519136432816931	0.0000000101590534040929	0.0000000208344167578504	0.0000000151301844836998	0.00000000961831382474747	0.0000000116770640462855	0.00000000824215388398768	0.0000000109333645645154	0.00000000497102659423948	0.0000000184153525824552	0.0000000383504511226131
K01409; O-sialoglycoprotein endopeptidase [EC:3.4.24.57]	0.000801485091387612	0.000795051453618093	0.000829000964798118	0.000820449967477375	0.00080899153374336	0.000813109313222061	0.00082596195125968	0.000821592833872349	0.000821097672951738	0.000822764197867131	0.000874980153862911	0.000851849242860291	0.000840118000033396
K01412; mitochondrial processing peptidase [EC:3.4.24.64]	0.0000135066732388357	0.0000123433022042346	0.0000121719884204296	0.00000724733192536683	0.000011596221784347	0.00000681538298613311	0.00000766785398791148	0.00000606533707718364	0.00000567038173163184	0.00000612765517495478	0.00000602119024866492	0.00000543896465966738	0.0000198354844447864
K01414; oligopeptidase A [EC:3.4.24.70]	0.0000174107866007377	0.000000654620084514051	0.0000145696733530838	0.000000852686895458444	0.00000194027844347624	0.00000172633171113822	0.00000164606980868582	0.00000116247425828561	0.000000847710639581081	0.00000102785062421872	0.000000410118623247791	0.00000178819631842858	0.00000306992119155925
K01415; endothelin-converting enzyme [EC:3.4.24.71]	0.00000000144995200216927	0.00000000142879161757795	0.00000000110760410062554	0.00000000328933038723147	0.00000000374282573697587	0.00000000914536193349787	0.0000000093966609793878	0.0000000129725071590339	0	0.0000000135439310318196	0	0.00000000356505141460692	0
K01416; snapalysin [EC:3.4.24.77]	0.00000000519874937479876	0.00000000698574490505535	0.00000000144409949546588	0.0000000032164834551029	0.00000000731987100173835	0.0000000139110607941816	0.00000000702358004401957	0.00000000377106094491061	0.00000000590262315463278	0.00000000196858589972292	0.00000000393472308867036	0.00000000522914736819386	0.00000000626909827204607
K01417; [EC:3.4.24.-]	0.000416675428244786	0.000392074226844835	0.000388175481343957	0.000401230345604307	0.000403279299528561	0.000393856737518658	0.000390191260530261	0.00037903424723706	0.00038005277408103	0.000377107652881621	0.000312096851049639	0.00032087226072666	0.000465585027142099
K01419; ATP-dependent HslUV protease, peptidase subunit HslV [EC:3.4.25.2]	0.00000572999721000629	0.00000108507533938478	0.00000709405414295193	0.00000373981338907966	0.00000627039404057557	0.00000449757749387551	0.00000389071272685265	0.00000329763387411736	0.00000265714757901417	0.00000289171466222371	0.00000156721284951403	0.00000577830585013276	0.0000167283783639231
K01420; CRP/FNR family transcriptional regulator, anaerobic regulatory protein	0.000249630972090575	0.000241722435235366	0.000231907413459332	0.000221503952608865	0.00023721555808536	0.000215011643926558	0.000216658060127071	0.000207621231022647	0.000205444632099139	0.000207969725971254	0.000208524075204004	0.000165929292131703	0.000286558857699391
K01421; putative membrane protein	0.00162286551212287	0.00187593877005	0.00164992773145755	0.00205320654461191	0.00174376981145763	0.00200630773861322	0.00193377130381321	0.0019628502952757	0.00199317235644834	0.00196132831022505	0.00287130524891418	0.00130066955888858	0.00169021780390707
K01422; [EC:3.4.99.-]	0.000155352842282997	0.0000817743126731872	0.000118396532880493	0.0000519170067541104	0.00012037389277871	0.0000821819661772582	0.0000690067561041434	0.0000553482005912516	0.0000515583555468698	0.0000558670104889524	0.0000356455439390355	0.000130005719309182	0.0000921029796813165
K01423; [EC:3.4.-.-]	0.0000164062368909689	0.0000146840040589262	0.0000110571594434984	0.00000724950455904155	0.0000146509188935372	0.0000187850709634014	0.0000124588109797743	0.00000973180101920599	0.0000118541126632574	0.00000790618927303733	0.0000169047911042297	0.0000169768059608984	0.0000157854180217496
K01424; L-asparaginase [EC:3.5.1.1]	0.00052292089705847	0.000449605108491388	0.000504900727654266	0.000451841427663873	0.000504935176885245	0.00048655606549838	0.000480930089139869	0.000466140160388392	0.000464409054669489	0.000466960875991057	0.000341958359946915	0.000619661577495784	0.000387766057440526
K01425; glutaminase [EC:3.5.1.2]	0.0000973544441732797	0.0000945161171214743	0.0000722996586434664	0.0000593758111517695	0.0000989113684210369	0.0000491156779546495	0.0000752369908160424	0.0000695278655188724	0.0000667987247717524	0.0000694167419090088	0.0000426155971075747	0.000138310455110095	0.0000854527195502453
K01426; amidase [EC:3.5.1.4]	0.0000438746501310241	0.00004413414815619	0.0000391977901790194	0.0000447062685597679	0.0000432526204030188	0.0000554332470011819	0.000047541514033589	0.0000410833598610767	0.0000441507556315025	0.000038666742674337	0.0000357622385022884	0.0000340549178378797	0.0000536837943027494
K01428; urease subunit alpha [EC:3.5.1.5]	0.000323001967861091	0.000371669055385088	0.000337953172371771	0.000344060496307327	0.000321149182087568	0.000335777882546996	0.00032450607395694	0.000327199175744271	0.000329132720581237	0.00032746086585079	0.000287561593662624	0.00022723411788147	0.000397489320475682
K01429; urease subunit beta [EC:3.5.1.5]	0.000036306137383268	0.0000389276806698552	0.0000364396077745693	0.0000321705360375733	0.0000336299979372391	0.0000312675373259742	0.0000309433996201321	0.000030146862840369	0.0000300147066786159	0.0000301482212778495	0.000026020638973228	0.0000222135534181181	0.0000477800194884434
K01430; urease subunit gamma [EC:3.5.1.5]	0.0000488713641669695	0.0000558130804001603	0.0000509250559151816	0.0000510006772966562	0.0000481996729898278	0.0000497307814873437	0.0000481733432290672	0.0000484360035161878	0.0000486619662486025	0.0000484644813623301	0.0000408422945296293	0.000033839621726727	0.0000608048785723814
K01431; beta-ureidopropionase [EC:3.5.1.6]	0.0000000363963410482051	0.0000000265077957085371	0.0000000208932052407239	0.0000000203987621315627	0.0000000348117005028936	0.0000000726516236821203	0.0000000522311966521198	0.0000000152201566583767	0.0000000186809327388959	0.00000000965092571416553	0.0000000122841415662912	0.0000000279655412603511	0.0000000200199388512055
K01432; arylformamidase [EC:3.5.1.9]	0.00000254023905999049	0.0000024018058719561	0.00000229900646127755	0.00000257739298133775	0.00000255832759673527	0.00000264520560393165	0.00000262021871494848	0.00000238430320271165	0.00000239171790599936	0.00000238482535134808	0.00000683744701960669	0.00000178028919352072	0.00000293439932876177
K01433; formyltetrahydrofolate deformylase [EC:3.5.1.10]	0.0000960919524328526	0.0000318600727785423	0.0000744830473625723	0.0000299277946659783	0.0000678093368184291	0.0000581685330883812	0.0000423442755249872	0.0000352776187779731	0.0000328384939913513	0.0000350529186896981	0.0000205682860150423	0.0000905055207160023	0.0000219215319366036
K01434; penicillin amidase [EC:3.5.1.11]	0.00000889617110666867	0.00000467226850686977	0.00000879604573411497	0.00000536604742922022	0.0000047739536850863	0.00000595603642700624	0.00000548403713115458	0.00000500099971700133	0.00000506034100374328	0.00000484726086551082	0.00000409788189840597	0.00000424446161041958	0.00000987702071846083
K01436; amidohydrolase [EC:3.5.1.-]	0.000151078547148909	0.000123918764331172	0.000103314418007662	0.0000648422746544644	0.000118614484527198	0.0000679279058745534	0.0000699903145552073	0.0000555876692845426	0.0000515235433293161	0.0000550816365784142	0.000112369140614771	0.000075068585978727	0.000181673387806513
K01437; aspartoacylase [EC:3.5.1.15]	0	0	0	0	0	0	0	0.00000000560285933635608	0	0.00000000584965878240027	0	0	0
K01438; acetylornithine deacetylase [EC:3.5.1.16]	0.000193849635052295	0.000160617546408646	0.000148956770299695	0.000117563234149354	0.000159864408208335	0.000138920734385886	0.000126283087567916	0.000132121031559935	0.000131579128994408	0.000132298509064227	0.0000938290961784848	0.000190432786492925	0.000118298904294647
K01439; succinyl-diaminopimelate desuccinylase [EC:3.5.1.18]	0.000336241616253343	0.000340959661516466	0.000302899604307025	0.000344799544664489	0.000327267360882769	0.000336078741807015	0.000332278450677377	0.00032217677339686	0.00032294394591407	0.000320450706102482	0.000515582916931327	0.000253528619107593	0.000367109562976612
K01442; choloylglycine hydrolase [EC:3.5.1.24]	0.000572926858059734	0.000778225882386701	0.000594948892175163	0.00077320805213026	0.000655579956853434	0.000742581401030809	0.000726150141063945	0.00079028554804623	0.000809408328973322	0.000789991448550326	0.000769285357613619	0.000599812345564118	0.000616839717386437
K01443; N-acetylglucosamine-6-phosphate deacetylase [EC:3.5.1.25]	0.000700980305807905	0.000721530253415445	0.000583614858528665	0.000601774928794918	0.000652020160089757	0.000645083474892968	0.00057945376176043	0.000623480312259661	0.000635610936462524	0.000622969663199372	0.000664076924846782	0.0005287127729162	0.000625986871637258
K01444; N4-(beta-N-acetylglucosaminyl)-L-asparaginase [EC:3.5.1.26]	0.00000435701703728426	0.0000051064579399945	0.00000464914920651527	0.00000602740517247448	0.00000460816742574458	0.00000580762451204413	0.00000546037226170641	0.00000556888346500378	0.00000564827910468979	0.00000560751007423802	0.00000442962219437109	0.00000366661298766905	0.00000435775960198812
K01446; N-acetylmuramoyl-L-alanine amidase [EC:3.5.1.28]	0.00000413648549514924	0.00000147450174769987	0.00000299445635118341	0.00000341186422539324	0.00000331761138230271	0.00000193750873552598	0.00000297094936869637	0.00000187707671211111	0.00000192993843840477	0.00000170533598512628	0.00000208798973637493	0.00000283061607540809	0.00000816122834409871
K01447; N-acetylmuramoyl-L-alanine amidase [EC:3.5.1.28]	0.000191433043349868	0.000179425912906396	0.000165054396597953	0.000124883857729795	0.000177155609287215	0.00012818011229566	0.000131249229731451	0.000127720614539699	0.000126137686005227	0.000128015118793144	0.0000948425554972542	0.000159491816227947	0.000214732291797071
K01448; N-acetylmuramoyl-L-alanine amidase [EC:3.5.1.28]	0.00155828392659895	0.00146925846594178	0.00147219265059432	0.00133114856054129	0.0014793064851258	0.00131157250211745	0.00132400044067074	0.00128481405718744	0.00127368814692383	0.00128845718454842	0.0010228718681353	0.00122917686994942	0.00168186021751481
K01449; N-acetylmuramoyl-L-alanine amidase [EC:3.5.1.28]	0.000240393798219393	0.00022180777767178	0.000218499392934287	0.000159098244263607	0.000211431708228763	0.000145996581613355	0.000156984205787503	0.000141380459563866	0.000135608567126749	0.000142684816264765	0.000132580432655931	0.000112351818858402	0.000338703001641723
K01451; hippurate hydrolase [EC:3.5.1.32]	0.000216473095809955	0.000194068759678115	0.000133769646501869	0.000121004701277729	0.00016794100681342	0.000118174063965985	0.000120273623245494	0.000102827289995725	0.000097648163104483	0.000102441047504624	0.000214348494351632	0.0000886953664641891	0.000213015707007633
K01452; chitin deacetylase [EC:3.5.1.41]	0.00000376394506848472	0.000000454691872227196	0.00000283595606633556	0.00000030074931199246	0.000000654371158117223	0.000000878723052213682	0.000000867690286148498	0.000000274778062864604	0.000000316262114158489	0.000000187716626970765	0.00000671293826415009	0.000000380326744357563	0.000000602743615012767
K01453; [EC:3.5.1.46]	0.0000133159556312835	0.0000172769228537227	0.0000167285900112411	0.0000183015798775328	0.0000159733554870959	0.0000185124280303717	0.0000195449794669751	0.0000201386610212183	0.000020754822902186	0.0000198995608025588	0.0000132249987612513	0.000025378122486054	0.0000186437203565976
K01454; [EC:3.5.1.48]	0.000000381299102504278	0.000000139034040219017	0.000000292886861139347	0.000000220530194279648	0.000000290871271023364	0.000000554585820467423	0.000000472015882125064	0.000000169130854152431	0.0000000917588300226549	0.000000128879381172012	0.000000183574878665234	0.000000257489391973316	0.000000377648483628038
K01455; formamidase [EC:3.5.1.49]	0.000100446690180085	0.000128168369679231	0.00011288650218839	0.000143124397896467	0.000114777207852216	0.000143127862202344	0.000131780760349443	0.000138417519515783	0.000140988491465765	0.000138264220328927	0.000108341947147045	0.0000902496152382594	0.000105152117150895
K01457; allophanate hydrolase [EC:3.5.1.54]	0.0000145660951061372	0.00000327255064520077	0.000016778021753526	0.00000396194875237368	0.00000594223941875712	0.00000456981902414586	0.00000467583667817073	0.00000405385185008463	0.00000306386011847983	0.00000408044915491519	0.000005432220698097	0.00000526039867785322	0.0000280332234118365
K01458; N-formylglutamate deformylase [EC:3.5.1.68]	0.0000000893147575824125	0.000000085843750772529	0.0000000683666915541448	0.000000197561800505237	0.000000224824271696261	0.000000549344126760937	0.000000542123239978887	0.00000000651376866239539	3.61477462346264e-11	0.00000000678729744244174	0	0.000000214181294996221	6.39867415783309e-11
K01459; [EC:3.5.1.77]	0.0000049759044595526	0.00000640596990461448	0.00000562362669280547	0.00000722668533821752	0.00000569095498651265	0.0000073723942659015	0.00000691877691703591	0.0000068575862912213	0.00000700157310149324	0.00000685498116564089	0.00000533962074142585	0.00000456172439534235	0.00000496845849635451
K01460; glutathionylspermidine amidase/synthetase [EC:3.5.1.78 6.3.1.8]	0.00000811713090534418	0.000000103878840261362	0.0000067106023968206	0	0.0000000907061118580081	0.00000022163474359137	0.000000373005189942291	0.0000000960739149555363	0.000000131659040546855	0.0000000515173566860184	0	0.000000215994528678059	0.00000023305555342902
K01461; N-acyl-D-glutamate deacylase [EC:3.5.1.82]	0.0000000285077971958668	0.0000000286456619771319	0.00000011030081073202	0.000000349343298217998	0.000000700275288136747	0.00000054276373527382	0.000000360733535528517	0.00000037879313142634	0.000000269352079055364	0.000000354326660080081	0.000000163335149800191	0.000000618603909850912	0.00000125067102969406
K01462; peptide deformylase [EC:3.5.1.88]	0.000600155801520835	0.000613931552661299	0.000590465709855067	0.000629538078258878	0.000610501518835444	0.000621522937121132	0.000625157174330082	0.000617097603468171	0.0006192704251898	0.000617087237410372	0.000806074527344607	0.000573608827380038	0.000599558421209501
K01463; [EC:3.5.1.-]	0.0000895525149206914	0.0000926600321014342	0.0000828361744608677	0.0000868293071007906	0.0000894812479792592	0.0000845096990081221	0.0000857229622566899	0.0000808573491624894	0.0000812205744536301	0.0000803380562113156	0.0000850706729062447	0.0000715216574258847	0.000115111121524878
K01464; dihydropyrimidinase [EC:3.5.2.2]	0.000415228027027697	0.000506803510945253	0.000438293563045436	0.000538966346356293	0.000440700317976416	0.000524354174808471	0.000494264924814269	0.000515658560322989	0.000522617202954803	0.000516451215053769	0.000408629000251698	0.000342567131858984	0.000442433305856138
K01465; dihydroorotase [EC:3.5.2.3]	0.00113028263049728	0.00116294323875275	0.00116335547331023	0.00120351313608136	0.00115287150060141	0.00119444966412531	0.00119542456028162	0.00119997352070888	0.00120172606084357	0.00120054042241537	0.00125007552964052	0.00117362624467991	0.001139490880639
K01466; allantoinase [EC:3.5.2.5]	0.00000862613307904988	0.000000951777627783543	0.0000135891151274805	0.00000173107945537454	0.00000280521412461691	0.00000230460384316333	0.00000238152536024851	0.00000126702881305614	0.00000132176866652163	0.00000117121522982977	0.0000293028521232053	0.00000253604869711083	0.0000209289705172701
K01467; beta-lactamase [EC:3.5.2.6]	0.0000663771968738781	0.0000593124858013502	0.0000541771984733025	0.0000434460784155436	0.0000629401022717969	0.0000440093327131575	0.0000463819705600544	0.0000347257115218718	0.0000341549498578389	0.0000338389195091476	0.0000447483506714379	0.0000342330441360444	0.0000845641725614377
K01468; imidazolonepropionase [EC:3.5.2.7]	0.000207053870856724	0.000137741964352246	0.000186032432346303	0.000105094717149786	0.000178416528870064	0.000125862509699623	0.000145044394307074	0.000137805705012863	0.00013288361019407	0.000138509068035664	0.0000749051938559229	0.000338613028014413	0.000117241750242541
K01469; 5-oxoprolinase (ATP-hydrolysing) [EC:3.5.2.9]	0.0000019154800321902	0.00000247723526502507	0.000000679395484510292	0.00000154946753404528	0.00000298148515710565	0.00000587172609645538	0.00000371229431419532	0.00000126958074243348	0.00000194456375977175	0.000000682125478826645	0.00000129490548294223	0.00000227012061306557	0.00000218299701711499
K01470; creatinine amidohydrolase [EC:3.5.2.10]	0.000075975308480628	0.0000716871870708352	0.000034940250813251	0.0000372507445801824	0.0000648337875947001	0.000036757955914813	0.0000395770043244632	0.0000279141132305686	0.0000254211564174691	0.0000276818784967518	0.0000667311639984543	0.0000267649637950545	0.0000629956716692159
K01471; 6-aminohexanoate-cyclic-dimer hydrolase [EC:3.5.2.12]	0.0000000442159904847261	0.000000058957361697188	0.0000000129025366647557	0.0000000294618800910545	0.000000063753607726117	0.000000122949183712168	0.0000000697803981280753	0.000000031147719207385	0.0000000487537197869044	0.0000000162598700301939	0.000000032499514517293	0.0000000463284693293317	0.000000051780683344491
K01473; N-methylhydantoinase A [EC:3.5.2.14]	0.0000177548475178373	0.0000214345223874702	0.0000199385106528657	0.0000248203074535329	0.0000216407101239288	0.0000263781900183006	0.000024186107675363	0.0000231500835437085	0.0000235948629849103	0.0000228032132081298	0.0000185470028679804	0.0000180018171092381	0.0000311510140484562
K01474; N-methylhydantoinase B [EC:3.5.2.14]	0.00000173625258453076	0.00000103973958327573	0.00000173573316216092	0.00000186504324204366	0.00000307469284441763	0.00000334109072709816	0.00000273271095748666	0.00000128033992547697	0.00000127176857259862	0.0000010082167808368	0.00000100210527706871	0.00000317300185372826	0.0000117218710277079
K01476; arginase [EC:3.5.3.1]	0.0000745286325921353	0.0000685902669443692	0.0000466871848617561	0.0000333919005847813	0.0000539021968606849	0.0000493161811213831	0.0000336639132876295	0.0000555334096597644	0.0000589714930911744	0.0000551152437120664	0.0000232740298124859	0.0000706332150169138	0.000048962295151964
K01477; allantoicase [EC:3.5.3.4]	0.00000125810328780963	0.000000422311191516828	0.000000874741933244502	0.000000194244233679778	0.00000044499173017957	0.000000850951653858852	0.000000468640167992082	0.000000264129616797466	0.000000360134366991793	0.00000015506085175327	0.000000229367393105944	0.000000339097946302612	0.000000421792628901476
K01478; arginine deiminase [EC:3.5.3.6]	0.0000921946894777789	0.0000578074368127215	0.0000394571142844593	0.0000306411267903924	0.0000694853444513257	0.0000257389252246936	0.0000350481474703196	0.0000189996455743569	0.0000158690368322795	0.00001756788795309	0.0000298797769488184	0.0000247262151826816	0.0000856110281313471
K01479; formiminoglutamase [EC:3.5.3.8]	0.0000123033737039096	0.00000862894129984449	0.0000126451033136464	0.0000101090039720474	0.00000951759868857803	0.00000913562387210072	0.0000107255415997126	0.0000105206913013641	0.0000107768174050358	0.0000102043605495443	0.00000705810147594062	0.0000141874349244123	0.0000127150618529214
K01480; agmatinase [EC:3.5.3.11]	0.000181169382451124	0.000136011199330922	0.000130574606844416	0.0000795192360488542	0.000137056543704799	0.0000736891094361292	0.0000814510866319379	0.000066790725750188	0.0000579392658978382	0.0000667314290321428	0.0000729121753064834	0.0000659252876798181	0.000235693492516898
K01482; dimethylargininase [EC:3.5.3.18]	0.00000076870657583201	0.0000000577442060533796	0.00000061808287915427	0.0000000348123411375174	0.0000000695669677503465	0.000000146321316090095	0.000000120145107410286	0.0000000388456167105008	0.0000000469934423247754	0.0000000244446382050025	0.0000000234239177038817	0.0000000675547946620911	0.0000000583046887943691
K01483; ureidoglycolate hydrolase [EC:3.5.3.19]	0.00000242753243723238	0.0000000740253711317837	0.00000201533872339356	0.0000000965820985731377	0.000000137508236577326	0.000000287429881379204	0.000000334755319155121	0.0000000582354483627019	0.0000000467483461451091	0.0000000435481185224312	0.00000000127474348051826	0.000000185178046276144	0.000000364369761815806
K01484; succinylarginine dihydrolase [EC:3.5.3.23]	0.000010170818302513	0.000000147829366107883	0.00000840386897844773	0.0000000228572712648621	0.000000144689616987515	0.000000347894879046057	0.000000577125994920949	0.000000201093894700943	0.000000173102749166987	0.000000146116341486628	0.00000000558858005319695	0.000000297480482926027	0.000000300480815971505
K01485; cytosine deaminase [EC:3.5.4.1]	0.000102523208416294	0.0000714250479155704	0.0000929654197222025	0.0000730020569981689	0.0000908239534432513	0.0000751240329865627	0.0000788681552118266	0.0000701760203038329	0.000068838565826466	0.0000698926461997945	0.000139563032655992	0.0000771334251887561	0.0000922831132461248
K01486; adenine deaminase [EC:3.5.4.2]	0.000533560160832031	0.000653407847771415	0.000560122817765369	0.000666985703074553	0.000566006572835214	0.000642128814489142	0.000615350736508803	0.000662083845234047	0.000668907395447931	0.000662329590373378	0.000508352324293325	0.000478826438831751	0.00062043796701551
K01487; guanine deaminase [EC:3.5.4.3]	0.000134479406938499	0.000147090342439094	0.000123213592008697	0.000111392987084884	0.000125716767813658	0.000108964606844387	0.000119478766862463	0.000134753629108592	0.000135798370596627	0.000134826505257494	0.00008257743286761	0.00019216587031127	0.000126199680192618
K01488; adenosine deaminase [EC:3.5.4.4]	0.000279132080638974	0.000284884616215946	0.000268696463026076	0.000311823663623768	0.000280916830729786	0.000306855198403142	0.000295924041186982	0.000295073438116505	0.000298719752755236	0.000294832564851733	0.000311698070783246	0.000205905149089858	0.000287404216786576
K01489; cytidine deaminase [EC:3.5.4.5]	0.000327575095756399	0.000320689124689788	0.000334073244568262	0.00031740365026312	0.000322271060369718	0.000311863000753535	0.000320086203740334	0.000316353192548101	0.000315322653057397	0.00031708721223809	0.000252096343781693	0.000334213631965913	0.000337431209297732
K01491; methylenetetrahydrofolate dehydrogenase (NADP+) / methenyltetrahydrofolate cyclohydrolase [EC:1.5.1.5 3.5.4.9]	0.000681073190360823	0.000684772130708895	0.000689816759964176	0.000690996121231101	0.000686903810854035	0.000684453539701477	0.000696390661176845	0.000691602670377587	0.000690774851073473	0.000692220214446161	0.000726209423168242	0.000723994684578829	0.000689247081228394
K01492; phosphoribosylaminoimidazolecarboxamide formyltransferase [EC:2.1.2.3]	0.000000276659108475721	0.000001522137191047	0.000000319521684377209	0.000000747170227385586	0.00000163234854674604	0.000000796323522175919	0.000000860052769516334	0.00000018833899447954	0.000000127516458329299	0.000000210353836925739	0.000000350981022158114	0.000000546615108455615	0.00000055338439814403
K01493; dCMP deaminase [EC:3.5.4.12]	0.000362646970141626	0.000373751001900328	0.000372286404309257	0.00038567636278952	0.000373710637407597	0.000378949069545182	0.000381122937433108	0.000383738685448662	0.000384154430808121	0.000384421465694932	0.000291491146491394	0.000379088416560439	0.00036922836599305
K01494; dCTP deaminase [EC:3.5.4.13]	0.0000662793732990718	0.0000552213991152415	0.0000614406620458839	0.0000393600192816335	0.0000523259072065261	0.0000410589976867735	0.0000425327488493767	0.0000373381059719507	0.0000352290524022808	0.0000370918847970691	0.000166984164245594	0.0000306155796649892	0.0000905969818522075
K01495; GTP cyclohydrolase I [EC:3.5.4.16]	0.000246473680310667	0.000220221137158662	0.000254264762639219	0.000219465171847242	0.000241865338882925	0.000221023124518212	0.000238444407487957	0.00023077224248381	0.000228881475727838	0.00023119804499274	0.000230071989924225	0.000312915783740035	0.00022694996468024
K01496; phosphoribosyl-AMP cyclohydrolase [EC:3.5.4.19]	0.0000391385767021562	0.0000435145175680716	0.0000410704803928845	0.0000487609035114864	0.000042097624855411	0.0000515768876270113	0.000046557904806526	0.0000477591163740449	0.0000479056959346284	0.000047288852196825	0.000108577384732073	0.0000324513671750036	0.0000429965920408796
K01497; GTP cyclohydrolase II [EC:3.5.4.25]	0.00000533324818950163	0.000000228802416875627	0.0000045021485061601	0.000000596959663354311	0.00000122293650130729	0.00000113300194423086	0.000000870523763301043	0.00000072830845725217	0.000000582561484870639	0.000000634817521411891	0.00000030307481083641	0.00000117475585821676	0.00000256333537311263
K01499; methenyltetrahydromethanopterin cyclohydrolase [EC:3.5.4.27]	0.00000412273812843018	0.00000491826356310322	0.00000448188854160625	0.00000638601301170022	0.00000537339269427952	0.00000621664174167633	0.00000512842116824226	0.00000775594585832975	0.00000587931163371142	0.00000736680399816896	0.00000719500861245922	0.00000406836867051017	0.0000055269705134204
K01500; [EC:3.5.4.-]	0.0000513197564012272	0.0000443401598964301	0.0000444534068149153	0.0000351083207908136	0.0000464015598379872	0.0000371491080821723	0.0000370684162984592	0.0000329442921537064	0.0000321232098887278	0.0000329316443225783	0.0000410988297942108	0.0000361802073277129	0.0000524287464154472
K01501; nitrilase [EC:3.5.5.1]	0.0000336211664969591	0.0000348108533349941	0.0000285858047329675	0.0000331055101623324	0.00003159872670023	0.000032117738697194	0.000030767719662867	0.000030483168954927	0.0000301239571298807	0.0000304908501937416	0.0000261095965160924	0.0000211760394846998	0.0000326132172773025
K01502; aliphatic nitrilase [EC:3.5.5.7]	0.000000454512976457946	0.000000235335938583695	0.00000029840260408864	0.000000201229321511713	0.000000325245501248509	0.000000691463470338646	0.000000493359972801016	0.000000108326701445034	0.000000157692633179634	0.0000000603449863830669	0.000000102218036304316	0.000000268798897733802	0.00000017056444446222
K01505; 1-aminocyclopropane-1-carboxylate deaminase [EC:3.5.99.7]	0.00000132405074635029	0.000000231381674162775	0.00000104817968064758	0.000000260325196040645	0.00000050639050589695	0.000000739568808046705	0.000000502160295613272	0.000000298543763319073	0.00000026294310286051	0.000000239746713071627	0.000000157330844278201	0.00000043914560230964	0.000000618276294909858
K01506; [EC:3.5.-.-]	0.000000448286234923721	0.000000393336567442291	0.000000239495977850806	0.000000280672355054979	0.000000547945193989204	0.000000945926619369286	0.000000574818733366564	0.000000251222306014427	0.000000346453422296215	0.000000153491744635366	0.000000225969185853455	0.000000434139033414496	0.0000006299945842944
K01507; inorganic pyrophosphatase [EC:3.6.1.1]	0.0000114957062673141	0.00000233247987318439	0.00000858690513984609	0.00000280293541476651	0.00000520017466158499	0.0000067291992799542	0.00000620521099580045	0.00000379071698616716	0.00000330077480167809	0.00000317817506989774	0.000123673092208505	0.00000458117437159633	0.0000132020366777057
K01512; acylphosphatase [EC:3.6.1.7]	0.0000534106253384016	0.0000550317767341986	0.000051035469392636	0.00006077327452885	0.0000546150951884386	0.0000596067147077879	0.0000579267905686999	0.0000575513805772684	0.0000582673401419533	0.0000572768739240104	0.0000670588716484058	0.0000393755264918658	0.0000564880215662009
K01515; ADP-ribose pyrophosphatase [EC:3.6.1.13]	0.000486260214215117	0.000528474286941213	0.000487695309851166	0.000548238095015405	0.000500152660005029	0.000535170778499646	0.00052256704621176	0.000522781634096946	0.000526888067254459	0.000523024502226159	0.000519086653730357	0.000397093232180751	0.000518034866073194
K01518; bis(5'-nucleosidyl)-tetraphosphatase [EC:3.6.1.17]	0.000000357885435595756	0.000000148080745268424	0.000000278568635818619	0.000000220580272741723	0.000000261266922538119	0.000000195986048763063	0.000000249452405748532	0.000000153616077485029	0.000000176039130927288	0.000000123807109503844	0.000000169274976679212	0.000000266403645916673	0.000000763201987721898
K01520; dUTP pyrophosphatase [EC:3.6.1.23]	0.000330464550731947	0.00032899538141961	0.00032694618049454	0.0003309058399384	0.000335129146096376	0.000326925175727944	0.000334635745396832	0.00033107306056284	0.000329601543883751	0.000331104755122834	0.000360522710286582	0.000339762818761565	0.00032625927292103
K01521; CDP-diacylglycerol pyrophosphatase [EC:3.6.1.26]	0.00000610641923545025	0.000000684479649411015	0.00000479910405301395	0.000000286585759576142	0.000000708618635548093	0.00000138462420812717	0.000000889406467409888	0.000000394196030768931	0.000000606735607190141	0.000000205811247667323	0.000000343362491209164	0.000000613063778660078	0.000000709295770365888
K01523; phosphoribosyl-ATP pyrophosphohydrolase [EC:3.6.1.31]	0.00000655175112499883	0.00000406657248059845	0.00000417417920448032	0.00000238860016555462	0.00000461073691111114	0.00000364713968823116	0.00000374034124951878	0.0000024384385655786	0.00000192017554662655	0.0000021328226171376	0.0000522509083684308	0.00000270822657869922	0.00000983801264682178
K01524; exopolyphosphatase / guanosine-5'-triphosphate,3'-diphosphate pyrophosphatase [EC:3.6.1.11 3.6.1.40]	0.000379966025553823	0.000349126117387994	0.000341019057037826	0.000309579224628891	0.000339418678725664	0.00033974797056383	0.000306461744647762	0.000289410173344196	0.000290290550827798	0.000288640941881926	0.000589568937599068	0.000212511094800323	0.000356523148790867
K01525; bis(5'-nucleosyl)-tetraphosphatase (symmetrical) [EC:3.6.1.41]	0.00000740961971776546	0.000000169292773040402	0.00000629047283569403	0.000000400812345056331	0.000000795824828789716	0.000000694806757250918	0.000000696626630001891	0.000000506554930645526	0.000000370809329598372	0.000000435374869707841	0.000000950244356896832	0.00000095193035309453	0.00000257045914367402
K01529; [EC:3.6.1.-]	0.0000637117401115938	0.0000614123973246509	0.0000745135170849182	0.0000705638704361387	0.0000751880989927928	0.0000825587192651497	0.0000814941984451375	0.0000764358191340761	0.0000774575092486031	0.0000741726776957461	0.0000595578395464981	0.000113374563715633	0.0000679177159164536
K01531; Mg2+-importing ATPase [EC:3.6.3.2]	0.000171761325625199	0.000172087894886017	0.000168622081469807	0.000179682464155433	0.000178718524987126	0.000174368491808923	0.000171592274319893	0.000156699192815901	0.000155965366014811	0.000155996145724684	0.000197019723048707	0.000122250516857225	0.000186808346988456
K01533; Cu2+-exporting ATPase [EC:3.6.3.4]	0.00198535044819307	0.00202033888909983	0.00199670662574532	0.00205250646813436	0.00199710664923691	0.00204464867402741	0.00200800436740895	0.00202495651338482	0.00202502195238969	0.00202349089174079	0.00211813095062702	0.00181167832754175	0.00213211920498223
K01534; Cd2+/Zn2+-exporting ATPase [EC:3.6.3.3 3.6.3.5]	0.00149917874211759	0.00147454925627802	0.00155377264880113	0.00151731125313953	0.00151345050407603	0.00148938693492399	0.00151498440537472	0.00151362783413676	0.00150479243799691	0.00151613752199376	0.00116803507668933	0.00155208377039849	0.00159280776108704
K01535; H+-transporting ATPase [EC:3.6.3.6]	0.00000278877633371799	0.00000231360416154761	0.00000324106493795424	0.00000338516964967405	0.00000323817908771928	0.00000352680256595757	0.0000025631500334076	0.00000458590030632744	0.00000298079328555263	0.00000422866770121633	0.00000559659456746827	0.00000238029662453124	0.00000533856349040729
K01537; Ca2+-transporting ATPase [EC:3.6.3.8]	0.00213968630604632	0.00202643867898554	0.00201853789658588	0.00189653820847124	0.00205683701228375	0.00184407239231097	0.00191231772660166	0.00186647974424659	0.00183788129849175	0.00187166721453127	0.00188741921499886	0.00193500419732297	0.0022380890101896
K01539; sodium/potassium-transporting ATPase subunit alpha [EC:3.6.3.9]	0.0000000170431224451624	0.00000000971728086619876	0.0000000168650776962842	0.000000049385341445888	0.0000000587570043853214	0.0000000544812415853712	0.0000000237646850138684	0.000000115859808317543	0.0000000297185834619639	0.0000000948761023219952	0.000000568292667743663	0.0000000418917000762166	0.00000017365520435938
K01541; H+/K+-exchanging ATPase [EC:3.6.3.10]	0.000000629188013542047	0.000000212845528615019	0.000000515307447541873	0.000000387675263885731	0.000000424703450864797	0.000000235874933018884	0.000000405157319472909	0.000000254944636711637	0.000000276627254533475	0.00000021599053535141	0.000000283100835146462	0.000000455004265335461	0.0000013890844817576
K01545; K+-transporting ATPase ATPase F chain	0.00000103070733224714	0.0000000134557294158793	0.000000852090236720278	0.000000000618734839978925	0.0000000122187867469661	0.0000000298558455675044	0.0000000483729358938092	0.0000000145739031533012	0.0000000167135446242611	0.00000000902237768591283	0	0.0000000280901683101358	0.0000000295853925107524
K01546; K+-transporting ATPase ATPase A chain [EC:3.6.3.12]	0.000255674706988054	0.000209002953643382	0.000171377581526622	0.000148532824080591	0.000215697010896415	0.000195524616106335	0.000147909575231876	0.00016502979801812	0.000166752797800102	0.000163843589433482	0.000121329081896291	0.000164764684241164	0.000156108142556513
K01547; K+-transporting ATPase ATPase B chain [EC:3.6.3.12]	0.000311724126109048	0.00025451752083095	0.000211477436749846	0.000183458771772527	0.000262874146141502	0.000238368548359421	0.000182400742272981	0.000202417322548474	0.000203811180411334	0.000201025988483373	0.000152873233414111	0.000200675387791448	0.000200169915713729
K01548; K+-transporting ATPase ATPase C chain [EC:3.6.3.12]	0.0000782764238225051	0.0000671624721532943	0.000054753539870978	0.0000487687213982423	0.0000684425466146491	0.0000604807847094819	0.0000495435077762615	0.0000543834142344776	0.0000546991860675788	0.0000539977232641731	0.0000401054527270308	0.0000588387754105057	0.0000533648089035621
K01551; arsenite-transporting ATPase [EC:3.6.3.16]	0.000320887420502263	0.000362673444754202	0.000385660711343257	0.000420495897122576	0.000377124819777193	0.00040157717643978	0.000420698476416111	0.000413075685730108	0.000412417823548633	0.000413139378930154	0.00031594282578961	0.000426247268088125	0.000341190456103237
K01552; [EC:3.6.3.-]	0.000693750821460905	0.000807845514445264	0.000745632860769128	0.000906069586164163	0.00074056986462961	0.000894273521937613	0.000857103393111823	0.000870563558784055	0.000887081566794035	0.000868843944714567	0.00170134500541693	0.000584347387603495	0.000776316091260554
K01554; [EC:3.6.-.-]	0.00000557283303541677	0.00000226919931011954	0.00000498779731835782	0.00000247659390622408	0.0000020505955801075	0.00000275334395374093	0.00000249266524670622	0.00000233251828232372	0.00000245496775931513	0.0000022636651870025	0.00000182935609194374	0.00000169971852310614	0.00000223737920387456
K01555; fumarylacetoacetase [EC:3.7.1.2]	0.00000523190165418546	0.00000531099640229318	0.00000537476134589981	0.00000587268279404866	0.00000500059042431436	0.00000644209110264144	0.000005779786433813	0.00000568189895861964	0.00000578935418910363	0.00000561103584734027	0.00000445509907148569	0.00000410626235083363	0.00000543794444309714
K01556; kynureninase [EC:3.7.1.3]	0.00000334672853975317	0.000000659896804306131	0.00000877646498931276	0.00000206833786720321	0.00000402251176350681	0.00000303273529279028	0.00000214251811700617	0.00000190399839367122	0.00000154044991370419	0.00000180367085382303	0.00000831096415845091	0.0000035272885223732	0.0000192503575768016
K01560; 2-haloacid dehalogenase [EC:3.8.1.2]	0.000051354995506635	0.0000672683395311916	0.0000575511242473449	0.0000740200062537743	0.0000579903735138181	0.0000735921910487555	0.0000694187334800315	0.0000715529277437398	0.0000735214536722376	0.0000713553830749607	0.0000912450107427429	0.0000485570350250007	0.0000557844055601123
K01561; haloacetate dehalogenase [EC:3.8.1.3]	0.00000241226874631179	0.000000617235749182939	0.00000193262520627431	0.000000442222031332078	0.000000994004856734675	0.00000114007650864079	0.000000925738400996695	0.000000308212679101573	0.000000371384614150777	0.000000215936968254777	0.000000356625243627788	0.000000537193614536098	0.00000136339489319459
K01563; haloalkane dehalogenase [EC:3.8.1.5]	0.00000385133142906301	0.00000420338497042144	0.00000129191520915194	0.00000174145439002878	0.00000395687883464476	0.00000574879710818536	0.00000328140038764769	0.00000175959801468947	0.00000245288776854234	0.00000108947310241399	0.00000194767296819439	0.0000024813921109662	0.00000397773778736444
K01564; [EC:3.8.1.-]	0.00000113455907822424	0.0000000328158274862674	0.000000939171736357031	0.0000000462190315341535	0.0000000653504674446824	0.000000140491872102214	0.000000165392692764194	0.0000000686245662912983	0.0000000225200965100814	0.0000000614427207772453	0.0000000172668263591218	0.0000000810405218797969	0.000000101039588760765
K01565; N-sulfoglucosamine sulfohydrolase [EC:3.10.1.1]	0.000000000269481049224455	0.000000000346224593070192	9.64079673488533e-11	0.000000000239876797467236	0.000000000431451462977362	0.000000000882094736548974	0.00000000059149818005341	0.000000000163315770477736	0.000000000255628710970469	8.52548202379893e-11	0.000000000170403592577836	0.000000000335471306259132	0.000000000271499885431874
K01567; [EC:3.-.-.-]	0.0000197579180634891	0.000020050390956595	0.0000140352104771841	0.0000166579213060965	0.0000213283192773158	0.0000266270992837432	0.0000202541708488659	0.0000156806631667095	0.0000177697572230118	0.0000138769836417023	0.0000179780128811119	0.0000139937733723683	0.0000232203666325489
K01569; oxalate decarboxylase [EC:4.1.1.2]	0.000020519653389129	0.0000184878628131843	0.0000175217857241955	0.00000509092330290541	0.0000150573824154947	0.00000422100281558081	0.00000608533863572426	0.00000347901693792643	0.0000026268333495322	0.00000359999918888732	0.0000048573655265617	0.00000535085195520978	0.0000332427772429195
K01571; oxaloacetate decarboxylase, alpha subunit [EC:4.1.1.3]	0.000705545499171106	0.000787862969498953	0.000702891996204803	0.000769213085921946	0.000707968965139698	0.000745308361652506	0.000719514310461446	0.000737045800163993	0.000743867513111413	0.000738263291294188	0.000592754095004579	0.000517478067575736	0.000809101744591552
K01572; oxaloacetate decarboxylase, beta subunit [EC:4.1.1.3]	0.000840164663242711	0.000868284992640099	0.000775094899248667	0.000785028170711183	0.00081082136455906	0.000826232119311124	0.000753638597152063	0.000787952235873529	0.000796263032369631	0.000789908447263446	0.000590311861043607	0.000686114583763112	0.000768304585890369
K01573; oxaloacetate decarboxylase, gamma subunit [EC:4.1.1.3]	0.00000896514694153481	0.00000293461455166321	0.00000448025002553276	0.000000863859533396701	0.00000522522041440004	0.00000419316890912398	0.00000103203069859886	0.000000485033074810161	0.000000326925200868111	0.000000495565874714652	0.000000465439824498442	0.000000679801072827356	0.000000994591430348923
K01574; acetoacetate decarboxylase [EC:4.1.1.4]	0.0000110086800337275	0.0000142855675340744	0.000012252064794545	0.0000159153403240692	0.0000125327918640979	0.0000159746563887697	0.000014767062548917	0.0000151887233227703	0.0000156084816414935	0.0000151261136665529	0.0000119472612083427	0.00000996774711442595	0.0000113688528193657
K01575; acetolactate decarboxylase [EC:4.1.1.5]	0.00000702694161449497	0.00000293356764483326	0.00000553785367465985	0.00000467521781012282	0.00000555218816960747	0.00000389766432087244	0.00000565755034381833	0.00000312590779106171	0.00000370645882274103	0.00000237396974900784	0.0000500655367604818	0.00000507151760989292	0.0000161306971454847
K01576; benzoylformate decarboxylase [EC:4.1.1.7]	0.00000182647982051407	0.000000411879153040777	0.00000277038092951414	0.00000176301128218544	0.0000034384552312953	0.00000291379675501413	0.00000200966067693702	0.00000181172131650782	0.00000134934426253113	0.00000167897214482869	0.000000836716468774049	0.00000302489433773694	0.00000692863552480194
K01577; oxalyl-CoA decarboxylase [EC:4.1.1.8]	0.00000531642485471527	0.0000019671138127861	0.00000362296841893406	0.000000895541027125865	0.00000192534408958419	0.00000511355037164037	0.00000469496458802489	0.00000107586183480548	0.00000198829257857914	0.000000487495047552955	0.000120590627493853	0.00000148348265521277	0.0000018250571473411
K01578; malonyl-CoA decarboxylase [EC:4.1.1.9]	0.0000000989628576908996	0.0000000977631179579236	0.0000000752650524006084	0.000000223379233693682	0.000000254656597345598	0.000000621715876451053	0.000000604237029417077	0.000000000494968897332203	0.00000000077474613030561	0.000000000258385851176604	0.000000000516450297928794	0.0000002423322994395	0.000000000822847655954659
K01579; aspartate 1-decarboxylase [EC:4.1.1.11]	0.000182003318996318	0.000173401946133356	0.000192394443795133	0.000177428479605242	0.00018349249615654	0.000176881539003539	0.000185527305760635	0.000185123749336909	0.000184489141608991	0.000185607987655291	0.000132472166129303	0.000227119219668658	0.000170247617596914
K01580; glutamate decarboxylase [EC:4.1.1.15]	0.0000544457287248513	0.0000839631609508089	0.0000335369918924058	0.0000459480560240551	0.0000747656718781699	0.0000412301179603738	0.0000520197266624836	0.0000621458692066633	0.0000615625574376349	0.000061043002770225	0.0000417446779457772	0.0000848301486184176	0.0000701344310417866
K01581; ornithine decarboxylase [EC:4.1.1.17]	0.0000271111433084277	0.000000907813848380152	0.000022563914164761	0.00000189162472512316	0.0000033446284931711	0.00000417686917437762	0.00000407221390679985	0.00000173625366670329	0.0000015339106906051	0.00000142592108264691	0.000000687093812596376	0.00000335830994918407	0.00000500515275703521
K01582; lysine decarboxylase [EC:4.1.1.18]	0.000656357609049954	0.000680355320538171	0.000647436088571376	0.000690122382605901	0.000639795241401592	0.000664618433003959	0.000645996292579578	0.000649925853943914	0.000653158306641797	0.000650879693916462	0.000534456028915888	0.00044891911122701	0.000749848704397341
K01583; arginine decarboxylase [EC:4.1.1.19]	0.0000348325243989465	0.0000332803833047886	0.000030334160506226	0.0000167918278970178	0.0000280480696279507	0.0000151494320669459	0.0000171890557212796	0.0000145364582544041	0.0000134378446575613	0.0000147681841837249	0.0000145562538404558	0.0000133285740298565	0.0000500367417106571
K01584; arginine decarboxylase [EC:4.1.1.19]	0.0000188815085566498	0.00000502220803508941	0.0000141000677485946	0.00000236514712743897	0.00000562655854908993	0.0000073178980711701	0.00000492306319026962	0.00000248427366335967	0.00000319326889989255	0.00000165544937967705	0.00000252742989878881	0.00000337329790570619	0.00000710588774061212
K01585; arginine decarboxylase [EC:4.1.1.19]	0.000285896288963038	0.000112903868823955	0.000327124748966089	0.000170429000298166	0.000274606632627746	0.00019856883723048	0.000256837526169271	0.000209318795161187	0.000192949384284325	0.000211560440191214	0.000111422206100769	0.000618658602990688	0.000100295456919466
K01586; diaminopimelate decarboxylase [EC:4.1.1.20]	0.00127779231244349	0.00136396830655048	0.00133156272265284	0.001426355843314	0.00134251678860719	0.00139960469665869	0.0014107419197715	0.00143257024038981	0.00143671967264263	0.00143299418112127	0.00135298297439871	0.00138593829396678	0.00129705808185066
K01588; 5-(carboxyamino)imidazole ribonucleotide mutase [EC:5.4.99.18]	0.000370630915024985	0.000371416372436839	0.000383920174611851	0.000383291915523019	0.000379275784502287	0.000380677168692259	0.000387428810904401	0.000386497540027391	0.000384756183329118	0.000386656196378621	0.000405892058432365	0.000405759941540729	0.000372403953601873
K01589; 5-(carboxyamino)imidazole ribonucleotide synthase [EC:6.3.4.18]	0.0000241384874173005	0.00000823427326098405	0.0000252876826054965	0.0000109411519560815	0.000014722930491925	0.0000162216429536637	0.0000194146379714546	0.00000873921651223755	0.0000106741722580556	0.00000698260741733803	0.00027923887909327	0.0000168647266550006	0.0000424282450623016
K01590; histidine decarboxylase [EC:4.1.1.22]	0.0000448798442135337	0.0000349853957993077	0.0000278903372134108	0.000012231551876851	0.0000371076243286891	0.00000947345626997083	0.0000156716855450882	0.00000776638193213914	0.00000548189013855425	0.00000803346535736326	0.0000116297276110892	0.00000831392828268756	0.0000513119157089058
K01591; orotidine-5'-phosphate decarboxylase [EC:4.1.1.23]	0.000644449740243783	0.000653504418588705	0.000665529104506227	0.00066982405175835	0.000657465275137303	0.000665843769285609	0.000677726261057064	0.000672035838857314	0.000672118417914568	0.000672331475511233	0.000939540835380377	0.000686225599372337	0.000654906051279325
K01592; tyrosine decarboxylase [EC:4.1.1.25]	0.000000471723213292538	0.000000232571197271953	0.000000138427644416073	0.00000111086797958182	0.0000015337950381924	0.000000971048387839634	0.000000216922472957057	0.00000282696208267339	0.000000581772089276677	0.00000236850654310266	0.00000359344813271075	0.000000589501535998188	0.00000117972819193952
K01593; aromatic-L-amino-acid decarboxylase [EC:4.1.1.28]	0.00000160190809088468	0.000000274426678656428	0.00000289185327687731	0.00000133860966446127	0.00000271634259176613	0.00000211421719033773	0.00000142135970203337	0.00000149292127818955	0.00000107992844640614	0.00000138522114051714	0.000000640576750711812	0.00000242258689059294	0.0000053821183839296
K01595; phosphoenolpyruvate carboxylase [EC:4.1.1.31]	0.00006941863562423	0.0000273917345838682	0.0000427250035039308	0.0000269633809322823	0.0000442355968393708	0.0000355212939991485	0.0000469447065136684	0.0000213073320150806	0.0000230144501806922	0.0000180581191854911	0.000676563637631288	0.0000230885557811123	0.0000617908161314713
K01596; phosphoenolpyruvate carboxykinase (GTP) [EC:4.1.1.32]	0.000131456835430474	0.000104724406668055	0.000104476593648269	0.0000334125360979707	0.000102991142117172	0.0000328549129116613	0.0000433377684870581	0.0000234901511966109	0.0000185391509880154	0.0000231911885003474	0.0000353780371159191	0.0000320147511554753	0.000195193881455049
K01597; diphosphomevalonate decarboxylase [EC:4.1.1.33]	0.00000687157482636711	0.00000299274963776364	0.0000055165799922995	0.00000520547882864797	0.00000562416368411471	0.00000337341265143718	0.00000591843900346164	0.00000328715803672422	0.00000380755275461656	0.00000267808245777814	0.0000477894911848324	0.00000531645090858281	0.0000163330909469965
K01598; phosphopantothenoylcysteine decarboxylase [EC:4.1.1.36]	0.00000344745419225344	0.00000129406130030742	0.00000265091611339992	0.0000021805749799324	0.00000254371214702813	0.00000128134427040829	0.00000225353725753734	0.00000140093565829365	0.00000151940104101218	0.00000118183706418959	0.00000159107427838514	0.00000237030729426641	0.00000712012387089834
K01599; uroporphyrinogen decarboxylase [EC:4.1.1.37]	0.000467058464705202	0.000531973557890704	0.000502017777927106	0.00053177385027526	0.000498656249020698	0.000512955950953089	0.000509916635621306	0.000503955573812574	0.000506007161991016	0.000504219611823989	0.000414338345655755	0.00040789003862367	0.000537966922291502
K01601; ribulose-bisphosphate carboxylase large chain [EC:4.1.1.39]	0.0000101629059130998	0.00000391352665434115	0.0000097807873884511	0.00000325231099718002	0.00000891857484417527	0.00000336892747540192	0.00000473644830722342	0.00000167145984966498	0.00000115273855438966	0.00000166418269969644	0.00000289039993832754	0.00000256192197650154	0.0000169977070998024
K01602; ribulose-bisphosphate carboxylase small chain [EC:4.1.1.39]	0.0000000347058648197867	0.0000000352254002183634	0.000000025119554252392	0.0000000740087961775914	0.0000000862281014197024	0.000000208503882333753	0.000000207889135387602	0.00000000207702229720528	0.00000000325104263316622	0.00000000108425635846767	0.0000000021671640177352	0.0000000811724593130379	0.00000000345288954080254
K01607; 4-carboxymuconolactone decarboxylase [EC:4.1.1.44]	0.000187360660426658	0.000210611854060749	0.000188324813973261	0.000201168036440382	0.000201601984967329	0.000202096173352604	0.00020822541942442	0.000220476211486935	0.00022318185638575	0.00022023969507612	0.000267920687879088	0.000250366874500256	0.000175337204327146
K01608; tartronate-semialdehyde synthase [EC:4.1.1.47]	0.00000953262202286078	0.000000485553756802401	0.00000776021252190438	0.000000308883888665484	0.00000060738304855179	0.00000130516046178463	0.00000118471011048576	0.000000338520469868696	0.000000397881496835205	0.000000215118070356333	0.000000164200743827822	0.000000657919468103411	0.000000608175706204321
K01609; indole-3-glycerol phosphate synthase [EC:4.1.1.48]	0.00050455369675504	0.000535262459359823	0.000489235033099342	0.000521000503190379	0.000506497633753756	0.000528433493289865	0.000499017277154864	0.000513446007890195	0.000515802179512524	0.000513493470768336	0.000413536835876625	0.000425078862902278	0.000515568083269409
K01610; phosphoenolpyruvate carboxykinase (ATP) [EC:4.1.1.49]	0.00098219266076403	0.00105739301356108	0.00109537800588007	0.00117653691913956	0.00105337601544563	0.00117003314505627	0.00116830635780793	0.00120113156851354	0.00121203946108566	0.0012039164743553	0.000871533204107521	0.00123332817016262	0.00091066038680223
K01611; S-adenosylmethionine decarboxylase [EC:4.1.1.50]	0.000102856071612709	0.0000570095069000513	0.0000732251232934256	0.0000267587694981584	0.0000673125433509847	0.0000213886364091791	0.0000296475368795512	0.0000185797335010211	0.0000133596572230212	0.0000188970026536803	0.000028170433560978	0.0000261773580548942	0.00014218297166719
K01612; 4-hydroxybenzoate decarboxylase [EC:4.1.1.61]	0	0	0	0.000000179029529606853	0.000000203712078814678	0.000000165919265452343	0	0.000000524743307800198	0.0000000985620347411318	0.000000438286112815467	0.000000657020283359744	0.0000000970181469546024	0.000000174469063865842
K01613; phosphatidylserine decarboxylase [EC:4.1.1.65]	0.000212048072265784	0.000160871191972936	0.000217149189935555	0.000177486544386355	0.000212587757054062	0.000183492309918474	0.000204530126740512	0.000196275639553769	0.000191483208691022	0.000196416712797398	0.000132882715970954	0.000323176595523055	0.00016000604605791
K01615; glutaconyl-CoA decarboxylase [EC:4.1.1.70]	0.0000303266484956501	0.0000268470889898857	0.0000109251033872999	0.00000818774817753252	0.0000198077201634339	0.00000738648130452437	0.00000816200118607557	0.00000563205512796152	0.00000425393387877275	0.00000563546450115064	0.00000811494231381186	0.00000789857749598024	0.0000267645985363604
K01616; 2-oxoglutarate decarboxylase [EC:4.1.1.71]	0.00000518914325944548	0.0000069720885900824	0.00000144845849618098	0.00000323332837458863	0.00000735112238136461	0.0000139177608027525	0.00000703320823296085	0.00000378995886089672	0.00000590902796571192	0.00000198816607628342	0.00000393679331455353	0.00000525960995202624	0.0000063420380523279
K01617; 4-oxalocrotonate decarboxylase [EC:4.1.1.77]	0.000000789503071820178	0.000000754995559023766	0.000000446481473159305	0.000000466406656715797	0.000000889149532049009	0.00000146359926463117	0.000000858489282890458	0.000000415628291329222	0.000000628847781663917	0.000000222554985356588	0.000000389439992509025	0.000000789310576157798	0.00000258853980756768
K01618; [EC:4.1.1.-]	0.000001893283146327	0.00000213094610258479	0.00000218093110323116	0.00000246363463482355	0.00000203445239010637	0.00000265132020924196	0.00000246532001766892	0.00000223096272009258	0.00000228610102064103	0.00000221311172484538	0.00000176533628660168	0.00000162241446170607	0.00000229434354467801
K01619; deoxyribose-phosphate aldolase [EC:4.1.2.4]	0.000597574507799723	0.000590266237638078	0.000618070477712745	0.000590058799524729	0.000600208549098478	0.000581784504597382	0.000601436707233915	0.000595398967548147	0.000592091829041038	0.000596508291112905	0.000459228155060805	0.000663826519836967	0.000589837190865135
K01620; threonine aldolase [EC:4.1.2.5]	0.000457416946082121	0.000468596961253947	0.000429248170615064	0.000457437124819268	0.000447508118753002	0.000470762862901923	0.00044414242191459	0.000456578253611006	0.000461134738544767	0.00045637801315899	0.000521908681610141	0.000406765574845616	0.000414300424634493
K01621; phosphoketolase [EC:4.1.2.9]	0.0000828063666275625	0.0000731598033944745	0.0000303489086876999	0.0000237285584748649	0.0000552743273836648	0.0000243017532573613	0.0000251031217170355	0.000016148015282498	0.000012997055336683	0.0000156922616943173	0.0000227695201707826	0.0000232374652924833	0.000074230548863728
K01622; fructose 1,6-bisphosphate aldolase/phosphatase [EC:4.1.2.13 3.1.3.11]	0.000000543181326770007	0.000000175180223741661	0.000000667471533682188	0.00000136069433899673	0.00000155166537508925	0.0000010736028844602	0.000000383782560529328	0.00000293369452306803	0.000000665025912815142	0.00000242136649919378	0.00000356098474264744	0.00000127800444511688	0.00000663579833073009
K01623; fructose-bisphosphate aldolase, class I [EC:4.1.2.13]	0.000012836998186486	0.00000488383124768581	0.0000131843370856554	0.00000739710792903381	0.00000797618201095906	0.0000064329061181998	0.00000721032085162283	0.00000632949806044319	0.00000563051004384722	0.00000592566247368176	0.00000866916365103359	0.00000882213845772169	0.0000306210766758112
K01624; fructose-bisphosphate aldolase, class II [EC:4.1.2.13]	0.000900413842876654	0.000944713682004581	0.000935019382166429	0.000987559286894442	0.000929227280120717	0.000978508184436719	0.000976377882427815	0.000981771359084572	0.000986851373326862	0.000982899956715325	0.000987186324350791	0.000936117947188247	0.000881408408449899
K01625; 2-dehydro-3-deoxyphosphogluconate aldolase / 4-hydroxy-2-oxoglutarate aldolase [EC:4.1.2.14 4.1.3.16]	0.00032965004863933	0.000333816501824116	0.000307776792226548	0.000334521537437134	0.000322065358481615	0.000340923950646155	0.00032183890263451	0.000333974666429898	0.000337384699035316	0.000334352452750272	0.00025238301348825	0.000292123375589162	0.000303197526127263
K01626; 3-deoxy-7-phosphoheptulonate synthase [EC:2.5.1.54]	0.000561631506006445	0.000659239316188837	0.000604150115188299	0.000734259197553199	0.000592340574958695	0.000729339599891242	0.000690441763477932	0.000706759501063085	0.000723125618677478	0.000705132894882551	0.00103263250564782	0.00046774646990925	0.000573304876068745
K01627; 2-dehydro-3-deoxyphosphooctonate aldolase (KDO 8-P synthase) [EC:2.5.1.55]	0.000125064564031429	0.0000761674997040669	0.000161740217571524	0.0000950576157280074	0.000133287282763516	0.000100629856178697	0.000139191681031146	0.000132597422384456	0.000127073440502984	0.000133286372701179	0.0000624064949713324	0.000357470831457829	0.0000598092455777949
K01628; L-fuculose-phosphate aldolase [EC:4.1.2.17]	0.000273172691107318	0.0003122667744744	0.00026785954530697	0.000308665506731541	0.00028141688034084	0.000301812015602347	0.000287860862236236	0.000291612476042644	0.000293051774010375	0.000291539502249921	0.000237538554445907	0.000197720997678227	0.000292018786520684
K01629; rhamnulose-1-phosphate aldolase [EC:4.1.2.19]	0.000195669489542809	0.000253146019745343	0.000225293037357025	0.000274812232332794	0.000222393933201398	0.000263650817558927	0.000261359709354251	0.000278883608395103	0.000284388680662089	0.000279172883391296	0.000205112549715439	0.000238996220580447	0.000202513574414425
K01630; 2-dehydro-3-deoxyglucarate aldolase [EC:4.1.2.20]	0.00000742698286918834	0.00000343611901175098	0.00000618762924046395	0.00000242768837250601	0.00000537202136170968	0.00000315000149533788	0.00000250686218680234	0.00000237052864074386	0.00000174945161919311	0.00000223851070140536	0.00000167195864173985	0.00000367340329116194	0.00000923870459932511
K01631; 2-dehydro-3-deoxyphosphogalactonate aldolase [EC:4.1.2.21]	0.00000325632983977631	0.000000116271681888822	0.00000269400182522446	0.000000175322738213225	0.000000304300705511975	0.000000515926934932694	0.000000526653057796891	0.000000127485161995334	0.000000123519961859443	0.0000000988311340507307	0.0000000449333519124325	0.000000325176942250829	0.00000034298255538115
K01632; fructose-6-phosphate phosphoketolase [EC:4.1.2.22]	0.00000138540087151042	0.00000143725978286383	0.000000529788047443617	0.000000272353172015824	0.000000504177129752996	0.00000756557138417829	0.0000127795090005428	0.000000891776696071802	0.00000290496758674199	0.000000106264812902889	0.00058155943599086	0.000000388289630349565	0.00000147995515313127
K01633; dihydroneopterin aldolase [EC:4.1.2.25]	0.0000759465594401066	0.0000508713914020468	0.0000728392944587532	0.0000355890456913213	0.0000642889924873094	0.0000404470033185749	0.0000488359942443413	0.0000446774606597356	0.0000426493736884616	0.0000447664520231664	0.0000283644573085867	0.000106691686263981	0.0000682013126643084
K01635; tagatose 1,6-diphosphate aldolase [EC:4.1.2.40]	0.0000110233213595344	0.00000597148712261653	0.00000929257695366574	0.00000937732197297505	0.00000939041749794649	0.00000603027089847215	0.00000891803263598881	0.00000653871181301663	0.00000713558980631986	0.0000057761971517165	0.00000648987978993391	0.00000852276251110381	0.0000218552767729166
K01636; [EC:4.1.2.-]	0.00000197280120043244	0.000000736308306160497	0.0000015915379593055	0.00000133845995992008	0.00000145690920395906	0.00000081522604838087	0.00000137080817230653	0.000000844277679131144	0.000000929071605344376	0.000000707882202054876	0.000000930514867934124	0.00000146449942167148	0.00000429785862652673
K01637; isocitrate lyase [EC:4.1.3.1]	0.000015149005188563	0.00000535705284380694	0.0000108793184456259	0.00000344994642683031	0.00000690272361479775	0.0000116873277732884	0.00000717170616284215	0.00000340037232378702	0.00000474307928632155	0.00000201501263912847	0.00000293336678291972	0.00000584060579601767	0.0000124821505938873
K01638; malate synthase [EC:2.3.3.9]	0.0000240083989562277	0.0000057068847800625	0.0000233885991599212	0.00000834120244160594	0.0000154663945769485	0.0000174743226040668	0.0000127461530746332	0.00000899528470967018	0.00000874635035768616	0.00000749303704730293	0.00000509076503995267	0.0000175023936744833	0.0000292670919060272
K01639; N-acetylneuraminate lyase [EC:4.1.3.3]	0.000146803234959091	0.0000895413696957438	0.000134858613793159	0.0000811677524624286	0.000134387741248659	0.0000910234440570357	0.000111893782566525	0.0001055764014556	0.000102102216635813	0.000105597954754035	0.0000568940310630641	0.000258200284461152	0.0000758163519593106
K01640; hydroxymethylglutaryl-CoA lyase [EC:4.1.3.4]	0.0000324374439014091	0.0000249689688321205	0.000017787977771625	0.00000978699272403131	0.0000209093755235546	0.0000105232197579083	0.0000100893705040061	0.00000664514539084766	0.0000053240700966433	0.00000656369569159796	0.00000856682992768857	0.00000971510585225337	0.0000382873271632133
K01641; hydroxymethylglutaryl-CoA synthase [EC:2.3.3.10]	0.00000890337477101449	0.0000037711850290669	0.00000708847015685524	0.00000644879474154376	0.00000699055866087948	0.00000427490740936615	0.00000752983941844685	0.00000401413993985201	0.0000047551535117642	0.00000322182165922369	0.0000671527750141895	0.0000065679817103841	0.0000200504356346743
K01643; citrate lyase subunit alpha / citrate CoA-transferase [EC:4.1.3.6 2.8.3.10]	0.0000296133450513547	0.00000987152023440373	0.0000134196138841115	0.00000832287197345392	0.0000190885400252524	0.00000576262251662761	0.0000106696687784138	0.00000447622345475147	0.000003668452944061	0.00000423478000837312	0.00000651285876971903	0.000003619083856673	0.0000130825781516306
K01644; citrate lyase subunit beta / citryl-CoA lyase [EC:4.1.3.6 4.1.3.34]	0.000024053703758089	0.0000103214247482004	0.0000124847096898354	0.00000757160623880162	0.0000163540215092765	0.0000136684828109687	0.0000122158239102823	0.00000520014166765477	0.00000611569369584865	0.00000385768541619828	0.00000686230701152991	0.0000069434928513655	0.0000186423715697905
K01646; citrate lyase subunit gamma [EC:4.1.3.6]	0.0000056285942372589	0.00000191517934130582	0.00000248869735892795	0.00000155559956255884	0.00000368069929447064	0.00000107415620887301	0.00000202431956048491	0.000000845034389575168	0.000000688826766158053	0.000000796832108730208	0.00000124470784902296	0.000000652718947165092	0.00000236239385509233
K01647; citrate synthase [EC:2.3.3.1]	0.00151232254948723	0.0017198055083145	0.00151593367692912	0.00175657980609037	0.00155837673758645	0.00175729843464623	0.00164041527250865	0.00170227488195065	0.00172735227806471	0.00170241531890019	0.00156596160163665	0.00118128479816307	0.00155664539771805
K01649; 2-isopropylmalate synthase [EC:2.3.3.13]	0.00132315930524541	0.00137953704703304	0.00130198928650142	0.00132654464790559	0.00130622579149904	0.00132601978249404	0.00127651272523332	0.00129610596767115	0.00129725010301939	0.00129639955364627	0.00136442586147476	0.00105629330734792	0.00146602408136848
K01652; acetolactate synthase I/II/III large subunit [EC:2.2.1.6]	0.00203885928944509	0.00219365084855227	0.00200541837206773	0.00216328037254453	0.00204303802822531	0.00215980627802176	0.00205930710723718	0.00210104498870792	0.00211020374059955	0.00209869716206591	0.00211710919759849	0.00161493448399067	0.00220170879776726
K01653; acetolactate synthase I/III small subunit [EC:2.2.1.6]	0.000403705787244944	0.000442766624009216	0.000410213993220698	0.000452772299762711	0.000416154909806199	0.000456626357032545	0.000431571222580209	0.0004472823908593	0.000451670943264985	0.000447084056858402	0.000439238882057012	0.000353241658431731	0.00041425789566337
K01654; N-acetylneuraminate synthase [EC:2.5.1.56]	0.000431305226027255	0.000432597075514271	0.000408452886542126	0.000417022763106637	0.000420856038862799	0.000436100325411539	0.000390464344771281	0.000395683168896181	0.000396389795220504	0.000396145422578309	0.000319255855156238	0.000270565631628682	0.000443238583927377
K01657; anthranilate synthase component I [EC:4.1.3.27]	0.000889166842687703	0.000926890423901358	0.000847378385619583	0.000878187064684278	0.000870594171411499	0.000892978337279673	0.00084717275455206	0.000867056300770093	0.000870710295471148	0.000866566163661338	0.000950980621139407	0.000720680508238678	0.000903379150829585
K01658; anthranilate synthase component II [EC:4.1.3.27]	0.000467387155724157	0.000497731125562861	0.000493272103573121	0.000516466326794241	0.000485838621467932	0.000508153189452256	0.000509968136952694	0.000518991673236476	0.000519417011031126	0.000519857773416253	0.000404594823945667	0.000511383080368501	0.000468329795636989
K01659; 2-methylcitrate synthase [EC:2.3.3.5]	0.00000608995882916179	0.000000325468537513102	0.00000513412052225603	0.000000572180145034935	0.00000112766454668325	0.00000122044790237852	0.000000982666072061811	0.000000666378561174738	0.00000053088800903422	0.000000560879776444226	0.000000472947101642781	0.00000116717253134103	0.00000248314325407016
K01661; naphthoate synthase [EC:4.1.3.36]	0.000124361048558035	0.0000820274067097275	0.000143025748748592	0.0000881379692264717	0.000126523387386582	0.000100413019431923	0.000124834511168513	0.000120743529875556	0.000117973195482178	0.000120684378470764	0.0000580607240086831	0.00030372268823239	0.000062225295815511
K01662; 1-deoxy-D-xylulose-5-phosphate synthase [EC:2.2.1.7]	0.0017928736800419	0.00173816569610573	0.00180866230942215	0.00179738547100022	0.00180345705593164	0.00182937774980624	0.00181384567287518	0.00180185005223901	0.00180146308255911	0.00180562287325893	0.00170068147946349	0.00188440942292659	0.00165480789185234
K01664; para-aminobenzoate synthetase component II [EC:2.6.1.85]	0.0000180805441600083	0.00000923763744698335	0.00000896569983250161	0.00000845442844621726	0.0000157792247653143	0.0000105017356677469	0.0000123940222557616	0.00000637507042973901	0.00000637426276663795	0.00000581073005147358	0.000117762197504642	0.00000532575815756879	0.0000123616611234733
K01665; para-aminobenzoate synthetase component I [EC:2.6.1.85]	0.000281550792392246	0.000245210455476321	0.000273199359350181	0.000229706733836409	0.000273727656724682	0.000239531159572188	0.000253401181896323	0.000244503955556286	0.000242095206101758	0.000244877855429343	0.000229016564866388	0.000340113094313996	0.000231614682101827
K01666; 4-hydroxy 2-oxovalerate aldolase [EC:4.1.3.39]	0.000167771612869843	0.000175403162309583	0.00016729088971075	0.000188756463836337	0.000173031813844042	0.000186642903364029	0.000178251667842853	0.000178650772685432	0.000180941439404786	0.000178444781517861	0.000144923523842744	0.000122982411461	0.000187346785766543
K01667; tryptophanase [EC:4.1.99.1]	0.000107584576332927	0.0000997949347210711	0.000108757485142281	0.000108996136520938	0.000107801752289649	0.000104973943137849	0.000104849403334978	0.0000989489922633423	0.0000983094598840567	0.0000989167052564405	0.0000888235575393255	0.0000767667182506221	0.000138749760423064
K01668; tyrosine phenol-lyase [EC:4.1.99.2]	0.0000430555597277344	0.0000554433668093946	0.0000484134042900013	0.0000621344424105377	0.000048282901723496	0.0000606906719808126	0.0000568641655793231	0.0000596156407272591	0.000060874338392634	0.0000596894959667882	0.0000467816181977657	0.0000388914320606242	0.0000442287860260995
K01669; deoxyribodipyrimidine photo-lyase [EC:4.1.99.3]	0.0000156949933263806	0.00000345432998039198	0.0000146623961607474	0.0000065144184787225	0.0000104596487346645	0.00000895605740028433	0.00000738171860225231	0.00000640006932085552	0.00000532891934296284	0.00000533959173225392	0.00000740036653948147	0.00000878118721577691	0.0000202209656438999
K01671; [EC:4.1.-.-]	0.00000360233595040503	0.0000000498460275793474	0.0000029769849573766	0.00000000390449480788545	0.0000000460308995908496	0.000000110987730926469	0.000000175738134972041	0.0000000428508236065911	0.000000060585390795319	0.0000000223691763076104	0.00000000147100581125883	0.000000100657140399916	0.000000105682430249007
K01673; carbonic anhydrase [EC:4.2.1.1]	0.000152528361205412	0.000179461362446424	0.000163666079420883	0.000187948740024425	0.000171628470749399	0.000189446500585773	0.000189355511528747	0.000191283709799377	0.000194340202159632	0.000189323194535447	0.00029250469708351	0.000180827991354423	0.000164229469299443
K01674; carbonic anhydrase [EC:4.2.1.1]	0.00000180678068236285	0.000000459469193828186	0.00000135543976587385	0.000000941801248378778	0.00000127747113598064	0.000000800029599138981	0.000000976110350374295	0.000000579075666642881	0.000000543197953293147	0.000000504702125922464	0.000000488042328945221	0.000000933810112199659	0.00000226300758816951
K01676; fumarate hydratase, class I [EC:4.2.1.2]	0.000252824182497482	0.000146939527034007	0.000290182204644553	0.000161815039896991	0.000237818590158059	0.000181581431547136	0.000237777254281186	0.000227698626050506	0.000220193807214635	0.000229330014111292	0.00010494630399762	0.000605954063618513	0.0000931909835222045
K01677; fumarate hydratase subunit alpha [EC:4.2.1.2]	0.000517261726163484	0.00061001765515051	0.000553132737355309	0.000649969131659404	0.000557911497710954	0.000632628227961184	0.000601765743209145	0.000624852231074076	0.000628593810251548	0.000625538206100802	0.000498308287282063	0.000417245850570841	0.000593492786896263
K01678; fumarate hydratase subunit beta [EC:4.2.1.2]	0.000335244396621909	0.00039639481960315	0.0003592881334986	0.000423981468453824	0.000362629146413233	0.000412733311102616	0.000392420764619606	0.000407640950868092	0.000410229973624405	0.000408076982198945	0.00032483231514597	0.000272097590498908	0.000383583051760762
K01679; fumarate hydratase, class II [EC:4.2.1.2]	0.0000830274306031244	0.0000967503308998945	0.0000495990636722234	0.0000409217871123052	0.0000623537179422121	0.0000386332441696206	0.0000440518307117573	0.0000607468282284834	0.0000620925931125257	0.0000584912260940215	0.0000356334914480771	0.0000921113547207867	0.000112075513097572
K01681; aconitate hydratase 1 [EC:4.2.1.3]	0.00147113035062762	0.00158258661000977	0.00139300470556023	0.00152796891073226	0.00144646369166464	0.00156097511840994	0.00144316502531805	0.00148544301529601	0.00150570536950596	0.00148475370375709	0.001641605978881	0.00107379152470838	0.00148335500443076
K01682; aconitate hydratase 2 / 2-methylisocitrate dehydratase [EC:4.2.1.3 4.2.1.99]	0.0000261584691258517	0.00000394547579017164	0.0000217595320942903	0.00000359995179834408	0.0000049089661646635	0.000004612882626275	0.00000443266904340036	0.00000391432888633252	0.00000347394536578486	0.00000374376211502018	0.00000290266637744229	0.00000398806660278288	0.00000741098108790363
K01684; galactonate dehydratase [EC:4.2.1.6]	0.00000618087873070237	0.000000843164620329008	0.00000502838813250794	0.000000828641457018078	0.00000131414741215118	0.00000148400679126561	0.00000137515730556043	0.000000490029800020656	0.000000527818214242404	0.000000386633494376991	0.00000111290157904464	0.00000102852462223685	0.00000204978622269711
K01685; altronate hydrolase [EC:4.2.1.7]	0.000454089645075333	0.000531912103648793	0.000525227652733001	0.000615549003406812	0.000502568500139164	0.000597339982801942	0.000583931769755752	0.000600676442847021	0.000607827635446134	0.000602186727377348	0.000459889316806973	0.000498360999870824	0.000486490708407032
K01686; mannonate dehydratase [EC:4.2.1.8]	0.000572170808024116	0.000626417596230362	0.000576093139463541	0.000651078435694138	0.000593581915034575	0.000663327413935642	0.000621828829311311	0.000649118050448925	0.000658862608697443	0.000650210390609117	0.000486422421059919	0.000548855489767691	0.000518406111838244
K01687; dihydroxy-acid dehydratase [EC:4.2.1.9]	0.00145881877887908	0.00163758523350189	0.00144531876055244	0.00160715059886678	0.00148661692136842	0.00160694969672384	0.00153530628387648	0.00160807213345186	0.00162743950115883	0.00160723819536773	0.00155156584619404	0.00131757739495502	0.00150140250630125
K01689; enolase [EC:4.2.1.11]	0.00110409317579055	0.00108077153197618	0.00111345564806476	0.00109792710871949	0.00109435408280682	0.00112210078890333	0.001099841127459	0.0011287578700948	0.00113223587050345	0.00112915922874666	0.00113249016683447	0.00116140253942371	0.00105526734723419
K01690; phosphogluconate dehydratase [EC:4.2.1.12]	0.0000147302049474246	0.000000595541948448191	0.0000122196328967525	0.00000101480748845819	0.00000191858636923011	0.00000265824087789337	0.00000247101214900573	0.00000103933734308322	0.000000855208774007598	0.000000870814276146306	0.000000390646428583811	0.00000192741679046249	0.00000265036504252128
K01692; enoyl-CoA hydratase [EC:4.2.1.17]	0.0000336113940769165	0.0000316248341800102	0.0000173289199002631	0.0000142154554795907	0.0000325696617180219	0.0000499137577017937	0.0000286653224713618	0.0000145940028688393	0.0000207915769653244	0.00000877637614141019	0.0000158841279500062	0.0000213179107736336	0.000038608795187437
K01693; imidazoleglycerol-phosphate dehydratase [EC:4.2.1.19]	0.000333175635237314	0.000381961246729081	0.000337634503363753	0.000388024330118875	0.000346046771371572	0.000379315757096955	0.000363200597740542	0.000370924022814245	0.000373609373112888	0.000370818925287585	0.000404501488486818	0.000253540363723523	0.00038157940291644
K01695; tryptophan synthase alpha chain [EC:4.2.1.20]	0.000546881401440526	0.000574794990757376	0.000530769468086368	0.00056010247772967	0.00054608501707867	0.000565129900088039	0.000539595862691258	0.000551459139691855	0.000553719860624153	0.00055117575537334	0.000583065213983564	0.000455498335001147	0.000563479521270259
K01696; tryptophan synthase beta chain [EC:4.2.1.20]	0.000820335103314202	0.000861123718985565	0.000806624881806222	0.000841181530619732	0.000823301749218533	0.000852715411291436	0.000813873985336929	0.000831005586694486	0.000834192298915221	0.000830058621967757	0.00102547013100656	0.000697995378636799	0.000870866368786136
K01697; cystathionine beta-synthase [EC:4.2.1.22]	0.00000669457587890301	0.00000469617489380178	0.00000360497543013239	0.00000182924364309967	0.00000417667296885439	0.00000816786196993932	0.00000729843864002027	0.0000021370629663349	0.0000034345383118747	0.00000119728872547589	0.000183193628472401	0.00000267196206831127	0.00000485350996093363
K01698; porphobilinogen synthase [EC:4.2.1.24]	0.000437354642565714	0.000483857992940824	0.000457618695213503	0.000496611921944978	0.000457344663297002	0.00048450086378065	0.000464837286630489	0.000470514133971644	0.000471983256677151	0.000469899956525851	0.000383220722559856	0.000322103789268903	0.000518567804773884
K01699; propanediol dehydratase large subunit [EC:4.2.1.28]	0.0000160511979649487	0.00000660334902664323	0.00000532802372041154	0.00000456418546011105	0.0000123475758728602	0.000003848147097614	0.00000623875989739398	0.00000243252456756789	0.00000192332250242284	0.00000228925114897968	0.00000380801335839781	0.00000110323108425102	0.00000426031849695172
K01703; 3-isopropylmalate/(R)-2-methylmalate dehydratase large subunit [EC:4.2.1.33 4.2.1.35]	0.00098863844239579	0.0010541137869622	0.000969531489842283	0.00104384194985003	0.000990233667843134	0.00105416406843132	0.00100072953821429	0.00103205047360801	0.00103726243483088	0.0010313245503251	0.00105386257636062	0.000849486179494026	0.000997672740821445
K01704; 3-isopropylmalate/(R)-2-methylmalate dehydratase small subunit [EC:4.2.1.33 4.2.1.35]	0.000350492759999287	0.000365183268308878	0.000337287058068926	0.000355504841886748	0.000346546581932133	0.000362727350445799	0.000343330853049066	0.000352495532706058	0.000353770231816603	0.000352065655054559	0.000393173880351887	0.00029731158954486	0.000347579184760926
K01705; homoaconitate hydratase [EC:4.2.1.36]	0.0000000313561931056167	0.000000145283906291854	0.0000000344424771532567	0.0000000736892538058683	0.000000157449979526915	0.0000000770507377312033	0.0000000844778167977754	0.0000000198927402124624	0.0000000143404374383816	0.0000000216416643576383	0.000000035461862353578	0.0000000553462637777538	0.000000063814276371977
K01706; glucarate dehydratase [EC:4.2.1.40]	0.00000908740356223755	0.000000593792745975177	0.00000761690479963859	0.000000578789557787226	0.000000862484527930316	0.00000129606053934916	0.00000120476716322747	0.000000598225849537626	0.0000006177744424606	0.000000461427381106898	0.000000505613470916408	0.00000103052164909975	0.00000250107477912711
K01707; 5-dehydro-4-deoxyglucarate dehydratase [EC:4.2.1.41]	0.000000779204069690515	0.000000279706669465527	0.000000561619157317054	0.000000198454574122367	0.000000353044159897766	0.000000668789305912112	0.00000044814470286098	0.000000168174612186101	0.00000021471529840288	0.000000103338611017339	0.000000131723344977842	0.000000308439778578956	0.000000604054488210446
K01708; galactarate dehydratase [EC:4.2.1.42]	0.00000894726702240745	0.000000215539504055103	0.00000736932662901353	0.000000299251062155766	0.00000037369001337404	0.000000709193859114115	0.00000093529456967281	0.000000205775163824155	0.000000190610921317668	0.000000152761241274162	0.0000000816401192204255	0.000000603592543984686	0.000000996030472016608
K01709; CDP-glucose 4,6-dehydratase [EC:4.2.1.45]	0.000329629958615794	0.000315800604322749	0.000322495892089079	0.00029761097443262	0.000322080803784968	0.000319949264175655	0.000293498583547636	0.000287039061282706	0.000285342148518107	0.000288164117662489	0.000222638453183168	0.000275773051673577	0.000300196463002181
K01710; dTDP-glucose 4,6-dehydratase [EC:4.2.1.46]	0.00106373918345824	0.00107953412196352	0.00105234428218815	0.0010069747994582	0.00106970032961599	0.00101944791805197	0.00102387125448604	0.0010446163697434	0.00104167980937364	0.00104520049110428	0.00105077612284166	0.00113146607629182	0.00107975467235875
K01711; GDPmannose 4,6-dehydratase [EC:4.2.1.47]	0.00052010423713911	0.000395147872627839	0.000464231241326289	0.000372942588125248	0.000464053661522219	0.000451437465612592	0.000406100495135338	0.000428818563592545	0.000426392424358395	0.000429045143930528	0.000271494707499803	0.000610430256032814	0.000300061776363877
K01712; urocanate hydratase [EC:4.2.1.49]	0.000333173079556137	0.000228568034805706	0.000305223605955397	0.000175087661629256	0.000290807390066386	0.00020443158825538	0.000241544883203279	0.000232472956486882	0.00022454258930195	0.000233720530722506	0.000120022593884972	0.000570324405544062	0.000193619157765692
K01713; cyclohexadienyl dehydratase [EC:4.2.1.51 4.2.1.91]	0.0000136573319282779	0.00000935825374911553	0.0000225670885772108	0.0000164847165815906	0.0000157222509817856	0.0000144464140762635	0.0000209348981538134	0.0000195335638529637	0.0000188405463175252	0.0000195779509940685	0.0000114759687280007	0.000043125033716837	0.00000928544679718368
K01714; dihydrodipicolinate synthase [EC:4.2.1.52]	0.000963235423887912	0.00100813220753547	0.00096713692231088	0.00103450132205629	0.000990990604676902	0.00102631713872276	0.00101984323210657	0.00101636230996054	0.00101841506278383	0.00101670748718005	0.0010768023019462	0.000933155140962967	0.000957542868666209
K01715; 3-hydroxybutyryl-CoA dehydratase [EC:4.2.1.55]	0.00036035943484693	0.000391608393390695	0.000306436987869133	0.000363129326651324	0.000352408214663454	0.000349943828235279	0.000340177570292308	0.000337810502895879	0.000337770695208096	0.000338365173350088	0.000280776528558993	0.000231584168377519	0.000357233686228513
K01716; 3-hydroxydecanoyl-[acyl-carrier-protein] dehydratase [EC:4.2.1.60]	0.00000469644082543967	0.000000150989331404499	0.00000391734098652789	0.000000341244183952943	0.000000579678462364405	0.000000877464266787864	0.000000904714771022317	0.000000270799096348415	0.000000199447280649065	0.000000235881307447606	0.0000000757039857575756	0.000000603144733181158	0.000000709320311072975
K01719; uroporphyrinogen-III synthase [EC:4.2.1.75]	0.000154464944702689	0.0000988422933509276	0.000161368916250544	0.000104578082981394	0.00014412729889513	0.000122971232374007	0.000137195110410003	0.000133488081650216	0.00012960770060753	0.000133483446347908	0.0000728087361323556	0.000296396341892622	0.0000703500975483958
K01720; 2-methylcitrate dehydratase [EC:4.2.1.79]	0.0000087127237747561	0.00000273547648411176	0.0000064783130150535	0.0000017382803371195	0.00000327411478222796	0.00000540070205749508	0.0000034080226363443	0.00000159549562787388	0.00000232958320718926	0.000000888622811262803	0.0000014021888084039	0.00000299799502037012	0.00000912558598420161
K01721; nitrile hydratase [EC:4.2.1.84]	0.000000599902449351089	0.000000426199873436294	0.000000350368052493119	0.000000311154064820942	0.000000545380071079852	0.00000110684147736802	0.000000746280579353698	0.000000204208573916159	0.000000310996285425703	0.000000109219859567275	0.000000202573949000815	0.000000441486772780475	0.000000461840581317253
K01724; 4a-hydroxytetrahydrobiopterin dehydratase [EC:4.2.1.96]	0.0000010873245614365	0.000000802486637085002	0.000000636657361390447	0.000000596083766662733	0.00000112711744844975	0.00000188046316420384	0.00000113955381448102	0.00000056654080215389	0.000000725720221571502	0.000000367770860040458	0.000000489160468667949	0.00000090359598131857	0.00000165995223378558
K01725; cyanate lyase [EC:4.2.1.104]	0.00000190426245040752	0.000000404663108463143	0.00000246136784508441	0.00000036070411145746	0.000000679611056577795	0.000000938340239028725	0.000000604916977920106	0.000000299777717380739	0.000000382072467058895	0.000000213975694544344	0.00000027245572913481	0.000000575500355727388	0.00000319609429644501
K01726; [EC:4.2.1.-]	0.00000354333030708185	0.0000076272050384361	0.00000371743122731719	0.0000056755142314507	0.00000501166312091726	0.000005249951649233	0.00000559281704360238	0.00000709242570348528	0.0000074405927648874	0.00000705635901837604	0.0000040117560337452	0.00000751917956752584	0.00000549906058433278
K01727; hyaluronate lyase [EC:4.2.2.1]	0.0000781407605743419	0.0000816348744440962	0.0000735581894477681	0.0000903169717081625	0.0000824615793520275	0.0000837699578738635	0.0000853452134916078	0.0000820123531980729	0.0000837458894576113	0.0000809189699309925	0.000068125838493552	0.0000595228917224259	0.0000900821568318851
K01728; pectate lyase [EC:4.2.2.2]	0.00011606462527375	0.00012872071041352	0.000112877813690379	0.000111130015252032	0.000112985362279352	0.000106923239683266	0.00010583281026578	0.00010371416765519	0.000103617164395972	0.000104112926615837	0.000086919192498288	0.0000718345405956389	0.000138377700016394
K01729; poly(beta-D-mannuronate) lyase [EC:4.2.2.3]	0.000000861108878118642	0.0000000117316582818409	0.000000707331999521232	0.00000000356486716443538	0.0000000129291346576757	0.0000000239520982053276	0.000000040250779437702	0.0000000907633781990566	0.0000000151195604805694	0.0000000898577868080075	0.00000000117653248857483	0.0000000252833655224337	0.0000000416683610368235
K01730; oligogalacturonide lyase [EC:4.2.2.6]	0.00000308480492130842	0.000000706932876337702	0.00000265121789425214	0.000000559142831775198	0.00000121777680115798	0.000000781871725798737	0.000000736796484771093	0.000000379663086729153	0.000000291281290999191	0.00000035594363709196	0.000000265053088936469	0.000000740332692774776	0.00000120281854737348
K01731; pectate disaccharide-lyase [EC:4.2.2.9]	0.00000286644019182189	0.0000000517515952795904	0.00000241838352800952	0.00000019043178866073	0.000000421720540199832	0.000000364845233344648	0.000000311593337011547	0.00000024812860987566	0.000000201631024413199	0.000000217687814020947	0.0000000942378783226068	0.00000041962205190042	0.00000080351685093134
K01732; [EC:4.2.2.10]	0.0000000383074496415838	0.00000000165174377117753	0.0000000333011958929588	0.00000000278993443349017	0.0000000035586743303011	0.00000000197276506500129	0.00000000419041784735994	0.00000000187816229448131	0.00000000147908503192459	0.00000000141279298090696	0	0.00000000635746051135133	0.0000000428574070227227
K01733; threonine synthase [EC:4.2.3.1]	0.001030801274153	0.00108173140413316	0.000990831307272793	0.00104248982887453	0.0010115709436927	0.00104764606927741	0.00100077243647869	0.00101978380384455	0.00102411561718617	0.00101939837916252	0.00114528366606843	0.000839000256660985	0.00107896844383623
K01734; methylglyoxal synthase [EC:4.2.3.3]	0.000375401718599382	0.000407769669984071	0.000360133882641845	0.000403701077158909	0.000375667225488668	0.000407776862342744	0.000376731305648512	0.000389406721185164	0.000394000758894774	0.000390198834090487	0.000307536621819978	0.000272158356892068	0.000371111730143575
K01735; 3-dehydroquinate synthase [EC:4.2.3.4]	0.000705664816510102	0.000693203370763733	0.000709838852743571	0.000702338518239722	0.000707573888870731	0.000697617682242832	0.000708554213497176	0.000701417130087265	0.000700661727814375	0.000702555618560833	0.000539414725192379	0.000735785179532805	0.000682277972693972
K01736; chorismate synthase [EC:4.2.3.5]	0.000802841294123502	0.000805528274640628	0.000819981273232632	0.000818122387970506	0.000816166318451265	0.000810885011453876	0.000828118635001819	0.000822535138080505	0.00082053552176572	0.000822881203821916	0.000898608778274543	0.000858592288760447	0.000804036712718026
K01737; 6-pyruvoyl tetrahydrobiopterin synthase [EC:4.2.3.12]	0.000151194014175921	0.000154560032342893	0.00014103957040245	0.000141087524050238	0.000145803851306406	0.000147202022420611	0.000132815261571909	0.000140080030383422	0.000140511754511213	0.000139985741917392	0.000107430809444332	0.000108347519411272	0.000158415867643528
K01738; cysteine synthase A [EC:2.5.1.47]	0.00110860429926002	0.00104793430020942	0.00107648657952833	0.0010398312202758	0.00107478024910876	0.00105265776507019	0.00102795465493237	0.00101878302823653	0.00101522282579242	0.00102018341498477	0.000845452571687352	0.000962661639009453	0.00112455855334625
K01739; cystathionine gamma-synthase [EC:2.5.1.48]	0.000196710434365696	0.000200650759316536	0.000196129344249852	0.00017797303199516	0.00018249292301861	0.000174298696326379	0.000173949073152294	0.000165834382294743	0.000167097216897324	0.000164976046264985	0.000337002619605014	0.000123635312623074	0.00025396525522663
K01740; O-acetylhomoserine (thiol)-lyase [EC:2.5.1.49]	0.00206543358863833	0.00215589186174244	0.00210016905504152	0.00220360843889837	0.00210206086210514	0.00222803377774977	0.00216390910034863	0.0022033199539904	0.00221468385880815	0.00220729364907657	0.00219233221100997	0.00205365517396238	0.0019666892702323
K01744; aspartate ammonia-lyase [EC:4.3.1.1]	0.00011145592131187	0.000102194574518728	0.000181963966909456	0.000121825812367424	0.000151378862218986	0.000103380678028273	0.000173696515387735	0.000165575269591045	0.000159363025648988	0.000165054507082332	0.000329692305932485	0.000412026126203112	0.000172083977722868
K01745; histidine ammonia-lyase [EC:4.3.1.3]	0.000251274182914973	0.000171577934215267	0.000230832395620799	0.00013248706447043	0.000220861154126175	0.000156237152522963	0.00018442224854788	0.00017334441848096	0.00016730395233823	0.00017408910380914	0.000161486071132009	0.000426249827031572	0.000145897334965671
K01746; formiminotetrahydrofolate cyclodeaminase [EC:4.3.1.4]	0.0000173723967204802	0.0000164664725826387	0.00000958338034718276	0.00000958656094267103	0.0000133322209411788	0.00000891337843014548	0.0000090903912456588	0.00000799348890396624	0.00000754523456730133	0.00000797107009124055	0.00000794108346334713	0.00000738542049894044	0.0000168929968658476
K01749; hydroxymethylbilane synthase [EC:2.5.1.61]	0.000355004390855514	0.000381347602422854	0.000360570495788039	0.000388171443216831	0.000369090939169581	0.000378303749543424	0.000365722802039607	0.000365850546773231	0.00036611077611295	0.0003651382816604	0.000299919366434424	0.000251092650515147	0.000415542181993054
K01750; ornithine cyclodeaminase [EC:4.3.1.12]	0.00025131899093488	0.000260229469565647	0.000215550321274157	0.000239870488220404	0.000230933846494836	0.000256737526939668	0.000222662689910181	0.000243729081200092	0.000247289322539599	0.000242894982396855	0.000184126458501014	0.000183994108807181	0.000211048644352422
K01751; diaminopropionate ammonia-lyase [EC:4.3.1.15]	0.00019653642077688	0.000248513073980987	0.000221237388703878	0.000281512640187642	0.000218887671326827	0.000274464901042288	0.00025710586506929	0.00026947280261147	0.000274515267575848	0.000269905479506181	0.000210748708520024	0.000174627569088007	0.000201473461158815
K01752; L-serine dehydratase [EC:4.3.1.17]	0.000801626739752947	0.000804195360567536	0.000786888142593272	0.00082945314283761	0.000802239130600175	0.000833145337908191	0.000826788566414449	0.00082325108207558	0.000828632628933383	0.000822309824741808	0.000969883969947541	0.00080384571131268	0.000742169575429396
K01753; D-serine dehydratase [EC:4.3.1.18]	0.0000599343361441854	0.0000377121299580131	0.0000387261757479705	0.0000147056316854333	0.0000325181614450332	0.0000130732136817462	0.0000141876991285885	0.00000993558357782278	0.00000739868626056574	0.00000966779772893495	0.0000166454259892829	0.0000182046328169123	0.0000772092098872692
K01754; threonine dehydratase [EC:4.3.1.19]	0.000774958017088261	0.00087924302259544	0.000708126079573934	0.00083689574185536	0.000763733552710076	0.000814607923443325	0.000787577556149324	0.000811884613912129	0.000821664369876138	0.000810648139625929	0.000871185922745437	0.000592587939012843	0.000807115726366144
K01755; argininosuccinate lyase [EC:4.3.2.1]	0.000959017404172106	0.00100901261937802	0.000922505754801659	0.000985928754086251	0.000958980235046746	0.000996355786262326	0.000950729841845575	0.000969585612733802	0.000974218970224266	0.000968941950758284	0.00108946132452418	0.000799097395474903	0.000974489616059886
K01756; adenylosuccinate lyase [EC:4.3.2.2]	0.0011650458094726	0.00121929068198335	0.00120625367650049	0.00126873267135162	0.00120758372146698	0.0012569230248881	0.00125956058485159	0.00126717863491787	0.00126940113151907	0.00126795068523713	0.00129521244113869	0.0012269317361152	0.00115740509826991
K01757; strictosidine synthase [EC:4.3.3.2]	0	0	0	0	0	0	0	0.000000000157868319726333	0	0.000000000164822235846191	0	0	0
K01758; cystathionine gamma-lyase [EC:4.4.1.1]	0.00000596607153601508	0.00000559933458440762	0.00000587983100239808	0.00000591819006174035	0.00000498867036662047	0.00000669266518873141	0.00000587502334746362	0.00000576389136654791	0.00000600895820549668	0.00000562475697556704	0.00000487373768492417	0.00000400028657737282	0.0000045009987945546
K01759; lactoylglutathione lyase [EC:4.4.1.5]	0.000281433288441527	0.000285408790996829	0.000262414270029984	0.000279033934340252	0.000272421025722544	0.000289520421199209	0.000267081967698105	0.000275731515614872	0.000277760621822805	0.000275833727288168	0.000218859051569898	0.000234967854648947	0.000253677891818848
K01760; cystathionine beta-lyase [EC:4.4.1.8]	0.000171853654701047	0.000137184187467928	0.000152309740560911	0.000104939706301277	0.000142336781063452	0.0000989849876054478	0.000109306340931452	0.0000930826823524605	0.0000889342265474755	0.0000932997954014738	0.00029083440193444	0.0000775221670492348	0.000238674489771567
K01761; methionine-gamma-lyase [EC:4.4.1.11]	0.0000566503473799212	0.0000390968300525807	0.0000313461523451488	0.0000178262935919859	0.0000349113261888619	0.0000176442011015747	0.0000184737579878011	0.0000136622372220801	0.0000113475306851575	0.0000138995209335028	0.0000686888617793827	0.0000181648260505259	0.0000679715156810604
K01766; cysteine sulfinate desulfinase [EC:4.4.1.-]	0.0000118239922091396	0.00000215746322296141	0.0000106310081738604	0.00000263125557206738	0.00000266559754643846	0.00000304225306833444	0.00000287774090582147	0.00000275647988920197	0.00000267512662039625	0.00000268075182262048	0.00000188366906049371	0.00000236382436974006	0.00000389685477562192
K01768; adenylate cyclase [EC:4.6.1.1]	0.0000815335053426852	0.0000948484633542364	0.0000748977740940109	0.0000819645147160625	0.0000928127032739218	0.000103932832444672	0.0000889807354313613	0.0000820691230004879	0.0000855043461699878	0.0000791045216123978	0.0000632877920572032	0.0000799181848806951	0.0000920753676283586
K01769; guanylate cyclase, other [EC:4.6.1.2]	0.00000000314295053202861	0.00000000612366867108187	0.0000000414575477610733	0.0000000422046484131886	0.0000000848636259328561	0.0000000648321736994206	0.0000000428273602557247	0.000000045866945791933	0.0000000326781349067493	0.0000000429334696024004	0.0000000198031233577833	0.0000000749844171556951	0.000000162685892628677
K01770; 2-C-methyl-D-erythritol 2,4-cyclodiphosphate synthase [EC:4.6.1.12]	0.000356007616938771	0.000363237323448307	0.000368991820106717	0.000373162636507681	0.000362332235876471	0.000368818398853318	0.000375464525267555	0.000376417512845014	0.000377141649373336	0.000377230069852489	0.000368314105733376	0.000389831692874018	0.000349912539312968
[truncated: 5,133 more rows]
