# Supplementary material for: Neuroprotective Effects of Oligosaccharides From Periplaneta Americana on Parkinson’s Disease Models In Vitro and In Vivo
Source: Front Pharmacol. 2022 Jul 18;13:936818. doi: 10.3389/fphar.2022.936818 (PMC9340460; doi:10.3389/fphar.2022.936818)
Supplement: Supplementary file 2 [file DataSheet1.zip › 16S rRNA/06.FunctionPrediction/01.Tax4Fun_calculation/ko_pathwayname.txt]

C_1	C_2	C_3	H_1	H_2	H_3	H_4	L_1	L_2	L_3	N_1	N_2	N_3
ko00010; Glycolysis / Gluconeogenesis	0.00896820833283418	0.00891713765192575	0.00908048430063203	0.00919523005908457	0.00899361619258433	0.00919083302803663	0.00920624715071869	0.00921965024570195	0.00924490443447697	0.00921701988986265	0.00932532888416806	0.00940821658557411	0.00868823375364109
ko00020; Citrate cycle (TCA cycle)	0.00410099990869628	0.00401606680306287	0.00416336819169572	0.00400002279546502	0.00409226418928865	0.0040853814835644	0.00410961306848204	0.00412768450754777	0.00412095543542187	0.00412211359569156	0.00385968716881725	0.00470734518300063	0.00385268505440195
ko00030; Pentose phosphate pathway	0.00774448540183257	0.00787214794336254	0.00768143167574412	0.00797169687737888	0.00771525099437593	0.0080150883874801	0.00789134961085429	0.00794010956488616	0.00799123189622791	0.00793062817986092	0.00890420303432298	0.00749368519588553	0.00746176998772612
ko00040; Pentose and glucuronate interconversions	0.00998368935700616	0.0104558094033437	0.0100600044739779	0.010646068983994	0.0100447883855399	0.0105420976841067	0.0103592556462983	0.0104785190886993	0.0105428655714493	0.0104954022270226	0.00986701202670514	0.00936873513162366	0.00998617950155194
ko00051; Fructose and mannose metabolism	0.0194175171275246	0.0186796452185896	0.0193763265426755	0.0182084548262062	0.0191887188118663	0.0183140644900887	0.0186869309927723	0.0187114183231735	0.018659873000594	0.0187482861282844	0.0160424383901445	0.0211944754789313	0.0185729988217377
ko00052; Galactose metabolism	0.0106742828232414	0.0105703939209402	0.0108077370419658	0.0108517729811262	0.011062609345474	0.0109533345631986	0.0111863677581639	0.0110768599388066	0.0111004445787279	0.011087471662085	0.0120859443632747	0.0125529271356972	0.009336671294722
ko00053; Ascorbate and aldarate metabolism	0.0011596006353476	0.00114417666693104	0.00114404475470253	0.00114447793436499	0.00111158551594304	0.00112590936875346	0.00114582463218217	0.0011538112423539	0.00116149947862971	0.00115002900695237	0.00117795906840431	0.00115426415955595	0.00116963664279558
ko00061; Fatty acid biosynthesis	0.00595393196797137	0.00579850858200376	0.00594170265297172	0.00568803443097517	0.00597718847605441	0.00577212677058857	0.00591178319535427	0.00580704790725313	0.00581441807808726	0.00579787798010506	0.00689662697540784	0.00657743904936432	0.00565156858215165
ko00062; Fatty acid elongation	0.00000705433691199029	0.00000842869493192562	0.00000755068985023116	0.0000097499205279385	0.00000778881095874611	0.00000970869828743589	0.0000093074654279196	0.00000907747004899518	0.00000934220714986761	0.00000900656798089286	0.0000223526730083407	0.00000627041095092737	0.00000922635020555309
ko00071; Fatty acid metabolism	0.00172217137498914	0.00159006012636971	0.00163999117919799	0.00154194738073272	0.00164412000819738	0.00162556369578097	0.00159909335990244	0.00154562218525093	0.00154977874974733	0.00153469985943453	0.00189223615522431	0.00166761724689466	0.00159566140034051
ko00072; Synthesis and degradation of ketone bodies	0.000283653287160353	0.000315468419858952	0.000273981772022702	0.000317332805474248	0.000285198976948865	0.000318422064786673	0.000300100062928916	0.000302134842573197	0.000306726921080343	0.000300662254027938	0.000274875878971014	0.000218967481373549	0.000293588630909405
ko00100; Steroid biosynthesis	0.00000266953583529812	0.00000298367813960159	0.00000102610924002109	0.00000153162676257901	0.00000332180358846599	0.00000617796307908462	0.00000326878305610148	0.00000172062183341892	0.00000257069313251829	0.00000092360328760578	0.00000169064446637181	0.00000245167023649542	0.00000316567112933341
ko00120; Primary bile acid biosynthesis	0.000400832423131773	0.000514573176513212	0.000404401051202134	0.000505294912047806	0.00044673492545188	0.000492686779148732	0.000483243252344461	0.000518528787700286	0.000530073271160483	0.000517884876290843	0.000543619133105879	0.00042517000040843	0.000411164402484569
ko00121; Secondary bile acid biosynthesis	0.000388675238176655	0.000500890412761085	0.000393884914577896	0.000492456362300333	0.00043561372981768	0.000479590698424203	0.000472056897854219	0.000506802025141929	0.000518131496301403	0.000506207188599009	0.000533563162377198	0.000420688794442662	0.000398233111014714
ko00130; Ubiquinone and other terpenoid-quinone biosynthesis	0.00299088726492501	0.00255093076705152	0.00314010526821651	0.00257222131909234	0.00291204701560215	0.00266069035206182	0.00286551119933107	0.00279558336516278	0.00274913475377568	0.00278686121751972	0.00272814975224197	0.00412647215887036	0.00271039796529124
ko00140; Steroid hormone biosynthesis	0.000465765651615034	0.000401911095272509	0.000343486752721692	0.000254612128471452	0.000416145217615047	0.00035668476477586	0.000294930332830932	0.000309105441702062	0.000315469420861874	0.000305828934209963	0.000202942971152743	0.000487115070964857	0.000256929967999739
ko00190; Oxidative phosphorylation	0.0144897621616131	0.0141011654986642	0.0147631191962378	0.0143897578613715	0.014439402392409	0.0145077348621549	0.0144831307912892	0.0144515116059234	0.014405309343068	0.0144577079926316	0.0130176953443468	0.0150701049715527	0.0144972594902886
ko00195; Photosynthesis	0.00353216532791852	0.00357568683871238	0.00372054282755974	0.00387251435218522	0.00362195977841238	0.00383857840520674	0.00383990888744467	0.00387632982273733	0.003893632391535	0.00388443116627944	0.00379333727581082	0.00377045483432758	0.00364134764736029
ko00196; Photosynthesis - antenna proteins	0.00000011093287600389	0.0000000693586839465852	0.000000508722480496619	0.0000012330285013393	0.00000175886390107153	0.00000134798798687848	0.000000399033378870288	0.00000283145567688299	0.000000773058538254502	0.00000240737331058026	0.00000317099824648314	0.0000012051584490243	0.00000281404893573381
ko00230; Purine metabolism	0.037097926214902	0.0372971732752275	0.0380096594453001	0.0382966096740664	0.0376658361248359	0.0380078851370563	0.0385765938924895	0.0384188527072766	0.0384109555260307	0.0384278153159599	0.0402806779658835	0.0396872328900297	0.0368395169031205
ko00232; Caffeine metabolism	0.0000188737679873482	0.0000193739819660578	0.0000179994032996415	0.0000194538278990181	0.0000170234830175613	0.0000204745456921024	0.0000187483523539317	0.0000185449891689156	0.0000190026075104768	0.0000183363926589567	0.0000148537093458745	0.0000128984842211769	0.0000168755189183655
ko00240; Pyrimidine metabolism	0.0267509322925364	0.026163077024272	0.0273862089002066	0.0268613957116107	0.0268620670436507	0.026554415464127	0.0272671018386944	0.0270934158115709	0.0269502583092338	0.0271141236318834	0.0288156984721327	0.0290113945771316	0.0272058969409916
ko00250; Alanine, aspartate and glutamate metabolism	0.0134304030871035	0.0134035588135552	0.0135218050935759	0.0135002334266961	0.0134442314434299	0.0134890075953481	0.0135625350776403	0.0137150703373407	0.0136774382803291	0.0137272439721547	0.0138316479955547	0.0141015630048374	0.0135011152243375
ko00253; Tetracycline biosynthesis	0.000282332871019068	0.000317908123999302	0.000283046793615094	0.000334787629695972	0.000295317999823746	0.000329916375510936	0.000313047250501263	0.000320160195590082	0.000324491935576967	0.000319514088497894	0.000270603421101033	0.000226650219516309	0.000295735207993744
ko00260; Glycine, serine and threonine metabolism	0.0106366895063669	0.0103656093375265	0.0105872750854141	0.0101906201666622	0.0104404402772016	0.010247524451201	0.0104191726645098	0.0104099709172319	0.0103864816081288	0.0104064204197865	0.0106403276948884	0.0115756985611624	0.0103347711136056
ko00270; Cysteine and methionine metabolism	0.0131280924070723	0.0135106379091473	0.0130191321539566	0.0132913437161202	0.0132229279038019	0.0131440532800895	0.0132714823275165	0.0132554122169707	0.0132666860263807	0.0132516121155616	0.0140330728063372	0.0131761705587402	0.0130563463860355
ko00280; Valine, leucine and isoleucine degradation	0.00282258336330797	0.00282382984455543	0.00258084688725702	0.00244265669068328	0.00272037936437771	0.0025286615577898	0.00251369239182136	0.00248588224054942	0.00248231404727241	0.00247212516773473	0.00223871980475532	0.00277074725511482	0.00281282816373316
ko00281; Geraniol degradation	0.00109289601765886	0.00109506570827828	0.0010257612151247	0.00104696786212252	0.00105817585078447	0.00113656562999079	0.00106477844225364	0.00104016850502765	0.00105788300387174	0.00102775540834575	0.000850485773106291	0.00101522805543061	0.00100901603058546
ko00290; Valine, leucine and isoleucine biosynthesis	0.0053421453953978	0.00563561653551287	0.00520742811928961	0.00551776413889724	0.00530262130267791	0.0055540512140977	0.00532467139779667	0.00545143463368808	0.00548417313185784	0.00544610611269632	0.00603826980093947	0.00454636788479601	0.00543485316652023
ko00300; Lysine biosynthesis	0.0103836525433066	0.0105676623625128	0.0104173809376506	0.0104938520684562	0.0104935071341333	0.0104432263893188	0.0105324872203173	0.010515108627093	0.0105096845670098	0.0105109985703519	0.0116292822141689	0.010672148154385	0.0104572088495474
ko00310; Lysine degradation	0.00245501870404318	0.00232054546997462	0.00237070527619338	0.00209434171805808	0.0023278380567498	0.00219711195509313	0.00219555864917441	0.00224759358464706	0.0022592535661206	0.0022411061393424	0.0017590423201525	0.00277793804185905	0.00226451371494761
ko00311; Penicillin and cephalosporin biosynthesis	0.000534378092693186	0.000432671482591921	0.000441748053538588	0.000344771980416042	0.000467357877172371	0.000367253273176863	0.000369238729753767	0.000327366472333145	0.00032007193549405	0.000325896135969542	0.000408970309843791	0.000384378245015478	0.000497351287129326
ko00312; beta-Lactam resistance	0.00102388606704246	0.0010118227883069	0.000897931423064114	0.000847374809492591	0.000937859338793054	0.000839426248178324	0.000817419245368365	0.000793414889042733	0.00078772702443786	0.000794488358867765	0.000678852564518927	0.000677796284773447	0.00111765787649024
ko00330; Arginine and proline metabolism	0.0160420440489472	0.0156928283117344	0.0156567421789851	0.0154404746926121	0.0154816401631831	0.0154410299618852	0.0153060569480797	0.0154498280920397	0.0153819251472349	0.0154552182324308	0.0154656202704222	0.0149545979493431	0.0165876770792791
ko00331; Clavulanic acid biosynthesis	0.00000112169133665682	0.000000258274452619177	0.00000113229792048902	0.000000185973820319833	0.000000506230454106109	0.000000304879787664483	0.000000281010137626071	0.000000151331878242931	0.000000144259664011861	0.00000012954463016478	0.0000001869588577328	0.00000020544007147829	0.00000127662768901713
ko00340; Histidine metabolism	0.00975959641801255	0.00977807035551113	0.00943292254366437	0.00952416914142711	0.009650103111741	0.00967722832377754	0.00945231542048948	0.00951428418139208	0.00951937984422576	0.00951830966457067	0.00909988990065398	0.0092165920164489	0.00929293285211464
ko00350; Tyrosine metabolism	0.00465930843697951	0.00463913539799543	0.00454231870380182	0.00460955484738806	0.00456253054123999	0.00461451219566068	0.00455857410720565	0.00455078665707973	0.00455524971186743	0.00454711393020046	0.00451317938631797	0.00428941867357704	0.00475041853615286
ko00351; DDT degradation	0.0000494748054364433	0.0000547655269051757	0.0000435805976502289	0.0000484650758211105	0.0000489519855972206	0.0000520723920211573	0.0000473722588879389	0.0000457897422503733	0.0000464613768472647	0.0000449164356418597	0.0000395261382227118	0.0000347942031112773	0.0000542124824638016
ko00360; Phenylalanine metabolism	0.00350935284781364	0.00352911525163913	0.00324173953379616	0.00323008242853326	0.00338437051435346	0.00326575441044129	0.00317617776668619	0.00315204056315452	0.00314319332938984	0.00314258217107173	0.00299661883243407	0.00287696807268643	0.00364195043047058
ko00361; Chlorocyclohexane and chlorobenzene degradation	0.000413703851145351	0.000435784598570276	0.000384224022906856	0.000410057582573508	0.000404332490318372	0.000433699720634374	0.000408816854711622	0.000410136069200712	0.000418012972693041	0.000406739491498408	0.000533701353927944	0.000362139570751867	0.000389623286294351
ko00362; Benzoate degradation	0.00425932053161894	0.00453191491671235	0.00408856577615386	0.00441741501865639	0.00423055773021693	0.00446145818971628	0.00426301432992182	0.00432656785487499	0.00436558180006472	0.00431913502805516	0.0041113218340878	0.00360865974096512	0.00431374580121609
ko00363; Bisphenol degradation	0.00173158128439858	0.0017592846214642	0.00166517895975905	0.00167717032808689	0.00170314915035302	0.00174398428367071	0.00168133108809417	0.0017127066917488	0.00173134118219608	0.00170585112426364	0.00155996736658777	0.00170392304922071	0.0016446256693301
ko00364; Fluorobenzoate degradation	0.0000515561121600526	0.0000341170053054942	0.0000346377932527937	0.0000221005308293091	0.0000352083870217362	0.0000335505561413033	0.0000256895826338446	0.0000205801954522404	0.0000210421678927965	0.0000195943457014709	0.0000194759221029451	0.0000241823319667802	0.0000306641411622604
ko00380; Tryptophan metabolism	0.000503578666610856	0.000452635928467012	0.000466544766993176	0.000438113974197609	0.000459353634569708	0.000485412945852986	0.000430940933714959	0.000416930547423561	0.000423502140603772	0.000410032806039942	0.000357806330767362	0.000335724671267607	0.0005315068067183
ko00400; Phenylalanine, tyrosine and tryptophan biosynthesis	0.0126625722166149	0.012677053344449	0.0126429331966682	0.0126697293445231	0.0125668554627844	0.0126467388492923	0.0126306843808677	0.0126558926134175	0.0126532097888056	0.0126626488231401	0.0139794786381014	0.0123640538785173	0.0128637629508871
ko00401; Novobiocin biosynthesis	0.000771973635297035	0.00078816095292927	0.000785165325976731	0.000784844621711209	0.000775145090412561	0.000778081182414874	0.00078386501692575	0.000783803368871641	0.00078314201012782	0.000783779423908962	0.000901775842820247	0.000779524265121196	0.000802522888978796
ko00410; beta-Alanine metabolism	0.000976954336446959	0.000984356198827399	0.000992724401948858	0.00099147795471729	0.000965542117983188	0.000994542723574969	0.00098533486676556	0.000992259447588603	0.000993519163579779	0.000990488719968889	0.00082428383387705	0.000954241975462694	0.00102709194183852
ko00430; Taurine and hypotaurine metabolism	0.000684904862527871	0.000640207250439579	0.000667415723993106	0.000624553232099682	0.000669127367700522	0.000650938149620184	0.000653391834270562	0.000647389777978392	0.00064825105981178	0.000643587735916129	0.000667323694557723	0.000764012812388523	0.000648332549869216
ko00440; Phosphonate and phosphinate metabolism	0.000677717168099595	0.000801791450513021	0.000621842070230694	0.000694936556101548	0.000714119167362062	0.000677576455094585	0.0006867757459748	0.0006901808976088	0.000695830412749635	0.000687932085036562	0.000701484959275387	0.0006454394096897	0.000730124451781588
ko00450; Selenocompound metabolism	0.00604056646565206	0.00630208966925474	0.00608805359732905	0.00642273382845728	0.00606603275916469	0.00637407736286865	0.00625977991157495	0.00631378671116149	0.00634927296353833	0.00631247961095169	0.00644695203946328	0.0056141220256678	0.00610966308020159
ko00460; Cyanoamino acid metabolism	0.00275159682953018	0.00265729839921127	0.00272466165471527	0.00260243297029137	0.00273991318909971	0.00269626509540244	0.002680973120062	0.00270476476732386	0.00270928877386665	0.00270784971625585	0.00246202649859433	0.00315301131338457	0.00231534099666376
ko00471; D-Glutamine and D-glutamate metabolism	0.0019565389041188	0.00190779938713073	0.00195975348014813	0.0019238460679545	0.00196162356541258	0.00192428976285697	0.00196618215903993	0.00194221445817339	0.00193769302473202	0.00194108462799857	0.00227429956598477	0.00208568426780437	0.00194075103504328
ko00472; D-Arginine and D-ornithine metabolism	0.0000172238653790271	0.0000195842004606023	0.0000182367725666206	0.0000216572775776915	0.0000187265856028422	0.0000215762474008607	0.0000204283478986716	0.0000204151286072321	0.0000208185502707211	0.00002027743585916	0.0000171868561141113	0.0000139464015240856	0.000020263991696265
ko00473; D-Alanine metabolism	0.00424008218304967	0.00438683401633332	0.00433880313771128	0.004612136529104	0.0043426775872342	0.00452589443466839	0.00455743482685416	0.00453183823805053	0.00455682987608696	0.00453543007478593	0.00548787361694023	0.00416450544273623	0.00433654700865574
ko00480; Glutathione metabolism	0.00447999870426719	0.00431424053128801	0.0044281473285809	0.00428636038646778	0.00440062258023396	0.00431457994395147	0.00440074694951119	0.00432824667261413	0.00434110580714872	0.00431696732145009	0.00511174684911143	0.00467185930827098	0.00423827229615354
ko00500; Starch and sucrose metabolism	0.0331891132163265	0.032598833797852	0.0336094117474469	0.0312418394209224	0.0328364831251513	0.0307704620724126	0.0318507902826585	0.0312041656654279	0.0310524525083422	0.0312863642683537	0.032603320866275	0.0331578062359138	0.0349904148028171
ko00510; N-Glycan biosynthesis	0.00173163875939086	0.00182020466480685	0.00184378134971189	0.00188432598359136	0.00180917799464321	0.00188876547233229	0.00189442471168639	0.00196269680546949	0.00196450800121284	0.00196305899446792	0.00180466719878652	0.00208675389274234	0.00174655454494022
ko00511; Other glycan degradation	0.00713965126428915	0.00624070594747201	0.00691804106969085	0.00626849076794565	0.00738451879500401	0.0066009406848201	0.00694299738415599	0.00656570940581241	0.0065044530182739	0.00658019522560929	0.00732470594973921	0.00948404253004202	0.00495815300423541
ko00513; Various types of N-glycan biosynthesis	0.0000000986456085413677	0.000000250835551297963	0.00000191715059283943	0.00000307239320689532	0.00000492207652010876	0.00000373291528732166	0.00000148188584496822	0.0000061753917887013	0.00000209365731312673	0.00000533565852270647	0.00000627747964779871	0.00000364805223072115	0.00000788391653112033
ko00520; Amino sugar and nucleotide sugar metabolism	0.0276893899787565	0.0271542088637748	0.0274544388906802	0.0262256937372793	0.0276499420650441	0.0264546975953572	0.026779482952612	0.026727591467296	0.0266766234077931	0.0267629276237403	0.0262335838473572	0.0294246641937969	0.0266450696084072
ko00521; Streptomycin biosynthesis	0.00259164199693225	0.00248809656083697	0.0026658203511026	0.00253116673149343	0.00263001037979194	0.00258898820508085	0.00265020951976338	0.00267077445113659	0.00266563033110709	0.00267248179540746	0.00275173771576145	0.00326687149549205	0.00237310582410977
ko00522; Biosynthesis of 12-, 14- and 16-membered macrolides	0.000154880637115146	0.000111393203027182	0.0000911254858617255	0.0000648884871076842	0.000146569069149743	0.000113269130263418	0.0000941099656974774	0.0000543327328095709	0.0000598395635457279	0.0000443557390019201	0.0000714469141237411	0.0000630842551187665	0.000168510328662003
ko00523; Polyketide sugar unit biosynthesis	0.00173622388080455	0.00169018402729572	0.00179240516175221	0.00173048389628385	0.00177423559121507	0.00176559487166545	0.00178324759689026	0.0018007369001768	0.00179640822886406	0.00180411001031438	0.00172694290954285	0.00209172092488937	0.00165510789261797
ko00524; Butirosin and neomycin biosynthesis	0.000316999013867332	0.000312406326914942	0.000300137896816857	0.000299474557838249	0.000311879037898219	0.000307792810284332	0.000305857454849421	0.000313113735851702	0.000315632769691553	0.000312861630799713	0.000367379399314192	0.000341636278535264	0.000271550360736907
ko00531; Glycosaminoglycan degradation	0.0018865410414481	0.00124529092469166	0.00134303106184355	0.000880869278654138	0.00163266909490291	0.00119107198930113	0.00110371815358916	0.00106541286057351	0.00104282372540908	0.00106843316651244	0.000733302894034507	0.00201615935613002	0.000721602800576594
ko00532; Glycosaminoglycan biosynthesis - chondroitin sulfate	0.000396895983249464	0.000429173943057055	0.000412525017351972	0.000437641130426629	0.000423471630413826	0.000440387607097736	0.000439573386618904	0.000456474095244197	0.000458245783328681	0.000456939660059033	0.000381272740998982	0.000483749079885687	0.000364561559399155
ko00540; Lipopolysaccharide biosynthesis	0.0034992533401897	0.00269128157286609	0.00391844923355521	0.00287490354905509	0.00352481301744929	0.00307011162504205	0.0034936872538556	0.00345527025155847	0.00337750845024652	0.00346157349382411	0.00213888478206212	0.00661927839420568	0.00237972024280693
ko00550; Peptidoglycan biosynthesis	0.0187835634272376	0.0186504199950553	0.0191754925718872	0.0189204103168196	0.0189286563301631	0.0186863607632836	0.0191209647027763	0.0188635909887699	0.0188532797257274	0.0188732825396497	0.020505440596669	0.0196238976390155	0.0191136387004748
ko00561; Glycerolipid metabolism	0.00492418288810283	0.00496054314172993	0.0046787713316808	0.00481864268344583	0.00491652430162567	0.00476327820992214	0.00477579477559178	0.0046845079032637	0.00470164142295438	0.00466888514200782	0.00454257693203451	0.0042519994202098	0.00509006193650731
ko00562; Inositol phosphate metabolism	0.00193228440414716	0.00190923134182399	0.00189463732601785	0.00188706634668677	0.00190585456863493	0.00190818781098927	0.00191920717014965	0.0019638946322087	0.00197584614529705	0.00196013215180822	0.00179399065163401	0.00213986016800754	0.00175446045627693
ko00563; Glycosylphosphatidylinositol(GPI)-anchor biosynthesis	0.0000000040374415776999	0.00000000522059592334646	0.00000000139915409386285	0.00000000344029744177949	0.00000000635488947406591	0.0000000128776972739143	0.00000000589556635212062	0.0000000025143765968828	0.00000000393560797267332	0.00000000131256598276327	0.00000000262349927351855	0.00000000489086099517005	0.0000000041799573671872
ko00564; Glycerophospholipid metabolism	0.00973823274291165	0.00988872237034653	0.0098551534631051	0.0103857973882214	0.00989051315349284	0.01032447164163	0.0102033345096283	0.010228307647254	0.0102803818494793	0.0102259050672598	0.00953958200990401	0.009385799960591	0.00959030796762776
ko00565; Ether lipid metabolism	0.000126223384808549	0.000138663479607404	0.000109740893485121	0.000114856546463472	0.000127657775551499	0.000122007636927816	0.000114313906476235	0.000115622360006043	0.000118443850159535	0.000114334438374115	0.0000883707349967943	0.000101477054592176	0.00012848983088561
ko00590; Arachidonic acid metabolism	0.000231691633736109	0.00021434954420791	0.000280765985354819	0.000262304413612929	0.000255003446123445	0.000241799565943103	0.000294404989147843	0.000273719029977237	0.00026903617790008	0.000274046183085808	0.00019304344572476	0.000429388831621599	0.000202646463442486
ko00591; Linoleic acid metabolism	0.00106732193014931	0.0010298303908629	0.00100406057410387	0.000961659075035839	0.00102002141052664	0.00100454183911102	0.00097864311274985	0.000994643524455716	0.00100077295355441	0.000992449617692962	0.000971154137982521	0.00105981399345735	0.000965896431567284
ko00592; alpha-Linolenic acid metabolism	0.0000527181227577771	0.0000691179014320895	0.0000528761948805495	0.0000618717417340114	0.000052148142275233	0.0000618572846823237	0.0000596160497737929	0.0000691906190827965	0.000071897097002412	0.0000684350979878768	0.000048164178714678	0.0000594595122465078	0.0000546885248072655
ko00600; Sphingolipid metabolism	0.00341814418348084	0.0031618524858032	0.0031004985366812	0.00286091808622924	0.00336520121389253	0.00311249736446017	0.00301999905423198	0.00303355864490196	0.00303856273542392	0.00303968128671706	0.00304818026340717	0.00374187973204205	0.00257785602585718
ko00601; Glycosphingolipid biosynthesis - lacto and neolacto series	0.000179344505222244	0.0000894253158813137	0.000123928279145701	0.0000708856040971795	0.0001204589912749	0.000101447553268022	0.0000731597376189278	0.0000778641055635613	0.0000742795109033219	0.0000792720739371537	0.0000595063191594776	0.0000923585285073375	0.000149406064801523
ko00603; Glycosphingolipid biosynthesis - globo series	0.00102961994514019	0.000947915124125706	0.000937746744948211	0.000866953394447351	0.00101374550770168	0.000920706579332012	0.000905026954232815	0.000892335429283952	0.000889942002270401	0.000895105628495337	0.00091523987222367	0.00104534847972074	0.000855866903795245
ko00604; Glycosphingolipid biosynthesis - ganglio series	0.000349273305475421	0.000244301083190765	0.000261943148939348	0.000165147404217943	0.000310559346971393	0.000223013228552527	0.000207249949308303	0.000193010015541121	0.000188018454364115	0.000193729287442429	0.000178496636239818	0.00037958926679946	0.000165141045948437
ko00620; Pyruvate metabolism	0.0108684865475892	0.0108669839237572	0.0107264603493914	0.0107365287239249	0.0107911537331869	0.010854258859261	0.010712987565872	0.0108219576538985	0.0108445044965259	0.0108148868546281	0.00953082275104689	0.0109550314528378	0.0105347558684158
ko00621; Dioxin degradation	0.00032473349110016	0.000312036566547817	0.000298777867788652	0.000298545400906206	0.000300680633190648	0.000295384359969077	0.000285936659126436	0.000277667432396899	0.000277297591655791	0.000276932405372701	0.000307862123591874	0.000203901512149512	0.000376156265138401
ko00622; Xylene degradation	0.000325794830898718	0.000318772519851296	0.000304349905420627	0.000307847111425261	0.000304745039747172	0.00030516944572229	0.000295092029587176	0.000287710621650464	0.000288287562020374	0.000286671618300702	0.000315909635170422	0.000212506362384435	0.000376929444162904
ko00623; Toluene degradation	0.000529948074023288	0.000540611317183366	0.000561130669029501	0.000556203047770926	0.000542621461192505	0.0005775915911325	0.000570485718538906	0.000576564716018545	0.000580843078930957	0.000573145750764232	0.00056685015256106	0.000630542419161783	0.000513742768272712
ko00624; Polycyclic aromatic hydrocarbon degradation	0.00248256302386265	0.0025318015670128	0.00248413076908275	0.00257775240373649	0.00249698731215416	0.00258713260011133	0.00253580117262801	0.00254174289226999	0.00255150364720363	0.00253846696234541	0.00240351830789721	0.00230491774373595	0.00257615861487258
ko00625; Chloroalkane and chloroalkene degradation	0.0022386822483448	0.0021465139597879	0.00211665548018077	0.00199554413270279	0.00214690921937833	0.00201930097028808	0.00198698665365302	0.0019807521616506	0.00197335385686987	0.00197625646960366	0.00213443878938997	0.00187045651114473	0.00234720799982697
ko00626; Naphthalene degradation	0.00105865859743359	0.00109184275668983	0.00100923401620606	0.00106023096556297	0.00102982771799254	0.0010773030819639	0.00102735679472843	0.00103303720848261	0.00104209140064174	0.0010303314060517	0.00096491863844794	0.000866504117911286	0.00105623782461002
ko00627; Aminobenzoate degradation	0.00245638288499918	0.00249966609115334	0.00241417722827284	0.0025086480385319	0.0024562897291059	0.00259491722834018	0.00249867914603941	0.00251610367903559	0.00254235047836806	0.00250372828872724	0.00238023194580626	0.00242193341247463	0.00243089397736793
ko00630; Glyoxylate and dicarboxylate metabolism	0.00762989336768637	0.00791405826349707	0.00776236605746123	0.00804572352784888	0.00778710154971899	0.00809408172040761	0.00799387661357586	0.00807638599204069	0.00811160946553551	0.00806362979823886	0.00773522861071779	0.00781890119634907	0.00763194486025284
ko00633; Nitrotoluene degradation	0.000961148238147671	0.00101459380274879	0.000915500650569166	0.000914829259108369	0.00094915454462884	0.00089850517660634	0.000893211363876604	0.000933788696365872	0.00092723906957254	0.00092883840761355	0.000848838271995033	0.000883798616402306	0.00112684182470916
ko00640; Propanoate metabolism	0.0039803905685644	0.00411658711812562	0.0039806058399949	0.00408892531329481	0.0039893296970139	0.0041335773636276	0.004046741814773	0.00409394336818296	0.00412223397171905	0.00408608243970395	0.00378290292300977	0.00391715967576504	0.00391964325442809
ko00642; Ethylbenzene degradation	0.00095881745665646	0.000997582427965232	0.000947876228510799	0.00100979430775745	0.00096266711841107	0.00101564149280295	0.00098568915096604	0.0010038772161559	0.00101222871263005	0.00100269748484108	0.000886424241859448	0.000911060983678401	0.000998461010011495
ko00643; Styrene degradation	0.000183740795693515	0.000195335701108011	0.000166548525352314	0.000184713792409928	0.000174560824350833	0.000189544306811416	0.000176691072327816	0.000173151443372992	0.00017530455028896	0.00017153383608539	0.000152699066232298	0.00012523623293549	0.00019282648484552
ko00650; Butanoate metabolism	0.00606871627771529	0.00604133080619155	0.0059498663458083	0.00590557983327631	0.00601807832278638	0.0059517895887395	0.00595224432010726	0.00592615184244786	0.00592701538931847	0.00592000944339336	0.00555925443068502	0.00614611138098546	0.00582374833676419
ko00660; C5-Branched dibasic acid metabolism	0.00129923588401977	0.00134116191989519	0.00128809205697007	0.00133535972863639	0.00129196814958418	0.00135356939714336	0.00131136835348459	0.00131561604081512	0.00132316759987342	0.00131389046769228	0.00155880617768644	0.00115732175106863	0.00131872579385028
ko00670; One carbon pool by folate	0.00510677016340636	0.00488196927614104	0.00513578521450533	0.00486408294894019	0.00508001209571047	0.00490429676431444	0.00503817844200207	0.00497197138626734	0.00495272880262644	0.0049755316502288	0.00519917564036271	0.00580672988197125	0.00482732363168252
ko00680; Methane metabolism	0.0153380764975235	0.0158902121294816	0.0150784838629896	0.0154403793390088	0.0154596530012027	0.0153377459022202	0.01503290574185	0.0153986290540403	0.0152113273395235	0.0153658179069547	0.0142499463425267	0.0138984139474389	0.01656666659391
ko00710; Carbon fixation in photosynthetic organisms	0.00420783388366113	0.00412972482591897	0.00435853603323756	0.00429955333624907	0.00423890051761186	0.00427350067616073	0.00438156942481975	0.00436496957561447	0.00436293275929561	0.00436994413515476	0.00471208972367525	0.00476558885180532	0.00414842151248057
ko00720; Carbon fixation pathways in prokaryotes	0.00914988723742876	0.00907824236999263	0.00909174427232816	0.00894418962171586	0.00910097519173829	0.00900215138720986	0.00900593748712948	0.00901756231127401	0.00899038830411671	0.00901778763091107	0.00852311718575663	0.00948358768702751	0.00908806368841199
ko00730; Thiamine metabolism	0.00878821124272844	0.00850645619119146	0.00875086496998338	0.00871977822150716	0.00865711713920925	0.00869363664084263	0.00863459976655428	0.00860078907850733	0.0085469471313528	0.00861363166692897	0.00922094095818512	0.00812141779150438	0.00909989226169181
ko00740; Riboflavin metabolism	0.00358739946967252	0.00341277910650762	0.00369467182515056	0.00348750470765219	0.00364094899981204	0.00349297270447867	0.00362801757327241	0.00357117334278877	0.00353860423818421	0.00357110119479105	0.00305535484615641	0.00424999994865323	0.0033767419941175
ko00750; Vitamin B6 metabolism	0.0030483647221625	0.00269294089425703	0.00298591892354349	0.002634886586793	0.00286823554989312	0.00270130439181298	0.00277318754021596	0.00276595148373961	0.0027313690964	0.00276942083038389	0.00326058177927835	0.0034061362311352	0.00287380251380853
ko00760; Nicotinate and nicotinamide metabolism	0.00777780540552412	0.00762960374901297	0.00799898386578242	0.00789886719811194	0.0078636393473565	0.00784229364371998	0.00805513795411466	0.00794094811812462	0.00791335909980086	0.00794086766529636	0.00945501661909173	0.00846352315742269	0.00769060583050233
ko00770; Pantothenate and CoA biosynthesis	0.00766317341247768	0.00757336545100384	0.00771777836960755	0.00765585970304799	0.00759148631598378	0.00766591899723208	0.00764873905892041	0.00771846509248681	0.00770132081468512	0.00772152656741535	0.00774236480073754	0.00775892443653036	0.00773431010209688
ko00780; Biotin metabolism	0.00357783558311399	0.00320583524036182	0.00333911457044425	0.00276813104590035	0.00336948487625974	0.0029409699701326	0.00295323859996458	0.00298398690520273	0.00295184821567594	0.00297994639432477	0.00254589812586228	0.00386494244489422	0.00340326307163349
ko00785; Lipoic acid metabolism	0.000652302506522765	0.000502372411083027	0.000674076541432853	0.000487750271062486	0.00062786495906769	0.000537446495125178	0.000605096056018678	0.000589355272531805	0.000583132190631331	0.00058911177929233	0.000646178019882373	0.00117039226206127	0.000432495081705472
ko00790; Folate biosynthesis	0.00496019555844124	0.00465784535059999	0.00498245837060488	0.0046413852044208	0.00490839214479251	0.00471623897372118	0.0048220441812064	0.00477197913440013	0.00475054247698741	0.00477064217280607	0.00498057831883439	0.00555589672008544	0.0047646080328779
ko00791; Atrazine degradation	0.000858253861136363	0.000941992525660994	0.000846530659051674	0.000901236850514117	0.000853668708681168	0.000883526631326336	0.000860840147565699	0.00087250590001645	0.000875914890769455	0.000871906614438384	0.000774902287406342	0.000706711779745502	0.000940060988589222
ko00830; Retinol metabolism	0.000210258932897244	0.000171358303949316	0.000263139216101754	0.000215573031366603	0.000227337963082185	0.000208925067301841	0.000255574635957835	0.000234120909324118	0.000229308276454223	0.000233854596984721	0.000199832438142235	0.000420758153611184	0.00017689903318559
ko00860; Porphyrin and chlorophyll metabolism	0.0198621188929835	0.0201733791825864	0.0196222580474944	0.0203915262861677	0.0200645686182667	0.0207323094988714	0.0198184445210447	0.0201403320753225	0.0201730575092526	0.0201204870728775	0.0165112740193341	0.0176075569784476	0.0193710371717228
ko00900; Terpenoid backbone biosynthesis	0.0094540978337484	0.00944354976938349	0.00983012333367327	0.0097019006230583	0.00970067021218412	0.0096650525810388	0.00994669054367558	0.0098839005340085	0.00987917171465163	0.00988469356311336	0.0103358613239759	0.0110480866080012	0.00922492804234632
ko00901; Indole alkaloid biosynthesis	0.00000199373539875742	0.00000127377678336308	0.00000184688050786362	0.00000120874422019273	0.00000134494548869436	0.00000157076963152696	0.00000134045779904129	0.00000116915467632618	0.00000118054448174286	0.00000111135985265139	0.000000914562538959476	0.000000992229583005473	0.00000160227761647867
ko00902; Monoterpenoid biosynthesis	0.00000286937827935256	0.00000363238680222924	0.000000928868871780239	0.00000178576110205964	0.00000389501023204758	0.00000739083403196356	0.00000393630813816375	0.00000194872330638615	0.00000303545694603975	0.000001022220506357	0.00000201571692773462	0.00000284664078688408	0.00000371130847095694
ko00903; Limonene and pinene degradation	0.0014177110805669	0.00145129284089674	0.00138220367906587	0.0014219485494056	0.00141357820334038	0.00147067704968321	0.0014170977095801	0.00142812975816146	0.00144461687164519	0.00142085467885653	0.00122101717946595	0.00137800058724727	0.00144687587007851
ko00906; Carotenoid biosynthesis	0.000437294821799895	0.000459315552419832	0.000439830511524974	0.000492100704277619	0.00046429810562828	0.000498668824109424	0.000484172179880586	0.00048102081219623	0.000483462976071454	0.000478478163989821	0.000429309476363391	0.000413630446312678	0.000444162149538578
ko00908; Zeatin biosynthesis	0.000931297196809678	0.000857876419332854	0.000992263629175872	0.000900994130331012	0.000952424852944329	0.000913979879313431	0.000973518169722311	0.000951612633106156	0.000946173377745811	0.000953117455396219	0.00099975457729984	0.00130282733618464	0.000801728650554925
ko00909; Sesquiterpenoid and triterpenoid biosynthesis	0.00000265061022161731	0.00000241141434700994	0.00000170044222821529	0.00000202528262224293	0.00000325592961126807	0.00000529271423701101	0.00000370419430992451	0.00000126763514454615	0.00000189876721127461	0.000000690871621838263	0.00000114756206029596	0.0000030603243802587	0.0000101725127898259
ko00910; Nitrogen metabolism	0.0153701991513893	0.0154432334429227	0.015528910206137	0.01561596383018	0.0154205912378742	0.015574306377536	0.0156110018396771	0.0156529209244499	0.0156392470226587	0.0156499705130118	0.0132429599139846	0.0158580364508182	0.015167837492578
ko00920; Sulfur metabolism	0.00364189395801788	0.00377513981521079	0.00365471291789574	0.00375140650113973	0.00366173518519165	0.00377562497374405	0.00369767807667088	0.00375908035481449	0.00378063516355975	0.00375523725059662	0.00345596817716706	0.00355357039113955	0.00362159302450108
ko00930; Caprolactam degradation	0.000406335105476816	0.000419616457645177	0.000396446653528388	0.000408989628460782	0.000404029200845779	0.00043294325624324	0.000420997701374168	0.000410899260217537	0.000417674769515312	0.000405640799616461	0.00038846766784344	0.000426137131782801	0.000390451469426757
ko00940; Phenylpropanoid biosynthesis	0.00200167148712581	0.00193220943672894	0.00198329683259278	0.00188057353096779	0.00199902328820615	0.00197233405634605	0.00194645495675519	0.00197480790964467	0.00198145394689387	0.00197734205853418	0.00186870438564669	0.00233912746611578	0.00163111310037762
ko00941; Flavonoid biosynthesis	0.0000411918333819547	0.0000421530537168137	0.0000437436807868792	0.0000425216465953919	0.0000426678836584898	0.0000417280619046414	0.0000432559473887991	0.0000426969832068095	0.0000427255805493873	0.000042783073609234	0.0000325808049875859	0.0000465923860240136	0.0000423553798501653
ko00943; Isoflavonoid biosynthesis	0.0000179921671577558	0.0000212528254721135	0.0000194488464314269	0.0000236412467412911	0.0000195438997455715	0.0000230481067743963	0.0000218135261103051	0.0000225039276928097	0.0000228998428337492	0.0000225162204416796	0.0000177787367953883	0.0000153019119865464	0.0000211801925326306
ko00944; Flavone and flavonol biosynthesis	0.000144758982121834	0.000156523330697518	0.000139781150153165	0.000150636015924285	0.000151157530217297	0.000158456299564446	0.000148545608681138	0.000154262734547108	0.000156272226225065	0.000154530435175089	0.000122910428473116	0.000151798461957772	0.000116637008833592
ko00945; Stilbenoid, diarylheptanoid and gingerol biosynthesis	0.0000634041224192884	0.0000646209858045966	0.0000628294678469909	0.0000624532859139403	0.0000643841848913354	0.0000718517510038581	0.0000663933954716502	0.0000620308977732782	0.0000646429680468299	0.0000600700942154801	0.000048850872748358	0.0000640921208850854	0.0000690370446854055
ko00950; Isoquinoline alkaloid biosynthesis	0.000218975571131369	0.000213594052255421	0.000216191632749179	0.000201894544808644	0.000215289185827414	0.000198937859442835	0.000208217998036632	0.000204333887994811	0.000202083192832896	0.000204212239270216	0.000252386741992283	0.00023152923209675	0.000219296859339035
ko00960; Tropane, piperidine and pyridine alkaloid biosynthesis	0.00109616591637015	0.0011672719762756	0.00110490882043339	0.00117145802688043	0.00111069484558601	0.00117219017149301	0.00114982592033949	0.00115991737585192	0.00117132310928036	0.0011565352633406	0.00110370508865654	0.00105197593082478	0.00114157920492877
ko00965; Betalain biosynthesis	0.00000394301752835718	0.0000032172830350779	0.00000403005816425197	0.00000352398453632528	0.0000038635063162559	0.00000419968324921786	0.00000391053970026535	0.00000360614837260716	0.00000363192033714559	0.00000354173408120357	0.00000260225086601257	0.00000473875836588149	0.00000317770195280396
ko00970; Aminoacyl-tRNA biosynthesis	0.0330655752514443	0.032907663225787	0.0341364333707208	0.0338443942439675	0.0336279407828283	0.0335604141748627	0.0342979581141857	0.0340332631845036	0.0339443021057531	0.0340365784074716	0.0370674075947294	0.0360836391839415	0.0334330654974898
ko00980; Metabolism of xenobiotics by cytochrome P450	0.000185590640046324	0.000157514059193307	0.000168334261753498	0.000153689355010094	0.000161795957637375	0.0001674290825013	0.000156430365329687	0.000146810973619939	0.0001485697565067	0.000144920060425801	0.000168376840741093	0.000132119999560705	0.00016802459190735
ko00982; Drug metabolism - cytochrome P450	0.000195025674534327	0.000167027772944402	0.000178748983559951	0.000164915473095511	0.000171373054471877	0.000176219267372636	0.00016639647732516	0.000157128024054939	0.000158559032970631	0.000155564851307832	0.000176588518857751	0.00013903947158542	0.00017859603722909
ko00983; Drug metabolism - other enzymes	0.00402091338797095	0.0041356824353441	0.00418206211388003	0.004223509931455	0.00413049486162902	0.00417298095774755	0.00425752599449808	0.0042749685240972	0.00428012584526554	0.00427692939717289	0.00421622543940782	0.0045035296981542	0.00402338527830391
ko00984; Steroid degradation	0.000150828822681351	0.000181148212763267	0.000156697386417502	0.00018227602562423	0.000168900119917128	0.000227362392585588	0.000188347611693557	0.000178670125190127	0.000190492314244626	0.000170612352512632	0.000147242326842863	0.000138328983120772	0.000179045152845243
ko01040; Biosynthesis of unsaturated fatty acids	0.000883442570024967	0.000877590188418247	0.000835786082495476	0.000849297591816302	0.000862778049701377	0.0008776153424346	0.00085150255692503	0.000842031680342588	0.000851289037038872	0.000836567390660482	0.000945875107862378	0.000783913982719859	0.000857530264456106
ko01051; Biosynthesis of ansamycins	0.00125757557579322	0.00125726005289939	0.00124013624568308	0.00126415319457365	0.00129799301370263	0.0012992793178404	0.00129736214285915	0.00124860655197125	0.00126012863295028	0.00123743741239696	0.00127399707250108	0.00124943463343954	0.00127580894688804
ko01053; Biosynthesis of siderophore group nonribosomal peptides	0.00101315847639992	0.000815057394076078	0.000871764783564169	0.000765887377929851	0.000923224504113564	0.000838132602264267	0.000815238231617628	0.000744614535372335	0.000746975779523623	0.000729004178328371	0.000633217706928141	0.000754041819190442	0.000893537250185113
ko01054; Nonribosomal peptide structures	0.00259447823827527	0.00206559242150758	0.00185988127334756	0.00181367966683493	0.00242262294151688	0.0018294845948406	0.00186030677103656	0.00159491261360694	0.00156160068285498	0.00157402384463856	0.00154081858565679	0.00111966059559977	0.0023039318432707
ko01055; Biosynthesis of vancomycin group antibiotics	0.000537519247280559	0.000541916232681501	0.000554535968721597	0.000522627669073799	0.000548962943547149	0.000523791099111286	0.000544991329491971	0.000561098745031821	0.000560425231836182	0.000561725322649078	0.000558864973462485	0.000677896884791195	0.000547614813504659
ko01056; Biosynthesis of type II polyketide backbone	0.0000296183157370174	0.0000293595774769981	0.0000289251030313989	0.0000225821663315848	0.000027908877513398	0.0000217667903885551	0.0000240511909593176	0.0000219595918376103	0.0000215489394081465	0.0000219405955015955	0.0000193631889920524	0.000025706403256612	0.0000365115211806342
ko01057; Biosynthesis of type II polyketide products	0.0000484388536891099	0.000060245781009338	0.000052536105497158	0.00006521461806251	0.0000541603959737737	0.0000686694852635797	0.0000628646304018499	0.0000634652946525068	0.0000654156864951352	0.0000626541858207709	0.0000553463402703753	0.0000465659794250476	0.000050120293262909
ko02010; ABC transporters	0.0907607757982326	0.0959160036087939	0.0912402405040457	0.0982908929184708	0.091384131770615	0.0967578586406904	0.0945035737917853	0.0948751154952984	0.095525820827377	0.0948307878709835	0.106367679189155	0.0763230191966832	0.0975021412750513
ko02020; Two-component system	0.0724355323773932	0.0739455844888784	0.0692385545816699	0.0706723167426603	0.0711898316369443	0.0713370627214343	0.0686169444130686	0.0699652108244564	0.0701575918713073	0.0700073365794766	0.058752921388361	0.0622987298524986	0.0732623872300438
ko02030; Bacterial chemotaxis	0.0145628607396977	0.0157127176685116	0.0147723860224022	0.0154551281698794	0.0147255365101238	0.0150520539774882	0.0146254558062542	0.0147994701326848	0.0147996846279621	0.0148259127551605	0.0122479823563583	0.0113056515591082	0.0171614830034083
ko02040; Flagellar assembly	0.0137469675671903	0.015221694239011	0.0139886386547887	0.0153661190976795	0.0140656213113133	0.014950666307486	0.0143631337890817	0.0145952702058666	0.014673251977543	0.0146110923717658	0.0117619554927402	0.0102415387879418	0.0157823325058521
ko02060; Phosphotransferase system (PTS)	0.0048100012782993	0.00501990335065383	0.00477555113448614	0.00557051485022931	0.00481554282626065	0.00537897919411363	0.0052022958965332	0.00521343004885721	0.00528824359675892	0.0052036416191285	0.00495972434979993	0.00358948906983696	0.004824941570335
ko03008; Ribosome biogenesis in eukaryotes	0.000737565877977879	0.00074699723725572	0.000780565797189128	0.00079500714828115	0.000769099464249212	0.000787529607088056	0.000807174655668312	0.000815363846421722	0.000800274867387761	0.000811238715637395	0.00116900268483928	0.000856111248644969	0.000736794175546825
ko03010; Ribosome	0.0203648527468342	0.0196407169095898	0.0207857902144399	0.0202133826198348	0.0203678820385	0.0200799790946799	0.0205938742665708	0.0204415243474521	0.0203460690012605	0.0204585760444837	0.0221044704936301	0.0222703176940994	0.0207857865162214
ko03013; RNA transport	0.00286478480593714	0.00285162686094078	0.00287179534437384	0.00282296706322551	0.00287363291569026	0.00281794486207972	0.00279558772928891	0.00281415540639282	0.00279039076908276	0.00281342893823488	0.00229434437184842	0.00276116623753154	0.00294587511337553
ko03015; mRNA surveillance pathway	0.0000285499987440688	0.0000188860133622919	0.0000310875204147189	0.0000205424174037012	0.0000313233454814894	0.0000250621280293464	0.0000267777994607904	0.0000321726499725148	0.0000264546925030225	0.0000308657580224298	0.0000206469654875692	0.0000671580293353008	0.0000151094094151902
ko03018; RNA degradation	0.0131241721593523	0.0123877530652801	0.0131440775624811	0.0124235349111128	0.0131130002411122	0.0126541145341137	0.0128789861240265	0.0127085826529256	0.0126574429666981	0.0127124994449808	0.0133436036081986	0.0147224304366503	0.0119542819312096
ko03020; RNA polymerase	0.00219138397775525	0.00217231340412369	0.00227924519890626	0.00225225090442327	0.00224482233610765	0.00223713400199636	0.00230378241561264	0.00228477091322281	0.00227704362650105	0.00228398508704227	0.00259664164435123	0.0025211673560542	0.00216918258084506
ko03022; Basal transcription factors	0.00062770532553106	0.000716033425735358	0.000648846219258261	0.000742210600889437	0.00066232919212168	0.000720116042073703	0.000694555489486381	0.000706431364757885	0.000712450893690687	0.000706673053873381	0.000572688698292506	0.000479849888520974	0.00069321283613492
ko03030; DNA replication	0.00706609437733623	0.00721658226440185	0.00732169741450838	0.00743260598104759	0.00726556958495057	0.00733176589612187	0.00751087170912611	0.00749718573031298	0.00750134873731863	0.00749901535189065	0.0080724548523036	0.00786052868518739	0.00713671449000272
ko03040; Spliceosome	0.0000572614682153048	0.0000710448136195249	0.0000623441414345237	0.0000788890505336841	0.0000632896004348456	0.0000779907264472233	0.0000728373194074749	0.0000759152747701959	0.0000775637548987864	0.00007577747728068	0.0000602813635180375	0.0000500616974499625	0.0000611181422284897
ko03050; Proteasome	0.0000741491834431025	0.0000720965596247848	0.0000736673262516122	0.0000548426470809796	0.0000776334090190936	0.0000650540356797387	0.0000720781870087566	0.0000626298957032441	0.0000579613984039244	0.0000591880153324178	0.000433956406109672	0.000089756946350645	0.0000988631806913289
ko03060; Protein export	0.00755770810689234	0.00728242685779036	0.00763161007783431	0.00743052611348022	0.00753481765809824	0.00745595766439776	0.00755559631438054	0.00752787713564949	0.00751533338844834	0.00753608142334943	0.00743890035106836	0.0081658366100281	0.00744240779054557
ko03070; Bacterial secretion system	0.0106950113781839	0.0103359710435511	0.010448470990255	0.0103065413637938	0.0102569635221113	0.0102590422424884	0.0102066744284303	0.0102026199131096	0.0101918415948059	0.0102069674583643	0.00942711709378219	0.0096868847355916	0.0106293064114543
ko03320; PPAR signaling pathway	0.00109256129693864	0.00102744309362843	0.00106571610524127	0.000968745637371241	0.00106668713935023	0.00100470871469178	0.00102975250882184	0.00100696394788027	0.00100588020845865	0.0010033076235358	0.00131599827771373	0.00124107294698921	0.00102177051816631
ko03410; Base excision repair	0.00579459134583617	0.00594356696521433	0.00593651201706577	0.00603364071056449	0.00592129487022449	0.0059981786676068	0.00604788845150921	0.00604789210434075	0.00605695627474049	0.00604074192906615	0.00627719512413849	0.00609699576192912	0.00587483116796127
ko03420; Nucleotide excision repair	0.0132399021850672	0.0135237973515032	0.0137485027237533	0.0139326156586948	0.0136578591683513	0.0137857737036511	0.0141040065877459	0.0140017934884466	0.0140073675227091	0.0140028046219742	0.0159040312928488	0.0146911954737512	0.0132139493593232
ko03430; Mismatch repair	0.0143198652517864	0.0146505850340078	0.0148111175948957	0.0150618519027954	0.0147182355242429	0.0147867682756505	0.0151010988623551	0.0150053250792877	0.0150017286805059	0.0150187243492172	0.0144599627184743	0.0152680173297596	0.0144948807635898
ko03440; Homologous recombination	0.0152637343700086	0.0151444895777857	0.0159606447692339	0.0156534790045595	0.015528717696639	0.0153874233609212	0.0159723505971531	0.0157614454403783	0.0157140137973519	0.0157758307156454	0.0173620620475409	0.0171674456048944	0.015591644170261
ko03450; Non-homologous end-joining	0.000107205605360783	0.000125829656972113	0.00010769580230028	0.000136079153663284	0.000118245173777761	0.000139495952599853	0.000130138254453234	0.000129565720661063	0.000131483396960551	0.000127943127361076	0.000104867091326963	0.0000890335730184572	0.000119882250210513
ko03460; Fanconi anemia pathway	0.0000143738329117238	0.0000150658379680506	0.0000169168540228045	0.0000204580462303327	0.0000191309233837742	0.000019157385395196	0.0000186929078693199	0.0000247896205587842	0.0000192596837365232	0.0000237129603419829	0.0000274255923283553	0.0000215380342289935	0.0000161243826288849
ko04011; MAPK signaling pathway - yeast	0.000318980184437554	0.000313398659587706	0.0003002860159209	0.000307572613045464	0.000306205154976413	0.000317000351471587	0.000299327678894525	0.000307325345753893	0.000309336801628657	0.000307266733486874	0.000269664262505791	0.000282341852347766	0.000312386480967905
ko04020; Calcium signaling pathway	0.00000398852593143092	0.00000115254919738698	0.00000441429171921664	0.00000206999982054611	0.00000213970640759178	0.00000160361223456255	0.00000207394558943615	0.00000224517955308325	0.00000177893583078258	0.00000230721624092923	0.00000724753217658516	0.00000232673873836935	0.0000105165237289211
ko04064; NF-kappa B signaling pathway	0.00000000773976210444935	0.0000000102081938496849	0.00000000241040652852274	0.00000000567265433343325	0.0000000115263318496143	0.0000000226562612983811	0.0000000132051000482499	0.00000000522558390652684	0.00000000817930365319855	0.00000000272788240404627	0.00000000545237161349637	0.0000000085635069633936	0.00000000868713062912741
ko04070; Phosphatidylinositol signaling system	0.000422398773901768	0.000383078892489189	0.000416070802396698	0.000381125764304603	0.000420260769601751	0.000398652497815865	0.000405828770307539	0.000393120904360788	0.000391980755326052	0.000391967047657381	0.000524908780681422	0.000491830482140234	0.000372957009143248
ko04080; Neuroactive ligand-receptor interaction	0.0000000278638739641359	0.0000000351788442259077	0.0000000345690204288277	0.000000104097905978511	0.000000213907759265719	0.000000195581087094805	0.000000118983714270834	0.000000118160524118112	0.0000000956832677105352	0.000000104409380565881	0.0000000594672504385799	0.00000018377705605105	0.000000358336111479694
ko04110; Cell cycle	0	0	0	0.0000001300667314022	0.000000147998848551733	0.000000120541994281228	0	0.000000381231224930492	0.0000000716062971694162	0.000000318419214070826	0.000000477331761465334	0.0000000704846473584233	0.000000126753507746261
ko04112; Cell cycle - Caulobacter	0.0164500753072107	0.0167843235062308	0.0168134105582426	0.0171387735651901	0.0167668143665218	0.0169028182294363	0.0170001050564326	0.0169980435300022	0.0169688898146869	0.017017484328519	0.0156870177385864	0.0165313519946058	0.0171161829771026
ko04113; Meiosis - yeast	0.000585259443785746	0.000615105591652622	0.000540308923508835	0.000489077006491349	0.000606492861198398	0.000539236372698186	0.000536674706094066	0.000536851828878547	0.000540575556923325	0.000534016207780657	0.000666417277023165	0.000730102963852524	0.000518986682845112
ko04114; Oocyte meiosis	0	0	0	0.0000000258633166644318	0.000000029429055722392	0.0000000239693558517823	0	0.000000075806501681488	0.0000000142386628686257	0.0000000633165520250319	0.0000000949157587622757	0.0000000140156267091438	0.0000000252044936766482
ko04115; p53 signaling pathway	0.000000948997022159246	0.00000105036250928174	0.000000934475934015214	0.00000110807392235579	0.00000103663570513452	0.00000116243116951517	0.00000112192841969501	0.00000100071702016972	0.00000101298428925154	0.000000996460204173976	0.000000816260473108692	0.000000710962861728214	0.00000101398140668853
ko04122; Sulfur relay system	0.00520723400488358	0.00511843046538627	0.00500228863418254	0.00512587565053674	0.00507064697068019	0.00514250176212888	0.0049412997610301	0.00494958921375057	0.00493569586745898	0.0049507888493555	0.00436063316376113	0.0040944387706826	0.00544913989550077
ko04141; Protein processing in endoplasmic reticulum	0.00082999699377112	0.000772896302968956	0.000883635768183218	0.000808124921979148	0.000842258393225605	0.000797844286316715	0.000835450328080444	0.000835836219664294	0.000812438275340523	0.00083648575702641	0.000779453667471375	0.000975348949151707	0.000932282246631443
ko04142; Lysosome	0.00191639807917804	0.00157768097596924	0.00144406758174124	0.00110574964114382	0.00172341283104255	0.00143501764549484	0.00124812288263554	0.00131698040219429	0.00132351475095991	0.0013185492628273	0.0010611277819516	0.00201571073700893	0.000968761564727562
ko04144; Endocytosis	0.00000188819665126923	0.00000176605146814445	0.00000168976896468797	0.00000188188508431235	0.00000185959826631929	0.00000208153710313184	0.00000190817113682427	0.00000175857774822869	0.00000179952164290941	0.00000171593046134874	0.00000141795963376841	0.00000127766099715617	0.00000169103155757834
ko04145; Phagosome	0	0	0	0.000000177005380669299	0.000000201408863312715	0.000000164043344169286	0	0.000000518810439567203	0.0000000974476697626695	0.000000433330749465362	0.000000649591861291972	0.000000095921237525678	0.00000017249647660029
ko04146; Peroxisome	0.00145931542671652	0.00137635573622038	0.0014182880735427	0.00131343084977924	0.00143201430332195	0.00137787197222373	0.00138174510133944	0.0013607104538609	0.00136120731225531	0.00135567729805267	0.00182683049312365	0.00160351370133791	0.00132424931716435
ko04150; mTOR signaling pathway	0	0	0	0.000000127393262777374	0.00000014495679257133	0.000000118064302743887	0	0.000000373395172562081	0.0000000701344589310089	0.000000311874236971895	0.00000046752040175672	0.00000006903586417449	0.000000124148141082603
ko04210; Apoptosis	0.000609702504554806	0.000508112143238042	0.000574583408023949	0.000506301054158738	0.000584439189423949	0.000535082529437981	0.000553872412705046	0.000535114237256895	0.000528362821122543	0.00053771538071469	0.00037244260777663	0.000759400747392662	0.000410399289137687
ko04260; Cardiac muscle contraction	0.0000353038469124792	0.0000319320814137588	0.0000379901657484849	0.0000332839880600718	0.0000363037733672486	0.0000339363440444912	0.0000370284676620699	0.0000357541267660956	0.0000351618531715492	0.0000357421288293446	0.0000456182824922383	0.0000524880375855143	0.0000308794425149348
ko04270; Vascular smooth muscle contraction	0	0	0	0.0000000258633166644318	0.000000029429055722392	0.0000000239693558517823	0	0.000000075806501681488	0.0000000142386628686257	0.0000000633165520250319	0.0000000949157587622757	0.0000000140156267091438	0.0000000252044936766482
ko04310; Wnt signaling pathway	0.00000410983843771137	0.00000311785742194714	0.00000300065378530336	0.00000218961341447319	0.00000328381928630287	0.00000232059769632102	0.00000254965026529335	0.00000220127274267524	0.00000205649471677353	0.00000221036181760531	0.00000224777541312425	0.00000404378361953051	0.00000287914737453346
ko04330; Notch signaling pathway	0.00000410983843771137	0.00000311785742194714	0.00000300065378530336	0.00000218961341447319	0.00000328381928630287	0.00000232059769632102	0.00000254965026529335	0.00000220127274267524	0.00000205649471677353	0.00000221036181760531	0.00000224777541312425	0.00000404378361953051	0.00000287914737453346
ko04370; VEGF signaling pathway	0.00000346268386881524	0.00000107699368314161	0.00000389795935928524	0.00000192524428490936	0.00000197172982752772	0.00000148737692242921	0.00000181983114943355	0.00000218930092797282	0.00000170308305704412	0.00000227487890394005	0.00000211766838111501	0.00000203493721823999	0.00000830429791217242
ko04510; Focal adhesion	0.00000633403836780756	0.00000644955453505092	0.00000553475360753985	0.0000059399114752462	0.00000569255399595031	0.00000584320131326858	0.00000556038939642148	0.00000552915024965317	0.00000551653362722261	0.00000548417075613762	0.00000465171986528365	0.00000400239595641307	0.00000625640318860063
ko04512; ECM-receptor interaction	0.00000633403836780756	0.00000644955453505092	0.00000553475360753985	0.00000591404815858177	0.00000566312494022791	0.0000058192319574168	0.00000556038939642148	0.00000545334374797168	0.00000550229496435398	0.00000542085420411259	0.00000455680410652138	0.00000398838032970393	0.00000623119869492398
ko04514; Cell adhesion molecules (CAMs)	0	0	0	0	0	0	0	0.000000000625196428429721	0	0.000000000652735604936267	0	0	0
ko04610; Complement and coagulation cascades	0.00000224595819054542	0.000000136492248939336	0.000002586385115652	0.000000726436204039478	0.00000149310536611662	0.00000116460906357401	0.000000820268794303071	0.00000082878197169128	0.000000605061181184176	0.000000765767664064875	0.000000345093215502753	0.00000135531891653434	0.0000029169029249728
ko04612; Antigen processing and presentation	0.000228741734303156	0.00023474324769889	0.000237407885570245	0.000240247066737399	0.000236837229674669	0.000237281614385091	0.000242217655618584	0.000241924069564639	0.000241875174620054	0.000242479588745066	0.000180492367270259	0.000257353440380447	0.000217125449553813
ko04614; Renin-angiotensin system	0.00015399695200898	0.000121288748957521	0.000211533410083411	0.000162700860646031	0.000174175343012094	0.000157496128932449	0.000205051758291975	0.000190094190619245	0.000186584548528766	0.000190182684001371	0.000251520375599752	0.000395159526536044	0.000128948988390932
ko04621; NOD-like receptor signaling pathway	0.000434204015561999	0.00038893731155316	0.000414517253886232	0.00035545956087747	0.000422998738116465	0.000368997902881738	0.000398209412366493	0.000410793018668206	0.000410536455939848	0.000410921979224129	0.000366764598676049	0.000629054430596643	0.000335622639345546
ko04622; RIG-I-like receptor signaling pathway	0.0000441469912815757	0.0000449533314711238	0.0000366462455838282	0.0000433474714821903	0.0000442511206014662	0.0000406814400825204	0.0000426686372408005	0.0000431562611016728	0.0000438639847744092	0.0000426005725256576	0.0000410981360742673	0.0000363280470083345	0.0000454548788725775
ko04623; Cytosolic DNA-sensing pathway	0	0	0	0.0000000121205962569939	0.0000000137916457994823	0.0000000112330096170228	0	0.0000000355259927586953	0.00000000667281331738101	0.0000000296726971810142	0.0000000444813635200121	0.00000000656828955212441	0.0000000118118451581555
ko04626; Plant-pathogen interaction	0.00240736918191994	0.00245283551426293	0.00239557592625168	0.00240220675170688	0.0024270982959966	0.00239600979520807	0.00241364051557925	0.0024469828021584	0.00245358336652393	0.00244741663608103	0.00217371765700191	0.00255480325593718	0.00233209937144877
ko04640; Hematopoietic cell lineage	0.000102499699771658	0.0000633196234573692	0.000146577968047161	0.0000948969863579432	0.000116454208142726	0.0000953859042170789	0.000138112756418325	0.000121765728383608	0.000117432587706461	0.000122314852876169	0.000199626673815638	0.000320142939809318	0.0000536722724036574
ko04666; Fc gamma R-mediated phagocytosis	0.00000544641763202039	0.00000288537144910417	0.00000560514222954823	0.00000383655074294626	0.00000392049790663481	0.00000357387877459029	0.0000037652145032383	0.00000396072509487406	0.00000350702624263277	0.00000400595661932917	0.00000356028910917144	0.00000331044325117098	0.0000100159705073215
ko04720; Long-term potentiation	0	0	0	0.0000000258633166644318	0.000000029429055722392	0.0000000239693558517823	0	0.000000075806501681488	0.0000000142386628686257	0.0000000633165520250319	0.0000000949157587622757	0.0000000140156267091438	0.0000000252044936766482
ko04721; Synaptic vesicle cycle	0.0000178229098476294	0.0000212713892955964	0.0000169561014518015	0.0000194601598215701	0.0000193724426993733	0.0000179972364408536	0.0000198326399313257	0.0000202400715104618	0.0000202351702765477	0.0000201867039491006	0.0000146447393735558	0.0000235560004643374	0.0000199380636850386
ko04723; Retrograde endocannabinoid signaling	0.000137766446508538	0.000085525340105839	0.0000863508877610638	0.0000478018326487707	0.0000961679019628645	0.0000863562617283596	0.0000492992959320604	0.0000523374428635009	0.0000534120223531852	0.0000519034158227993	0.0000453345520822398	0.0000556102739378935	0.0000674393007741859
ko04724; Glutamatergic synapse	0.000529250762130316	0.000513832577312334	0.000526078152286747	0.000492036241998664	0.000518584666525866	0.000497013989097965	0.000505774559638665	0.000506299396511313	0.000504634782499383	0.000507364872633102	0.000506773611537509	0.000570363427259995	0.000517389161839011
ko04725; Cholinergic synapse	0.00000750610550211639	0.00000925184266524797	0.00000829099882898617	0.0000102790450897048	0.00000833674602813046	0.0000100600997728599	0.00000942151957513333	0.00000968702570653936	0.00000973180663050712	0.00000966587500738391	0.00000775607220066391	0.00000654516134812536	0.00000828057719581776
ko04726; Serotonergic synapse	0.0000134415272489077	0.0000138500810394428	0.0000137453808963602	0.0000149716408289649	0.0000138130966723699	0.0000148503754758408	0.0000143574416335373	0.0000140572152385545	0.0000142098050835173	0.0000139851903478952	0.0000114352642447938	0.0000100732293477285	0.0000145347665897713
ko04727; GABAergic synapse	0.000565624694806189	0.000557019585549175	0.000554160151993882	0.000521827748119459	0.00055879745194322	0.000525342182041821	0.000537514637919879	0.000538854466109978	0.000536618319625827	0.000539464257401818	0.000530923644152658	0.000612238313910116	0.000562629846155348
ko04728; Dopaminergic synapse	0.0000157213180506131	0.0000159429881918506	0.0000161528259471335	0.0000173707477427049	0.0000165109698949283	0.0000178101432386124	0.0000170874845327339	0.0000166628214677824	0.0000168020174552399	0.0000165312178735106	0.0000132979440744978	0.0000139439329449798	0.0000162109557294897
ko04810; Regulation of actin cytoskeleton	0	0	0	0.0000000258633166644318	0.000000029429055722392	0.0000000239693558517823	0	0.0000000764316981099177	0.0000000142386628686257	0.0000000639692876299681	0.0000000949157587622757	0.0000000140156267091438	0.0000000252044936766482
ko04910; Insulin signaling pathway	0.00210234763511419	0.00220805320924522	0.00208950805343059	0.00232339436794689	0.0021430211175387	0.00234986912285273	0.00222616610390098	0.00225085639404626	0.00227484325107662	0.00225171288973115	0.00216589538985696	0.00179194890151907	0.00196271165159416
ko04912; GnRH signaling pathway	0.00000188819665126923	0.00000176605146814445	0.00000168976896468797	0.00000188188508431235	0.00000185959826631929	0.00000208153710313184	0.00000190817113682427	0.00000175857774822869	0.00000179952164290941	0.00000171593046134874	0.00000141795963376841	0.00000127766099715617	0.00000169103155757834
ko04914; Progesterone-mediated oocyte maturation	0.000228741734303156	0.00023474324769889	0.000237407885570245	0.000240247066737399	0.000236837229674669	0.000237281614385091	0.000242217655618584	0.000241924069564639	0.000241875174620054	0.000242479588745066	0.000180492367270259	0.000257353440380447	0.000217125449553813
ko04916; Melanogenesis	0.0000000444733737961858	0.0000000179260596801128	0.0000000224299572163742	0.0000000377362185264677	0.0000000421397303558304	0.0000000752050093422756	0.0000000739282552520173	0.000000010173927923422	0.00000000684630222718275	0.0000000105051558261119	0.00000000617262393613526	0.0000000384941055858023	0.0000000690644655043838
ko04920; Adipocytokine signaling pathway	0.000564038130026733	0.000446973464814029	0.000554276085565494	0.000401898509750925	0.000535304096855168	0.000446129334858241	0.000481214195496908	0.000452186520044964	0.000445534340065867	0.000450603853268367	0.000878372546433207	0.000766232777489846	0.000470892005619036
ko04930; Type II diabetes mellitus	0.000222403798329843	0.00022514398639583	0.000228394907955247	0.000240202766917338	0.000231823790512413	0.000236336084930817	0.000241970303777922	0.00024091239171742	0.000241731153758113	0.000240686472896629	0.000256699778809471	0.000246974350558504	0.000213290914257215
ko04940; Type I diabetes mellitus	0.000347224021374427	0.000326705370478539	0.000344702586959242	0.000328321817652279	0.000342948067836867	0.000329026638561604	0.000338328166365033	0.000335468744170757	0.000333562312956724	0.000335496228536934	0.000382976800104234	0.000376382951027664	0.000364220890652859
ko04960; Aldosterone-regulated sodium reabsorption	0.0000338558617052207	0.0000312795799407894	0.0000367618445431481	0.0000327782255498284	0.0000352326656881197	0.000033124200493092	0.0000362531615011418	0.0000353820330388408	0.00003487270003888	0.0000354026143744384	0.0000453149989776964	0.0000518348359904361	0.0000286105399078317
ko04961; Endocrine and other factor-regulated calcium reabsorption	0.0000338662996154436	0.0000312921022804048	0.0000367826727930681	0.000032842725608041	0.0000353641458338476	0.0000332329653610655	0.0000363215187707385	0.0000354555620025143	0.0000349274142683768	0.0000354697984764154	0.0000453485855874899	0.0000519494544891003	0.0000288403298639849
ko04962; Vasopressin-regulated water reabsorption	0.0000178229098476294	0.0000212713892955964	0.0000169561014518015	0.0000194601598215701	0.0000193724426993733	0.0000179972364408536	0.0000198326399313257	0.0000202400715104618	0.0000202351702765477	0.0000201867039491006	0.0000146447393735558	0.0000235560004643374	0.0000199380636850386
ko04964; Proximal tubule bicarbonate reclamation	0.0000796698713669204	0.0000693510339663666	0.0000745109756818849	0.0000544140567076872	0.0000762737948122913	0.0000524564970233948	0.0000633529243954525	0.0000572914236549165	0.0000551902788342693	0.0000571873316930525	0.0000659202706242714	0.0000920002674968498	0.0000832040239726882
ko04970; Salivary secretion	0.0000338558617052207	0.0000312795799407894	0.0000367618445431481	0.0000327782255498284	0.0000352326656881197	0.000033124200493092	0.0000362531615011418	0.0000353820330388408	0.00003487270003888	0.0000354026143744384	0.0000453149989776964	0.0000518348359904361	0.0000286105399078317
ko04971; Gastric acid secretion	0.0000338558617052207	0.0000312795799407894	0.0000367618445431481	0.0000327782255498284	0.0000352326656881197	0.000033124200493092	0.0000362531615011418	0.0000353820330388408	0.00003487270003888	0.0000354026143744384	0.0000453149989776964	0.0000518348359904361	0.0000286105399078317
ko04972; Pancreatic secretion	0.0000338944128260747	0.0000313260168214654	0.0000368432789744607	0.0000330309065929702	0.0000357511815727132	0.0000335436718821653	0.000036512760648888	0.0000356695385522026	0.0000350896465357701	0.0000356650263104705	0.0000454480919391737	0.0000522867827078445	0.0000295264798537861
ko04973; Carbohydrate digestion and absorption	0.000800347673204292	0.000783069679077343	0.000907128293216597	0.000863498277522475	0.000855276373544	0.00083462403221142	0.000933008176112952	0.000923031196111004	0.000921294950224843	0.000924803984923267	0.00100766209622511	0.00125633375234928	0.000770198885895026
ko04974; Protein digestion and absorption	0.000864826943287185	0.000715567918666034	0.00103032599331398	0.000684874241129758	0.000932843208197902	0.000725663503745197	0.000970674689862302	0.000990098620351439	0.000977449552194085	0.000994541460163932	0.00119685760053438	0.00239957942770724	0.000444259253045497
ko04975; Fat digestion and absorption	0.000000118626633954811	0.0000000744901847367012	0.0000000430599917244303	0.0000000570952718287885	0.000000152849225941635	0.0000000850903993262016	0.0000000819448785128281	0.0000000431170628638308	0.0000000393646914870224	0.0000000369658394726024	0.0000000473719546715802	0.0000000438548847336195	0.0000000999774444309041
ko04976; Bile secretion	0.0000365699307235781	0.000033918517186654	0.0000380104892497841	0.0000348773569218815	0.0000391980113870801	0.0000394414547885513	0.0000395020118731513	0.0000385731871780172	0.0000375381321489428	0.0000376692357257116	0.0000488249907751836	0.0000546641786471219	0.0000324987380159813
ko04978; Mineral absorption	0.000334838158051831	0.000334809191329257	0.000358775884163459	0.000340111228507809	0.000347098025848601	0.00032683324236493	0.000353945870767031	0.000347112011544117	0.000344125381539891	0.000347672215559871	0.000277386548382408	0.000413962086663008	0.000341570099061065
ko05010; Alzheimers disease	0.000624530657432226	0.000518836905035849	0.000625530846363401	0.000486322020366338	0.000587378529298333	0.000488221022746411	0.000544628592875187	0.000504575637200794	0.00049261614493596	0.000504554489982992	0.000655416640304005	0.000764957508993737	0.00060939506658322
ko05012; Parkinsons disease	0.0000989721483978876	0.000102418862688295	0.000123838392341921	0.000126180362315935	0.000111570394447724	0.000119812389260653	0.000131406645630262	0.000128663500030302	0.00012847288022904	0.000128914478187407	0.0000978738681113396	0.000159334061842771	0.0000937003004303038
ko05014; Amyotrophic lateral sclerosis (ALS)	0.0000439507907021248	0.0000423380513758648	0.0000443125055897776	0.0000366917730681249	0.000041277941836014	0.000041411250385542	0.0000364161305034868	0.0000396992745060831	0.0000406639442088682	0.0000389935992895871	0.0000262155995170701	0.000039823484477043	0.0000548258075279797
ko05016; Huntingtons disease	0.000211103033537883	0.000193127733069011	0.000188387419484808	0.00016301215907557	0.000191261804890733	0.000168976628588408	0.000164133029588494	0.000160022575537793	0.000158514127691901	0.000159448585534141	0.000129385638479065	0.000162221549573569	0.0002124518067253
ko05020; Prion diseases	0.0000165764515153171	0.0000129078599350834	0.0000186513285875353	0.0000143983635825235	0.0000140385732333435	0.0000150947953848769	0.000013867024020069	0.0000137173575513171	0.0000138420446274863	0.0000135743658014247	0.0000109432396934003	0.0000104018754204686	0.0000209292257237684
ko05030; Cocaine addiction	0.0000130016351097971	0.0000138343424077119	0.0000133857010533975	0.0000149659682357937	0.0000137967412563816	0.0000148159196489358	0.0000143243780801117	0.0000140385550740003	0.0000141946163099393	0.0000139710335857172	0.0000114298118720118	0.0000100531664548635	0.0000145136716843143
ko05031; Amphetamine addiction	0.0000130016351097971	0.0000138343424077119	0.0000133857010533975	0.0000149918315524581	0.000013826170312104	0.0000148398890047876	0.0000143243780801117	0.0000141143615756818	0.0000142088549728079	0.0000140343501377422	0.0000115247276307741	0.0000100671820815726	0.0000145388761779909
ko05032; Morphine addiction	0.0000316719507248956	0.0000354176110675231	0.0000319284976155127	0.000036440419691542	0.0000342523554919004	0.0000372352407032823	0.000034508388787418	0.000035176433940884	0.0000348093436215137	0.0000348077445535698	0.0000283980016200734	0.0000244384007996474	0.0000384912379899622
ko05034; Alcoholism	0.0000132977315050326	0.000013856113739493	0.0000136586013461166	0.0000151168374518954	0.0000140704537970557	0.0000150515015959923	0.0000144793064365691	0.0000142609621967044	0.0000143042172150605	0.000014170955036937	0.0000115792794906991	0.0000102911233566923	0.0000150088309422032
ko05100; Bacterial invasion of epithelial cells	0.00175971088050547	0.00173157847271142	0.00176715033655932	0.00167464999173456	0.00166478252149479	0.00159277606097962	0.00159998281600413	0.0015703242089534	0.00156964697114623	0.00156908294454812	0.00134527180819489	0.00121659371511545	0.00203793015688608
ko05110; Vibrio cholerae infection	0.0000160332306938903	0.00000625716901047131	0.0000146036430136996	0.00000912218063851333	0.0000198970548039984	0.0000118175742316201	0.00000915938872708852	0.00000971925614641702	0.0000066381290463571	0.00000905864827705543	0.00000614655467202946	0.0000140176525626801	0.0000370507417922683
ko05111; Vibrio cholerae pathogenic cycle	0.00161777195295867	0.00144014938436709	0.00169967289304396	0.00151007363794918	0.00155613658916495	0.00150719535880711	0.0015901863520735	0.0015552900362257	0.00153966289156798	0.00155572243194702	0.00138763031820746	0.00193466255286959	0.00147430909176459
ko05120; Epithelial cell signaling in Helicobacter pylori infection	0.00276349365163676	0.00280681036624037	0.00287669043792829	0.00290763116424032	0.00281680146953008	0.00286083597855689	0.0029068159379222	0.00290896786696368	0.00290370552332654	0.00291195072440766	0.00252586846588883	0.00297531936668739	0.00270909439404331
ko05130; Pathogenic Escherichia coli infection	0.0000413795796478184	0.0000186370091373268	0.0000298825916280271	0.0000112681205565876	0.0000146811037123117	0.0000113919533544055	0.0000116694897806149	0.0000101508906127724	0.00000984613374401291	0.0000100287891157412	0.00000931561738999753	0.00000876970394494263	0.0000172814754420431
ko05131; Shigellosis	0.0000500369742750564	0.00000071343897302793	0.0000414844248433657	0.000000301850400942977	0.00000105967716414453	0.00000197871560838734	0.00000281722551953749	0.00000078015840556182	0.000000950493482714949	0.000000492954134173433	0.0000000848302935858059	0.00000178210735343628	0.00000211522836228249
ko05132; Salmonella infection	0.00175670754480858	0.00177650369215063	0.001791006493205	0.00178981085689105	0.00176391281033225	0.00174791153025282	0.00177567166502021	0.00179305509642758	0.00178597854659892	0.00179395676549208	0.00136087734969041	0.00175310681116233	0.00178372499300458
ko05133; Pertussis	0.00155134636966067	0.000999998155665768	0.0013704486895631	0.000753419462645631	0.00101616716853193	0.00081535729936877	0.000824599667299225	0.000817008260787938	0.000806495028856813	0.000816197365390204	0.000615397562658212	0.00105067249391367	0.00111427330968475
ko05134; Legionellosis	0.0024801570751116	0.00245974137742363	0.00245876819543353	0.00242239158543435	0.00247845650594404	0.00241385458711184	0.00245339108260872	0.00242478210874218	0.00241365922084115	0.00242348633048458	0.0026682130039366	0.0025630852887485	0.00250099887321431
ko05140; Leishmaniasis	0.00000000773976210444935	0.0000000102081938496849	0.00000000241040652852274	0.00000000567265433343325	0.0000000115263318496143	0.0000000226562612983811	0.0000000132051000482499	0.00000000522558390652684	0.00000000817930365319855	0.00000000272788240404627	0.00000000545237161349637	0.0000000085635069633936	0.00000000868713062912741
ko05142; Chagas disease (American trypanosomiasis)	0.0000390563432556796	0.0000212225062512932	0.0000605557768059828	0.0000364305415341587	0.0000403292666582277	0.0000393128991792996	0.0000640537455239041	0.0000486278371548464	0.0000486804564129783	0.0000476841068851115	0.000424520062161007	0.000130501308112267	0.0000238080771208059
ko05143; African trypanosomiasis	0.000590002136365924	0.000565548228276707	0.000591497486033926	0.000549699138030848	0.00057979777298174	0.00052351470349492	0.000556236407286859	0.000518616392670566	0.000515003767033863	0.00051857449764426	0.000842643987969804	0.000467806056816092	0.000691526784494726
ko05145; Toxoplasmosis	0.000000199408293160978	0.000000120740280081435	0.000000115352316696675	0.0000000763531560127443	0.000000133020976971607	0.000000236016684166284	0.000000270206571536153	0.0000000445644019498897	0.0000000602736344535262	0.0000000316763987980025	0.00000516766545314655	0.0000000933528263777441	0.000000146156655159068
ko05146; Amoebiasis	0.000649965711310692	0.000662979309036942	0.000697784992175958	0.00060317126017893	0.000637039862169127	0.000581347566569764	0.000618490746818819	0.000609539804010625	0.000604278893605165	0.000612406678832345	0.000588102461520486	0.000687927895087046	0.000744478789988399
ko05150; Staphylococcus aureus infection	0.00147774161796473	0.00153039076877508	0.00142176622195622	0.00163762980707433	0.00154690302747464	0.0015713566482218	0.00156761866414697	0.00154947523008366	0.00156622868297933	0.00154163327244317	0.00134115375689106	0.00125526815985986	0.00154685040498365
ko05152; Tuberculosis	0.00174216644881128	0.00170882070217434	0.00174603664262199	0.00176118249603862	0.00176436832573205	0.00178746123937543	0.00177506406518201	0.00175212868294623	0.00175426838719532	0.00174914801212701	0.00183907765255414	0.00175924170549594	0.0017192520052642
ko05160; Hepatitis C	0.0000000160892758954304	0.00000000627917345694364	0.0000000129499956386085	0.0000000971977249236082	0.000000109911747630051	0.0000000858872145990354	0.0000000112344090342268	0.000000258705951814804	0.0000000552018387160916	0.000000216081204057058	0.000000322841366733778	0.0000000585845056585215	0.000000118959187346784
ko05162; Measles	0.0000000160892758954304	0.00000000627917345694364	0.0000000129499956386085	0.0000000971977249236082	0.000000109911747630051	0.0000000858872145990354	0.0000000112344090342268	0.000000258705951814804	0.0000000552018387160916	0.000000216081204057058	0.000000322841366733778	0.0000000585845056585215	0.000000118959187346784
ko05164; Influenza A	0.0000321128366132672	0.0000281271476143045	0.0000349011445264111	0.000031164996704579	0.0000319555933763549	0.0000298979768878046	0.0000319271827222358	0.000031934215281624	0.0000308358590619748	0.0000320705857010309	0.0000241802571566514	0.0000381578610820138	0.0000418760881428878
ko05166; HTLV-I infection	0	0	0	0.000000223223069022684	0.000000253998519293784	0.0000002068765288363	0	0.000000654276486529914	0.000000122892128088313	0.000000546477284655424	0.00000081920610741582	0.000000120967130739035	0.000000217536849765353
ko05168; Herpes simplex infection	0.000000134230943712317	0.000000107893741657674	0.0000000689763312268738	0.000000288302302319989	0.000000367919947355617	0.000000354219488341338	0.000000162214957919961	0.00000063837647116581	0.000000149239927495051	0.000000534141580393519	0.000000791978809983065	0.000000207761708754971	0.000000360791895985074
ko05169; Epstein-Barr virus infection	0	0	0	0.000000822629290386459	0.000000936044032548552	0.000000762388461279173	0	0.00000241125935852856	0.000000452886274550313	0.0000020139983365162	0.00000301896637195346	0.000000445792208464913	0.000000801674240654727
ko05200; Pathways in cancer	0.000275456293790819	0.000273267241437482	0.000277989032125283	0.000267621709900421	0.000272121465309818	0.000261923345968435	0.00027316181760871	0.000276886406649539	0.000275148469611333	0.000276858169647952	0.000240331923508476	0.000313590972708564	0.000288552914061175
ko05202; Transcriptional misregulation in cancer	0.00000000204130232935268	0.00000000201151186574311	0.0000000015593308104164	0.00000000463085520860043	0.00000000526930469685857	0.0000000128752183449471	0.000000013229007523466	0.000000000756915582633928	0	0.000000000790256834891344	0	0.00000000501902666158023	0
ko05203; Viral carcinogenesis	0.000219390973379887	0.000218280953834438	0.000226190584928447	0.000237939289101742	0.000228438362537932	0.000234951659378993	0.000238652382943047	0.000238488616373139	0.000237115769866549	0.000237939347212147	0.000257094020428254	0.000239875235371424	0.000208226490084264
ko05204; Chemical carcinogenesis	0.0000509245816010865	0.000039782843213192	0.0000470346974120608	0.0000393820042435155	0.0000392589241285879	0.0000460216515420159	0.0000423577245112944	0.0000369207526388003	0.0000384245083695958	0.0000356282349284914	0.0000416910070284421	0.0000307873712405882	0.0000448396159110431
ko05210; Colorectal cancer	0.000000118141667816887	0.000000101614568200731	0.0000000560263355882653	0.0000000720854537872171	0.000000122580077100393	0.000000158028875150017	0.000000150980548885734	0.0000000308203115037144	0.0000000285138871470491	0.0000000266870528857617	0.0000000323492860629091	0.0000000846793805859452	0.00000012584539010026
ko05211; Renal cell carcinoma	0.0000386574947952899	0.0000306016562389454	0.0000335396200836275	0.0000200763109000589	0.0000276076738231135	0.0000172047425771666	0.0000236558624449444	0.000027814842295627	0.0000263856351085735	0.0000272787694861022	0.0000535104892409569	0.0000488596653638779	0.0000641710442505717
ko05212; Pancreatic cancer	0	0	0	0.0000000839779214455881	0.0000000955558392505637	0.0000000778282502951576	0	0.000000246142926132428	0.0000000462327909210529	0.000000205588188906801	0.000000308190486034939	0.0000000455085948203164	0.0000000818387300250723
ko05215; Prostate cancer	0.000229376978499389	0.000238159127429103	0.000238124853300738	0.000241923038468302	0.000240499809928212	0.000239106219355318	0.000244158991932381	0.000242357368805695	0.000242180805454713	0.000242955323546155	0.000181288523493528	0.000258590077545398	0.000218380971404293
ko05219; Bladder cancer	0.0000768000789340849	0.0000757550283880213	0.0000760038641975683	0.0000751261146915245	0.000072245784189342	0.0000728734045476864	0.0000712290834241357	0.0000699062878660535	0.0000704476534809216	0.0000697233053836821	0.0000581498640487628	0.0000498298431209919	0.0000885330649861345
ko05220; Chronic myeloid leukemia	0.00000410983843771137	0.00000311785742194714	0.00000300065378530336	0.00000218961341447319	0.00000328381928630287	0.00000232059769632102	0.00000254965026529335	0.00000220127274267524	0.00000205649471677353	0.00000221036181760531	0.00000224777541312425	0.00000404378361953051	0.00000287914737453346
ko05222; Small cell lung cancer	0.00000394618740051709	0.00000480335995847328	0.000004040031505215	0.00000502392729102177	0.00000429627823354767	0.00000503759414551001	0.0000047378343049646	0.00000469897191456519	0.0000047837659326037	0.00000468275442945497	0.00000377241545935263	0.00000328744269268939	0.00000429480829815377
ko05322; Systemic lupus erythematosus	0.0000422303424341366	0.0000349003737204171	0.0000368879031717076	0.0000102126093855794	0.0000314166185564746	0.00000833430551644999	0.0000124416050034942	0.00000677976489234877	0.00000481165113026275	0.00000714047353587147	0.0000101198087398182	0.0000101553747259668	0.0000650226596881667
ko05340; Primary immunodeficiency	0.000496085459880761	0.000533420313313255	0.000538413904684289	0.000588897857123809	0.000536986536009912	0.000577078667873153	0.000592587201341251	0.000595578586258149	0.00060121350191049	0.000595309629333827	0.000626883536091642	0.000610263757143309	0.000469343237643421
ko05410; Hypertrophic cardiomyopathy (HCM)	0.00000426706209221036	0.00000840451055178951	0.00000617981460130664	0.00000700066639282261	0.0000067555667096403	0.00000574930529538356	0.00000796068129417865	0.00000967952107315594	0.00000987693614296915	0.00000962514711237827	0.00000489683723917869	0.0000163273253462707	0.00000607030677705045
ko05412; Arrhythmogenic right ventricular cardiomyopathy (ARVC)	0	0	0	0	0	0	0	0.000000000625196428429721	0	0.000000000652735604936267	0	0	0
ko05414; Dilated cardiomyopathy	0	0	0	0	0	0	0	0.000000000625196428429721	0	0.000000000652735604936267	0	0	0
ko05416; Viral myocarditis	0.000000118141667816887	0.000000101614568200731	0.0000000560263355882653	0.0000000720854537872171	0.000000122580077100393	0.000000158028875150017	0.000000150980548885734	0.0000000308203115037144	0.0000000285138871470491	0.0000000266870528857617	0.0000000323492860629091	0.0000000846793805859452	0.00000012584539010026
