# Supplementary material for: Neuroprotective Effects of Oligosaccharides From Periplaneta Americana on Parkinson’s Disease Models In Vitro and In Vivo
Source: Front Pharmacol. 2022 Jul 18;13:936818. doi: 10.3389/fphar.2022.936818 (PMC9340460; doi:10.3389/fphar.2022.936818)
Supplement: Supplementary file 2 [file DataSheet1.zip › 16S rRNA/06.FunctionPrediction/02.Core_files/abundance_table_v1.txt]

C_1	C_2	C_3	H_1	H_2	H_3	H_4	L_1	L_2	L_3	N_1	N_2	N_3
ko00010	0.896821378290726	0.891714725054354	0.908049006363957	0.91952399411977	0.899362305309076	0.919084210424915	0.920625579671496	0.921965949563754	0.924491407946592	0.921702913378346	0.932533575457706	0.940822036141697	0.868823970050298
ko00020	0.41010024009164	0.401607112605213	0.416337083401319	0.400002709428925	0.409226731094785	0.408538551799637	0.41096169280025	0.412768864879118	0.412095973471668	0.412211772983602	0.385969001243057	0.470734707222113	0.385268769146106
ko00030	0.774449010823655	0.787215641712869	0.768143655083087	0.797170544456098	0.771525687972037	0.80150963026109	0.789135702197178	0.794011753107795	0.799124023329011	0.793063613363554	0.890420959446873	0.74936882033607	0.746177509510661
ko00040	0.998369542419758	1.04558206582242	1.00600108586463	1.06460804253236	1.00447960479011	1.0542108094732	1.03592653751362	1.04785296016389	1.05428765705703	1.04954127530569	0.986701929619763	0.936873889162124	0.998618633682271
ko00051	1.94175289277508	1.86796653258013	1.93763388400279	1.82084743948314	1.91887334493965	1.83140825757552	1.86869485425005	1.87114370960564	1.86598924679958	1.87483049312895	1.60424502093645	2.11944839850077	1.85730115344549
ko00052	1.06742893101136	1.05704052991621	1.08077439011892	1.08517846435259	1.10626177842489	1.09533453799322	1.11863782637795	1.10768710520526	1.11004561595577	1.10874827819167	1.20859532675591	1.25529321736212	0.933667768542191
ko00053	0.115960134004892	0.114417789854985	0.114404548078038	0.114447916433535	0.111158636388222	0.112591048062142	0.114582570827706	0.115381239995526	0.116150069039449	0.115003016033787	0.117795993626223	0.115426462280209	0.116963744338035
ko00061	0.595393558623748	0.579851482365549	0.594170642392447	0.568804054390539	0.597719303557075	0.577213247073012	0.591178874737287	0.580705373337643	0.581442414413137	0.579788379490481	0.689663205647776	0.657744168911821	0.565157245049805
ko00062	0.000705434119898389	0.000842870400477211	0.000755069464234148	0.000974993100617744	0.000778881690020353	0.000970870787505529	0.000930747416897446	0.000907747915628353	0.000934221689637017	0.000900657701374753	0.00223526894766077	0.000627041346746025	0.000922635652074119
ko00071	0.172217242157052	0.159006183794802	0.163999222003251	0.154194903786347	0.16441212623643	0.162556530107197	0.159909486168215	0.154562373595028	0.154978036659465	0.153470139861358	0.189223754932381	0.166761791616717	0.159566249252774
ko00072	0.0283653459539393	0.0315468759436617	0.0273981945907593	0.0317333146511793	0.0285199194504226	0.031842237923764	0.0300100344766236	0.0302135145700513	0.0306727241081245	0.0300662555567709	0.027487608148502	0.0218967569252776	0.0293588831862911
ko00100	0.000266953745760269	0.000298368135130328	0.000102610989125015	0.000153162840861819	0.000332180612240278	0.000617796918000123	0.000326878612596107	0.000172062355969277	0.00025706958144613	0.000092360421390471	0.000169064571194921	0.000245167122043552	0.000316567329614999
ko00120	0.0400832666721788	0.0514573730411945	0.0404401307858743	0.0505295455088214	0.0446735266230024	0.0492687265691127	0.0483243706179698	0.0518529307932373	0.0530073824173321	0.0517885395687226	0.0543619533615698	0.0425170171043863	0.0411164683915523
ko00121	0.0388675474378623	0.0500890951931367	0.0393885164560348	0.0492456891543152	0.0435614062112357	0.0479591172033841	0.0472057341183853	0.0506802533608732	0.0518132036855671	0.0506207696283621	0.053356355547831	0.0420688963279632	0.0398233383594547
ko00130	0.299088908251817	0.255093351293371	0.314010726111135	0.257222408345842	0.29120492369686	0.266069297957023	0.286551389046012	0.279558616992927	0.274913762188259	0.278686401251471	0.272815176219838	0.412647381496643	0.271039982048561
ko00140	0.0465765934665644	0.0401911527899114	0.0343486970718517	0.0254612402103089	0.0416145535058762	0.0356685117012346	0.0294930609813128	0.0309105751822874	0.0315469749983618	0.0305829240931494	0.0202943120670388	0.048711526646099	0.0256930143861379
ko00190	1.44897709671916	1.41011806774921	1.47631285657785	1.43897733260433	1.44394134070677	1.45077491889612	1.44831443930417	1.44515261049063	1.44053243717847	1.4457722492536	1.30177049350961	1.50701110197073	1.4497269413272
ko00195	0.353216747445197	0.357569068766623	0.372054518883428	0.387251851397613	0.362196254131418	0.383858219591355	0.383991249367394	0.387633371180039	0.389363645366908	0.388443506204776	0.379334007054105	0.377045634754157	0.364135013976463
ko00196	0.0000110932943418948	0.00000693587586059124	0.0000508722803361721	0.000123302982647495	0.000175886524276733	0.000134798931805547	0.0000399033753620286	0.000283145851763963	0.0000773059344768091	0.000240737572497976	0.00031710005827069	0.000120515893269609	0.000281405086187448
ko00230	3.70979487596959	3.72972134227866	3.80096835684578	3.82966508314303	3.76658648570728	3.80079226709384	3.85766301214851	3.84188912523302	3.84109955992672	3.84278538559312	4.02807076425562	3.96872488178895	3.68395421187771
ko00232	0.00188737794571325	0.001937400282067	0.00179994147231178	0.00194538488060456	0.00170234960034072	0.00204745659113064	0.00187483699613435	0.00185450077748226	0.00190026273354453	0.00183364110488662	0.00148537202893018	0.00128984893977849	0.00168755304692034
ko00240	2.6750948549355	2.61631051868267	2.73862262810999	2.68614245795509	2.68620875345611	2.65544416873777	2.72671274464428	2.70934429939851	2.69502864257974	2.71141508251427	2.88157197020149	2.90114062204081	2.72059155626949
ko00250	1.34304112488985	1.34035732414628	1.35218136753059	1.35002479353961	1.34442416989527	1.34890209161319	1.35625478148203	1.37150840974632	1.36774525496752	1.37272577394632	1.38316581859812	1.41015686642825	1.35011244654871
ko00253	0.0282333042595677	0.0317908466203123	0.0283046973253178	0.0334787989492215	0.0295318225098096	0.0329916701312866	0.0313047544497863	0.0320160516801962	0.0324492274111686	0.0319514408944521	0.0270603620467318	0.0226650310478885	0.0295735410416525
ko00260	1.06366959703933	1.03656204953135	1.05872818047193	1.0190631118521	1.04404482413738	1.02475345709267	1.04191824496184	1.04099813613982	1.0386492444098	1.04064308565792	1.0640335534119	1.15757032068907	1.03347781874779
ko00270	1.312810038515	1.35106524523173	1.30191404166609	1.32913580003264	1.322293799051	1.31440662602209	1.3271494791356	1.32554255159252	1.32666998671987	1.32516254058501	1.40330831451629	1.31761758467934	1.30563553227528
ko00280	0.282258507862111	0.282383288419263	0.258084852521372	0.244265931580626	0.272038143953633	0.252866405491597	0.251369475254171	0.248588473459746	0.248231663701162	0.247212764707508	0.223872145412565	0.277074836711157	0.281283008903825
ko00281	0.109289668182309	0.10950668870329	0.102576186613289	0.104696898729881	0.105817665798171	0.113656675238211	0.106477944223444	0.104016954861298	0.105788410753592	0.102775643910078	0.0850486399699217	0.101522846287676	0.100901672122974
ko00290	0.534214864187488	0.563562260182375	0.520743142422871	0.551777006883799	0.530262534762121	0.555405669888336	0.532467639843247	0.545144010302996	0.548417885336525	0.544611157469751	0.603827424961722	0.454636970941075	0.543485688653077
ko00300	1.03836588535597	1.05676737377944	1.04173875491312	1.04938633461983	1.04935151387859	1.04432367023059	1.05324971118446	1.05151191767424	1.05096955315138	1.05110091120281	1.16292907820089	1.06721524374874	1.04572160072251
ko00310	0.245502019598347	0.232054796786462	0.23707067807819	0.209434396884698	0.232783983247023	0.219711412480452	0.219556071112122	0.22475958396237	0.225925592314612	0.224110838698947	0.175904361612182	0.277793915674171	0.226451526494623
ko00311	0.0534378417440287	0.0432671948329734	0.0441748333897793	0.0344772350942466	0.0467358233682106	0.0367253635850056	0.0369239076522284	0.0327366800774974	0.0320072269417489	0.0325896462816843	0.040897061115148	0.0384378399279768	0.049735162755288
ko00312	0.102388668926862	0.101182387745687	0.0897931992944023	0.0847375720166242	0.0937860054210511	0.0839427077135939	0.0817420013043144	0.0793415685063886	0.0787727846254732	0.0794489155674929	0.0678853064661584	0.0677796556796549	0.111765864149694
ko00330	1.60420537978635	1.56928452038658	1.56567521156714	1.54404912864892	1.54816519728811	1.54410452103474	1.53060713226787	1.54498435926184	1.53819411948316	1.54552337327568	1.5465631664673	1.49546039511407	1.6587688433097
ko00331	0.000112169201832026	0.0000258274730631904	0.000113229863911165	0.0000185974020185886	0.0000506230840268606	0.0000304880088742061	0.0000281010401535193	0.0000151332030071915	0.0000144259814514538	0.00001295447600875	0.0000186958995474196	0.00002054401539285	0.000127662856283438
ko00340	0.975960234902037	0.977808088085724	0.943292853034988	0.952417937705105	0.96501104730285	0.967723788031944	0.945232429757941	0.951429372692944	0.951938977556838	0.951831921066061	0.909989660497146	0.921659571538619	0.929293921287677
ko00350	0.46593112684895	0.463914039167046	0.454232158662349	0.460955980127635	0.456253402162757	0.461451675262447	0.455857838836539	0.455079122281512	0.455525446425112	0.454711849058566	0.451318271138979	0.428942039506917	0.475042178768634
ko00351	0.00494748355027949	0.00547655858560836	0.00435806253090304	0.00484651279065243	0.00489520229387532	0.00520724434441453	0.00473723033773347	0.00457897881905288	0.00464614253193143	0.00449164806893891	0.00395261673434795	0.0034794217075395	0.0054212519570785
ko00360	0.350935498048371	0.352911905046222	0.324174159119406	0.323008589990263	0.338437309601751	0.32657576354679	0.317618074957603	0.315204372554912	0.31431966086087	0.314258532282588	0.299662104018431	0.287696922731327	0.364195292328751
ko00361	0.0413704102557465	0.043578506765912	0.038422426675794	0.0410058023262365	0.0404332798751109	0.0433700148925348	0.0408817238649718	0.0410136480684024	0.0418013408796035	0.0406739899425015	0.0533701747130868	0.0362139716091008	0.0389623552980992
ko00362	0.425932312005213	0.453191979497271	0.408856837099733	0.441741976605201	0.423056095736916	0.446146259553484	0.426301833350823	0.432657219565505	0.43655863545724	0.431913935979608	0.411132486309224	0.360866118924514	0.431374875385885
ko00363	0.173158233669845	0.175928651519976	0.166518001657921	0.167717213054173	0.170315044954853	0.174398600590545	0.1681332667107	0.171270841008151	0.173134298846316	0.170585283509348	0.15599685158892	0.170392373306399	0.164462679503206
ko00364	0.00515561434912359	0.00341170420298453	0.00346378152359674	0.00221005545807481	0.00352084138793829	0.00335505892734445	0.00256896067600745	0.00205802161000391	0.00210421898455899	0.0019594365353005	0.00194759364517742	0.00241823416719868	0.00306641621510388
ko00380	0.0503578972640827	0.0452636415695027	0.0466545063089829	0.0438114445038668	0.0459353984973649	0.0485413425212261	0.0430941338430762	0.041693096572367	0.0423502582433484	0.0410033217269475	0.0357806594380138	0.0335724806005535	0.0531507170520387
ko00400	1.26625799117912	1.26770669903289	1.26429412206146	1.26697429606804	1.25668650490276	1.26467513383114	1.26306962429054	1.2655905310883	1.26532229895985	1.26626615227463	1.39794889374417	1.23640588406399	1.28637717557862
ko00401	0.0771974104433409	0.0788161801324353	0.0785165824288666	0.0784845465183671	0.0775145681708405	0.0778081950792469	0.078386575308826	0.0783804155249702	0.0783142827161256	0.0783780209975936	0.0901776507200984	0.0779524577971257	0.0802523438284088
ko00410	0.0976954930152227	0.0984357258411684	0.0992725031989947	0.0991479020258582	0.0965542854517611	0.0994543705714575	0.0985335792137369	0.0992260443107493	0.0993520200094696	0.0990489713348464	0.0824284441165773	0.0954242358433018	0.102709264485528
ko00430	0.0684905278751649	0.0640207939573799	0.0667416147574242	0.0624553903306999	0.0669127878123973	0.0650938792440369	0.0653392447899902	0.0647390427494761	0.0648251736116694	0.0643588381382249	0.0667324186206519	0.0764013119013301	0.0648332993635376
ko00440	0.0677717579955336	0.0801792313580294	0.0621842464888118	0.0694937302949819	0.0714119712106138	0.0677577124220865	0.0686776390956456	0.0690181590056852	0.0695831138692957	0.0687932774976455	0.0701485476092396	0.0645439668726869	0.0730124951532101
ko00450	0.604057013656686	0.630209645297305	0.608805746116468	0.642274073096889	0.606603738645319	0.637408365745377	0.625978579041275	0.631379304568816	0.634927958758382	0.6312485941855	0.644695678923649	0.561412427880923	0.610966726210134
ko00460	0.275159850170407	0.265730125959009	0.272466338394525	0.260243576712591	0.273991527915911	0.269626775804194	0.268097563788313	0.270476748097342	0.27092916004032	0.270785243200874	0.246202831248521	0.315301257879712	0.231534258145228
ko00471	0.195654009312776	0.190780144073109	0.195975472392255	0.192384813551174	0.196162506177742	0.192429166314858	0.196618400556907	0.194221640676776	0.193769504628107	0.194108657474848	0.227430124156838	0.208568510486163	0.194075236343507
ko00472	0.00172238758461485	0.00195842215414987	0.00182367841407453	0.00216573008527662	0.00187265998878482	0.00215762687080269	0.00204283670838419	0.00204151490894217	0.00208185719902196	0.00202774561957779	0.00171868687764777	0.00139464071212591	0.00202640055664213
ko00473	0.424008475979152	0.438683873842517	0.433880589137005	0.461214148576681	0.434268089991364	0.45258989041196	0.455743910694396	0.453184278477526	0.45568346301192	0.453543462345317	0.54878776601152	0.416450711409637	0.433654997690531
ko00480	0.44800014268088	0.431424517523852	0.442815013894273	0.4286364993019	0.440062593711498	0.431458420472352	0.440075108244843	0.432825101507853	0.434111033612117	0.431697165101698	0.511175061517609	0.467186118324977	0.423827519713672
ko00500	3.31891333856944	3.25988688880074	3.36094330779494	3.12418729965251	3.28365081734633	3.07704924591308	3.18508201951526	3.12041969720952	3.10524849046274	3.12863956460308	3.26033448866771	3.31578195432888	3.49904387528132
ko00510	0.173163981172567	0.182020662411819	0.18437825198836	0.188432800867637	0.180917937471959	0.188876733754263	0.189442649082492	0.19626987746135	0.196451005073732	0.196306096325633	0.180466852836985	0.208675473022888	0.174655574040974
ko00511	0.713965560312917	0.624071266511544	0.691804546028518	0.626849750469226	0.738452442805946	0.660094720343928	0.694300390463372	0.656571599308931	0.650445980421506	0.658020182500956	0.732471134619507	0.948404633631646	0.495815639795754
ko00513	0.00000986456684893256	0.000025083582130328	0.000191715180957556	0.00030723965087961	0.000492208027476505	0.00037329189736831	0.000148188723667314	0.000617539798437844	0.000209365949738961	0.000533566387393772	0.000627748427271363	0.000364805369481074	0.000788392192744875
ko00520	2.76894068058856	2.71542380932072	2.74544563148762	2.62257219220306	2.7649963156961	2.64547237201336	2.67795081024158	2.67276182826841	2.66766512388799	2.67629544647786	2.6233603174874	2.94246760029328	2.66450878462393
ko00521	0.259164357189993	0.248809923908293	0.266582204298844	0.253116945173815	0.263001238601532	0.258899076178132	0.265021200869304	0.267077713068419	0.266563311209583	0.267248447568919	0.275173974309623	0.326687280660062	0.237310744843675
ko00522	0.0154880731237713	0.011139332293346	0.00911255436952997	0.00648885568433369	0.0146569180955497	0.0113269242119949	0.0094110054080333	0.00543327873207796	0.00598396259749216	0.00443557834871164	0.00714469667620478	0.00630842804366609	0.0168510444002783
ko00523	0.173622493592579	0.169018584664976	0.179240629931758	0.173048575603478	0.17742369446367	0.176559661524128	0.178324927161742	0.180073870682889	0.179641010301405	0.180411181968989	0.172694418186302	0.209172176436936	0.165510902549472
ko00524	0.0316999206510916	0.0312406663196498	0.0300138087301957	0.0299474879683537	0.0311879275805652	0.0307793114238603	0.0305857742093764	0.0313114049993976	0.0315633098983716	0.0312861944574466	0.0367379669979899	0.0341636415645724	0.0271550546605811
ko00531	0.188654218791863	0.124529226515225	0.134303191420978	0.0880870225324293	0.163267034033484	0.119107316551905	0.110371919013998	0.106541392948611	0.104282481336227	0.106843423806395	0.0733303434293287	0.201616016528453	0.0721603294494267
ko00532	0.0396896224447264	0.0429174405030034	0.0412525279164526	0.0437641600759522	0.0423471953446272	0.0440388041993191	0.0439573799441827	0.045647455321775	0.045824626140561	0.0456940118332324	0.0381273021900568	0.0483749274030932	0.0364561808931719
ko00540	0.34992554667222	0.26912844698252	0.391845172043275	0.287490663871374	0.352481570624564	0.307011465686577	0.349369053493273	0.345527371817883	0.337751197392077	0.34615769655006	0.213888635787928	0.661928105075114	0.237972187166131
ko00550	1.87835748422036	1.86504400708083	1.91755047417787	1.89204306505833	1.89286707693125	1.86863792166035	1.91209826601249	1.88636099143253	1.88532993949058	1.8873301468016	2.05054557039929	1.96239055147647	1.91136517832454
ko00561	0.492418588057976	0.496054848137585	0.467877430110331	0.48186478620408	0.491652805204662	0.476328291379667	0.477579926075312	0.46845126031596	0.470164632806507	0.466888982451963	0.454258027876489	0.425200112668429	0.509006542051755
ko00562	0.193228557841641	0.190923339696574	0.189463852846574	0.188706837471685	0.190585602245809	0.190818969537973	0.191920897256248	0.196389660255447	0.197584820665035	0.196013411766124	0.179399197335142	0.213986102680747	0.175446165715783
ko00563	0.000000403744403129496	0.000000522060154291934	0.000000139915498184804	0.000000344030113906692	0.000000635489432169997	0.00000128777099910116	0.000000589557188890927	0.00000025143791195188	0.000000393561207859953	0.000000131256729916013	0.000000262350120637403	0.00000048908629580418	0.000000417996022825539
ko00564	0.973823866093654	0.988873301480107	0.98551597177631	1.03858085498371	0.989052069816983	1.03244818373434	1.02033440920336	1.02283179091603	1.02803925747573	1.02259153230103	0.953958903816338	0.93858037274373	0.959031453193513
ko00565	0.0126223461515808	0.0138663628868052	0.0109740963133124	0.0114856669899794	0.0127657872931348	0.0122007757413874	0.011431401383351	0.0115622476008208	0.0118443973729187	0.0114334553042251	0.00883708001036769	0.010147709531843	0.0128489918833437
ko00590	0.0231691774537515	0.0214349774938827	0.0280766163545369	0.0262304695511465	0.0255003640645064	0.0241799804727143	0.0294405265636666	0.0273719304595398	0.0269036458579127	0.0274046457931826	0.0193043587948958	0.0429389003950195	0.020264660214853
ko00591	0.10673225787719	0.102983149939668	0.100406121133956	0.0961660108530783	0.102002218861894	0.100454283112504	0.0978644031837135	0.0994644522366514	0.100077399763703	0.0992450613039157	0.0971154853477515	0.105981441879738	0.0965897092697364
ko00592	0.00527181547951262	0.00691179758322327	0.00528762284388818	0.00618718082275681	0.00521481820548565	0.00618573457681752	0.00596161057618775	0.00691906885006977	0.00718971720109435	0.00684351666227104	0.00481642141994969	0.00594595361096675	0.0054688562240087
ko00600	0.341814626072246	0.316185588929597	0.310050050443929	0.286092116085772	0.336520378093387	0.311250043814103	0.302000189044745	0.303356168842545	0.303856590548416	0.303968433527	0.304818250914514	0.374188123378786	0.257785779033017
ko00601	0.0179344614211757	0.00894254121408379	0.012392835779785	0.00708856802779335	0.0120459083163376	0.0101447653450405	0.00731598063264921	0.00778641836834402	0.00742795883973692	0.00792721534405923	0.00595063630005856	0.00923585655740108	0.0149406167065949
ko00603	0.102962057085089	0.0947916144483956	0.0937747340097257	0.0866954326162106	0.101374628100659	0.0920707488556296	0.0905027804183891	0.0892336324550586	0.0889942930725729	0.0895106526213433	0.091524054652399	0.104534889925526	0.0855867489613078
ko00604	0.0349273517732426	0.0244301346162227	0.0261943315183822	0.0165147581701848	0.0310559583872141	0.0223013448784518	0.0207250143945951	0.0193010209185149	0.0188018650519297	0.0193729481737138	0.0178496767746697	0.0379589419141768	0.0165141158983033
ko00620	1.0868493152481	1.08669956212356	1.07264671570318	1.07365402624716	1.07911619648901	1.08542695781545	1.07129976269152	1.08219685114048	1.08445158103395	1.08148977010795	0.95308297728529	1.0955035849471	1.05347630791723
ko00621	0.0324733688444066	0.0312036902431354	0.0298778057410598	0.0298545721752929	0.0300680862555719	0.0295384651669646	0.0285936927662273	0.0277667710976433	0.0277297880953774	0.0276932683113366	0.03078623504084	0.0203901593982244	0.0376156522607228
ko00622	0.0325795028887611	0.0318772862985573	0.0304350098578915	0.0307847442268531	0.0304745272212652	0.0305169747085914	0.0295092306721229	0.0287710910306178	0.0288287862783931	0.0286671905809004	0.031590986791593	0.0212506447670591	0.0376929702160952
ko00623	0.0529948396078221	0.0540611899110169	0.0561131025155912	0.0556203645522304	0.0542621875114774	0.0577592161520844	0.0570486254307424	0.0576565294477201	0.0580843684910728	0.0573146325582774	0.0566850570186265	0.0630542672220274	0.0513743119915794
ko00624	0.248256453254191	0.253180429230386	0.248413234565773	0.257775517404683	0.249698921690494	0.258713515497934	0.253580355411171	0.254174544236218	0.25515063091267	0.253846950822118	0.240352007868235	0.23049186687792	0.257616037818374
ko00625	0.223868360881519	0.214651627034627	0.211665682353439	0.199554627731394	0.21469108570827	0.201930296440599	0.198698851972058	0.198075414890928	0.197335591562303	0.197625845162806	0.213444036193155	0.187045726182365	0.23472096064276
ko00626	0.105865924079138	0.109184393197519	0.100923465672511	0.106023210499312	0.102982850356527	0.107730414583174	0.10273577595649	0.103303824491321	0.104209248783091	0.103033243939024	0.0964919349348948	0.0866504465669372	0.105623854757635
ko00627	0.24563843777685	0.249966878185302	0.24141787604512	0.250865073457578	0.245629160281178	0.259491979089573	0.249868149266015	0.251610620340434	0.254235313074185	0.250373079976295	0.238023369943524	0.242193438448032	0.243089564124936
ko00630	0.762989800445159	0.791406678237649	0.776237098391369	0.804573217458742	0.778710748987244	0.80940897135466	0.799388412098102	0.807639409495655	0.811161792818477	0.806363788540328	0.773523430962503	0.781890433434467	0.763195008411345
ko00633	0.0961148822247409	0.101459489488155	0.0915501231599536	0.0914830242275313	0.0949155268662501	0.08985060639061	0.0893212202731133	0.0933789633221942	0.0927240036939011	0.0928839339162879	0.0848838897374167	0.0883798971101273	0.112684259600202
ko00640	0.398039298748897	0.411659154931732	0.398060836632067	0.408892970766257	0.398933274015266	0.413358144565439	0.404674561524827	0.40939474755744	0.412223827234773	0.408608653771209	0.378290571005253	0.391716124785676	0.391964593731828
ko00642	0.0958818039339758	0.0997583501786542	0.0947876830088609	0.100979539298332	0.0962667852752386	0.10156424957782	0.0985690076670573	0.100387822333072	0.10122297686642	0.100269849046506	0.0886424894929936	0.0911061349318698	0.0998461693431151
ko00643	0.0183740907354699	0.0195335911371978	0.0166548631053769	0.0184713990921828	0.0174560957509246	0.0189544493991882	0.0176691238266263	0.0173151617093215	0.0175304733180029	0.0171534008119867	0.0152699178732892	0.0125236283197124	0.0192826616830053
ko00650	0.606871996573702	0.604133730922286	0.59498701219422	0.590558618000256	0.601808291349429	0.595179546630327	0.595224991012471	0.592615778806633	0.592702157283268	0.592001538068103	0.55592585264496	0.614611384763263	0.5823752322963
ko00660	0.129923667357887	0.134116336355358	0.128809287446879	0.13353611637474	0.129196913512277	0.135357073383215	0.131136958504895	0.131561736075278	0.132316898030271	0.131389178541749	0.155880732613237	0.11573222155419	0.131872669648255
ko00670	0.510677326684348	0.488197453120819	0.513578847397564	0.486408817636981	0.508001597084311	0.490430160744885	0.503818317357958	0.497197637457101	0.495273396969062	0.49755366402821	0.519917947084028	0.580673221241288	0.482732693585547
ko00680	1.53380858186314	1.58902292340817	1.50784934326792	1.54403959327834	1.54596647941286	1.53377610486864	1.50329198599206	1.53986445032519	1.52113432091395	1.53658333176195	1.42499568411333	1.38984195253534	1.65666779333469
ko00710	0.420783644080536	0.412972927125241	0.435853879941998	0.429955795697876	0.423890375112813	0.427350489636582	0.438157353974652	0.43649739549224	0.43629373110396	0.436994851785308	0.471209319529369	0.476559076440103	0.414842435196331
ko00720	0.914989279791	0.907825214202735	0.909175004248194	0.894419923403584	0.910098213414027	0.900216027709383	0.900594594500604	0.901757135845783	0.899039768357503	0.901779667501814	0.852312346513849	0.94835914931194	0.908806990894669
ko00730	0.878821658341542	0.850646534774201	0.875087052379518	0.871978759265223	0.865712374302762	0.869364522605939	0.863460787569106	0.860079770754888	0.854695604817949	0.861364030570051	0.922094775168662	0.812142105091036	0.909989849032285
ko00740	0.358740164977233	0.341278278010374	0.369467417000585	0.348750845567326	0.364095177719919	0.34929761538899	0.362802098050512	0.357117692569294	0.353860792992586	0.357110477631491	0.305535709718023	0.425000165432527	0.33767443054064
ko00750	0.304836657468531	0.269294379300228	0.298592081858265	0.263488941850544	0.286823773783933	0.270130705942893	0.277319014463975	0.276595425877688	0.273137194597242	0.276942360788759	0.326058418150252	0.340613759813553	0.287380448084891
ko00760	0.777781013217702	0.762961196169883	0.79989889424064	0.789887568702399	0.786364534589448	0.784230138821099	0.805514551905308	0.794095608515772	0.791336735562022	0.794087562934035	0.945502358504779	0.846352655412739	0.769061109451479
ko00770	0.766317806946753	0.757337360315346	0.771778326776204	0.76558679307999	0.759149210691811	0.766592656754804	0.764874624219154	0.771847283630605	0.770132884928999	0.772153431147808	0.774237050490234	0.775892755045521	0.773431539602373
ko00780	0.357783775740173	0.320583869119867	0.333911668964207	0.27681340208106	0.336948744656874	0.294097287442521	0.295324137348233	0.298398989899164	0.295185129526899	0.297994938296848	0.254590000154534	0.386494399602936	0.340326540107535
ko00785	0.0652302902933754	0.0502372951848568	0.0674076969241334	0.048775079524767	0.0627865438015367	0.0537447025869082	0.0605096624291304	0.0589355863823032	0.0583132798999278	0.0589112370123499	0.0646178495952154	0.117039273178018	0.0432495377736701
ko00790	0.496019857280345	0.465785036441484	0.498246153276498	0.464139019251717	0.490839588901009	0.47162436311431	0.482204870980262	0.477198392205459	0.47505474331154	0.477064695737191	0.498058198826102	0.555589894985904	0.476461129412371
ko00791	0.0858254382706122	0.0941993539644019	0.0846531196309645	0.09012378190733	0.0853669359876365	0.0883527503834351	0.0860840956018979	0.0872506775388417	0.087591580459063	0.0871907488889758	0.0774902858313354	0.0706712063373393	0.0940061632035637
ko00830	0.0210259060673775	0.0171358488403446	0.0263139383105323	0.0215573263042926	0.0227338136500032	0.0208925273621367	0.0255574875979345	0.0234121144214084	0.0229308515686094	0.023385483152185	0.0199832585368204	0.042075832247599	0.0176899154268211
ko00860	1.98621309633989	2.01734008976886	1.96222705009294	2.03915482009397	2.00645839239123	2.07323299726246	1.98184631334276	2.01403522818129	2.01730785553238	2.01205072520885	1.65112861839674	1.76075640449695	1.93710504306757
ko00900	0.945410357910156	0.944355993464372	0.983012957244569	0.970191104969024	0.970067761204519	0.96650621255568	0.994669988505518	0.988391045037635	0.987918202135655	0.988470347665653	1.03358689388918	1.10480910419806	0.922493435656099
ko00901	0.000199373661037107	0.000127377815448652	0.000184688168000223	0.000120874551923006	0.00013449465146451	0.000157077118270724	0.000134045905792485	0.000116915584932138	0.000118054571337685	0.000111136096725487	0.0000914563212760774	0.0000992229981221538	0.000160227871319452
ko00902	0.000286938002310345	0.000363239071221628	0.0000928869461294866	0.000178576302121697	0.00038950132032376	0.000739084133062519	0.000393631183492584	0.000194872526151075	0.000303546011285979	0.000102222153156098	0.000201571841280822	0.000284664192933953	0.000371131101124759
ko00903	0.141771194212461	0.145129440310267	0.138220455629334	0.142195007757361	0.141357928164549	0.147067850201919	0.14170990404396	0.142813119098244	0.144461837877962	0.142085610385813	0.122101807904682	0.137800114028659	0.144687686042606
ko00906	0.0437295087548487	0.0459316046837952	0.0439830790667195	0.0492101233138213	0.0464298459803961	0.0498669316559261	0.048417263458822	0.0481021294797133	0.048346348045688	0.0478478643864478	0.0429309792655903	0.0413630612316888	0.0444162453555601
ko00908	0.0931297762768629	0.0857877342771314	0.0992264258924528	0.0900995098629343	0.0952425579472645	0.0913980781894906	0.0973519083996534	0.0951613587844712	0.0946174364865996	0.0953118411295456	0.0999755313866125	0.130282785905433	0.0801729199316583
ko00909	0.000265061183242059	0.000241141694271335	0.000170044330741559	0.000202528479881403	0.00032559320949549	0.000529271946371887	0.000370419778869818	0.000126763641634531	0.000189876919221329	0.0000690872314726272	0.000114756290575898	0.000306032560847276	0.00101725197526368
ko00910	1.53702084920185	1.54432500663843	1.55289200616936	1.56159806126552	1.54206030010029	1.55743217576124	1.56110165006635	1.56529366287886	1.56392633387132	1.56499862086586	1.32429696706969	1.5858042815197	1.5167847874554
ko00920	0.364189617123456	0.377514387886054	0.365471523739076	0.375141053277604	0.36617379784349	0.377562870228254	0.369768154932487	0.375908412624294	0.378063910780651	0.375524101679396	0.345597072334159	0.355357181731031	0.362159550338392
ko00930	0.0406335352410867	0.0419616909330253	0.039644690513667	0.0408990068001909	0.040402950904716	0.0432943683787184	0.0420998096751839	0.0410899672466548	0.0417675205265466	0.040564120644117	0.0388467954045867	0.0426137302806377	0.0390451736680267
ko00940	0.20016727035623	0.193221151660486	0.198329809130919	0.188057555202004	0.199902481310023	0.197233600408278	0.194645678475764	0.197480989093957	0.198145601409765	0.197734404164734	0.186870576240923	0.233912840488857	0.163111421683059
ko00941	0.00411918584146584	0.00421530990913573	0.00437437085491828	0.00425216922934026	0.00426679162063865	0.00417281031123053	0.00432559880123837	0.00426970260440467	0.00427256251239694	0.00427831165171749	0.00325808289913994	0.00465924047231503	0.00423554088412815
ko00943	0.00179921780917821	0.00212528483491573	0.00194488587748048	0.00236412721485374	0.00195439146540407	0.00230481295350661	0.0021813546596358	0.00225039502706599	0.00228998667246107	0.00225162430236162	0.00177787498938211	0.00153019181277331	0.00211802070299016
ko00944	0.0144759070093366	0.0156523499182932	0.0139781238866475	0.0150636177812802	0.0151157645523219	0.0158456456044609	0.0148545748186927	0.0154262889316576	0.0156272389260162	0.0154530590156539	0.0122910519027017	0.0151798522879748	0.0116637088668481
ko00945	0.00634041609506302	0.00646210553641535	0.00628295077222537	0.00624533530324825	0.00643842340048516	0.00718518219595332	0.00663934578246416	0.00620309600079394	0.00646430354873012	0.00600701544608958	0.00488509087390968	0.00640921466074712	0.00690370919394023
ko00950	0.0218975704205091	0.0213594282173109	0.0216191769957061	0.0201894761784698	0.0215289350054218	0.0198938055899705	0.0208218193583418	0.0204334092999909	0.0202083403661486	0.0204212444078472	0.0252386927937483	0.0231529325017442	0.0219297009441826
ko00960	0.109616658252153	0.116727323275475	0.110490952167329	0.11714592858463	0.111069569284577	0.117219132906459	0.114982700019217	0.115991853957947	0.117132433129391	0.115653642325134	0.110370590180806	0.105197635301913	0.114157998630898
ko00965	0.000394301992456977	0.000321728649823742	0.000403006072196308	0.000352398832355122	0.000386350926341413	0.000419968739652612	0.000391054337282715	0.000360615199060126	0.000363192412624171	0.000354173763327461	0.000260225278321334	0.00047387602677092	0.000317770412785532
ko00970	3.30655953457368	3.29076986483737	3.41364550357022	3.38444306165357	3.36279664348796	3.3560447316739	3.42979903249241	3.40332973295616	3.39443375190362	3.40366125433896	3.70674349040344	3.60836536655545	3.34330883815223
ko00980	0.0185590752831678	0.0157514228745164	0.0168334368588287	0.0153689520180033	0.0161796081058498	0.0167429247842345	0.0156430512240402	0.0146811120913167	0.0148569911505994	0.0144920205768827	0.0168376964792242	0.0132120052585032	0.0168024706915655
ko00982	0.0195025793053449	0.0167027952737045	0.0178749097004532	0.0164915650330159	0.0171373185198597	0.0176219441394242	0.0166396633595495	0.0157128181699108	0.0158559198391499	0.0155565007326717	0.017658864895883	0.0139039527386771	0.0178596159473265
ko00983	0.402091583152166	0.413568688709045	0.418206476806176	0.422351447046084	0.413049801245134	0.417298507868652	0.425752999293015	0.427497281310843	0.428013031061905	0.4276933686585	0.421622854569968	0.45035315055765	0.402338803220272
ko00984	0.0150828914341589	0.0181148407755486	0.0156697485866847	0.0182276221516262	0.0168900248757445	0.0227362617112504	0.0188347788579179	0.017867030444716	0.0190492512980728	0.0170612523622936	0.014724243532322	0.0138329038636979	0.0179045275396825
ko01040	0.0883443106902166	0.0877591133077074	0.0835786612934309	0.0849298504556367	0.0862778707845357	0.0877616209105047	0.0851503356608963	0.0842032525140232	0.085128992516848	0.0836568229669491	0.094587580473312	0.0783914297331665	0.0857530851412465
ko01051	0.125757634003492	0.125726140624384	0.124013703274623	0.126415455315901	0.12979940038371	0.129928060091618	0.129736336126966	0.124860780467932	0.126012994761252	0.123743865344597	0.127399801111472	0.124943513488089	0.127580982014488
ko01053	0.101315909210682	0.0815058271423127	0.0871765336837195	0.0765888201028965	0.0923225208367283	0.0838133429944369	0.081523899724412	0.0744615282432832	0.074697655882569	0.0729004909460231	0.063321817344945	0.0754042121813516	0.0893537861787283
ko01054	0.259447981496657	0.206559464496009	0.185988245373723	0.181368161599635	0.242262478954107	0.182948640150937	0.186030851813341	0.159491421375863	0.156160231203583	0.157402542325637	0.154081972085042	0.111966104495831	0.230393342024996
ko01055	0.0537519573936572	0.0541916816012946	0.0554536320662624	0.052262823074172	0.0548963362306826	0.0523791616370094	0.0544991841317574	0.0561099307973702	0.0560425816514499	0.056172588601386	0.0558865385204633	0.0677897156854672	0.0547615188332242
ko01056	0.00296183337363747	0.00293596090803414	0.00289251213889646	0.00225821906006374	0.0027908898802836	0.0021766811883888	0.0024051213546861	0.00219596138693365	0.00215489618896426	0.00219406175062271	0.00193632032578257	0.00257064135734811	0.00365115461717866
ko01057	0.00484388831259029	0.0060245845859321	0.00525361388396497	0.00652146881486556	0.00541604372883836	0.00686695530766757	0.0062864689440821	0.00634653583262766	0.00654157547417653	0.00626542486578201	0.00553463810466309	0.00465659981135864	0.00501203275688991
ko02010	9.0760830954496	9.59161068550479	9.124029841045	9.82909985516869	9.1384201480219	9.67579541918646	9.45036625442957	9.48752106820662	9.55259204871941	9.48308829785458	10.6367757555234	7.63230498277518	9.75022080126396
ko02020	7.24355763972164	7.39456640856538	6.92385985245147	7.06723926941944	7.1189885941941	7.13371331688399	6.86170088542937	6.99652810194937	7.01576650650545	7.00074067911376	5.87529646744054	6.22987548551346	7.32624373761737
ko02030	1.45628695896989	1.57127345820524	1.47723953978242	1.54551447795046	1.47255477430512	1.50520688418253	1.46254695416704	1.47994849807693	1.47997000681211	1.48259276243444	1.22479913800238	1.13056560964574	1.7161494749981
ko02040	1.37469759213648	1.52217106240026	1.39886475327986	1.53661356116467	1.40656320408445	1.49506810716999	1.43631472781396	1.45952848490803	1.46732672857978	1.46111070255024	1.17619641583268	1.02415428982257	1.57823433084334
ko02060	0.481000420138689	0.501990875419647	0.477555416533078	0.557052083686124	0.481554649965096	0.537898450601062	0.520230078224072	0.52134352794127	0.52882491138577	0.520364683795755	0.495972800386245	0.358949051042312	0.482494487287749
ko03008	0.0737566326204301	0.0746998041341207	0.0780566292581931	0.0795008002675279	0.0769100050933334	0.0787530384796242	0.0807175413721941	0.0815364664463932	0.0800275702295499	0.0811239529243804	0.116900354609862	0.0856111592232036	0.0736794679862584
ko03010	2.03648651227661	1.96407380513218	2.07858034063206	2.02134043431557	2.0367897575519	2.00799989242381	2.05938936071943	2.04415448561242	2.03460902278304	2.04585965627704	2.21044867790346	2.22703266319485	2.07858007435322
ko03013	0.286478654689653	0.285162993049935	0.287179716698348	0.282297009706802	0.287363510775368	0.281794764488149	0.279559035474972	0.281415822979236	0.279039368023109	0.281343175987513	0.229434606219998	0.276116734568309	0.294587712974767
ko03015	0.00285500160941987	0.00188860336916432	0.00310875401446814	0.00205424394806358	0.00313233693755503	0.00250621527789202	0.00267778246090131	0.00321726822508477	0.0026454720102574	0.00308657889782731	0.00206469806991611	0.00671580562881418	0.00151094197571738
ko03018	1.31241801350477	1.23877663997504	1.31440859044831	1.2423548262685	1.31130102439654	1.26541270304166	1.28789982192553	1.27085954032543	1.26574561719074	1.27125121945831	1.33436134390599	1.47224363452711	1.19542901135934
ko03020	0.219138530948199	0.21723157424532	0.227924664544885	0.225225332491717	0.224482404850206	0.223713621123067	0.23037845791972	0.228477320549889	0.227704600208652	0.228398737769343	0.259664355741943	0.25211683678859	0.216918406559209
ko03022	0.0627705706994087	0.0716034196490666	0.0648846631054101	0.074221139854312	0.0662329697359349	0.0720116753209051	0.0694556141774341	0.0706432073509784	0.0712451636973761	0.0706673762608941	0.0572689120219243	0.0479850081101338	0.0693213310620427
ko03030	0.706609867147496	0.721659003250161	0.732170206128669	0.743261396886874	0.726557512726923	0.733177313645201	0.751087876291988	0.749719325212599	0.750135656329738	0.749902287279273	0.80724607996613	0.786053183988955	0.713671937489147
ko03040	0.00572615030136921	0.00710448900938419	0.00623441810017698	0.00788891353157414	0.00632896487133914	0.00779908034653136	0.0072837387812242	0.00759153509348424	0.00775638358192074	0.00757775532793225	0.00602814079301572	0.0050061717541454	0.00611181840622112
ko03050	0.00741492285043292	0.00720966372312261	0.00736673730052151	0.00548427060203688	0.00776334682393773	0.0065054099922474	0.00720782547005887	0.00626299585388708	0.0057961458873673	0.00591880746931801	0.0433956725825795	0.00897569823732134	0.00988632483605121
ko03060	0.755771269978983	0.72824346967668	0.763161492130136	0.743053409906614	0.75348234058046	0.745596502737086	0.755560341017718	0.752788468825472	0.751534122901694	0.753608898142577	0.743890583165661	0.816583988726089	0.744241288467316
ko03070	1.06950178776531	1.03359821694347	1.0448477621467	1.03065524402331	1.02569713463238	1.02590523735883	1.02066840139724	1.02026301492438	1.01918522277119	1.02069776951219	0.942712403918336	0.968688862327364	1.06293136869281
ko03320	0.109256196089945	0.102744419959246	0.106571678160717	0.0968746678482113	0.106668795304006	0.100470970687059	0.102975347590823	0.100696495815196	0.100588125786955	0.100330862977169	0.131599924727164	0.124107344507473	0.10217712175407
ko03410	0.579459486726934	0.594357336301033	0.593651578472424	0.603364719491776	0.59212993871041	0.599818459098112	0.604789413135031	0.604789817209938	0.605696259381893	0.604074798743868	0.627719974884379	0.609699820886449	0.58748351891249
ko03420	1.32399102310929	1.35238119088384	1.37485114493589	1.39326306320759	1.36578695868335	1.37857873175	1.4104019833446	1.40018075362342	1.40073821362625	1.40028186656476	1.59040430100977	1.46912013698363	1.32139584039155
ko03430	1.43198739541168	1.46506008042439	1.4811126994899	1.50618680897667	1.4718246751601	1.47867828780103	1.51011130444689	1.50053401339033	1.50017443314527	1.50187394117754	1.44599733718099	1.52680234573432	1.44948906849451
ko03440	1.52637436459381	1.51445058796723	1.59606548987945	1.56534958273524	1.55287295422487	1.53874385564453	1.59723655974982	1.5761461253598	1.57140301914088	1.57758465375197	1.73620748389898	1.71674524947844	1.55916548423213
ko03450	0.010720567051074	0.0125829792418131	0.0107695870650348	0.0136079299907541	0.0118245263977493	0.0139496090356127	0.0130138376671858	0.0129565850652391	0.0131483534134052	0.012794325567762	0.0104867168587488	0.00890336087507108	0.0119882332266683
ko03460	0.00143738416468509	0.00150658541852748	0.00169168647592316	0.00204580682165936	0.00191309379772169	0.00191574043136663	0.00186929254246613	0.00247896454298355	0.00192597038296932	0.00237129841241522	0.00274256125340809	0.00215380428729519	0.00161243936655903
ko04011	0.0318980378285115	0.0313398996937432	0.0300286206500005	0.0307572943593731	0.0306205388555697	0.0317000664518571	0.0299327960006465	0.0307325654088762	0.0309337124352385	0.0307267041650401	0.0269664461180154	0.0282341965661321	0.0312386694788033
ko04020	0.000398852835529943	0.000115255043801818	0.000441429452078489	0.000207000204517478	0.00021397080398017	0.000160361381817585	0.000207394753717072	0.000224518180563793	0.000177893768670403	0.000230721855487935	0.000724753751618346	0.000232673967217012	0.00105165309271982
ko04064	0.000000773976680798294	0.00000102082048380261	0.0000002410408058308	0.000000567266042983448	0.00000115263406421258	0.00000226562836720922	0.00000132051124497469	0.00000052255891492761	0.000000817931218647154	0.000000272788513989031	0.000000545237563051533	0.000000856351040022526	0.000000868713657523424
ko04070	0.0422399030597877	0.0383079304844366	0.0416071066459615	0.0381126173900436	0.042026109018489	0.0398652891496697	0.0405829151439392	0.0393121298773043	0.0391981164270253	0.0391967440768429	0.0524909167406444	0.0491830679528824	0.0372957264422271
ko04080	0.00000278638908973007	0.00000351788820932473	0.00000345690423683541	0.0000104098017852524	0.0000213907922438744	0.0000195581280236766	0.0000118983826013733	0.0000118160642666778	0.0000095683367534613	0.0000104409485279993	0.00000594672942509041	0.0000183777129807141	0.0000358336356751106
ko04110	0	0	0	0.0000130066871184908	0.0000147998961448151	0.0000120542113319922	0	0.0000381231607414011	0.00000716063718745632	0.0000318419533419383	0.0000477332113138124	0.00000704846756463513	0.0000126753594505622
ko04112	1.64500853040919	1.67843415732735	1.68134212290184	1.71387919842289	1.67668271565759	1.69028349214565	1.70001210219876	1.69980605838821	1.69689075179261	1.70175013956708	1.56870292959512	1.65313586292094	1.71161946926687
ko04113	0.0585259799453971	0.0615106253766823	0.0540309266420545	0.0489077532102375	0.0606493323843021	0.0539236905209646	0.0536675210109158	0.0536852367493864	0.0540576120892948	0.0534016743355452	0.0666417768004161	0.0730103256868107	0.0518987038077511
ko04114	0	0	0	0.00000258633444597365	0.00000294290781714516	0.0000023969379522212	0	0.00000758065777370041	0.0000014238677723484	0.00000633166155263805	0.00000949158286911856	0.00000140156323340998	0.0000025204510928445
ko04115	0.0000948997598874564	0.000105036363991678	0.0000934476527088411	0.000110807511320276	0.000103663649590052	0.000116243231744946	0.00011219294733479	0.000100071802417396	0.000101298534607396	0.0000996461203542463	0.0000816261074486227	0.0000710963147062212	0.000101398210073148
ko04122	0.520723716937361	0.511843597498583	0.500229180892809	0.512588115931496	0.507065083866893	0.514250684049759	0.494130440162454	0.494959417959853	0.493570101675311	0.495079381459379	0.436063637644496	0.409444041392255	0.54491436252902
ko04141	0.0829997498168889	0.0772897134932809	0.0883636328990267	0.0808125790470948	0.084225903571679	0.0797845074210945	0.0835451112689015	0.0835837058246127	0.0812439122938055	0.0836486595953546	0.0779454241731603	0.097534934059299	0.0932282884753519
ko04142	0.1916399243793	0.157768267422235	0.144406849823116	0.110575082949289	0.172341414569559	0.143501906261613	0.124812405480327	0.13169817235008	0.132351613175137	0.131855058522489	0.106112856373442	0.20157115459834	0.0968762227818748
ko04144	0.000188819779874589	0.0001766053369164	0.00016897700371144	0.000188188710677413	0.000185959968485724	0.000208153915870973	0.000190817292887268	0.000175857951258314	0.000179952352030755	0.000171593218228734	0.000141796067844606	0.000127766150992574	0.000169103271504388
ko04145	0	0	0	0.000017700557089697	0.0000201409016951337	0.0000164043506166816	0	0.0000518810960081866	0.0000097447771427506	0.0000433331184060837	0.0000649592339876892	0.00000959212760221897	0.000017249659466948
ko04146	0.145931631355762	0.137635721776223	0.141828897367144	0.131343226132329	0.143201539569048	0.137787333291201	0.138174639899773	0.136071181904111	0.136120873237053	0.135567865768667	0.182683183903572	0.160351434488344	0.132425022357733
ko04150	0	0	0	0.0000127393399686905	0.0000144956903147208	0.0000118064419335789	0	0.0000373395547183807	0.0000070134532100622	0.0000311874549756372	0.000046752074620102	0.00000690358918809711	0.000012414822605866
ko04210	0.0609702875077332	0.0508112690181965	0.0574583772688256	0.0506301598280447	0.05844396352456	0.0535083057847401	0.0553872932871269	0.0535114774128912	0.0528363372350909	0.0537715919999454	0.0372442882172641	0.0759401052166459	0.0410399570044941
ko04260	0.00353038683669926	0.00319321157862062	0.00379901898592706	0.00332840238303716	0.00363038010604774	0.0033936377557609	0.00370285024371512	0.00357541626376699	0.00351618898550744	0.00357421646757909	0.00456183161013755	0.005248805865078	0.00308794636510811
ko04270	0	0	0	0.00000258633444597365	0.00000294290781714516	0.0000023969379522212	0	0.00000758065777370041	0.0000014238677723484	0.00000633166155263805	0.00000949158286911856	0.00000140156323340998	0.0000025204510928445
ko04310	0.000410984093530275	0.000311786077808258	0.000300065568969412	0.000218961576765058	0.000328382179126448	0.000232059998797813	0.000254965265978334	0.000220127495117888	0.000205649686226556	0.000221036403441832	0.000224777706916626	0.00040437852424408	0.000287914934523225
ko04330	0.000410984093530275	0.000311786077808258	0.000300065568969412	0.000218961576765058	0.000328382179126448	0.000232059998797813	0.000254965265978334	0.000220127495117888	0.000205649686226556	0.000221036403441832	0.000224777706916626	0.00040437852424408	0.000287914934523225
ko04370	0.000346268597312409	0.000107699484244307	0.000389796183315871	0.000192524635396927	0.000197173133160181	0.00014873783912568	0.000181983285851794	0.000218930312446532	0.000170308483383017	0.000227488118545845	0.000211766994130105	0.000203493803493071	0.000830430359624057
ko04510	0.000633404221706827	0.00064495614775039	0.000553475712021888	0.000593991785886867	0.000569255833834189	0.000584320708359829	0.000556039461843053	0.000552915579696595	0.000551653938249095	0.000548417625631455	0.000465172329242477	0.000400239756271306	0.000625640747094003
ko04512	0.000633404221706827	0.00064495614775039	0.000553475712021888	0.000591405451440893	0.000566312926017044	0.000581923770407608	0.000556039461843053	0.000545334921922895	0.000550230070476747	0.000542085964078817	0.000455680746373358	0.000398838193037896	0.000623120296001158
ko04514	0	0	0	0	0	0	0	0.0000000625197055679838	0	0.0000000652736259576955	0	0	0
ko04610	0.000224595955543747	0.000013649239586282	0.000258638675712358	0.0000726436984740418	0.000149310650508661	0.000116461021365903	0.0000820269564653989	0.0000828782803195692	0.0000605061812430118	0.0000765768432067519	0.0000345093469749178	0.000135531946047072	0.000291690492151425
ko04612	0.0228741873311877	0.0234743500382071	0.0237408036243203	0.0240247324930906	0.0236837410338743	0.0237281848707525	0.024221788309596	0.0241924312283397	0.0241875426962672	0.024247983193236	0.0180492500247487	0.0257353543665288	0.0217125598170332
ko04614	0.0153997045594523	0.0121288879515598	0.0211533544334912	0.0162701035500635	0.0174175475876454	0.0157496284464416	0.0205051950865204	0.019009438133787	0.0186584743187988	0.0190182874739125	0.0251520560906659	0.0395159685127236	0.012894907665304
ko04621	0.0434204279432276	0.0388937730214478	0.0414517516963176	0.0355459942889837	0.042299906078818	0.0368998267277802	0.0398209786342668	0.0410793430810626	0.041053688424277	0.0410922391345431	0.0366764868888803	0.0629054683057953	0.0335622869070198
ko04622	0.00441470181101595	0.00449533798599526	0.00366462688416834	0.0043347518067715	0.0044251154357087	0.0040681480256615	0.0042668677312816	0.00431563043996966	0.00438640305366614	0.00426006152505648	0.00410981663531998	0.00363280615880368	0.00454549099852173
ko04623	0	0	0	0.00000121206092829979	0.00000137916563200196	0.00000112330207099435	0	0.00000355260284013863	0.000000667282027896846	0.00000296727269403145	0.00000444813962915276	0.000000656829218820628	0.00000118118532430452
ko04626	0.240737064490312	0.245283815455307	0.239557744662457	0.240220933335831	0.242710014743467	0.23960121613368	0.241364278233644	0.244698525717922	0.24535859262891	0.244741909064073	0.217371925848208	0.255480428126813	0.233210096770795
ko04640	0.0102499762061788	0.00633196916161089	0.014657806107413	0.00948970883437281	0.0116454296976275	0.00953859984134086	0.0138112886126159	0.0121765850549321	0.0117432710221087	0.0122314975548011	0.019962682089001	0.0320143068293758	0.00536723091408816
ko04666	0.000544642094186479	0.000288537455498621	0.000560514578690001	0.000383655486608708	0.000392050089726733	0.000357388230389859	0.000376521803931875	0.000396072906860962	0.000350702990142985	0.000400596063697764	0.000356029173220411	0.000331044457976641	0.00100159773629834
ko04720	0	0	0	0.00000258633444597365	0.00000294290781714516	0.0000023969379522212	0	0.00000758065777370041	0.0000014238677723484	0.00000633166155263805	0.00000949158286911856	0.00000140156323340998	0.0000025204510928445
ko04721	0.00178229206787963	0.00212714121926228	0.00169561122131373	0.00194601807354026	0.00193724574770517	0.00179972542136433	0.00198326585570402	0.00202400918170193	0.00202351913874197	0.00201867241947218	0.00146447501630251	0.00235560099181755	0.0019938077332106
ko04723	0.0137766530230635	0.00855254321673371	0.00863509425643983	0.00478018840213971	0.00961679753216221	0.00863563470076571	0.00492993422312225	0.00523374953728654	0.00534120780766779	0.00519034678777012	0.00453345854823396	0.00556102962562207	0.00674393469345701
ko04724	0.0529251083761485	0.0513833130413868	0.0526078486166776	0.049203677078998	0.0518585062112398	0.0497014479913604	0.0505775034634055	0.0506299904473836	0.0504635308972851	0.0507365381478777	0.0506773984901497	0.0570363656166574	0.051738951597795
ko04725	0.000750611006365444	0.000925185262415014	0.000829100409093996	0.00102790561365938	0.000833675238756348	0.00100601097074984	0.000942152842330151	0.000968703542538568	0.000973181678346954	0.000966588470146988	0.00077560779149276	0.000654516397492509	0.000828058286364972
ko04726	0.0013441535417463	0.00138500959479975	0.00137453896199845	0.00149716569189863	0.00138131072092704	0.00148503901410147	0.00143574551172495	0.00140572293419459	0.0014209819908269	0.00139852043739029	0.00114352726696915	0.0010073233390464	0.00145347765384274
ko04727	0.0565625038542173	0.0557020185138226	0.0554160503696394	0.0521828308927705	0.0558797878204852	0.0525342700832368	0.0537515142723789	0.053885500673451	0.0536618879466958	0.0539464798440563	0.0530924035309112	0.0612238559622537	0.0562630231260317
ko04728	0.00157213276046209	0.001594300535326	0.00161528361986636	0.00173707664110464	0.00165109824898193	0.00178101608266421	0.00170875005803509	0.0016662838185339	0.00168020349843852	0.00165312344529767	0.00132979538717195	0.00139439385411626	0.00162109668254521
ko04810	0	0	0	0.00000258633444597365	0.00000294290781714516	0.0000023969379522212	0	0.00000764317747926839	0.0000014238677723484	0.00000639693517859574	0.00000949158286911856	0.00000140156323340998	0.0000025204510928445
ko04910	0.210234891273262	0.22080555860459	0.208950937955487	0.232339686489866	0.214302275227714	0.234987144341622	0.22261681945926	0.225085865229643	0.227484562436648	0.225171514801592	0.21658969855741	0.179194962069017	0.196271299501739
ko04912	0.000188819779874589	0.0001766053369164	0.00016897700371144	0.000188188710677413	0.000185959968485724	0.000208153915870973	0.000190817292887268	0.000175857951258314	0.000179952352030755	0.000171593218228734	0.000141796067844606	0.000127766150992574	0.000169103271504388
ko04914	0.0228741873311877	0.0234743500382071	0.0237408036243203	0.0240247324930906	0.0236837410338743	0.0237281848707525	0.024221788309596	0.0241924312283397	0.0241875426962672	0.024247983193236	0.0180492500247487	0.0257353543665288	0.0217125598170332
ko04916	0.00000444734008231156	0.00000179260789761473	0.00000224299714517396	0.00000377362590815793	0.00000421397625008413	0.000007520508360939	0.00000739283246813307	0.00000101739381307699	0.000000684630936976706	0.00000105051663619283	0.000000617262848379803	0.00000384941210348188	0.00000690645127771494
ko04920	0.0564038472798546	0.0446973945946834	0.0554276437341584	0.0401898941671226	0.0535304505195609	0.0446129775423818	0.0481214647426568	0.0452186973716857	0.0445534804881249	0.0450604305187359	0.0878373193571632	0.0766233085005573	0.0470892327931925
ko04930	0.0222403933486934	0.022514422874614	0.0228395052908042	0.0240203025063235	0.0231823967352137	0.0236336318319513	0.0241970531023	0.0240912633421178	0.0241731405950477	0.0240686714285573	0.0256699967932288	0.0246974449677857	0.0213291060249098
ko04940	0.0347224232386061	0.0326705722151924	0.0344702805727706	0.0328322170499715	0.0342948329444364	0.0329026963484893	0.0338328484104066	0.0335469080741472	0.0333562660954353	0.0335496565012347	0.038297708226128	0.0376383102083166	0.0364221139952244
ko04960	0.00338558822797785	0.00312796136108687	0.00367618678743693	0.00327782607765852	0.00352326925642866	0.00331242332041947	0.00362531955480986	0.00353820685370992	0.00348727364207386	0.00354026498803794	0.00453150323633905	0.00518348567935494	0.00286105594909753
ko04961	0.00338663201963446	0.00312921359639635	0.00367826961375081	0.0032842760904116	0.00353641728103101	0.00332329981795767	0.00363215528818927	0.00354555975745432	0.00349274507073175	0.00354698340497366	0.00453486189979288	0.00519494753382139	0.00288403496044136
ko04962	0.00178229206787963	0.00212714121926228	0.00169561122131373	0.00194601807354026	0.00193724574770517	0.00179972542136433	0.00198326585570402	0.00202400918170193	0.00202351913874197	0.00201867241947218	0.00146447501630251	0.00235560099181755	0.0019938077332106
ko04964	0.00796699197831264	0.00693511086174592	0.00745110229709172	0.00544141151864703	0.00762738529954347	0.00524565488256976	0.00633529838930023	0.0057291481134535	0.00551903364129747	0.00571873890472919	0.00659203191908395	0.00920003044197406	0.00832040809236006
ko04970	0.00338558822797785	0.00312796136108687	0.00367618678743693	0.00327782607765852	0.00352326925642866	0.00331242332041947	0.00362531955480986	0.00353820685370992	0.00348727364207386	0.00354026498803794	0.00453150323633905	0.00518348567935494	0.00286105594909753
ko04971	0.00338558822797785	0.00312796136108687	0.00367618678743693	0.00327782607765852	0.00352326925642866	0.00331242332041947	0.00362531955480986	0.00353820685370992	0.00348727364207386	0.00354026498803794	0.00453150323633905	0.00518348567935494	0.00286105594909753
ko04972	0.00338944334240604	0.00313260505415305	0.00368433023573649	0.00330309420912833	0.00357512088444142	0.00335437050075082	0.0036512794939646	0.00356695743389109	0.00350896831439639	0.00356650620795892	0.00454481254229236	0.00522868036923396	0.00295265000638659
ko04973	0.0800348159583862	0.0783070521992059	0.0907128868933379	0.0863499205524016	0.0855277025965555	0.0834624856426709	0.0933009052342438	0.0923032122174237	0.0921295911389956	0.0924804912426398	0.100766283861724	0.125633425655949	0.0770199413075409
ko04974	0.0864827468851475	0.071556868892026	0.103032664721924	0.0684874977164059	0.0932843919788957	0.0725664220358823	0.0970675601466087	0.0990099613702404	0.0977450571943958	0.0994542457608075	0.119685848231574	0.239958039074149	0.0444259557128984
ko04975	0.0000118626706045445	0.00000744902649196972	0.00000430600190528248	0.00000570953331890733	0.0000152849342538016	0.00000850904833554235	0.00000819449554709092	0.00000431171061225275	0.00000393647325552689	0.00000369658765463309	0.00000473719895727304	0.00000438549023341022	0.00000999775128627708
ko04976	0.00365699529475038	0.00339185536973478	0.00380105133734684	0.00348773944045746	0.00391980412880902	0.00394414937381247	0.00395020489712481	0.00385732258779122	0.00375381713115834	0.00376692735048893	0.0048825026746854	0.00546642005857483	0.00324987602604917
ko04978	0.0334838361536448	0.0334809551725786	0.0358776111863663	0.0340111594025324	0.0347098290621768	0.0326833565122177	0.0353946203173345	0.0347112359796346	0.0344125740557718	0.0347672564246808	0.0277386752746143	0.0413962252800317	0.0341570332856594
ko05010	0.0624531036965975	0.051883746352416	0.0625531243361939	0.0486322543016581	0.058737897736217	0.0488221504878743	0.0544629104360128	0.0504576143433896	0.049261665887067	0.0504554996010082	0.0655417123180314	0.0764957815997655	0.0609395483697722
ko05012	0.00989722085442871	0.0102418972934381	0.0123838470937023	0.0126180497921962	0.0111570479555804	0.0119812507578841	0.0131406769040089	0.0128663629116444	0.0128473014261741	0.0128914607478137	0.0097873940219628	0.0159334125789043	0.00937003645656345
ko05014	0.00439508174114755	0.00423380969495443	0.00443125337130908	0.00366918125007709	0.00412779733236358	0.00414112912803453	0.0036416164703495	0.00396993143357646	0.00406639866325941	0.00389936383969937	0.0026215618831337	0.00398235004595853	0.00548258450547676
ko05016	0.0211103161827383	0.0193127940956269	0.0188387539046506	0.0163012334264726	0.019126195078898	0.0168976795457699	0.0164133183733125	0.0160022736086022	0.015851429306592	0.0159448745448096	0.0129385733803559	0.0162221614678691	0.0212451952142837
ko05020	0.00165764615889984	0.0012907873829409	0.00186513404247615	0.00143983790564439	0.00140385839422419	0.00150948102914224	0.00138670370432081	0.00137173713137343	0.00138420590685623	0.00135743794154088	0.00109432477558004	0.00104018795951011	0.00209292400492595
ko05030	0.00130016430110254	0.00138343572993251	0.00133857095487479	0.00149659843197187	0.00137967517808058	0.00148159342800835	0.00143243915327724	0.00140385691586702	0.00141946311188449	0.00139710475975268	0.00114298202928925	0.00100531704895471	0.00145136816185314
ko05031	0.00130016430110254	0.00138343572993251	0.00133857095487479	0.00149918476641784	0.00138261808589773	0.00148399036596057	0.00143243915327724	0.00141143757364072	0.00142088697965684	0.00140343642130532	0.00115247361215837	0.00100671861218812	0.00145388861294599
ko05032	0.00316719699722681	0.0035417649191877	0.00319285178792086	0.00364404588540586	0.00342523816202674	0.00372352774741558	0.00345084211957811	0.0035176469232868	0.00348093799372741	0.00348077794629048	0.00283980225422187	0.00244384106076233	0.00384912643361774
ko05034	0.00132977395862017	0.00138561286545414	0.00136586100146655	0.00151168536979596	0.00140704645302732	0.00150515164597839	0.00144793200347299	0.0014260976504512	0.00143042321383101	0.00141709692492516	0.00115792880216997	0.00102911274868762	0.00150088412153436
ko05100	0.17597119499	0.173158033662343	0.17671514580965	0.16746517914808	0.166478379142348	0.159277763389189	0.159998431861917	0.157032578443592	0.156964860872159	0.156908451821061	0.134527279931999	0.12165942033766	0.203793155179435
ko05110	0.00160332404374506	0.000625717574583596	0.00146036522820274	0.000912219044212025	0.00198970699818611	0.00118175859018153	0.000915939732907796	0.000971926589759965	0.000663813597175927	0.000905865736214241	0.000614655920048579	0.00140176581884491	0.00370507671525026
ko05111	0.161777293609544	0.144015093457793	0.1699673971756	0.151007526082522	0.15561377762164	0.150719684720597	0.159018784548825	0.155529159662466	0.153966449786166	0.155572399221001	0.138763134054007	0.193466332931662	0.147431010088943
ko05120	0.276349533104047	0.28068133875574	0.287669226364464	0.290763428907134	0.281680361824136	0.286083880371488	0.290681866784236	0.290897078548712	0.290370855269346	0.291195364485724	0.25258703268151	0.2975320560786	0.270909624834542
ko05130	0.00413796047946175	0.0018637029198644	0.00298826105932712	0.0011268132666436	0.00146811149113449	0.00113919646042878	0.00116695007399519	0.00101509007970073	0.000984614401625009	0.00100287991738005	0.000931562425325162	0.000876970746452828	0.00172814872707473
ko05131	0.00500370046830438	0.0000713439740990508	0.00414844511718131	0.0000301850725341583	0.000105967797248701	0.000197871756242604	0.000281722816531931	0.0000780159188282944	0.0000950494474342196	0.000049295462856631	0.00000848303560842786	0.000178210806865762	0.00021152298100993
ko05132	0.175670861237795	0.17765056044212	0.17910076298827	0.178981278040066	0.176391415587946	0.174791325636584	0.177567333263247	0.179305689537262	0.178598040986787	0.179395856468471	0.136087835231285	0.175310751474476	0.178372621391627
ko05133	0.155134731242992	0.0999999232087424	0.137044955933016	0.0753420272345477	0.101616794368413	0.0815358104557604	0.0824600441717458	0.0817009080479964	0.0806495870253897	0.0816198183969734	0.0615398016050581	0.105067291558489	0.11142740723748
ko05134	0.248015858232874	0.24597440251474	0.245876975591194	0.242239418877843	0.247845839655916	0.241385697086281	0.245339338669743	0.242478454148938	0.241366173895442	0.242348876104413	0.26682149697348	0.256308631740332	0.250100058508065
ko05140	0.000000773976680798294	0.00000102082048380261	0.0000002410408058308	0.000000567266042983448	0.00000115263406421258	0.00000226562836720922	0.00000132051124497469	0.00000052255891492761	0.000000817931218647154	0.000000272788513989031	0.000000545237563051533	0.000000856351040022526	0.000000868713657523424
ko05142	0.00390563669906239	0.00212225290957007	0.0060555815238228	0.00364305806860592	0.00403292974221815	0.00393129380019206	0.00640538056796261	0.00486278859424196	0.00486805072001408	0.00476841547083899	0.0424520374924931	0.0130501360486958	0.00238080934167931
ko05143	0.0590002494916332	0.0565548837046191	0.0591497861432898	0.0549699728792475	0.0579798215262827	0.0523515220480779	0.0556236929673215	0.0518616912990545	0.0515004304325046	0.0518575017732276	0.0842644608785318	0.046780624456285	0.0691527257826176
ko05145	0.0000199408414343463	0.0000120740410049127	0.0000115352389906016	0.00000763532380694759	0.0000133021078442611	0.0000236016917239562	0.0000270206825299165	0.00000445644466606799	0.00000602736973355757	0.00000316764305668525	0.000516766926040908	0.00000933528638434636	0.000014615675519936
ko05146	0.0649966106301586	0.0662980022683544	0.0697785435031212	0.0603171908407043	0.06370403481156	0.0581348140667242	0.0618491327670995	0.0609540415552687	0.0604279524034965	0.0612407293026402	0.0588102894803269	0.0687928171176315	0.0744479299564069
ko05150	0.147774251600362	0.153039241612388	0.142176712429239	0.163763156703498	0.154690420748254	0.157135819998178	0.15676201363674	0.154947678464871	0.156623031698847	0.154163481857587	0.13411547449822	0.125526866364241	0.154685146376107
ko05152	0.174216750754387	0.170882254158935	0.174603775075918	0.176118438878133	0.176436967162674	0.178746300454492	0.177506573222364	0.175213044083042	0.175427021738181	0.174914976638011	0.183907900748926	0.175924241154052	0.171925318204587
ko05160	0.000001608928567305	0.00000062791802159944	0.00000129500038574347	0.00000971978293819966	0.0000109911831472883	0.00000858872994151353	0.00000112344195849602	0.0000258706211370571	0.00000552018963068572	0.000021608142076892	0.0000322841604586219	0.00000585845291705108	0.0000118959268771142
ko05162	0.000001608928567305	0.00000062791802159944	0.00000129500038574347	0.00000971978293819966	0.0000109911831472883	0.00000858872994151353	0.00000112344195849602	0.0000258706211370571	0.00000552018963068572	0.000021608142076892	0.0000322841604586219	0.00000585845291705108	0.0000118959268771142
ko05164	0.00321128561285705	0.00281271778910312	0.0034901166676723	0.00311650301975988	0.00319556177527069	0.00298980064129185	0.00319272127064734	0.0031934247320739	0.00308358912322933	0.00320706178652183	0.00241802749713857	0.00381578763960838	0.00418761168059418
ko05166	0	0	0	0.0000223223308920502	0.0000253998713048825	0.0000206876733132835	0	0.0000654277142955613	0.0000122892256298748	0.0000546477832727665	0.0000819206710963544	0.000012096717928733	0.0000217536998663465
ko05168	0.0000134231025285852	0.0000107893857797049	0.00000689763750032963	0.0000288302612158454	0.0000367920228012153	0.0000354219838143292	0.0000162215110263245	0.0000638377111639264	0.0000149240083193518	0.0000534142116094053	0.0000791979393471156	0.0000207761792136934	0.0000360792142937405
ko05169	0	0	0	0.0000822630174466103	0.0000936044746581258	0.0000762389214159753	0	0.000241126177770859	0.0000452886747035793	0.000201400035639262	0.000301896859616818	0.0000445792387376752	0.0000801674789379143
ko05200	0.0275456461188462	0.0273267535588801	0.0277989208553415	0.0267621997513454	0.0272121672889397	0.0261923604625288	0.0273162074147125	0.0276886684445482	0.0275148756667188	0.0276858447314164	0.0240332100572324	0.0313591098563473	0.0288553111567869
ko05202	0.000000204130356987325	0.000000201151403098204	0.000000155933180005913	0.000000463086018538021	0.000000526930871638732	0.00000128752310595963	0.00000132290199474155	0.0000000756916342035879	0	0.0000000790257627454633	0	0.00000050190286758893	0
ko05203	0.0219391106706053	0.0218281188797217	0.0226190728482249	0.023793954481508	0.0228438536795185	0.0234951891400528	0.0238652607072117	0.0238488855645159	0.0237116017243793	0.0237939585845947	0.0257094209841527	0.0239875331641657	0.0208226632609685
ko05204	0.00509246125484821	0.0039782886036385	0.00470347272630364	0.00393820465673528	0.00392589540760635	0.00460216969897233	0.00423577642913179	0.00369207896808327	0.00384245484569716	0.00356282706607114	0.00416910377441705	0.00307873835966256	0.00448396466025519
ko05210	0.0000118141739612802	0.0000101614677581054	0.00000560263711458616	0.00000720855312574494	0.0000122580170606875	0.0000158029031208086	0.0000150980690678284	0.00000308203424252666	0.00000285139168949094	0.00000266870796507038	0.00000323493098961518	0.00000846794145707107	0.0000125845476238039
ko05211	0.00386575182878499	0.00306016891792916	0.00335396413698362	0.00200763324760689	0.00276076948827873	0.00172047595673458	0.00236558846612172	0.00278148702018374	0.00263856626360791	0.00272787968444879	0.00535105286646546	0.00488596849729523	0.00641710881739223
ko05212	0	0	0	0.00000839780116966547	0.00000955559121424279	0.0000077828327152798	0	0.0000246143173083902	0.00000462328391546242	0.0000205588395095022	0.0000308190713093386	0.00000455086130844902	0.00000818387860414777
ko05215	0.0229377117894154	0.0238159383789218	0.0238125004428726	0.0241923298462976	0.0240499993386174	0.0239106455479602	0.0244159221232952	0.0242357611959176	0.0242181058116188	0.0242955567210572	0.0181288657057321	0.0258590181326544	0.0218381120880184
ko05219	0.00768001256062883	0.00757551099325248	0.00760039124340751	0.00751261954295549	0.007224583929984	0.00728734765122738	0.00712291503185368	0.00699063580019743	0.00704477269772832	0.00697233753104829	0.00581499068905065	0.00498298631194321	0.00885331255846318
ko05220	0.000410984093530275	0.000311786077808258	0.000300065568969412	0.000218961576765058	0.000328382179126448	0.000232059998797813	0.000254965265978334	0.000220127495117888	0.000205649686226556	0.000221036403441832	0.000224777706916626	0.00040437852424408	0.000287914934523225
ko05222	0.000394618979865605	0.00048033651289235	0.000404003406925578	0.00050239326902361	0.000429628151083278	0.000503759912027943	0.000473783875447557	0.000469897662897261	0.000478377092339294	0.000468275912587655	0.000377241823866878	0.000328744401205389	0.000429481123783432
ko05322	0.0042230368097953	0.00349004112880045	0.00368879265829329	0.00102126203610701	0.00314166425216861	0.000833431374681691	0.0012441616687959	0.00067797716943843	0.000481165615014395	0.00071404806971853	0.00101198161955579	0.00101553788016701	0.00650227041944251
ko05340	0.0496085761357033	0.0533420887499491	0.0538414246393309	0.0588898490012297	0.053698694563375	0.0577079237754971	0.0592587757866255	0.0595579183793133	0.0601214129142239	0.0595310226380935	0.0626883997946269	0.0610264002063271	0.0469343558896221
ko05410	0.000426706468534819	0.000840451959860337	0.000617981852337918	0.000700067391643831	0.000675557186291879	0.000574931097298825	0.000796068877040861	0.000967953078447297	0.000987694644734175	0.000962515676561747	0.000489684084690932	0.00163273318989913	0.000607031093201187
ko05412	0	0	0	0	0	0	0	0.0000000625197055679838	0	0.0000000652736259576955	0	0	0
ko05414	0	0	0	0	0	0	0	0.0000000625197055679838	0	0.0000000652736259576955	0	0	0
ko05416	0.0000118141739612802	0.0000101614677581054	0.00000560263711458616	0.00000720855312574494	0.0000122580170606875	0.0000158029031208086	0.0000150980690678284	0.00000308203424252666	0.00000285139168949094	0.00000266870796507038	0.00000323493098961518	0.00000846794145707107	0.0000125845476238039
