# Supplementary material for: Neuroprotective Effects of Oligosaccharides From Periplaneta Americana on Parkinson’s Disease Models In Vitro and In Vivo
Source: Front Pharmacol. 2022 Jul 18;13:936818. doi: 10.3389/fphar.2022.936818 (PMC9340460; doi:10.3389/fphar.2022.936818)
Supplement: Supplementary file 2 [file DataSheet1.zip › 16S rRNA/06.FunctionPrediction/02.Core_files/kegg_table_v1.txt]

level_1	level_2	level_3
ko00010	Metabolism	Carbohydrate Metabolism	Glycolysis / Gluconeogenesis
ko00020	Metabolism	Carbohydrate Metabolism	Citrate cycle
ko00030	Metabolism	Carbohydrate Metabolism	Pentose phosphate pathway
ko00040	Metabolism	Carbohydrate Metabolism	Pentose and glucuronate interconversions
ko00051	Metabolism	Carbohydrate Metabolism	Fructose and mannose metabolism
ko00052	Metabolism	Carbohydrate Metabolism	Galactose metabolism
ko00053	Metabolism	Carbohydrate Metabolism	Ascorbate and aldarate metabolism
ko00061	Metabolism	Lipid Metabolism	Fatty acid biosynthesis
ko00062	Metabolism	Lipid Metabolism	Fatty acid elongation
ko00071	Metabolism	Lipid Metabolism	Fatty acid metabolism
ko00072	Metabolism	Lipid Metabolism	Synthesis and degradation of ketone bodies
ko00100	Metabolism	Lipid Metabolism	Steroid biosynthesis
ko00120	Metabolism	Lipid Metabolism	Primary bile acid biosynthesis
ko00121	Metabolism	Lipid Metabolism	Secondary bile acid biosynthesis
ko00130	Metabolism	Metabolism of Cofactors and Vitamins	Ubiquinone and other terpenoid-quinone biosynthesis
ko00140	Metabolism	Lipid Metabolism	Steroid hormone biosynthesis
ko00190	Metabolism	Energy Metabolism	Oxidative phosphorylation
ko00195	Metabolism	Energy Metabolism	Photosynthesis
ko00196	Metabolism	Energy Metabolism	Photosynthesis - antenna proteins
ko00230	Metabolism	Nucleotide Metabolism	Purine metabolism
ko00232	Metabolism	Biosynthesis of Other Secondary Metabolites	Caffeine metabolism
ko00240	Metabolism	Nucleotide Metabolism	Pyrimidine metabolism
ko00250	Metabolism	Amino Acid Metabolism	Alanine, aspartate and glutamate metabolism
ko00253	Metabolism	Metabolism of Terpenoids and Polyketides	Tetracycline biosynthesis
ko00260	Metabolism	Amino Acid Metabolism	Glycine, serine and threonine metabolism
ko00270	Metabolism	Amino Acid Metabolism	Cysteine and methionine metabolism
ko00280	Metabolism	Amino Acid Metabolism	Valine, leucine and isoleucine degradation
ko00281	Metabolism	Metabolism of Terpenoids and Polyketides	Geraniol degradation
ko00290	Metabolism	Amino Acid Metabolism	Valine, leucine and isoleucine biosynthesis
ko00300	Metabolism	Amino Acid Metabolism	Lysine biosynthesis
ko00310	Metabolism	Amino Acid Metabolism	Lysine degradation
ko00311	Metabolism	Biosynthesis of Other Secondary Metabolites	Penicillin and cephalosporin biosynthesis
ko00312	Metabolism	Biosynthesis of Other Secondary Metabolites	beta-Lactam resistance
ko00330	Metabolism	Amino Acid Metabolism	Arginine and proline metabolism
ko00331	Metabolism	Biosynthesis of Other Secondary Metabolites	Clavulanic acid biosynthesis
ko00340	Metabolism	Amino Acid Metabolism	Histidine metabolism
ko00350	Metabolism	Amino Acid Metabolism	Tyrosine metabolism
ko00351	Metabolism	Xenobiotics Biodegradation and Metabolism	1,1,1-Trichloro-2,2-bis
ko00360	Metabolism	Amino Acid Metabolism	Phenylalanine metabolism
ko00361	Metabolism	Xenobiotics Biodegradation and Metabolism	Chlorocyclohexane and chlorobenzene degradation
ko00362	Metabolism	Xenobiotics Biodegradation and Metabolism	Benzoate degradation
ko00363	Metabolism	Xenobiotics Biodegradation and Metabolism	Bisphenol degradation
ko00364	Metabolism	Xenobiotics Biodegradation and Metabolism	Fluorobenzoate degradation
ko00380	Metabolism	Amino Acid Metabolism	Tryptophan metabolism
ko00400	Metabolism	Amino Acid Metabolism	Phenylalanine, tyrosine and tryptophan biosynthesis
ko00401	Metabolism	Biosynthesis of Other Secondary Metabolites	Novobiocin biosynthesis
ko00410	Metabolism	Metabolism of Other Amino Acids	beta-Alanine metabolism
ko00430	Metabolism	Metabolism of Other Amino Acids	Taurine and hypotaurine metabolism
ko00440	Metabolism	Metabolism of Other Amino Acids	Phosphonate and phosphinate metabolism
ko00450	Metabolism	Metabolism of Other Amino Acids	Selenocompound metabolism
ko00460	Metabolism	Metabolism of Other Amino Acids	Cyanoamino acid metabolism
ko00471	Metabolism	Metabolism of Other Amino Acids	D-Glutamine and D-glutamate metabolism
ko00472	Metabolism	Metabolism of Other Amino Acids	D-Arginine and D-ornithine metabolism
ko00473	Metabolism	Metabolism of Other Amino Acids	D-Alanine metabolism
ko00480	Metabolism	Metabolism of Other Amino Acids	Glutathione metabolism
ko00500	Metabolism	Carbohydrate Metabolism	Starch and sucrose metabolism
ko00510	Metabolism	Glycan Biosynthesis and Metabolism	N-Glycan biosynthesis
ko00511	Metabolism	Glycan Biosynthesis and Metabolism	Other glycan degradation
ko00513	Metabolism	Glycan Biosynthesis and Metabolism	Various types of N-glycan biosynthesis
ko00520	Metabolism	Carbohydrate Metabolism	Amino sugar and nucleotide sugar metabolism
ko00521	Metabolism	Biosynthesis of Other Secondary Metabolites	Streptomycin biosynthesis
ko00522	Metabolism	Metabolism of Terpenoids and Polyketides	Biosynthesis of 12-, 14- and 16-membered macrolides
ko00523	Metabolism	Metabolism of Terpenoids and Polyketides	Polyketide sugar unit biosynthesis
ko00524	Metabolism	Biosynthesis of Other Secondary Metabolites	Butirosin and neomycin biosynthesis
ko00531	Metabolism	Glycan Biosynthesis and Metabolism	Glycosaminoglycan degradation
ko00532	Metabolism	Glycan Biosynthesis and Metabolism	Glycosaminoglycan biosynthesis - chondroitin sulfate
ko00540	Metabolism	Glycan Biosynthesis and Metabolism	Lipopolysaccharide biosynthesis
ko00550	Metabolism	Glycan Biosynthesis and Metabolism	Peptidoglycan biosynthesis
ko00561	Metabolism	Lipid Metabolism	Glycerolipid metabolism
ko00562	Metabolism	Carbohydrate Metabolism	Inositol phosphate metabolism
ko00563	Metabolism	Glycan Biosynthesis and Metabolism	Glycosylphosphatidylinositol
ko00564	Metabolism	Lipid Metabolism	Glycerophospholipid metabolism
ko00565	Metabolism	Lipid Metabolism	Ether lipid metabolism
ko00590	Metabolism	Lipid Metabolism	Arachidonic acid metabolism
ko00591	Metabolism	Lipid Metabolism	Linoleic acid metabolism
ko00592	Metabolism	Lipid Metabolism	alpha-Linolenic acid metabolism
ko00600	Metabolism	Lipid Metabolism	Sphingolipid metabolism
ko00601	Metabolism	Glycan Biosynthesis and Metabolism	Glycosphingolipid biosynthesis - lacto and neolacto series
ko00603	Metabolism	Glycan Biosynthesis and Metabolism	Glycosphingolipid biosynthesis - globo series
ko00604	Metabolism	Glycan Biosynthesis and Metabolism	Glycosphingolipid biosynthesis - ganglio series
ko00620	Metabolism	Carbohydrate Metabolism	Pyruvate metabolism
ko00621	Metabolism	Xenobiotics Biodegradation and Metabolism	Dioxin degradation
ko00622	Metabolism	Xenobiotics Biodegradation and Metabolism	Xylene degradation
ko00623	Metabolism	Xenobiotics Biodegradation and Metabolism	Toluene degradation
ko00624	Metabolism	Xenobiotics Biodegradation and Metabolism	Polycyclic aromatic hydrocarbon degradation
ko00625	Metabolism	Xenobiotics Biodegradation and Metabolism	Chloroalkane and chloroalkene degradation
ko00626	Metabolism	Xenobiotics Biodegradation and Metabolism	Naphthalene degradation
ko00627	Metabolism	Xenobiotics Biodegradation and Metabolism	Aminobenzoate degradation
ko00630	Metabolism	Carbohydrate Metabolism	Glyoxylate and dicarboxylate metabolism
ko00633	Metabolism	Xenobiotics Biodegradation and Metabolism	Nitrotoluene degradation
ko00640	Metabolism	Carbohydrate Metabolism	Propanoate metabolism
ko00642	Metabolism	Xenobiotics Biodegradation and Metabolism	Ethylbenzene degradation
ko00643	Metabolism	Xenobiotics Biodegradation and Metabolism	Styrene degradation
ko00650	Metabolism	Carbohydrate Metabolism	Butanoate metabolism
ko00660	Metabolism	Carbohydrate Metabolism	C5-Branched dibasic acid metabolism
ko00670	Metabolism	Metabolism of Cofactors and Vitamins	One carbon pool by folate
ko00680	Metabolism	Energy Metabolism	Methane metabolism
ko00710	Metabolism	Energy Metabolism	Carbon fixation in photosynthetic organisms
ko00720	Metabolism	Energy Metabolism	Carbon fixation pathways in prokaryotes
ko00730	Metabolism	Metabolism of Cofactors and Vitamins	Thiamine metabolism
ko00740	Metabolism	Metabolism of Cofactors and Vitamins	Riboflavin metabolism
ko00750	Metabolism	Metabolism of Cofactors and Vitamins	Vitamin B6 metabolism
ko00760	Metabolism	Metabolism of Cofactors and Vitamins	Nicotinate and nicotinamide metabolism
ko00770	Metabolism	Metabolism of Cofactors and Vitamins	Pantothenate and CoA biosynthesis
ko00780	Metabolism	Metabolism of Cofactors and Vitamins	Biotin metabolism
ko00785	Metabolism	Metabolism of Cofactors and Vitamins	Lipoic acid metabolism
ko00790	Metabolism	Metabolism of Cofactors and Vitamins	Folate biosynthesis
ko00791	Metabolism	Xenobiotics Biodegradation and Metabolism	Atrazine degradation
ko00830	Metabolism	Metabolism of Cofactors and Vitamins	Retinol metabolism
ko00860	Metabolism	Metabolism of Cofactors and Vitamins	Porphyrin and chlorophyll metabolism
ko00900	Metabolism	Metabolism of Terpenoids and Polyketides	Terpenoid backbone biosynthesis
ko00901	Metabolism	Biosynthesis of Other Secondary Metabolites	Indole alkaloid biosynthesis
ko00902	Metabolism	Metabolism of Terpenoids and Polyketides	Monoterpenoid biosynthesis
ko00903	Metabolism	Metabolism of Terpenoids and Polyketides	Limonene and pinene degradation
ko00906	Metabolism	Metabolism of Terpenoids and Polyketides	Carotenoid biosynthesis
ko00908	Metabolism	Metabolism of Terpenoids and Polyketides	Zeatin biosynthesis
ko00909	Metabolism	Metabolism of Terpenoids and Polyketides	Sesquiterpenoid and triterpenoid biosynthesis
ko00910	Metabolism	Energy Metabolism	Nitrogen metabolism
ko00920	Metabolism	Energy Metabolism	Sulfur metabolism
ko00930	Metabolism	Xenobiotics Biodegradation and Metabolism	Caprolactam degradation
ko00940	Metabolism	Biosynthesis of Other Secondary Metabolites	Phenylpropanoid biosynthesis
ko00941	Metabolism	Biosynthesis of Other Secondary Metabolites	Flavonoid biosynthesis
ko00943	Metabolism	Biosynthesis of Other Secondary Metabolites	Isoflavonoid biosynthesis
ko00944	Metabolism	Biosynthesis of Other Secondary Metabolites	Flavone and flavonol biosynthesis
ko00945	Metabolism	Biosynthesis of Other Secondary Metabolites	Stilbenoid, diarylheptanoid and gingerol biosynthesis
ko00950	Metabolism	Biosynthesis of Other Secondary Metabolites	Isoquinoline alkaloid biosynthesis
ko00960	Metabolism	Biosynthesis of Other Secondary Metabolites	Tropane, piperidine and pyridine alkaloid biosynthesis
ko00965	Metabolism	Biosynthesis of Other Secondary Metabolites	Betalain biosynthesis
ko00970	Genetic Information Processing	Translation	Aminoacyl-tRNA biosynthesis
ko00980	Metabolism	Xenobiotics Biodegradation and Metabolism	Metabolism of xenobiotics by cytochrome P450
ko00982	Metabolism	Xenobiotics Biodegradation and Metabolism	Drug metabolism - cytochrome P450
ko00983	Metabolism	Xenobiotics Biodegradation and Metabolism	Drug metabolism - other enzymes
ko00984	Metabolism	Xenobiotics Biodegradation and Metabolism	Steroid degradation
ko01040	Metabolism	Lipid Metabolism	Biosynthesis of unsaturated fatty acids
ko01051	Metabolism	Metabolism of Terpenoids and Polyketides	Biosynthesis of ansamycins
ko01053	Metabolism	Metabolism of Terpenoids and Polyketides	Biosynthesis of siderophore group nonribosomal peptides
ko01054	Metabolism	Metabolism of Terpenoids and Polyketides	Nonribosomal peptide structures
ko01055	Metabolism	Metabolism of Terpenoids and Polyketides	Biosynthesis of vancomycin group antibiotics
ko01056	Metabolism	Metabolism of Terpenoids and Polyketides	Biosynthesis of type II polyketide backbone
ko01057	Metabolism	Metabolism of Terpenoids and Polyketides	Biosynthesis of type II polyketide products
ko02010	Environmental Information Processing	Membrane Transport	ABC transporters
ko02020	Environmental Information Processing	Signal Transduction	Two-component system
ko02030	Cellular Processes	Cell Motility	Bacterial chemotaxis
ko02040	Cellular Processes	Cell Motility	Flagellar assembly
ko02060	Environmental Information Processing	Membrane Transport	Phosphotransferase system
ko03008	Genetic Information Processing	Translation	Ribosome biogenesis in eukaryotes
ko03010	Genetic Information Processing	Translation	Ribosome
ko03013	Genetic Information Processing	Translation	RNA transport
ko03015	Genetic Information Processing	Translation	mRNA surveillance pathway
ko03018	Genetic Information Processing	Folding, Sorting and Degradation	RNA degradation
ko03020	Genetic Information Processing	Transcription	RNA polymerase
ko03022	Genetic Information Processing	Transcription	Basal transcription factors
ko03030	Genetic Information Processing	Replication and Repair	DNA replication
ko03040	Genetic Information Processing	Transcription	Spliceosome
ko03050	Genetic Information Processing	Folding, Sorting and Degradation	Proteasome
ko03060	Genetic Information Processing	Folding, Sorting and Degradation	Protein export
ko03070	Environmental Information Processing	Membrane Transport	Bacterial secretion system
ko03320	Organismal Systems	Endocrine System	PPAR signaling pathway
ko03410	Genetic Information Processing	Replication and Repair	Base excision repair
ko03420	Genetic Information Processing	Replication and Repair	Nucleotide excision repair
ko03430	Genetic Information Processing	Replication and Repair	Mismatch repair
ko03440	Genetic Information Processing	Replication and Repair	Homologous recombination
ko03450	Genetic Information Processing	Replication and Repair	Non-homologous end-joining
ko03460	Genetic Information Processing	Replication and Repair	Fanconi anemia pathway
ko04011	Environmental Information Processing	Signal Transduction	MAPK signaling pathway - yeast
ko04020	Environmental Information Processing	Signal Transduction	Calcium signaling pathway
ko04064	Environmental Information Processing	Signal Transduction	NF-kappa B signaling pathway
ko04070	Environmental Information Processing	Signal Transduction	Phosphatidylinositol signaling system
ko04080	Environmental Information Processing	Signaling Molecules and Interaction	Neuroactive ligand-receptor interaction
ko04110	Cellular Processes	Cell Growth and Death	Cell cycle
ko04112	Cellular Processes	Cell Growth and Death	Cell cycle - Caulobacter
ko04113	Cellular Processes	Cell Growth and Death	Meiosis - yeast
ko04114	Cellular Processes	Cell Growth and Death	Oocyte meiosis
ko04115	Cellular Processes	Cell Growth and Death	p53 signaling pathway
ko04122	Genetic Information Processing	Folding, Sorting and Degradation	Sulfur relay system
ko04141	Genetic Information Processing	Folding, Sorting and Degradation	Protein processing in endoplasmic reticulum
ko04142	Cellular Processes	Transport and Catabolism	Lysosome
ko04144	Cellular Processes	Transport and Catabolism	Endocytosis
ko04145	Cellular Processes	Transport and Catabolism	Phagosome
ko04146	Cellular Processes	Transport and Catabolism	Peroxisome
ko04150	Environmental Information Processing	Signal Transduction	mTOR signaling pathway
ko04210	Cellular Processes	Cell Growth and Death	Apoptosis
ko04260	Organismal Systems	Circulatory System	Cardiac muscle contraction
ko04270	Organismal Systems	Circulatory System	Vascular smooth muscle contraction
ko04310	Environmental Information Processing	Signal Transduction	Wnt signaling pathway
ko04330	Environmental Information Processing	Signal Transduction	Notch signaling pathway
ko04370	Environmental Information Processing	Signal Transduction	VEGF signaling pathway
ko04510	Cellular Processes	Cell Communication	Focal adhesion
ko04512	Environmental Information Processing	Signaling Molecules and Interaction	ECM-receptor interaction
ko04514	Environmental Information Processing	Signaling Molecules and Interaction	Cell adhesion molecules
ko04610	Organismal Systems	Immune System	Complement and coagulation cascades
ko04612	Organismal Systems	Immune System	Antigen processing and presentation
ko04614	Organismal Systems	Endocrine System	Renin-angiotensin system
ko04621	Organismal Systems	Immune System	NOD-like receptor signaling pathway
ko04622	Organismal Systems	Immune System	RIG-I-like receptor signaling pathway
ko04623	Organismal Systems	Immune System	Cytosolic DNA-sensing pathway
ko04626	Organismal Systems	Environmental Adaptation	Plant-pathogen interaction
ko04640	Organismal Systems	Immune System	Hematopoietic cell lineage
ko04666	Organismal Systems	Immune System	Fc gamma R-mediated phagocytosis
ko04720	Organismal Systems	Nervous System	Long-term potentiation
ko04721	Organismal Systems	Nervous System	Synaptic vesicle cycle
ko04723	Organismal Systems	Nervous System	Retrograde endocannabinoid signaling
ko04724	Organismal Systems	Nervous System	Glutamatergic synapse
ko04725	Organismal Systems	Nervous System	Cholinergic synapse
ko04726	Organismal Systems	Nervous System	Serotonergic synapse
ko04727	Organismal Systems	Nervous System	GABAergic synapse
ko04728	Organismal Systems	Nervous System	Dopaminergic synapse
ko04810	Cellular Processes	Cell Motility	Regulation of actin cytoskeleton
ko04910	Organismal Systems	Endocrine System	Insulin signaling pathway
ko04912	Organismal Systems	Endocrine System	GnRH signaling pathway
ko04914	Organismal Systems	Endocrine System	Progesterone-mediated oocyte maturation
ko04916	Organismal Systems	Endocrine System	Melanogenesis
ko04920	Organismal Systems	Endocrine System	Adipocytokine signaling pathway
ko04930	Human Diseases	Endocrine and Metabolic Diseases	Type II diabetes mellitus
ko04940	Human Diseases	Endocrine and Metabolic Diseases	Type I diabetes mellitus
ko04960	Organismal Systems	Excretory System	Aldosterone-regulated sodium reabsorption
ko04961	Organismal Systems	Excretory System	Endocrine and other factor-regulated calcium reabsorption
ko04962	Organismal Systems	Excretory System	Vasopressin-regulated water reabsorption
ko04964	Organismal Systems	Excretory System	Proximal tubule bicarbonate reclamation
ko04970	Organismal Systems	Digestive System	Salivary secretion
ko04971	Organismal Systems	Digestive System	Gastric acid secretion
ko04972	Organismal Systems	Digestive System	Pancreatic secretion
ko04973	Organismal Systems	Digestive System	Carbohydrate digestion and absorption
ko04974	Organismal Systems	Digestive System	Protein digestion and absorption
ko04975	Organismal Systems	Digestive System	Fat digestion and absorption
ko04976	Organismal Systems	Digestive System	Bile secretion
ko04978	Organismal Systems	Digestive System	Mineral absorption
ko05010	Human Diseases	Neurodegenerative Diseases	Alzheimer
ko05012	Human Diseases	Neurodegenerative Diseases	Parkinson
ko05014	Human Diseases	Neurodegenerative Diseases	Amyotrophic lateral sclerosis
ko05016	Human Diseases	Neurodegenerative Diseases	Huntington
ko05020	Human Diseases	Neurodegenerative Diseases	Prion diseases
ko05030	Human Diseases	Substance Dependence	Cocaine addiction
ko05031	Human Diseases	Substance Dependence	Amphetamine addiction
ko05032	Human Diseases	Substance Dependence	Morphine addiction
ko05034	Human Diseases	Substance Dependence	Alcoholism
ko05100	Human Diseases	Infectious Diseases	Bacterial invasion of epithelial cells
ko05110	Human Diseases	Infectious Diseases	Vibrio cholerae infection
ko05111	Human Diseases	Infectious Diseases	Vibrio cholerae pathogenic cycle
ko05120	Human Diseases	Infectious Diseases	Epithelial cell signaling in Helicobacter pylori infection
ko05130	Human Diseases	Infectious Diseases	Pathogenic Escherichia coli infection
ko05131	Human Diseases	Infectious Diseases	Shigellosis
ko05132	Human Diseases	Infectious Diseases	Salmonella infection
ko05133	Human Diseases	Infectious Diseases	Pertussis
ko05134	Human Diseases	Infectious Diseases	Legionellosis
ko05140	Human Diseases	Infectious Diseases	Leishmaniasis
ko05142	Human Diseases	Infectious Diseases	Chagas disease
ko05143	Human Diseases	Infectious Diseases	African trypanosomiasis
ko05145	Human Diseases	Infectious Diseases	Toxoplasmosis
ko05146	Human Diseases	Infectious Diseases	Amoebiasis
ko05150	Human Diseases	Infectious Diseases	Staphylococcus aureus infection
ko05152	Human Diseases	Infectious Diseases	Tuberculosis
ko05160	Human Diseases	Infectious Diseases	Hepatitis C
ko05162	Human Diseases	Infectious Diseases	Measles
ko05164	Human Diseases	Infectious Diseases	Influenza A
ko05166	Human Diseases	Infectious Diseases	HTLV-I infection
ko05168	Human Diseases	Infectious Diseases	Herpes simplex infection
ko05169	Human Diseases	Infectious Diseases	Epstein-Barr virus infection
ko05200	Human Diseases	Cancers	Pathways in cancer
ko05202	Human Diseases	Cancers	Transcriptional misregulation in cancers
ko05203	Human Diseases	Cancers	Viral carcinogenesis
ko05204	Human Diseases	Cancers	Chemical carcinogenesis
ko05210	Human Diseases	Cancers	Colorectal cancer
ko05211	Human Diseases	Cancers	Renal cell carcinoma
ko05212	Human Diseases	Cancers	Pancreatic cancer
ko05215	Human Diseases	Cancers	Prostate cancer
ko05219	Human Diseases	Cancers	Bladder cancer
ko05220	Human Diseases	Cancers	Chronic myeloid leukemia
ko05222	Human Diseases	Cancers	Small cell lung cancer
ko05322	Human Diseases	Immune Diseases	Systemic lupus erythematosus
ko05340	Human Diseases	Immune Diseases	Primary immunodeficiency
ko05410	Human Diseases	Cardiovascular Diseases	Hypertrophic cardiomyopathy
ko05412	Human Diseases	Cardiovascular Diseases	Arrhythmogenic right ventricular cardiomyopathy
ko05414	Human Diseases	Cardiovascular Diseases	Dilated cardiomyopathy
ko05416	Human Diseases	Cardiovascular Diseases	Viral myocarditis
