# Supplementary material for: Neuroprotective Effects of Oligosaccharides From Periplaneta Americana on Parkinson’s Disease Models In Vitro and In Vivo
Source: Front Pharmacol. 2022 Jul 18;13:936818. doi: 10.3389/fphar.2022.936818 (PMC9340460; doi:10.3389/fphar.2022.936818)
Supplement: Supplementary file 2 [file DataSheet1.zip › 16S rRNA/06.FunctionPrediction/02.Core_files/sample_info_v1.csv]

	SampleID	Group	Type	Number
C_1	C_1	A	1	1
C_2	C_2	A	1	2
C_3	C_3	A	1	3
H_1	H_1	D	4	1
H_2	H_2	D	4	2
H_3	H_3	D	4	3
H_4	H_4	D	4	4
L_1	L_1	C	3	1
L_2	L_2	C	3	2
L_3	L_3	C	3	3
N_1	N_1	B	2	1
N_2	N_2	B	2	2
N_3	N_3	B	2	3
