# Supplementary material for: Neuroprotective Effects of Oligosaccharides From Periplaneta Americana on Parkinson’s Disease Models In Vitro and In Vivo
Source: Front Pharmacol. 2022 Jul 18;13:936818. doi: 10.3389/fphar.2022.936818 (PMC9340460; doi:10.3389/fphar.2022.936818)
Supplement: Supplementary file 2 [file DataSheet1.zip › 16S rRNA/06.FunctionPrediction/03.Tax4Fun_summary/Tax4Fun_summary_level_1.txt]

C_1	C_2	C_3	H_1	H_2	H_3	H_4	L_1	L_2	L_3	N_1	N_2	N_3
Metabolism	0.598019052404021	0.591578512052668	0.596761753027462	0.588958870744707	0.597069306331253	0.591707734002619	0.594243108431575	0.59334220196545	0.592826367906888	0.59325803906399	0.591731581238831	0.616426510821594	0.587175638056101
Genetic Information Processing	0.142536793490122	0.141378954012802	0.146234567160419	0.144883434456354	0.144507839522442	0.143870348237816	0.146761143704209	0.145756255524072	0.145385731378069	0.145801086254064	0.154450143522879	0.154332099449997	0.143165243892498
Environmental Information Processing	0.179464849381709	0.185929100381516	0.176439171299026	0.185543689338997	0.178389784350256	0.184462665528191	0.179249498975521	0.180971791874106	0.181878276496602	0.180962992137288	0.180321097910748	0.152689055468428	0.186935549415723
Cellular Processes	0.0493397802846523	0.0518053115937485	0.049559873674337	0.051383923275789	0.0499133665016001	0.0508022168965052	0.0497177469355998	0.0501518318321501	0.0502040658089584	0.050209573558111	0.0436320085884044	0.0431934732832299	0.0532917428920994
Organismal Systems	0.0109942391200659	0.0105912529988798	0.0112684646445015	0.0105582342110586	0.0111259760763754	0.0107074234755826	0.0111781373484888	0.0111609569906371	0.0111492880975243	0.0111649701596103	0.0117734202936898	0.0141001705725235	0.00987345475839019
Human Diseases	0.01964528531943	0.0187168689603857	0.0197361701942548	0.018671847973094	0.0189937272180736	0.0184496118592858	0.0188503646046066	0.0186169618135849	0.0185562703119578	0.018603338826936	0.0180917484454479	0.0192586904042274	0.0195583709851887
