# Supplementary material for: Neuroprotective Effects of Oligosaccharides From Periplaneta Americana on Parkinson’s Disease Models In Vitro and In Vivo
Source: Front Pharmacol. 2022 Jul 18;13:936818. doi: 10.3389/fphar.2022.936818 (PMC9340460; doi:10.3389/fphar.2022.936818)
Supplement: Supplementary file 2 [file DataSheet1.zip › 16S rRNA/06.FunctionPrediction/03.Tax4Fun_summary/Tax4Fun_summary_level_2.txt]

C_1	C_2	C_3	H_1	H_2	H_3	H_4	L_1	L_2	L_3	N_1	N_2	N_3
Metabolism | Nucleotide Metabolism	0.063848897309051	0.0634603186096133	0.0653959098495576	0.0651580754109811	0.0645279523916339	0.0645623643583161	0.0658437575679279	0.0655123342463153	0.0653612820250646	0.0655420046810739	0.0690964273445711	0.0686986550382976	0.064045457681472
Metabolism | Amino Acid Metabolism	0.10533510165477	0.105396412313649	0.103687840283585	0.103443047524371	0.104056878286806	0.103734415570472	0.10337444636927	0.103820339373299	0.103742599421301	0.103791622219527	0.106583034520177	0.103658030324273	0.105529957506712
Metabolism | Xenobiotics Biodegradation and Metabolism	0.0238430682074362	0.0244676311800654	0.023363403376103	0.0240239600785598	0.0236769233080483	0.0243457410258058	0.0237327144619346	0.0238811833877287	0.024024301121104	0.0238104370102468	0.0230975038859864	0.0222104327857553	0.0243079077506823
Metabolism | Metabolism of Other Amino Acids	0.0218255965827044	0.0220142248000652	0.0218396520279383	0.0221801586397605	0.0218784016090539	0.0221797620785712	0.0222110686213349	0.0221711183430317	0.022252632847403	0.0221561195489853	0.0239931955908225	0.0220668318131086	0.0213664019766199
Metabolism | Carbohydrate Metabolism	0.154706387847905	0.153597938979348	0.154979373954096	0.151484603889808	0.154478862485602	0.151747483268032	0.153152431764832	0.152837912913298	0.152855386850156	0.15295902714262	0.150060593750875	0.160596569377927	0.15168704186341
Metabolism | Biosynthesis of Other Secondary Metabolites	0.00884897647540292	0.00865491640511474	0.00868601763403733	0.00836519251932133	0.00874775738043245	0.00854664634407626	0.00853538569538765	0.00853250681856971	0.00853757317655168	0.00853062431627622	0.00857419669017703	0.00936946275135781	0.00832632485331002
Metabolism | Glycan Biosynthesis and Metabolism	0.0349959055220542	0.0323590094592593	0.034936879199798	0.0323727380537013	0.0351530259553295	0.0331265840094383	0.0341823221173629	0.0335385755126934	0.0333551910632987	0.0335769607160112	0.0340478221776762	0.0418348468999054	0.0304625538142497
Metabolism | Lipid Metabolism	0.0296667293005313	0.0294735254142244	0.0289236965402327	0.0291263383958915	0.0297059821021089	0.0295690595202525	0.0293714198882052	0.0292416500284636	0.029378566610962	0.0291934247663215	0.0297448763187757	0.0296194640994273	0.0280870347861918
Metabolism | Metabolism of Cofactors and Vitamins	0.0682253646160908	0.0659589069233964	0.0683051985333222	0.0663376378170411	0.067811186752697	0.0670970697598397	0.0670978325431035	0.067084723468879	0.0668214223189548	0.0670730500775925	0.0655453936084523	0.0705527784804471	0.0664614221813375
Metabolism | Metabolism of Terpenoids and Polyketides	0.0209930557928882	0.0202020826514095	0.0204471815777103	0.0201520492761959	0.021087309587081	0.0204875520115813	0.0206891360870857	0.0201979560262832	0.0202130979370206	0.0201213979190837	0.0199902074494945	0.0214184503095323	0.0201674864660219
Metabolism | Energy Metabolism	0.0657299690951868	0.0659935453165232	0.0661966000510816	0.0663150691390752	0.0659450264724594	0.0663110560562338	0.0660525933151307	0.0665239018468879	0.0662843145350724	0.066503370666252	0.0609983299018238	0.0664009889415626	0.0667340491760933
Genetic Information Processing | Translation	0.0570613633576979	0.0561659507052277	0.0586057094417329	0.0576963554989154	0.0576699225384611	0.0572709864234337	0.058521427525199	0.058136537762193	0.0579075518494958	0.0581507461842572	0.0626559182720668	0.0620384172917063	0.0579166703544219
Environmental Information Processing | Membrane Transport	0.106265853033536	0.111271997778679	0.106464330197248	0.114168071828781	0.106456719326194	0.112395991071464	0.109912647340509	0.110291276110723	0.111006021828764	0.110241507511625	0.12075460959828	0.0895994289614485	0.112956466572445
Environmental Information Processing | Signal Transduction	0.0731926344420652	0.0746506178624771	0.0699692717756157	0.0713695993576831	0.0719271879868793	0.0720606596377436	0.0693311722565673	0.0706749436283243	0.0708666566837665	0.0707159587038005	0.0595618720377097	0.063085454347919	0.0739724933039605
Cellular Processes | Cell Motility	0.0283098455110638	0.030934445206055	0.0287610429306229	0.0308213062544957	0.0287912092129738	0.0300027738829048	0.0289886168198101	0.0293948462616244	0.0294729815925967	0.0294370986191986	0.0240100504541792	0.0215472130103154	0.0329438632629254
Genetic Information Processing | Folding, Sorting and Degradation	0.0267932767308843	0.025633630843667	0.026735296336708	0.0258429320175574	0.0266383769923951	0.0261154980724184	0.0262834353984467	0.0260845412878925	0.0259788989994892	0.0260950696612494	0.0263565666147189	0.0280478229694207	0.0258769927566708
Genetic Information Processing | Transcription	0.00287635251948977	0.0029593948290377	0.00299043745750472	0.00307335385877603	0.0029704433945748	0.00303524376790503	0.00307117810878378	0.00306712062994352	0.00306706147487949	0.00306643869358169	0.00322961408556883	0.00305108016652869	0.00292351556027473
Genetic Information Processing | Replication and Repair	0.0558058008820496	0.0566199776348699	0.057903123924473	0.0582707930811056	0.0572290965970113	0.0574486199740585	0.0588851026717798	0.058468055844043	0.0584322190542041	0.0584888317149758	0.062208044550524	0.0611947790223416	0.0564480652211305
Cellular Processes | Cell Growth and Death	0.017645996976222	0.0179086108808622	0.0179292487446543	0.0181354351199405	0.0179589741802	0.0179784618283239	0.0180917910944414	0.0180714854817142	0.0180389458415656	0.0180906122563782	0.0167272784551443	0.018021658401699	0.0180467472409973
Cellular Processes | Transport and Catabolism	0.00337760375514937	0.00295580594535375	0.00286404724193971	0.00242124198349385	0.00315749055008788	0.00281513797819302	0.00263177862672988	0.00267997093301458	0.00268662183541364	0.00267637850627791	0.00289002795578846	0.00362059947365279	0.00229487598070579
Organismal Systems | Circulatory System	0.0000353038683669926	0.0000319321157862062	0.0000379901898592706	0.0000333098871748313	0.0000363332301386488	0.0000339603469371313	0.0000370285024371512	0.0000358299692154069	0.0000351761285327979	0.0000358054812913173	0.0000457132319300667	0.0000525020742831141	0.0000309046681620096
Cellular Processes | Cell Communication	0.00000633404221706827	0.0000064495614775039	0.00000553475712021888	0.00000593991785886867	0.0000056925583383419	0.00000584320708359829	0.00000556039461843053	0.00000552915579696595	0.00000551653938249095	0.00000548417625631455	0.00000465172329242477	0.00000400239756271306	0.00000625640747094003
Environmental Information Processing | Signaling Molecules and Interaction	0.00000636190610796557	0.00000648474035959715	0.00000556932616258724	0.00000601815253226146	0.00000587703718260919	0.00000601481898431285	0.00000567937844444426	0.0000055721350589514	0.00000559798407230208	0.00000552592186232774	0.00000461627475798449	0.0000041721590601861	0.00000658953931676269
Organismal Systems | Immune System	0.000817285313413402	0.000734976169023459	0.000843341415666216	0.000738526986692296	0.000825969321518958	0.000747097320193618	0.000825794720481576	0.000822464935943247	0.000817827816497329	0.000823119215872352	0.000791932222977745	0.00124755168893746	0.00066482038050437
Organismal Systems | Environmental Adaptation	0.00240737064490312	0.00245283815455307	0.00239557744662457	0.00240220933335831	0.00242710014743467	0.0023960121613368	0.00241364278233644	0.00244698525717922	0.0024535859262891	0.00244741909064073	0.00217371925848208	0.00255480428126813	0.00233210096770795
Organismal Systems | Nervous System	0.00128713454629883	0.00121669511383746	0.00122173527455029	0.00112377448728557	0.00123161364428075	0.00116945541202195	0.00115328866226701	0.00115821540792864	0.00115565936825775	0.00115916601213564	0.001130261576141	0.00129234487350239	0.0012064487022434
Organismal Systems | Endocrine System	0.00414362093653659	0.004040290090931	0.0041601563790903	0.00409891046884939	0.00415792983617537	0.00419764580312489	0.00418638825314212	0.00414379803123723	0.00415652822709762	0.00414001722699511	0.00479370662087845	0.00445308553519395	0.00380321131254121
Human Diseases | Endocrine and Metabolic Diseases	0.000569628165872995	0.000551849950898064	0.000573097858635748	0.00056852519556295	0.000574772296796502	0.000565363281804406	0.000580299015127066	0.00057638171416265	0.00057529406690483	0.00057618327929792	0.000639677050193569	0.000623357551761022	0.000577512200201343
Organismal Systems | Excretory System	0.000165215042938046	0.000153194270384914	0.000165011699195932	0.000139495317602574	0.000166243175847083	0.000136811034423112	0.000155760390880034	0.000148369239063197	0.000145225714928451	0.00014824659717213	0.000171228720715184	0.000219340646469679	0.000160593067351095
Organismal Systems | Digestive System	0.00213830876760895	0.00196132708436364	0.00244465223951491	0.00202200773009562	0.00228078672097989	0.00202644139754509	0.00240623403694443	0.00240529415007013	0.00238528491592121	0.00241119653550307	0.00266685866256525	0.00428054147286882	0.00167537565988016
Human Diseases | Neurodegenerative Diseases	0.000995133686338119	0.000869630348193763	0.00100072112748332	0.000826605566760483	0.000945527964972832	0.000833516909487051	0.000890452258880045	0.000846679194285861	0.000834110011899487	0.000845486366748717	0.000919835663790638	0.00113673893652008	0.00099130288551022
Human Diseases | Substance Dependence	0.0000709729955805205	0.0000769424924450686	0.00007235854699137	0.0000815151445359154	0.0000759457787903238	0.000081942631873629	0.0000776365242960559	0.0000775903906324574	0.0000775171129909976	0.0000769841605227365	0.0000629318669783947	0.0000548498947059277	0.0000825526732995123
Human Diseases | Infectious Diseases	0.01656806597975	0.0157577460903631	0.0166024731452804	0.0156995745382881	0.015934223237302	0.0154977793283423	0.01578816735944	0.0156046868155489	0.0155567990898666	0.0155950709318917	0.0149889436840854	0.0158579126495303	0.0164463544364145
Human Diseases | Cancers	0.00089878315600843	0.000883872645422056	0.000905981497993234	0.000889443658125513	0.00088797620002301	0.000879688816272439	0.000900668402848151	0.000899553141946463	0.000896618784639211	0.000897510232079033	0.000838427176101328	0.000948999979531509	0.00092008637026419
Human Diseases | Immune Diseases	0.000538316129454986	0.000568321298787496	0.000575302172976242	0.000599111110373367	0.000568403588155436	0.000585413551501787	0.000605029374554214	0.000602358955487517	0.000606025785292383	0.00060245070707812	0.000637003814141826	0.000620419380864941	0.000534366263090646
Human Diseases | Cardiovascular Diseases	0.00000438520642496099	0.00000850613427618442	0.00000623584489452505	0.00000707275944769576	0.00000687815203352566	0.00000590734000419633	0.00000811166946108689	0.00000971160152100959	0.00000990546036423666	0.00000965314931778733	0.00000492919015680547	0.0000164120113135621	0.00000619615640824991
