# Supplementary material for: Neuroprotective Effects of Oligosaccharides From Periplaneta Americana on Parkinson’s Disease Models In Vitro and In Vivo
Source: Front Pharmacol. 2022 Jul 18;13:936818. doi: 10.3389/fphar.2022.936818 (PMC9340460; doi:10.3389/fphar.2022.936818)
Supplement: Supplementary file 2 [file DataSheet1.zip › 16S rRNA/06.FunctionPrediction/03.Tax4Fun_summary/Tax4Fun_summary_level_3.txt]

C_1	C_2	C_3	H_1	H_2	H_3	H_4	L_1	L_2	L_3	N_1	N_2	N_3
Metabolism | Carbohydrate Metabolism | Glycolysis / Gluconeogenesis	0.00896821378290726	0.00891714725054354	0.00908049006363957	0.0091952399411977	0.00899362305309076	0.00919084210424915	0.00920625579671496	0.00921965949563754	0.00924491407946592	0.00921702913378346	0.00932533575457706	0.00940822036141697	0.00868823970050298
Metabolism | Carbohydrate Metabolism | Citrate cycle	0.0041010024009164	0.00401607112605213	0.00416337083401319	0.00400002709428925	0.00409226731094785	0.00408538551799637	0.0041096169280025	0.00412768864879118	0.00412095973471668	0.00412211772983602	0.00385969001243057	0.00470734707222113	0.00385268769146106
Metabolism | Carbohydrate Metabolism | Pentose phosphate pathway	0.00774449010823655	0.00787215641712869	0.00768143655083087	0.00797170544456098	0.00771525687972037	0.0080150963026109	0.00789135702197178	0.00794011753107795	0.00799124023329011	0.00793063613363554	0.00890420959446873	0.0074936882033607	0.00746177509510661
Metabolism | Carbohydrate Metabolism | Pentose and glucuronate interconversions	0.00998369542419758	0.0104558206582242	0.0100600108586463	0.0106460804253236	0.0100447960479011	0.010542108094732	0.0103592653751362	0.0104785296016389	0.0105428765705703	0.0104954127530569	0.00986701929619763	0.00936873889162124	0.00998618633682271
Metabolism | Carbohydrate Metabolism | Fructose and mannose metabolism	0.0194175289277508	0.0186796653258013	0.0193763388400279	0.0182084743948314	0.0191887334493965	0.0183140825757552	0.0186869485425005	0.0187114370960564	0.0186598924679958	0.0187483049312895	0.0160424502093645	0.0211944839850077	0.0185730115344549
Metabolism | Carbohydrate Metabolism | Galactose metabolism	0.0106742893101136	0.0105704052991621	0.0108077439011892	0.0108517846435259	0.0110626177842489	0.0109533453799322	0.0111863782637795	0.0110768710520526	0.0111004561595577	0.0110874827819167	0.0120859532675591	0.0125529321736212	0.00933667768542191
Metabolism | Carbohydrate Metabolism | Ascorbate and aldarate metabolism	0.00115960134004892	0.00114417789854985	0.00114404548078038	0.00114447916433535	0.00111158636388222	0.00112591048062142	0.00114582570827706	0.00115381239995526	0.00116150069039449	0.00115003016033787	0.00117795993626223	0.00115426462280209	0.00116963744338035
Metabolism | Lipid Metabolism | Fatty acid biosynthesis	0.00595393558623748	0.00579851482365549	0.00594170642392447	0.00568804054390539	0.00597719303557075	0.00577213247073012	0.00591178874737287	0.00580705373337643	0.00581442414413137	0.00579788379490481	0.00689663205647776	0.00657744168911821	0.00565157245049805
Metabolism | Lipid Metabolism | Fatty acid elongation	0.00000705434119898389	0.00000842870400477211	0.00000755069464234148	0.00000974993100617744	0.00000778881690020353	0.00000970870787505529	0.00000930747416897446	0.00000907747915628353	0.00000934221689637017	0.00000900657701374753	0.0000223526894766077	0.00000627041346746025	0.00000922635652074119
Metabolism | Lipid Metabolism | Fatty acid metabolism	0.00172217242157052	0.00159006183794802	0.00163999222003251	0.00154194903786347	0.0016441212623643	0.00162556530107197	0.00159909486168215	0.00154562373595028	0.00154978036659465	0.00153470139861358	0.00189223754932381	0.00166761791616717	0.00159566249252774
Metabolism | Lipid Metabolism | Synthesis and degradation of ketone bodies	0.000283653459539393	0.000315468759436617	0.000273981945907593	0.000317333146511793	0.000285199194504226	0.00031842237923764	0.000300100344766236	0.000302135145700513	0.000306727241081245	0.000300662555567709	0.00027487608148502	0.000218967569252776	0.000293588831862911
Metabolism | Lipid Metabolism | Steroid biosynthesis	0.00000266953745760269	0.00000298368135130328	0.00000102610989125015	0.00000153162840861819	0.00000332180612240278	0.00000617796918000123	0.00000326878612596107	0.00000172062355969277	0.0000025706958144613	0.00000092360421390471	0.00000169064571194921	0.00000245167122043552	0.00000316567329614999
Metabolism | Lipid Metabolism | Primary bile acid biosynthesis	0.000400832666721788	0.000514573730411945	0.000404401307858743	0.000505295455088214	0.000446735266230024	0.000492687265691127	0.000483243706179698	0.000518529307932373	0.000530073824173321	0.000517885395687226	0.000543619533615698	0.000425170171043863	0.000411164683915523
Metabolism | Lipid Metabolism | Secondary bile acid biosynthesis	0.000388675474378623	0.000500890951931367	0.000393885164560348	0.000492456891543152	0.000435614062112357	0.000479591172033841	0.000472057341183853	0.000506802533608732	0.000518132036855671	0.000506207696283621	0.00053356355547831	0.000420688963279633	0.000398233383594547
Metabolism | Metabolism of Cofactors and Vitamins | Ubiquinone and other terpenoid-quinone biosynthesis	0.00299088908251817	0.00255093351293371	0.00314010726111135	0.00257222408345842	0.0029120492369686	0.00266069297957023	0.00286551389046012	0.00279558616992927	0.00274913762188259	0.00278686401251471	0.00272815176219838	0.00412647381496643	0.00271039982048561
Metabolism | Lipid Metabolism | Steroid hormone biosynthesis	0.000465765934665644	0.000401911527899114	0.000343486970718517	0.000254612402103089	0.000416145535058762	0.000356685117012346	0.000294930609813128	0.000309105751822874	0.000315469749983619	0.000305829240931494	0.000202943120670388	0.00048711526646099	0.000256930143861379
Metabolism | Energy Metabolism | Oxidative phosphorylation	0.0144897709671916	0.0141011806774921	0.0147631285657785	0.0143897733260433	0.0144394134070677	0.0145077491889612	0.0144831443930417	0.0144515261049063	0.0144053243717847	0.014457722492536	0.0130177049350961	0.0150701110197073	0.014497269413272
Metabolism | Energy Metabolism | Photosynthesis	0.00353216747445197	0.00357569068766623	0.00372054518883428	0.00387251851397613	0.00362196254131418	0.00383858219591355	0.00383991249367394	0.00387633371180039	0.00389363645366908	0.00388443506204776	0.00379334007054105	0.00377045634754157	0.00364135013976463
Metabolism | Energy Metabolism | Photosynthesis - antenna proteins	0.000000110932943418948	0.0000000693587586059124	0.000000508722803361721	0.00000123302982647495	0.00000175886524276733	0.00000134798931805547	0.000000399033753620286	0.00000283145851763963	0.000000773059344768091	0.00000240737572497976	0.0000031710005827069	0.00000120515893269609	0.00000281405086187448
Metabolism | Nucleotide Metabolism | Purine metabolism	0.0370979487596959	0.0372972134227866	0.0380096835684578	0.0382966508314303	0.0376658648570728	0.0380079226709384	0.0385766301214851	0.0384188912523302	0.0384109955992672	0.0384278538559312	0.0402807076425562	0.0396872488178895	0.0368395421187771
Metabolism | Biosynthesis of Other Secondary Metabolites | Caffeine metabolism	0.0000188737794571325	0.00001937400282067	0.0000179994147231178	0.0000194538488060456	0.0000170234960034072	0.0000204745659113064	0.0000187483699613435	0.0000185450077748226	0.0000190026273354453	0.0000183364110488662	0.0000148537202893018	0.0000128984893977849	0.0000168755304692034
Metabolism | Nucleotide Metabolism | Pyrimidine metabolism	0.026750948549355	0.0261631051868267	0.0273862262810999	0.0268614245795509	0.0268620875345611	0.0265544416873777	0.0272671274464428	0.0270934429939851	0.0269502864257974	0.0271141508251427	0.0288157197020149	0.0290114062204081	0.0272059155626949
Metabolism | Amino Acid Metabolism | Alanine, aspartate and glutamate metabolism	0.0134304112488985	0.0134035732414628	0.0135218136753059	0.0135002479353961	0.0134442416989527	0.0134890209161319	0.0135625478148203	0.0137150840974632	0.0136774525496752	0.0137272577394632	0.0138316581859812	0.0141015686642825	0.0135011244654871
Metabolism | Metabolism of Terpenoids and Polyketides | Tetracycline biosynthesis	0.000282333042595677	0.000317908466203123	0.000283046973253178	0.000334787989492215	0.000295318225098096	0.000329916701312866	0.000313047544497863	0.000320160516801962	0.000324492274111686	0.000319514408944521	0.000270603620467318	0.000226650310478885	0.000295735410416525
Metabolism | Amino Acid Metabolism | Glycine, serine and threonine metabolism	0.0106366959703933	0.0103656204953135	0.0105872818047193	0.010190631118521	0.0104404482413738	0.0102475345709267	0.0104191824496184	0.0104099813613982	0.010386492444098	0.0104064308565792	0.010640335534119	0.0115757032068907	0.0103347781874779
Metabolism | Amino Acid Metabolism | Cysteine and methionine metabolism	0.01312810038515	0.0135106524523173	0.0130191404166609	0.0132913580003264	0.01322293799051	0.0131440662602209	0.013271494791356	0.0132554255159252	0.0132666998671987	0.0132516254058501	0.0140330831451629	0.0131761758467934	0.0130563553227528
Metabolism | Amino Acid Metabolism | Valine, leucine and isoleucine degradation	0.00282258507862111	0.00282383288419263	0.00258084852521372	0.00244265931580626	0.00272038143953633	0.00252866405491597	0.00251369475254171	0.00248588473459746	0.00248231663701162	0.00247212764707508	0.00223872145412565	0.00277074836711157	0.00281283008903825
Metabolism | Metabolism of Terpenoids and Polyketides | Geraniol degradation	0.00109289668182309	0.0010950668870329	0.00102576186613289	0.00104696898729881	0.00105817665798171	0.00113656675238211	0.00106477944223444	0.00104016954861298	0.00105788410753592	0.00102775643910078	0.000850486399699217	0.00101522846287676	0.00100901672122974
Metabolism | Amino Acid Metabolism | Valine, leucine and isoleucine biosynthesis	0.00534214864187488	0.00563562260182375	0.00520743142422871	0.00551777006883799	0.00530262534762121	0.00555405669888336	0.00532467639843247	0.00545144010302996	0.00548417885336525	0.00544611157469751	0.00603827424961723	0.00454636970941075	0.00543485688653077
Metabolism | Amino Acid Metabolism | Lysine biosynthesis	0.0103836588535597	0.0105676737377944	0.0104173875491312	0.0104938633461983	0.0104935151387859	0.0104432367023059	0.0105324971118446	0.0105151191767424	0.0105096955315138	0.0105110091120281	0.0116292907820089	0.0106721524374874	0.0104572160072251
Metabolism | Amino Acid Metabolism | Lysine degradation	0.00245502019598347	0.00232054796786462	0.0023707067807819	0.00209434396884698	0.00232783983247023	0.00219711412480452	0.00219556071112122	0.0022475958396237	0.00225925592314612	0.00224110838698947	0.00175904361612182	0.00277793915674171	0.00226451526494623
Metabolism | Biosynthesis of Other Secondary Metabolites | Penicillin and cephalosporin biosynthesis	0.000534378417440287	0.000432671948329734	0.000441748333897793	0.000344772350942466	0.000467358233682106	0.000367253635850056	0.000369239076522284	0.000327366800774974	0.000320072269417489	0.000325896462816843	0.00040897061115148	0.000384378399279768	0.00049735162755288
Metabolism | Biosynthesis of Other Secondary Metabolites | beta-Lactam resistance	0.00102388668926862	0.00101182387745687	0.000897931992944023	0.000847375720166242	0.000937860054210511	0.000839427077135939	0.000817420013043144	0.000793415685063886	0.000787727846254732	0.000794489155674929	0.000678853064661584	0.000677796556796549	0.00111765864149694
Metabolism | Amino Acid Metabolism | Arginine and proline metabolism	0.0160420537978635	0.0156928452038658	0.0156567521156714	0.0154404912864892	0.0154816519728811	0.0154410452103474	0.0153060713226787	0.0154498435926184	0.0153819411948316	0.0154552337327568	0.015465631664673	0.0149546039511407	0.016587688433097
Metabolism | Biosynthesis of Other Secondary Metabolites | Clavulanic acid biosynthesis	0.00000112169201832026	0.000000258274730631904	0.00000113229863911165	0.000000185974020185886	0.000000506230840268606	0.000000304880088742061	0.000000281010401535193	0.000000151332030071915	0.000000144259814514538	0.0000001295447600875	0.000000186958995474196	0.0000002054401539285	0.00000127662856283438
Metabolism | Amino Acid Metabolism | Histidine metabolism	0.00975960234902037	0.00977808088085724	0.00943292853034988	0.00952417937705105	0.0096501104730285	0.00967723788031944	0.00945232429757941	0.00951429372692944	0.00951938977556838	0.00951831921066061	0.00909989660497146	0.00921659571538619	0.00929293921287677
Metabolism | Amino Acid Metabolism | Tyrosine metabolism	0.0046593112684895	0.00463914039167046	0.00454232158662349	0.00460955980127635	0.00456253402162757	0.00461451675262447	0.00455857838836539	0.00455079122281512	0.00455525446425112	0.00454711849058566	0.00451318271138979	0.00428942039506917	0.00475042178768634
Metabolism | Xenobiotics Biodegradation and Metabolism | 1,1,1-Trichloro-2,2-bis	0.0000494748355027949	0.0000547655858560836	0.0000435806253090304	0.0000484651279065243	0.0000489520229387532	0.0000520724434441453	0.0000473723033773347	0.0000457897881905288	0.0000464614253193143	0.0000449164806893891	0.0000395261673434795	0.000034794217075395	0.000054212519570785
Metabolism | Amino Acid Metabolism | Phenylalanine metabolism	0.00350935498048371	0.00352911905046222	0.00324174159119406	0.00323008589990263	0.00338437309601751	0.0032657576354679	0.00317618074957603	0.00315204372554912	0.0031431966086087	0.00314258532282588	0.00299662104018431	0.00287696922731327	0.00364195292328751
Metabolism | Xenobiotics Biodegradation and Metabolism | Chlorocyclohexane and chlorobenzene degradation	0.000413704102557465	0.00043578506765912	0.00038422426675794	0.000410058023262365	0.000404332798751109	0.000433700148925348	0.000408817238649718	0.000410136480684024	0.000418013408796035	0.000406739899425015	0.000533701747130868	0.000362139716091008	0.000389623552980992
Metabolism | Xenobiotics Biodegradation and Metabolism | Benzoate degradation	0.00425932312005213	0.00453191979497271	0.00408856837099733	0.00441741976605201	0.00423056095736916	0.00446146259553484	0.00426301833350823	0.00432657219565505	0.0043655863545724	0.00431913935979608	0.00411132486309224	0.00360866118924514	0.00431374875385885
Metabolism | Xenobiotics Biodegradation and Metabolism | Bisphenol degradation	0.00173158233669845	0.00175928651519976	0.00166518001657921	0.00167717213054173	0.00170315044954853	0.00174398600590545	0.001681332667107	0.00171270841008151	0.00173134298846316	0.00170585283509348	0.0015599685158892	0.00170392373306399	0.00164462679503206
Metabolism | Xenobiotics Biodegradation and Metabolism | Fluorobenzoate degradation	0.0000515561434912359	0.0000341170420298453	0.0000346378152359674	0.0000221005545807481	0.0000352084138793829	0.0000335505892734445	0.0000256896067600745	0.0000205802161000391	0.0000210421898455899	0.000019594365353005	0.0000194759364517742	0.0000241823416719868	0.0000306641621510388
Metabolism | Amino Acid Metabolism | Tryptophan metabolism	0.000503578972640827	0.000452636415695027	0.000466545063089829	0.000438114445038668	0.000459353984973649	0.000485413425212261	0.000430941338430762	0.00041693096572367	0.000423502582433484	0.000410033217269475	0.000357806594380138	0.000335724806005535	0.000531507170520387
Metabolism | Amino Acid Metabolism | Phenylalanine, tyrosine and tryptophan biosynthesis	0.0126625799117912	0.0126770669903289	0.0126429412206146	0.0126697429606804	0.0125668650490276	0.0126467513383114	0.0126306962429054	0.012655905310883	0.0126532229895985	0.0126626615227463	0.0139794889374417	0.0123640588406399	0.0128637717557862
Metabolism | Biosynthesis of Other Secondary Metabolites | Novobiocin biosynthesis	0.000771974104433409	0.000788161801324353	0.000785165824288666	0.000784845465183671	0.000775145681708405	0.000778081950792469	0.00078386575308826	0.000783804155249702	0.000783142827161256	0.000783780209975936	0.000901776507200984	0.000779524577971257	0.000802523438284088
Metabolism | Metabolism of Other Amino Acids | beta-Alanine metabolism	0.000976954930152227	0.000984357258411684	0.000992725031989947	0.000991479020258582	0.000965542854517611	0.000994543705714575	0.000985335792137369	0.000992260443107493	0.000993520200094696	0.000990489713348464	0.000824284441165773	0.000954242358433018	0.00102709264485528
Metabolism | Metabolism of Other Amino Acids | Taurine and hypotaurine metabolism	0.000684905278751649	0.000640207939573799	0.000667416147574242	0.000624553903306999	0.000669127878123973	0.000650938792440369	0.000653392447899902	0.000647390427494761	0.000648251736116694	0.00064358838138225	0.000667324186206519	0.000764013119013301	0.000648332993635376
Metabolism | Metabolism of Other Amino Acids | Phosphonate and phosphinate metabolism	0.000677717579955336	0.000801792313580294	0.000621842464888118	0.000694937302949819	0.000714119712106138	0.000677577124220865	0.000686776390956456	0.000690181590056852	0.000695831138692957	0.000687932774976455	0.000701485476092396	0.000645439668726869	0.000730124951532101
Metabolism | Metabolism of Other Amino Acids | Selenocompound metabolism	0.00604057013656686	0.00630209645297305	0.00608805746116468	0.00642274073096889	0.00606603738645319	0.00637408365745377	0.00625978579041275	0.00631379304568816	0.00634927958758382	0.006312485941855	0.00644695678923649	0.00561412427880923	0.00610966726210134
Metabolism | Metabolism of Other Amino Acids | Cyanoamino acid metabolism	0.00275159850170407	0.00265730125959009	0.00272466338394525	0.00260243576712591	0.00273991527915911	0.00269626775804194	0.00268097563788313	0.00270476748097342	0.0027092916004032	0.00270785243200874	0.00246202831248521	0.00315301257879712	0.00231534258145228
Metabolism | Metabolism of Other Amino Acids | D-Glutamine and D-glutamate metabolism	0.00195654009312776	0.00190780144073109	0.00195975472392255	0.00192384813551174	0.00196162506177742	0.00192429166314858	0.00196618400556907	0.00194221640676776	0.00193769504628107	0.00194108657474848	0.00227430124156838	0.00208568510486163	0.00194075236343507
Metabolism | Metabolism of Other Amino Acids | D-Arginine and D-ornithine metabolism	0.0000172238758461485	0.0000195842215414987	0.0000182367841407453	0.0000216573008527662	0.0000187265998878482	0.0000215762687080269	0.0000204283670838419	0.0000204151490894217	0.0000208185719902195	0.0000202774561957779	0.0000171868687764777	0.0000139464071212591	0.0000202640055664213
Metabolism | Metabolism of Other Amino Acids | D-Alanine metabolism	0.00424008475979152	0.00438683873842517	0.00433880589137005	0.00461214148576681	0.00434268089991364	0.0045258989041196	0.00455743910694396	0.00453184278477526	0.0045568346301192	0.00453543462345317	0.0054878776601152	0.00416450711409637	0.00433654997690531
Metabolism | Metabolism of Other Amino Acids | Glutathione metabolism	0.0044800014268088	0.00431424517523852	0.00442815013894273	0.004286364993019	0.00440062593711498	0.00431458420472352	0.00440075108244843	0.00432825101507853	0.00434111033612117	0.00431697165101698	0.00511175061517609	0.00467186118324977	0.00423827519713672
Metabolism | Carbohydrate Metabolism | Starch and sucrose metabolism	0.0331891333856944	0.0325988688880074	0.0336094330779494	0.0312418729965251	0.0328365081734633	0.0307704924591308	0.0318508201951526	0.0312041969720952	0.0310524849046274	0.0312863956460308	0.0326033448866771	0.0331578195432888	0.0349904387528132
Metabolism | Glycan Biosynthesis and Metabolism | N-Glycan biosynthesis	0.00173163981172567	0.00182020662411819	0.0018437825198836	0.00188432800867637	0.00180917937471959	0.00188876733754263	0.00189442649082492	0.0019626987746135	0.00196451005073732	0.00196306096325633	0.00180466852836985	0.00208675473022888	0.00174655574040974
Metabolism | Glycan Biosynthesis and Metabolism | Other glycan degradation	0.00713965560312917	0.00624071266511544	0.00691804546028518	0.00626849750469226	0.00738452442805946	0.00660094720343928	0.00694300390463372	0.00656571599308931	0.00650445980421506	0.00658020182500956	0.00732471134619507	0.00948404633631646	0.00495815639795754
Metabolism | Glycan Biosynthesis and Metabolism | Various types of N-glycan biosynthesis	0.0000000986456684893256	0.00000025083582130328	0.00000191715180957556	0.0000030723965087961	0.00000492208027476505	0.0000037329189736831	0.00000148188723667314	0.00000617539798437844	0.00000209365949738961	0.00000533566387393772	0.00000627748427271363	0.00000364805369481075	0.00000788392192744875
Metabolism | Carbohydrate Metabolism | Amino sugar and nucleotide sugar metabolism	0.0276894068058856	0.0271542380932072	0.0274544563148762	0.0262257219220306	0.027649963156961	0.0264547237201336	0.0267795081024158	0.0267276182826841	0.0266766512388799	0.0267629544647786	0.026233603174874	0.0294246760029328	0.0266450878462393
Metabolism | Biosynthesis of Other Secondary Metabolites | Streptomycin biosynthesis	0.00259164357189993	0.00248809923908293	0.00266582204298844	0.00253116945173815	0.00263001238601532	0.00258899076178132	0.00265021200869304	0.00267077713068419	0.00266563311209583	0.00267248447568919	0.00275173974309623	0.00326687280660062	0.00237310744843675
Metabolism | Metabolism of Terpenoids and Polyketides | Biosynthesis of 12-, 14- and 16-membered macrolides	0.000154880731237713	0.00011139332293346	0.0000911255436952997	0.0000648885568433369	0.000146569180955497	0.000113269242119949	0.000094110054080333	0.0000543327873207796	0.0000598396259749216	0.0000443557834871164	0.0000714469667620478	0.0000630842804366609	0.000168510444002783
Metabolism | Metabolism of Terpenoids and Polyketides | Polyketide sugar unit biosynthesis	0.00173622493592579	0.00169018584664976	0.00179240629931758	0.00173048575603478	0.0017742369446367	0.00176559661524128	0.00178324927161742	0.00180073870682889	0.00179641010301405	0.00180411181968989	0.00172694418186302	0.00209172176436936	0.00165510902549472
Metabolism | Biosynthesis of Other Secondary Metabolites | Butirosin and neomycin biosynthesis	0.000316999206510916	0.000312406663196498	0.000300138087301957	0.000299474879683537	0.000311879275805652	0.000307793114238603	0.000305857742093764	0.000313114049993976	0.000315633098983716	0.000312861944574466	0.000367379669979899	0.000341636415645724	0.000271550546605811
Metabolism | Glycan Biosynthesis and Metabolism | Glycosaminoglycan degradation	0.00188654218791863	0.00124529226515225	0.00134303191420978	0.000880870225324292	0.00163267034033484	0.00119107316551905	0.00110371919013998	0.00106541392948611	0.00104282481336227	0.00106843423806395	0.000733303434293287	0.00201616016528453	0.000721603294494267
Metabolism | Glycan Biosynthesis and Metabolism | Glycosaminoglycan biosynthesis - chondroitin sulfate	0.000396896224447264	0.000429174405030034	0.000412525279164526	0.000437641600759522	0.000423471953446272	0.000440388041993191	0.000439573799441827	0.00045647455321775	0.00045824626140561	0.000456940118332324	0.000381273021900568	0.000483749274030932	0.000364561808931719
Metabolism | Glycan Biosynthesis and Metabolism | Lipopolysaccharide biosynthesis	0.0034992554667222	0.0026912844698252	0.00391845172043275	0.00287490663871374	0.00352481570624564	0.00307011465686577	0.00349369053493273	0.00345527371817883	0.00337751197392077	0.0034615769655006	0.00213888635787928	0.00661928105075114	0.00237972187166131
Metabolism | Glycan Biosynthesis and Metabolism | Peptidoglycan biosynthesis	0.0187835748422036	0.0186504400708083	0.0191755047417787	0.0189204306505833	0.0189286707693125	0.0186863792166035	0.0191209826601249	0.0188636099143253	0.0188532993949058	0.018873301468016	0.0205054557039929	0.0196239055147647	0.0191136517832454
Metabolism | Lipid Metabolism | Glycerolipid metabolism	0.00492418588057976	0.00496054848137585	0.00467877430110331	0.0048186478620408	0.00491652805204662	0.00476328291379667	0.00477579926075312	0.0046845126031596	0.00470164632806507	0.00466888982451963	0.00454258027876489	0.00425200112668429	0.00509006542051755
Metabolism | Carbohydrate Metabolism | Inositol phosphate metabolism	0.00193228557841641	0.00190923339696574	0.00189463852846574	0.00188706837471685	0.00190585602245809	0.00190818969537973	0.00191920897256248	0.00196389660255447	0.00197584820665035	0.00196013411766124	0.00179399197335142	0.00213986102680747	0.00175446165715783
Metabolism | Glycan Biosynthesis and Metabolism | Glycosylphosphatidylinositol	0.00000000403744403129496	0.00000000522060154291934	0.00000000139915498184804	0.00000000344030113906691	0.00000000635489432169997	0.0000000128777099910116	0.00000000589557188890927	0.0000000025143791195188	0.00000000393561207859953	0.00000000131256729916013	0.00000000262350120637403	0.0000000048908629580418	0.00000000417996022825539
Metabolism | Lipid Metabolism | Glycerophospholipid metabolism	0.00973823866093654	0.00988873301480107	0.0098551597177631	0.0103858085498371	0.00989052069816983	0.0103244818373434	0.0102033440920336	0.0102283179091603	0.0102803925747573	0.0102259153230103	0.00953958903816338	0.0093858037274373	0.00959031453193513
Metabolism | Lipid Metabolism | Ether lipid metabolism	0.000126223461515808	0.000138663628868052	0.000109740963133124	0.000114856669899794	0.000127657872931348	0.000122007757413874	0.00011431401383351	0.000115622476008207	0.000118443973729187	0.000114334553042251	0.0000883708001036769	0.00010147709531843	0.000128489918833437
Metabolism | Lipid Metabolism | Arachidonic acid metabolism	0.000231691774537515	0.000214349774938827	0.000280766163545369	0.000262304695511465	0.000255003640645064	0.000241799804727143	0.000294405265636666	0.000273719304595398	0.000269036458579127	0.000274046457931826	0.000193043587948958	0.000429389003950195	0.00020264660214853
Metabolism | Lipid Metabolism | Linoleic acid metabolism	0.0010673225787719	0.00102983149939668	0.00100406121133956	0.000961660108530783	0.00102002218861894	0.00100454283112504	0.000978644031837135	0.000994644522366514	0.00100077399763703	0.000992450613039157	0.000971154853477515	0.00105981441879738	0.000965897092697364
Metabolism | Lipid Metabolism | alpha-Linolenic acid metabolism	0.0000527181547951262	0.0000691179758322327	0.0000528762284388818	0.0000618718082275681	0.0000521481820548565	0.0000618573457681752	0.0000596161057618775	0.0000691906885006977	0.0000718971720109435	0.0000684351666227104	0.0000481642141994969	0.0000594595361096675	0.000054688562240087
Metabolism | Lipid Metabolism | Sphingolipid metabolism	0.00341814626072246	0.00316185588929597	0.00310050050443929	0.00286092116085772	0.00336520378093387	0.00311250043814103	0.00302000189044745	0.00303356168842545	0.00303856590548416	0.00303968433527	0.00304818250914514	0.00374188123378786	0.00257785779033017
Metabolism | Glycan Biosynthesis and Metabolism | Glycosphingolipid biosynthesis - lacto and neolacto series	0.000179344614211757	0.0000894254121408379	0.00012392835779785	0.0000708856802779335	0.000120459083163376	0.000101447653450405	0.0000731598063264921	0.0000778641836834402	0.0000742795883973692	0.0000792721534405923	0.0000595063630005856	0.0000923585655740108	0.000149406167065949
Metabolism | Glycan Biosynthesis and Metabolism | Glycosphingolipid biosynthesis - globo series	0.00102962057085089	0.000947916144483956	0.000937747340097257	0.000866954326162106	0.00101374628100659	0.000920707488556296	0.000905027804183891	0.000892336324550586	0.000889942930725729	0.000895106526213433	0.00091524054652399	0.00104534889925526	0.000855867489613078
Metabolism | Glycan Biosynthesis and Metabolism | Glycosphingolipid biosynthesis - ganglio series	0.000349273517732426	0.000244301346162227	0.000261943315183822	0.000165147581701848	0.000310559583872141	0.000223013448784518	0.000207250143945951	0.000193010209185149	0.000188018650519297	0.000193729481737138	0.000178496767746697	0.000379589419141768	0.000165141158983033
Metabolism | Carbohydrate Metabolism | Pyruvate metabolism	0.010868493152481	0.0108669956212356	0.0107264671570318	0.0107365402624716	0.0107911619648901	0.0108542695781545	0.0107129976269152	0.0108219685114048	0.0108445158103395	0.0108148977010795	0.0095308297728529	0.010955035849471	0.0105347630791723
Metabolism | Xenobiotics Biodegradation and Metabolism | Dioxin degradation	0.000324733688444066	0.000312036902431354	0.000298778057410598	0.000298545721752929	0.000300680862555719	0.000295384651669646	0.000285936927662273	0.000277667710976433	0.000277297880953774	0.000276932683113366	0.0003078623504084	0.000203901593982244	0.000376156522607228
Metabolism | Xenobiotics Biodegradation and Metabolism | Xylene degradation	0.000325795028887611	0.000318772862985573	0.000304350098578915	0.000307847442268531	0.000304745272212652	0.000305169747085914	0.000295092306721229	0.000287710910306178	0.000288287862783931	0.000286671905809004	0.00031590986791593	0.000212506447670591	0.000376929702160952
Metabolism | Xenobiotics Biodegradation and Metabolism | Toluene degradation	0.00052994839607822	0.000540611899110169	0.000561131025155912	0.000556203645522304	0.000542621875114774	0.000577592161520844	0.000570486254307424	0.000576565294477201	0.000580843684910728	0.000573146325582774	0.000566850570186265	0.000630542672220274	0.000513743119915794
Metabolism | Xenobiotics Biodegradation and Metabolism | Polycyclic aromatic hydrocarbon degradation	0.00248256453254191	0.00253180429230386	0.00248413234565773	0.00257775517404683	0.00249698921690494	0.00258713515497934	0.00253580355411171	0.00254174544236218	0.0025515063091267	0.00253846950822118	0.00240352007868235	0.0023049186687792	0.00257616037818374
Metabolism | Xenobiotics Biodegradation and Metabolism | Chloroalkane and chloroalkene degradation	0.00223868360881519	0.00214651627034627	0.00211665682353439	0.00199554627731394	0.0021469108570827	0.00201930296440599	0.00198698851972058	0.00198075414890928	0.00197335591562303	0.00197625845162806	0.00213444036193155	0.00187045726182365	0.0023472096064276
Metabolism | Xenobiotics Biodegradation and Metabolism | Naphthalene degradation	0.00105865924079138	0.00109184393197519	0.00100923465672511	0.00106023210499312	0.00102982850356527	0.00107730414583174	0.0010273577595649	0.00103303824491321	0.00104209248783091	0.00103033243939024	0.000964919349348948	0.000866504465669372	0.00105623854757635
Metabolism | Xenobiotics Biodegradation and Metabolism | Aminobenzoate degradation	0.0024563843777685	0.00249966878185302	0.0024141787604512	0.00250865073457578	0.00245629160281178	0.00259491979089573	0.00249868149266015	0.00251610620340434	0.00254235313074185	0.00250373079976295	0.00238023369943524	0.00242193438448032	0.00243089564124936
Metabolism | Carbohydrate Metabolism | Glyoxylate and dicarboxylate metabolism	0.00762989800445159	0.00791406678237649	0.00776237098391369	0.00804573217458742	0.00778710748987244	0.0080940897135466	0.00799388412098102	0.00807639409495655	0.00811161792818477	0.00806363788540328	0.00773523430962503	0.00781890433434467	0.00763195008411345
Metabolism | Xenobiotics Biodegradation and Metabolism | Nitrotoluene degradation	0.000961148822247409	0.00101459489488155	0.000915501231599536	0.000914830242275313	0.000949155268662501	0.0008985060639061	0.000893212202731133	0.000933789633221942	0.000927240036939011	0.000928839339162879	0.000848838897374167	0.000883798971101273	0.00112684259600202
Metabolism | Carbohydrate Metabolism | Propanoate metabolism	0.00398039298748897	0.00411659154931732	0.00398060836632067	0.00408892970766257	0.00398933274015266	0.00413358144565439	0.00404674561524827	0.0040939474755744	0.00412223827234773	0.00408608653771209	0.00378290571005253	0.00391716124785676	0.00391964593731828
Metabolism | Xenobiotics Biodegradation and Metabolism | Ethylbenzene degradation	0.000958818039339758	0.000997583501786542	0.000947876830088608	0.00100979539298332	0.000962667852752386	0.0010156424957782	0.000985690076670573	0.00100387822333072	0.0010122297686642	0.00100269849046506	0.000886424894929936	0.000911061349318698	0.000998461693431151
Metabolism | Xenobiotics Biodegradation and Metabolism | Styrene degradation	0.000183740907354699	0.000195335911371978	0.000166548631053769	0.000184713990921828	0.000174560957509246	0.000189544493991882	0.000176691238266263	0.000173151617093215	0.000175304733180029	0.000171534008119867	0.000152699178732892	0.000125236283197124	0.000192826616830053
Metabolism | Carbohydrate Metabolism | Butanoate metabolism	0.00606871996573702	0.00604133730922286	0.0059498701219422	0.00590558618000256	0.0060180829134943	0.00595179546630327	0.00595224991012471	0.00592615778806633	0.00592702157283268	0.00592001538068103	0.00555925852644959	0.00614611384763263	0.005823752322963
Metabolism | Carbohydrate Metabolism | C5-Branched dibasic acid metabolism	0.00129923667357887	0.00134116336355358	0.00128809287446879	0.0013353611637474	0.00129196913512277	0.00135357073383215	0.00131136958504895	0.00131561736075278	0.00132316898030271	0.00131389178541749	0.00155880732613237	0.0011573222155419	0.00131872669648255
Metabolism | Metabolism of Cofactors and Vitamins | One carbon pool by folate	0.00510677326684348	0.00488197453120819	0.00513578847397564	0.00486408817636981	0.00508001597084311	0.00490430160744885	0.00503818317357958	0.00497197637457101	0.00495273396969062	0.0049755366402821	0.00519917947084028	0.00580673221241288	0.00482732693585547
Metabolism | Energy Metabolism | Methane metabolism	0.0153380858186314	0.0158902292340817	0.0150784934326792	0.0154403959327834	0.0154596647941286	0.0153377610486864	0.0150329198599206	0.0153986445032519	0.0152113432091395	0.0153658333176195	0.0142499568411333	0.0138984195253534	0.0165666779333469
Metabolism | Energy Metabolism | Carbon fixation in photosynthetic organisms	0.00420783644080536	0.00412972927125241	0.00435853879941998	0.00429955795697876	0.00423890375112813	0.00427350489636582	0.00438157353974652	0.0043649739549224	0.0043629373110396	0.00436994851785308	0.00471209319529369	0.00476559076440103	0.00414842435196331
Metabolism | Energy Metabolism | Carbon fixation pathways in prokaryotes	0.00914989279791	0.00907825214202735	0.00909175004248194	0.00894419923403584	0.00910098213414027	0.00900216027709383	0.00900594594500604	0.00901757135845783	0.00899039768357503	0.00901779667501814	0.00852312346513849	0.0094835914931194	0.00908806990894669
Metabolism | Metabolism of Cofactors and Vitamins | Thiamine metabolism	0.00878821658341543	0.00850646534774201	0.00875087052379518	0.00871978759265223	0.00865712374302762	0.00869364522605939	0.00863460787569106	0.00860079770754888	0.00854695604817949	0.00861364030570051	0.00922094775168662	0.00812142105091036	0.00909989849032285
Metabolism | Metabolism of Cofactors and Vitamins | Riboflavin metabolism	0.00358740164977233	0.00341278278010374	0.00369467417000585	0.00348750845567326	0.00364095177719919	0.0034929761538899	0.00362802098050512	0.00357117692569294	0.00353860792992586	0.00357110477631491	0.00305535709718023	0.00425000165432527	0.0033767443054064
Metabolism | Metabolism of Cofactors and Vitamins | Vitamin B6 metabolism	0.00304836657468531	0.00269294379300228	0.00298592081858265	0.00263488941850544	0.00286823773783933	0.00270130705942893	0.00277319014463975	0.00276595425877688	0.00273137194597242	0.00276942360788759	0.00326058418150252	0.00340613759813553	0.00287380448084891
Metabolism | Metabolism of Cofactors and Vitamins | Nicotinate and nicotinamide metabolism	0.00777781013217702	0.00762961196169883	0.0079989889424064	0.00789887568702399	0.00786364534589448	0.00784230138821099	0.00805514551905308	0.00794095608515772	0.00791336735562022	0.00794087562934035	0.00945502358504779	0.00846352655412739	0.00769061109451479
Metabolism | Metabolism of Cofactors and Vitamins | Pantothenate and CoA biosynthesis	0.00766317806946753	0.00757337360315346	0.00771778326776204	0.0076558679307999	0.0075914921069181	0.00766592656754805	0.00764874624219154	0.00771847283630605	0.00770132884928999	0.00772153431147808	0.00774237050490234	0.00775892755045521	0.00773431539602373
Metabolism | Metabolism of Cofactors and Vitamins | Biotin metabolism	0.00357783775740173	0.00320583869119867	0.00333911668964207	0.0027681340208106	0.00336948744656874	0.00294097287442521	0.00295324137348233	0.00298398989899164	0.00295185129526899	0.00297994938296848	0.00254590000154534	0.00386494399602936	0.00340326540107536
Metabolism | Metabolism of Cofactors and Vitamins | Lipoic acid metabolism	0.000652302902933754	0.000502372951848568	0.000674076969241334	0.00048775079524767	0.000627865438015367	0.000537447025869083	0.000605096624291304	0.000589355863823032	0.000583132798999278	0.000589112370123499	0.000646178495952154	0.00117039273178018	0.000432495377736701
Metabolism | Metabolism of Cofactors and Vitamins | Folate biosynthesis	0.00496019857280345	0.00465785036441484	0.00498246153276498	0.00464139019251717	0.00490839588901009	0.0047162436311431	0.00482204870980262	0.00477198392205459	0.0047505474331154	0.00477064695737191	0.00498058198826102	0.00555589894985904	0.00476461129412371
Metabolism | Xenobiotics Biodegradation and Metabolism | Atrazine degradation	0.000858254382706122	0.000941993539644019	0.000846531196309645	0.0009012378190733	0.000853669359876365	0.000883527503834351	0.000860840956018979	0.000872506775388417	0.00087591580459063	0.000871907488889758	0.000774902858313354	0.000706712063373393	0.000940061632035637
Metabolism | Metabolism of Cofactors and Vitamins | Retinol metabolism	0.000210259060673775	0.000171358488403446	0.000263139383105323	0.000215573263042926	0.000227338136500032	0.000208925273621367	0.000255574875979345	0.000234121144214084	0.000229308515686094	0.00023385483152185	0.000199832585368204	0.00042075832247599	0.000176899154268211
Metabolism | Metabolism of Cofactors and Vitamins | Porphyrin and chlorophyll metabolism	0.0198621309633989	0.0201734008976886	0.0196222705009294	0.0203915482009397	0.0200645839239123	0.0207323299726246	0.0198184631334276	0.0201403522818129	0.0201730785553238	0.0201205072520885	0.0165112861839674	0.0176075640449695	0.0193710504306757
Metabolism | Metabolism of Terpenoids and Polyketides | Terpenoid backbone biosynthesis	0.00945410357910156	0.00944355993464372	0.00983012957244569	0.00970191104969024	0.00970067761204519	0.0096650621255568	0.00994669988505518	0.00988391045037635	0.00987918202135655	0.00988470347665653	0.0103358689388918	0.0110480910419806	0.00922493435656099
Metabolism | Biosynthesis of Other Secondary Metabolites | Indole alkaloid biosynthesis	0.00000199373661037107	0.00000127377815448652	0.00000184688168000223	0.00000120874551923006	0.0000013449465146451	0.00000157077118270724	0.00000134045905792485	0.00000116915584932138	0.00000118054571337685	0.00000111136096725487	0.000000914563212760774	0.000000992229981221538	0.00000160227871319452
Metabolism | Metabolism of Terpenoids and Polyketides | Monoterpenoid biosynthesis	0.00000286938002310345	0.00000363239071221628	0.000000928869461294866	0.00000178576302121697	0.0000038950132032376	0.00000739084133062519	0.00000393631183492584	0.00000194872526151075	0.00000303546011285979	0.00000102222153156098	0.00000201571841280822	0.00000284664192933953	0.00000371131101124759
Metabolism | Metabolism of Terpenoids and Polyketides | Limonene and pinene degradation	0.00141771194212461	0.00145129440310267	0.00138220455629334	0.00142195007757361	0.00141357928164549	0.00147067850201919	0.0014170990404396	0.00142813119098244	0.00144461837877962	0.00142085610385813	0.00122101807904682	0.00137800114028659	0.00144687686042606
Metabolism | Metabolism of Terpenoids and Polyketides | Carotenoid biosynthesis	0.000437295087548487	0.000459316046837952	0.000439830790667195	0.000492101233138213	0.000464298459803961	0.000498669316559261	0.00048417263458822	0.000481021294797133	0.00048346348045688	0.000478478643864478	0.000429309792655903	0.000413630612316888	0.000444162453555601
Metabolism | Metabolism of Terpenoids and Polyketides | Zeatin biosynthesis	0.000931297762768629	0.000857877342771314	0.000992264258924528	0.000900995098629343	0.000952425579472645	0.000913980781894906	0.000973519083996534	0.000951613587844712	0.000946174364865996	0.000953118411295456	0.000999755313866125	0.00130282785905433	0.000801729199316583
Metabolism | Metabolism of Terpenoids and Polyketides | Sesquiterpenoid and triterpenoid biosynthesis	0.00000265061183242059	0.00000241141694271335	0.00000170044330741559	0.00000202528479881403	0.0000032559320949549	0.00000529271946371887	0.00000370419778869818	0.00000126763641634531	0.00000189876919221329	0.000000690872314726272	0.00000114756290575898	0.00000306032560847276	0.0000101725197526368
Metabolism | Energy Metabolism | Nitrogen metabolism	0.0153702084920185	0.0154432500663843	0.0155289200616936	0.0156159806126552	0.0154206030010029	0.0155743217576124	0.0156110165006635	0.0156529366287886	0.0156392633387132	0.0156499862086586	0.0132429696706969	0.015858042815197	0.015167847874554
Metabolism | Energy Metabolism | Sulfur metabolism	0.00364189617123456	0.00377514387886054	0.00365471523739076	0.00375141053277604	0.0036617379784349	0.00377562870228254	0.00369768154932487	0.00375908412624294	0.00378063910780651	0.00375524101679396	0.00345597072334159	0.00355357181731031	0.00362159550338392
Metabolism | Xenobiotics Biodegradation and Metabolism | Caprolactam degradation	0.000406335352410867	0.000419616909330253	0.00039644690513667	0.000408990068001909	0.00040402950904716	0.000432943683787184	0.000420998096751839	0.000410899672466548	0.000417675205265466	0.00040564120644117	0.000388467954045867	0.000426137302806377	0.000390451736680267
Metabolism | Biosynthesis of Other Secondary Metabolites | Phenylpropanoid biosynthesis	0.0020016727035623	0.00193221151660486	0.00198329809130919	0.00188057555202004	0.00199902481310023	0.00197233600408278	0.00194645678475764	0.00197480989093957	0.00198145601409765	0.00197734404164734	0.00186870576240923	0.00233912840488857	0.00163111421683059
Metabolism | Biosynthesis of Other Secondary Metabolites | Flavonoid biosynthesis	0.0000411918584146584	0.0000421530990913573	0.0000437437085491828	0.0000425216922934026	0.0000426679162063865	0.0000417281031123053	0.0000432559880123837	0.0000426970260440467	0.0000427256251239694	0.0000427831165171749	0.0000325808289913994	0.0000465924047231503	0.0000423554088412815
Metabolism | Biosynthesis of Other Secondary Metabolites | Isoflavonoid biosynthesis	0.0000179921780917821	0.0000212528483491573	0.0000194488587748048	0.0000236412721485374	0.0000195439146540407	0.0000230481295350661	0.000021813546596358	0.0000225039502706599	0.0000228998667246107	0.0000225162430236162	0.0000177787498938211	0.0000153019181277331	0.0000211802070299016
Metabolism | Biosynthesis of Other Secondary Metabolites | Flavone and flavonol biosynthesis	0.000144759070093366	0.000156523499182932	0.000139781238866475	0.000150636177812802	0.000151157645523219	0.000158456456044609	0.000148545748186927	0.000154262889316576	0.000156272389260162	0.000154530590156539	0.000122910519027017	0.000151798522879748	0.000116637088668481
Metabolism | Biosynthesis of Other Secondary Metabolites | Stilbenoid, diarylheptanoid and gingerol biosynthesis	0.0000634041609506302	0.0000646210553641535	0.0000628295077222536	0.0000624533530324825	0.0000643842340048516	0.0000718518219595332	0.0000663934578246416	0.0000620309600079394	0.0000646430354873012	0.0000600701544608958	0.0000488509087390968	0.0000640921466074712	0.0000690370919394023
Metabolism | Biosynthesis of Other Secondary Metabolites | Isoquinoline alkaloid biosynthesis	0.000218975704205091	0.000213594282173109	0.000216191769957061	0.000201894761784698	0.000215289350054218	0.000198938055899705	0.000208218193583418	0.000204334092999909	0.000202083403661486	0.000204212444078472	0.000252386927937483	0.000231529325017442	0.000219297009441826
Metabolism | Biosynthesis of Other Secondary Metabolites | Tropane, piperidine and pyridine alkaloid biosynthesis	0.00109616658252153	0.00116727323275475	0.00110490952167329	0.0011714592858463	0.00111069569284577	0.00117219132906459	0.00114982700019217	0.00115991853957947	0.00117132433129391	0.00115653642325134	0.00110370590180806	0.00105197635301913	0.00114157998630898
Metabolism | Biosynthesis of Other Secondary Metabolites | Betalain biosynthesis	0.00000394301992456977	0.00000321728649823742	0.00000403006072196308	0.00000352398832355122	0.00000386350926341413	0.00000419968739652612	0.00000391054337282715	0.00000360615199060126	0.00000363192412624171	0.00000354173763327461	0.00000260225278321334	0.0000047387602677092	0.00000317770412785532
Genetic Information Processing | Translation | Aminoacyl-tRNA biosynthesis	0.0330655953457368	0.0329076986483737	0.0341364550357022	0.0338444306165357	0.0336279664348796	0.033560447316739	0.0342979903249241	0.0340332973295616	0.0339443375190362	0.0340366125433896	0.0370674349040344	0.0360836536655545	0.0334330883815223
Metabolism | Xenobiotics Biodegradation and Metabolism | Metabolism of xenobiotics by cytochrome P450	0.000185590752831678	0.000157514228745164	0.000168334368588287	0.000153689520180033	0.000161796081058498	0.000167429247842345	0.000156430512240402	0.000146811120913167	0.000148569911505994	0.000144920205768827	0.000168376964792242	0.000132120052585032	0.000168024706915655
Metabolism | Xenobiotics Biodegradation and Metabolism | Drug metabolism - cytochrome P450	0.000195025793053449	0.000167027952737045	0.000178749097004532	0.000164915650330159	0.000171373185198597	0.000176219441394242	0.000166396633595495	0.000157128181699108	0.000158559198391499	0.000155565007326717	0.00017658864895883	0.000139039527386771	0.000178596159473265
Metabolism | Xenobiotics Biodegradation and Metabolism | Drug metabolism - other enzymes	0.00402091583152166	0.00413568688709045	0.00418206476806176	0.00422351447046084	0.00413049801245134	0.00417298507868652	0.00425752999293015	0.00427497281310843	0.00428013031061905	0.004276933686585	0.00421622854569968	0.0045035315055765	0.00402338803220272
Metabolism | Xenobiotics Biodegradation and Metabolism | Steroid degradation	0.000150828914341589	0.000181148407755486	0.000156697485866847	0.000182276221516262	0.000168900248757445	0.000227362617112504	0.000188347788579179	0.00017867030444716	0.000190492512980728	0.000170612523622936	0.00014724243532322	0.000138329038636979	0.000179045275396825
Metabolism | Lipid Metabolism | Biosynthesis of unsaturated fatty acids	0.000883443106902166	0.000877591133077074	0.000835786612934309	0.000849298504556367	0.000862778707845357	0.000877616209105047	0.000851503356608963	0.000842032525140232	0.00085128992516848	0.000836568229669491	0.00094587580473312	0.000783914297331665	0.000857530851412465
Metabolism | Metabolism of Terpenoids and Polyketides | Biosynthesis of ansamycins	0.00125757634003492	0.00125726140624384	0.00124013703274623	0.00126415455315901	0.0012979940038371	0.00129928060091618	0.00129736336126966	0.00124860780467932	0.00126012994761252	0.00123743865344597	0.00127399801111472	0.00124943513488089	0.00127580982014488
Metabolism | Metabolism of Terpenoids and Polyketides | Biosynthesis of siderophore group nonribosomal peptides	0.00101315909210682	0.000815058271423127	0.000871765336837195	0.000765888201028965	0.000923225208367283	0.000838133429944369	0.00081523899724412	0.000744615282432832	0.00074697655882569	0.000729004909460231	0.00063321817344945	0.000754042121813516	0.000893537861787283
Metabolism | Metabolism of Terpenoids and Polyketides | Nonribosomal peptide structures	0.00259447981496657	0.00206559464496009	0.00185988245373723	0.00181368161599635	0.00242262478954107	0.00182948640150937	0.00186030851813341	0.00159491421375863	0.00156160231203583	0.00157402542325637	0.00154081972085042	0.00111966104495831	0.00230393342024996
Metabolism | Metabolism of Terpenoids and Polyketides | Biosynthesis of vancomycin group antibiotics	0.000537519573936572	0.000541916816012946	0.000554536320662624	0.00052262823074172	0.000548963362306826	0.000523791616370094	0.000544991841317574	0.000561099307973702	0.000560425816514499	0.00056172588601386	0.000558865385204633	0.000677897156854672	0.000547615188332242
Metabolism | Metabolism of Terpenoids and Polyketides | Biosynthesis of type II polyketide backbone	0.0000296183337363747	0.0000293596090803414	0.0000289251213889646	0.0000225821906006374	0.000027908898802836	0.000021766811883888	0.000024051213546861	0.0000219596138693365	0.0000215489618896426	0.0000219406175062271	0.0000193632032578257	0.0000257064135734811	0.0000365115461717866
Metabolism | Metabolism of Terpenoids and Polyketides | Biosynthesis of type II polyketide products	0.0000484388831259029	0.000060245845859321	0.0000525361388396497	0.0000652146881486556	0.0000541604372883836	0.0000686695530766757	0.000062864689440821	0.0000634653583262766	0.0000654157547417653	0.0000626542486578201	0.0000553463810466309	0.0000465659981135864	0.0000501203275688991
Environmental Information Processing | Membrane Transport | ABC transporters	0.090760830954496	0.0959161068550479	0.09124029841045	0.0982909985516869	0.091384201480219	0.0967579541918646	0.0945036625442957	0.0948752106820662	0.0955259204871941	0.0948308829785458	0.106367757555234	0.0763230498277518	0.0975022080126396
Environmental Information Processing | Signal Transduction | Two-component system	0.0724355763972164	0.0739456640856538	0.0692385985245147	0.0706723926941944	0.071189885941941	0.0713371331688399	0.0686170088542937	0.0699652810194937	0.0701576650650545	0.0700074067911376	0.0587529646744054	0.0622987548551346	0.0732624373761737
Cellular Processes | Cell Motility | Bacterial chemotaxis	0.0145628695896989	0.0157127345820524	0.0147723953978242	0.0154551447795046	0.0147255477430512	0.0150520688418253	0.0146254695416704	0.0147994849807693	0.0147997000681211	0.0148259276243444	0.0122479913800238	0.0113056560964574	0.017161494749981
Cellular Processes | Cell Motility | Flagellar assembly	0.0137469759213648	0.0152217106240026	0.0139886475327986	0.0153661356116467	0.0140656320408445	0.0149506810716999	0.0143631472781396	0.0145952848490803	0.0146732672857978	0.0146111070255024	0.0117619641583268	0.0102415428982257	0.0157823433084334
Environmental Information Processing | Membrane Transport | Phosphotransferase system	0.00481000420138689	0.00501990875419647	0.00477555416533078	0.00557052083686124	0.00481554649965096	0.00537898450601062	0.00520230078224072	0.0052134352794127	0.0052882491138577	0.00520364683795755	0.00495972800386245	0.00358949051042312	0.00482494487287749
Genetic Information Processing | Translation | Ribosome biogenesis in eukaryotes	0.000737566326204301	0.000746998041341207	0.000780566292581932	0.000795008002675279	0.000769100050933334	0.000787530384796242	0.000807175413721941	0.000815364664463932	0.000800275702295499	0.000811239529243804	0.00116900354609862	0.000856111592232036	0.000736794679862584
Genetic Information Processing | Translation | Ribosome	0.0203648651227661	0.0196407380513218	0.0207858034063206	0.0202134043431557	0.020367897575519	0.0200799989242381	0.0205938936071943	0.0204415448561242	0.0203460902278304	0.0204585965627704	0.0221044867790346	0.0222703266319485	0.0207858007435322
Genetic Information Processing | Translation | RNA transport	0.00286478654689653	0.00285162993049935	0.00287179716698348	0.00282297009706802	0.00287363510775368	0.00281794764488149	0.00279559035474972	0.00281415822979236	0.00279039368023109	0.00281343175987513	0.00229434606219998	0.00276116734568309	0.00294587712974767
Genetic Information Processing | Translation | mRNA surveillance pathway	0.0000285500160941987	0.0000188860336916432	0.0000310875401446814	0.0000205424394806358	0.0000313233693755503	0.0000250621527789202	0.0000267778246090131	0.0000321726822508477	0.000026454720102574	0.0000308657889782731	0.0000206469806991611	0.0000671580562881418	0.0000151094197571738
Genetic Information Processing | Folding, Sorting and Degradation | RNA degradation	0.0131241801350477	0.0123877663997504	0.0131440859044831	0.012423548262685	0.0131130102439654	0.0126541270304166	0.0128789982192553	0.0127085954032543	0.0126574561719074	0.0127125121945831	0.0133436134390599	0.0147224363452711	0.0119542901135934
Genetic Information Processing | Transcription | RNA polymerase	0.00219138530948199	0.0021723157424532	0.00227924664544885	0.00225225332491717	0.00224482404850206	0.00223713621123067	0.0023037845791972	0.00228477320549889	0.00227704600208652	0.00228398737769343	0.00259664355741943	0.0025211683678859	0.00216918406559209
Genetic Information Processing | Transcription | Basal transcription factors	0.000627705706994087	0.000716034196490666	0.000648846631054101	0.00074221139854312	0.000662329697359349	0.000720116753209051	0.000694556141774341	0.000706432073509784	0.000712451636973761	0.000706673762608941	0.000572689120219243	0.000479850081101338	0.000693213310620427
Genetic Information Processing | Replication and Repair | DNA replication	0.00706609867147496	0.00721659003250161	0.00732170206128669	0.00743261396886874	0.00726557512726923	0.00733177313645201	0.00751087876291988	0.00749719325212599	0.00750135656329738	0.00749902287279273	0.0080724607996613	0.00786053183988955	0.00713671937489147
Genetic Information Processing | Transcription | Spliceosome	0.0000572615030136921	0.0000710448900938419	0.0000623441810017698	0.0000788891353157414	0.0000632896487133914	0.0000779908034653136	0.0000728373878122419	0.0000759153509348424	0.0000775638358192074	0.0000757775532793225	0.0000602814079301572	0.000050061717541454	0.0000611181840622112
Genetic Information Processing | Folding, Sorting and Degradation | Proteasome	0.0000741492285043292	0.0000720966372312261	0.0000736673730052151	0.0000548427060203688	0.0000776334682393773	0.000065054099922474	0.0000720782547005887	0.0000626299585388708	0.000057961458873673	0.0000591880746931802	0.000433956725825795	0.0000897569823732134	0.0000988632483605121
Genetic Information Processing | Folding, Sorting and Degradation | Protein export	0.00755771269978983	0.0072824346967668	0.00763161492130136	0.00743053409906614	0.0075348234058046	0.00745596502737086	0.00755560341017718	0.00752788468825472	0.00751534122901694	0.00753608898142577	0.00743890583165661	0.00816583988726089	0.00744241288467315
Environmental Information Processing | Membrane Transport | Bacterial secretion system	0.0106950178776531	0.0103359821694347	0.010448477621467	0.0103065524402331	0.0102569713463238	0.0102590523735883	0.0102066840139724	0.0102026301492438	0.0101918522277119	0.0102069776951219	0.00942712403918336	0.00968688862327364	0.0106293136869281
Organismal Systems | Endocrine System | PPAR signaling pathway	0.00109256196089945	0.00102744419959246	0.00106571678160717	0.000968746678482113	0.00106668795304006	0.00100470970687059	0.00102975347590823	0.00100696495815196	0.00100588125786955	0.00100330862977169	0.00131599924727164	0.00124107344507473	0.0010217712175407
Genetic Information Processing | Replication and Repair | Base excision repair	0.00579459486726934	0.00594357336301033	0.00593651578472424	0.00603364719491776	0.0059212993871041	0.00599818459098112	0.00604789413135031	0.00604789817209938	0.00605696259381893	0.00604074798743868	0.00627719974884379	0.00609699820886449	0.0058748351891249
Genetic Information Processing | Replication and Repair | Nucleotide excision repair	0.0132399102310929	0.0135238119088384	0.0137485114493589	0.0139326306320759	0.0136578695868335	0.0137857873175	0.014104019833446	0.0140018075362342	0.0140073821362625	0.0140028186656476	0.0159040430100977	0.0146912013698363	0.0132139584039155
Genetic Information Processing | Replication and Repair | Mismatch repair	0.0143198739541168	0.0146506008042439	0.014811126994899	0.0150618680897667	0.014718246751601	0.0147867828780103	0.0151011130444689	0.0150053401339033	0.0150017443314527	0.0150187394117754	0.0144599733718099	0.0152680234573432	0.0144948906849451
Genetic Information Processing | Replication and Repair | Homologous recombination	0.0152637436459381	0.0151445058796723	0.0159606548987945	0.0156534958273524	0.0155287295422487	0.0153874385564453	0.0159723655974982	0.015761461253598	0.0157140301914088	0.0157758465375197	0.0173620748389898	0.0171674524947844	0.0155916548423213
Genetic Information Processing | Replication and Repair | Non-homologous end-joining	0.00010720567051074	0.000125829792418131	0.000107695870650348	0.000136079299907541	0.000118245263977493	0.000139496090356127	0.000130138376671858	0.000129565850652391	0.000131483534134052	0.00012794325567762	0.000104867168587488	0.0000890336087507108	0.000119882332266683
Genetic Information Processing | Replication and Repair | Fanconi anemia pathway	0.0000143738416468509	0.0000150658541852748	0.0000169168647592316	0.0000204580682165936	0.0000191309379772169	0.0000191574043136663	0.0000186929254246613	0.0000247896454298355	0.0000192597038296932	0.0000237129841241522	0.0000274256125340809	0.0000215380428729519	0.0000161243936655903
Environmental Information Processing | Signal Transduction | MAPK signaling pathway - yeast	0.000318980378285115	0.000313398996937432	0.000300286206500005	0.000307572943593731	0.000306205388555697	0.000317000664518571	0.000299327960006465	0.000307325654088762	0.000309337124352385	0.000307267041650401	0.000269664461180154	0.000282341965661321	0.000312386694788033
Environmental Information Processing | Signal Transduction | Calcium signaling pathway	0.00000398852835529943	0.00000115255043801818	0.00000441429452078489	0.00000207000204517478	0.0000021397080398017	0.00000160361381817585	0.00000207394753717072	0.00000224518180563793	0.00000177893768670403	0.00000230721855487935	0.00000724753751618346	0.00000232673967217012	0.0000105165309271982
Environmental Information Processing | Signal Transduction | NF-kappa B signaling pathway	0.00000000773976680798294	0.0000000102082048380261	0.000000002410408058308	0.00000000567266042983448	0.0000000115263406421258	0.0000000226562836720922	0.0000000132051124497469	0.0000000052255891492761	0.00000000817931218647154	0.00000000272788513989031	0.00000000545237563051534	0.00000000856351040022526	0.00000000868713657523424
Environmental Information Processing | Signal Transduction | Phosphatidylinositol signaling system	0.000422399030597877	0.000383079304844366	0.000416071066459615	0.000381126173900436	0.00042026109018489	0.000398652891496697	0.000405829151439392	0.000393121298773043	0.000391981164270253	0.000391967440768429	0.000524909167406444	0.000491830679528824	0.000372957264422271
Environmental Information Processing | Signaling Molecules and Interaction | Neuroactive ligand-receptor interaction	0.0000000278638908973007	0.0000000351788820932473	0.0000000345690423683541	0.000000104098017852524	0.000000213907922438744	0.000000195581280236766	0.000000118983826013733	0.000000118160642666778	0.000000095683367534613	0.000000104409485279993	0.0000000594672942509041	0.000000183777129807141	0.000000358336356751106
Cellular Processes | Cell Growth and Death | Cell cycle	0	0	0	0.000000130066871184908	0.000000147998961448151	0.000000120542113319922	0	0.000000381231607414011	0.0000000716063718745632	0.000000318419533419382	0.000000477332113138124	0.0000000704846756463513	0.000000126753594505622
Cellular Processes | Cell Growth and Death | Cell cycle - Caulobacter	0.0164500853040919	0.0167843415732735	0.0168134212290184	0.0171387919842289	0.0167668271565759	0.0169028349214565	0.0170001210219876	0.0169980605838821	0.0169689075179261	0.0170175013956708	0.0156870292959512	0.0165313586292094	0.0171161946926687
Cellular Processes | Cell Growth and Death | Meiosis - yeast	0.000585259799453971	0.000615106253766823	0.000540309266420545	0.000489077532102375	0.000606493323843021	0.000539236905209646	0.000536675210109158	0.000536852367493864	0.000540576120892948	0.000534016743355452	0.000666417768004161	0.000730103256868107	0.000518987038077511
Cellular Processes | Cell Growth and Death | Oocyte meiosis	0	0	0	0.0000000258633444597365	0.0000000294290781714516	0.000000023969379522212	0	0.0000000758065777370041	0.000000014238677723484	0.0000000633166155263805	0.0000000949158286911856	0.0000000140156323340998	0.000000025204510928445
Cellular Processes | Cell Growth and Death | p53 signaling pathway	0.000000948997598874564	0.00000105036363991678	0.000000934476527088411	0.00000110807511320276	0.00000103663649590052	0.00000116243231744946	0.0000011219294733479	0.00000100071802417396	0.00000101298534607396	0.000000996461203542463	0.000000816261074486227	0.000000710963147062212	0.00000101398210073148
Genetic Information Processing | Folding, Sorting and Degradation | Sulfur relay system	0.00520723716937361	0.00511843597498583	0.00500229180892809	0.00512588115931496	0.00507065083866893	0.00514250684049759	0.00494130440162454	0.00494959417959853	0.00493570101675311	0.00495079381459379	0.00436063637644496	0.00409444041392255	0.0054491436252902
Genetic Information Processing | Folding, Sorting and Degradation | Protein processing in endoplasmic reticulum	0.000829997498168889	0.000772897134932809	0.000883636328990267	0.000808125790470948	0.00084225903571679	0.000797845074210945	0.000835451112689015	0.000835837058246127	0.000812439122938055	0.000836486595953546	0.000779454241731603	0.00097534934059299	0.000932282884753519
Cellular Processes | Transport and Catabolism | Lysosome	0.001916399243793	0.00157768267422235	0.00144406849823116	0.00110575082949289	0.00172341414569559	0.00143501906261613	0.00124812405480327	0.0013169817235008	0.00132351613175137	0.00131855058522489	0.00106112856373442	0.0020157115459834	0.000968762227818748
Cellular Processes | Transport and Catabolism | Endocytosis	0.00000188819779874589	0.000001766053369164	0.0000016897700371144	0.00000188188710677413	0.00000185959968485724	0.00000208153915870973	0.00000190817292887268	0.00000175857951258314	0.00000179952352030755	0.00000171593218228734	0.00000141796067844606	0.00000127766150992573	0.00000169103271504388
Cellular Processes | Transport and Catabolism | Phagosome	0	0	0	0.00000017700557089697	0.000000201409016951337	0.000000164043506166816	0	0.000000518810960081866	0.000000097447771427506	0.000000433331184060837	0.000000649592339876892	0.0000000959212760221897	0.00000017249659466948
Cellular Processes | Transport and Catabolism | Peroxisome	0.00145931631355762	0.00137635721776223	0.00141828897367144	0.00131343226132329	0.00143201539569048	0.00137787333291201	0.00138174639899773	0.00136071181904111	0.00136120873237053	0.00135567865768667	0.00182683183903572	0.00160351434488344	0.00132425022357733
Environmental Information Processing | Signal Transduction | mTOR signaling pathway	0	0	0	0.000000127393399686905	0.000000144956903147208	0.000000118064419335789	0	0.000000373395547183808	0.000000070134532100622	0.000000311874549756373	0.00000046752074620102	0.0000000690358918809711	0.00000012414822605866
Cellular Processes | Cell Growth and Death | Apoptosis	0.000609702875077332	0.000508112690181965	0.000574583772688256	0.000506301598280447	0.0005844396352456	0.000535083057847401	0.000553872932871269	0.000535114774128912	0.000528363372350909	0.000537715919999454	0.000372442882172641	0.000759401052166459	0.000410399570044941
Organismal Systems | Circulatory System | Cardiac muscle contraction	0.0000353038683669926	0.0000319321157862062	0.0000379901898592706	0.0000332840238303716	0.0000363038010604774	0.000033936377557609	0.0000370285024371512	0.0000357541626376699	0.0000351618898550744	0.0000357421646757909	0.0000456183161013755	0.00005248805865078	0.0000308794636510811
Organismal Systems | Circulatory System | Vascular smooth muscle contraction	0	0	0	0.0000000258633444597365	0.0000000294290781714516	0.000000023969379522212	0	0.0000000758065777370041	0.000000014238677723484	0.0000000633166155263805	0.0000000949158286911856	0.0000000140156323340998	0.000000025204510928445
Environmental Information Processing | Signal Transduction | Wnt signaling pathway	0.00000410984093530275	0.00000311786077808258	0.00000300065568969412	0.00000218961576765058	0.00000328382179126448	0.00000232059998797813	0.00000254965265978334	0.00000220127495117888	0.00000205649686226556	0.00000221036403441832	0.00000224777706916626	0.0000040437852424408	0.00000287914934523225
Environmental Information Processing | Signal Transduction | Notch signaling pathway	0.00000410984093530275	0.00000311786077808258	0.00000300065568969412	0.00000218961576765058	0.00000328382179126448	0.00000232059998797813	0.00000254965265978334	0.00000220127495117888	0.00000205649686226556	0.00000221036403441832	0.00000224777706916626	0.0000040437852424408	0.00000287914934523225
Environmental Information Processing | Signal Transduction | VEGF signaling pathway	0.00000346268597312409	0.00000107699484244307	0.00000389796183315871	0.00000192524635396927	0.00000197173133160181	0.0000014873783912568	0.00000181983285851794	0.00000218930312446532	0.00000170308483383017	0.00000227488118545845	0.00000211766994130105	0.00000203493803493071	0.00000830430359624057
Cellular Processes | Cell Communication | Focal adhesion	0.00000633404221706827	0.0000064495614775039	0.00000553475712021888	0.00000593991785886867	0.0000056925583383419	0.00000584320708359829	0.00000556039461843053	0.00000552915579696595	0.00000551653938249095	0.00000548417625631455	0.00000465172329242477	0.00000400239756271306	0.00000625640747094003
Environmental Information Processing | Signaling Molecules and Interaction | ECM-receptor interaction	0.00000633404221706827	0.0000064495614775039	0.00000553475712021888	0.00000591405451440893	0.00000566312926017044	0.00000581923770407608	0.00000556039461843053	0.00000545334921922895	0.00000550230070476747	0.00000542085964078817	0.00000455680746373358	0.00000398838193037896	0.00000623120296001158
Environmental Information Processing | Signaling Molecules and Interaction | Cell adhesion molecules	0	0	0	0	0	0	0	0.000000000625197055679838	0	0.000000000652736259576955	0	0	0
Organismal Systems | Immune System | Complement and coagulation cascades	0.00000224595955543747	0.00000013649239586282	0.00000258638675712358	0.000000726436984740418	0.00000149310650508661	0.00000116461021365903	0.000000820269564653989	0.000000828782803195692	0.000000605061812430118	0.000000765768432067519	0.000000345093469749178	0.00000135531946047072	0.00000291690492151425
Organismal Systems | Immune System | Antigen processing and presentation	0.000228741873311877	0.000234743500382071	0.000237408036243203	0.000240247324930906	0.000236837410338743	0.000237281848707525	0.00024221788309596	0.000241924312283397	0.000241875426962672	0.00024247983193236	0.000180492500247487	0.000257353543665288	0.000217125598170332
Organismal Systems | Endocrine System | Renin-angiotensin system	0.000153997045594523	0.000121288879515598	0.000211533544334912	0.000162701035500635	0.000174175475876454	0.000157496284464416	0.000205051950865204	0.00019009438133787	0.000186584743187988	0.000190182874739125	0.000251520560906659	0.000395159685127236	0.00012894907665304
Organismal Systems | Immune System | NOD-like receptor signaling pathway	0.000434204279432276	0.000388937730214478	0.000414517516963176	0.000355459942889837	0.00042299906078818	0.000368998267277802	0.000398209786342668	0.000410793430810626	0.00041053688424277	0.000410922391345431	0.000366764868888803	0.000629054683057953	0.000335622869070198
Organismal Systems | Immune System | RIG-I-like receptor signaling pathway	0.0000441470181101595	0.0000449533798599526	0.0000366462688416834	0.000043347518067715	0.000044251154357087	0.000040681480256615	0.000042668677312816	0.0000431563043996966	0.0000438640305366614	0.0000426006152505648	0.0000410981663531998	0.0000363280615880368	0.0000454549099852173
Organismal Systems | Immune System | Cytosolic DNA-sensing pathway	0	0	0	0.0000000121206092829979	0.0000000137916563200196	0.0000000112330207099435	0	0.0000000355260284013863	0.00000000667282027896846	0.0000000296727269403145	0.0000000444813962915276	0.00000000656829218820628	0.0000000118118532430452
Organismal Systems | Environmental Adaptation | Plant-pathogen interaction	0.00240737064490312	0.00245283815455307	0.00239557744662457	0.00240220933335831	0.00242710014743467	0.0023960121613368	0.00241364278233644	0.00244698525717922	0.0024535859262891	0.00244741909064073	0.00217371925848208	0.00255480428126813	0.00233210096770795
Organismal Systems | Immune System | Hematopoietic cell lineage	0.000102499762061788	0.0000633196916161089	0.00014657806107413	0.0000948970883437281	0.000116454296976275	0.0000953859984134086	0.000138112886126159	0.000121765850549321	0.000117432710221087	0.000122314975548011	0.00019962682089001	0.000320143068293758	0.0000536723091408816
Organismal Systems | Immune System | Fc gamma R-mediated phagocytosis	0.00000544642094186479	0.00000288537455498621	0.00000560514578690001	0.00000383655486608708	0.00000392050089726733	0.00000357388230389859	0.00000376521803931875	0.00000396072906860962	0.00000350702990142985	0.00000400596063697764	0.00000356029173220411	0.00000331044457976641	0.0000100159773629834
Organismal Systems | Nervous System | Long-term potentiation	0	0	0	0.0000000258633444597365	0.0000000294290781714516	0.000000023969379522212	0	0.0000000758065777370041	0.000000014238677723484	0.0000000633166155263805	0.0000000949158286911856	0.0000000140156323340998	0.000000025204510928445
Organismal Systems | Nervous System | Synaptic vesicle cycle	0.0000178229206787963	0.0000212714121926228	0.0000169561122131373	0.0000194601807354026	0.0000193724574770517	0.0000179972542136433	0.0000198326585570402	0.0000202400918170193	0.0000202351913874197	0.0000201867241947218	0.0000146447501630251	0.0000235560099181755	0.000019938077332106
Organismal Systems | Nervous System | Retrograde endocannabinoid signaling	0.000137766530230635	0.0000855254321673371	0.0000863509425643983	0.0000478018840213971	0.0000961679753216221	0.0000863563470076571	0.0000492993422312224	0.0000523374953728654	0.0000534120780766779	0.0000519034678777012	0.0000453345854823396	0.0000556102962562207	0.0000674393469345701
Organismal Systems | Nervous System | Glutamatergic synapse	0.000529251083761485	0.000513833130413868	0.000526078486166776	0.00049203677078998	0.000518585062112398	0.000497014479913604	0.000505775034634055	0.000506299904473836	0.000504635308972851	0.000507365381478777	0.000506773984901497	0.000570363656166574	0.00051738951597795
Organismal Systems | Nervous System | Cholinergic synapse	0.00000750611006365444	0.00000925185262415014	0.00000829100409093996	0.0000102790561365938	0.00000833675238756348	0.0000100601097074984	0.00000942152842330151	0.00000968703542538568	0.00000973181678346954	0.00000966588470146988	0.0000077560779149276	0.00000654516397492509	0.00000828058286364972
Organismal Systems | Nervous System | Serotonergic synapse	0.000013441535417463	0.0000138500959479975	0.0000137453896199845	0.0000149716569189863	0.0000138131072092704	0.0000148503901410147	0.0000143574551172495	0.0000140572293419459	0.000014209819908269	0.0000139852043739029	0.0000114352726696915	0.000010073233390464	0.0000145347765384274
Organismal Systems | Nervous System | GABAergic synapse	0.000565625038542173	0.000557020185138226	0.000554160503696394	0.000521828308927705	0.000558797878204852	0.000525342700832368	0.000537515142723789	0.00053885500673451	0.000536618879466958	0.000539464798440563	0.000530924035309112	0.000612238559622537	0.000562630231260317
Organismal Systems | Nervous System | Dopaminergic synapse	0.0000157213276046209	0.00001594300535326	0.0000161528361986636	0.0000173707664110464	0.0000165109824898193	0.0000178101608266421	0.0000170875005803509	0.000016662838185339	0.0000168020349843852	0.0000165312344529767	0.0000132979538717195	0.0000139439385411626	0.0000162109668254521
Cellular Processes | Cell Motility | Regulation of actin cytoskeleton	0	0	0	0.0000000258633444597365	0.0000000294290781714516	0.000000023969379522212	0	0.0000000764317747926839	0.000000014238677723484	0.0000000639693517859574	0.0000000949158286911856	0.0000000140156323340998	0.000000025204510928445
Organismal Systems | Endocrine System | Insulin signaling pathway	0.00210234891273262	0.0022080555860459	0.00208950937955487	0.00232339686489866	0.00214302275227714	0.00234987144341622	0.0022261681945926	0.00225085865229643	0.00227484562436648	0.00225171514801592	0.0021658969855741	0.00179194962069017	0.00196271299501739
Organismal Systems | Endocrine System | GnRH signaling pathway	0.00000188819779874589	0.000001766053369164	0.0000016897700371144	0.00000188188710677413	0.00000185959968485724	0.00000208153915870973	0.00000190817292887268	0.00000175857951258314	0.00000179952352030755	0.00000171593218228734	0.00000141796067844606	0.00000127766150992573	0.00000169103271504388
Organismal Systems | Endocrine System | Progesterone-mediated oocyte maturation	0.000228741873311877	0.000234743500382071	0.000237408036243203	0.000240247324930906	0.000236837410338743	0.000237281848707525	0.00024221788309596	0.000241924312283397	0.000241875426962672	0.00024247983193236	0.000180492500247487	0.000257353543665288	0.000217125598170332
Organismal Systems | Endocrine System | Melanogenesis	0.0000000444734008231156	0.0000000179260789761473	0.0000000224299714517396	0.0000000377362590815793	0.0000000421397625008413	0.00000007520508360939	0.0000000739283246813307	0.0000000101739381307699	0.00000000684630936976705	0.0000000105051663619283	0.00000000617262848379803	0.0000000384941210348188	0.0000000690645127771494
Organismal Systems | Endocrine System | Adipocytokine signaling pathway	0.000564038472798546	0.000446973945946834	0.000554276437341584	0.000401898941671226	0.000535304505195609	0.000446129775423818	0.000481214647426568	0.000452186973716857	0.000445534804881249	0.000450604305187359	0.000878373193571632	0.000766233085005573	0.000470892327931925
Human Diseases | Endocrine and Metabolic Diseases | Type II diabetes mellitus	0.000222403933486934	0.00022514422874614	0.000228395052908041	0.000240203025063235	0.000231823967352137	0.000236336318319513	0.000241970531023	0.000240912633421178	0.000241731405950477	0.000240686714285573	0.000256699967932288	0.000246974449677857	0.000213291060249098
Human Diseases | Endocrine and Metabolic Diseases | Type I diabetes mellitus	0.000347224232386061	0.000326705722151923	0.000344702805727706	0.000328322170499715	0.000342948329444364	0.000329026963484893	0.000338328484104066	0.000335469080741472	0.000333562660954353	0.000335496565012347	0.00038297708226128	0.000376383102083166	0.000364221139952244
Organismal Systems | Excretory System | Aldosterone-regulated sodium reabsorption	0.0000338558822797785	0.0000312796136108687	0.0000367618678743693	0.0000327782607765852	0.0000352326925642866	0.0000331242332041947	0.0000362531955480986	0.0000353820685370992	0.0000348727364207386	0.0000354026498803794	0.0000453150323633905	0.0000518348567935494	0.0000286105594909753
Organismal Systems | Excretory System | Endocrine and other factor-regulated calcium reabsorption	0.0000338663201963446	0.0000312921359639635	0.0000367826961375081	0.000032842760904116	0.0000353641728103101	0.0000332329981795767	0.0000363215528818927	0.0000354555975745432	0.0000349274507073175	0.0000354698340497366	0.0000453486189979288	0.0000519494753382139	0.0000288403496044136
Organismal Systems | Excretory System | Vasopressin-regulated water reabsorption	0.0000178229206787963	0.0000212714121926228	0.0000169561122131373	0.0000194601807354026	0.0000193724574770517	0.0000179972542136433	0.0000198326585570402	0.0000202400918170193	0.0000202351913874197	0.0000201867241947218	0.0000146447501630251	0.0000235560099181755	0.000019938077332106
Organismal Systems | Excretory System | Proximal tubule bicarbonate reclamation	0.0000796699197831264	0.0000693511086174592	0.0000745110229709172	0.0000544141151864703	0.0000762738529954347	0.0000524565488256976	0.0000633529838930023	0.000057291481134535	0.0000551903364129747	0.0000571873890472919	0.0000659203191908396	0.0000920003044197406	0.0000832040809236006
Organismal Systems | Digestive System | Salivary secretion	0.0000338558822797785	0.0000312796136108687	0.0000367618678743693	0.0000327782607765852	0.0000352326925642866	0.0000331242332041947	0.0000362531955480986	0.0000353820685370992	0.0000348727364207386	0.0000354026498803794	0.0000453150323633905	0.0000518348567935494	0.0000286105594909753
Organismal Systems | Digestive System | Gastric acid secretion	0.0000338558822797785	0.0000312796136108687	0.0000367618678743693	0.0000327782607765852	0.0000352326925642866	0.0000331242332041947	0.0000362531955480986	0.0000353820685370992	0.0000348727364207386	0.0000354026498803794	0.0000453150323633905	0.0000518348567935494	0.0000286105594909753
Organismal Systems | Digestive System | Pancreatic secretion	0.0000338944334240604	0.0000313260505415305	0.0000368433023573649	0.0000330309420912833	0.0000357512088444142	0.0000335437050075082	0.000036512794939646	0.0000356695743389109	0.0000350896831439639	0.0000356650620795892	0.0000454481254229236	0.0000522868036923396	0.0000295265000638659
Organismal Systems | Digestive System | Carbohydrate digestion and absorption	0.000800348159583862	0.000783070521992059	0.000907128868933379	0.000863499205524016	0.000855277025965555	0.000834624856426709	0.000933009052342438	0.000923032122174237	0.000921295911389956	0.000924804912426398	0.00100766283861724	0.00125633425655949	0.000770199413075409
Organismal Systems | Digestive System | Protein digestion and absorption	0.000864827468851475	0.00071556868892026	0.00103032664721924	0.000684874977164059	0.000932843919788957	0.000725664220358823	0.000970675601466087	0.000990099613702404	0.000977450571943958	0.000994542457608075	0.00119685848231574	0.00239958039074149	0.000444259557128984
Organismal Systems | Digestive System | Fat digestion and absorption	0.000000118626706045445	0.0000000744902649196972	0.0000000430600190528248	0.0000000570953331890733	0.000000152849342538016	0.0000000850904833554235	0.0000000819449554709092	0.0000000431171061225275	0.0000000393647325552689	0.0000000369658765463309	0.0000000473719895727304	0.0000000438549023341022	0.0000000999775128627708
Organismal Systems | Digestive System | Bile secretion	0.0000365699529475038	0.0000339185536973478	0.0000380105133734684	0.0000348773944045746	0.0000391980412880902	0.0000394414937381247	0.0000395020489712481	0.0000385732258779122	0.0000375381713115834	0.0000376692735048893	0.000048825026746854	0.0000546642005857483	0.0000324987602604917
Organismal Systems | Digestive System | Mineral absorption	0.000334838361536448	0.000334809551725786	0.000358776111863663	0.000340111594025324	0.000347098290621768	0.000326833565122177	0.000353946203173345	0.000347112359796346	0.000344125740557718	0.000347672564246808	0.000277386752746143	0.000413962252800317	0.000341570332856594
Human Diseases | Neurodegenerative Diseases | Alzheimer	0.000624531036965975	0.00051883746352416	0.000625531243361939	0.000486322543016581	0.00058737897736217	0.000488221504878743	0.000544629104360128	0.000504576143433896	0.00049261665887067	0.000504554996010082	0.000655417123180314	0.000764957815997655	0.000609395483697722
Human Diseases | Neurodegenerative Diseases | Parkinson	0.0000989722085442871	0.000102418972934381	0.000123838470937023	0.000126180497921962	0.000111570479555804	0.000119812507578841	0.000131406769040089	0.000128663629116444	0.000128473014261741	0.000128914607478137	0.000097873940219628	0.000159334125789043	0.0000937003645656345
Human Diseases | Neurodegenerative Diseases | Amyotrophic lateral sclerosis	0.0000439508174114755	0.0000423380969495443	0.0000443125337130908	0.0000366918125007709	0.0000412779733236358	0.0000414112912803454	0.000036416164703495	0.0000396993143357646	0.0000406639866325941	0.0000389936383969937	0.000026215618831337	0.0000398235004595853	0.0000548258450547676
Human Diseases | Neurodegenerative Diseases | Huntington	0.000211103161827383	0.000193127940956269	0.000188387539046506	0.000163012334264726	0.00019126195078898	0.000168976795457699	0.000164133183733125	0.000160022736086022	0.00015851429306592	0.000159448745448096	0.000129385733803559	0.000162221614678691	0.000212451952142837
Human Diseases | Neurodegenerative Diseases | Prion diseases	0.0000165764615889984	0.000012907873829409	0.0000186513404247615	0.0000143983790564439	0.0000140385839422419	0.0000150948102914224	0.0000138670370432081	0.0000137173713137344	0.0000138420590685623	0.0000135743794154088	0.0000109432477558004	0.0000104018795951011	0.0000209292400492595
Human Diseases | Substance Dependence | Cocaine addiction	0.0000130016430110254	0.0000138343572993251	0.0000133857095487479	0.0000149659843197187	0.0000137967517808058	0.0000148159342800835	0.0000143243915327724	0.0000140385691586702	0.0000141946311188449	0.0000139710475975268	0.0000114298202928925	0.0000100531704895471	0.0000145136816185314
Human Diseases | Substance Dependence | Amphetamine addiction	0.0000130016430110254	0.0000138343572993251	0.0000133857095487479	0.0000149918476641784	0.0000138261808589773	0.0000148399036596057	0.0000143243915327724	0.0000141143757364072	0.0000142088697965684	0.0000140343642130532	0.0000115247361215837	0.0000100671861218812	0.0000145388861294599
Human Diseases | Substance Dependence | Morphine addiction	0.0000316719699722681	0.000035417649191877	0.0000319285178792086	0.0000364404588540586	0.0000342523816202674	0.0000372352774741558	0.0000345084211957811	0.000035176469232868	0.0000348093799372741	0.0000348077794629048	0.0000283980225422187	0.0000244384106076233	0.0000384912643361774
Human Diseases | Substance Dependence | Alcoholism	0.0000132977395862017	0.0000138561286545414	0.0000136586100146655	0.0000151168536979596	0.0000140704645302732	0.0000150515164597839	0.0000144793200347299	0.000014260976504512	0.0000143042321383101	0.0000141709692492516	0.0000115792880216997	0.0000102911274868762	0.0000150088412153436
Human Diseases | Infectious Diseases | Bacterial invasion of epithelial cells	0.0017597119499	0.00173158033662343	0.0017671514580965	0.0016746517914808	0.00166478379142348	0.00159277763389189	0.00159998431861917	0.00157032578443592	0.00156964860872159	0.00156908451821061	0.00134527279931999	0.0012165942033766	0.00203793155179435
Human Diseases | Infectious Diseases | Vibrio cholerae infection	0.0000160332404374506	0.00000625717574583596	0.0000146036522820274	0.00000912219044212025	0.0000198970699818611	0.0000118175859018153	0.00000915939732907796	0.00000971926589759965	0.00000663813597175927	0.00000905865736214241	0.00000614655920048579	0.0000140176581884491	0.0000370507671525026
Human Diseases | Infectious Diseases | Vibrio cholerae pathogenic cycle	0.00161777293609544	0.00144015093457793	0.001699673971756	0.00151007526082522	0.0015561377762164	0.00150719684720597	0.00159018784548825	0.00155529159662466	0.00153966449786166	0.00155572399221001	0.00138763134054007	0.00193466332931662	0.00147431010088943
Human Diseases | Infectious Diseases | Epithelial cell signaling in Helicobacter pylori infection	0.00276349533104047	0.0028068133875574	0.00287669226364464	0.00290763428907134	0.00281680361824136	0.00286083880371488	0.00290681866784236	0.00290897078548712	0.00290370855269346	0.00291195364485724	0.0025258703268151	0.002975320560786	0.00270909624834542
Human Diseases | Infectious Diseases | Pathogenic Escherichia coli infection	0.0000413796047946175	0.000018637029198644	0.0000298826105932712	0.000011268132666436	0.0000146811149113449	0.0000113919646042878	0.0000116695007399519	0.0000101509007970073	0.00000984614401625009	0.0000100287991738005	0.00000931562425325162	0.00000876970746452828	0.0000172814872707473
Human Diseases | Infectious Diseases | Shigellosis	0.0000500370046830438	0.000000713439740990508	0.0000414844511718131	0.000000301850725341583	0.00000105967797248701	0.00000197871756242604	0.00000281722816531931	0.000000780159188282944	0.000000950494474342196	0.00000049295462856631	0.0000000848303560842786	0.00000178210806865762	0.0000021152298100993
Human Diseases | Infectious Diseases | Salmonella infection	0.00175670861237795	0.0017765056044212	0.0017910076298827	0.00178981278040066	0.00176391415587946	0.00174791325636584	0.00177567333263247	0.00179305689537262	0.00178598040986787	0.00179395856468471	0.00136087835231285	0.00175310751474476	0.00178372621391627
Human Diseases | Infectious Diseases | Pertussis	0.00155134731242992	0.000999999232087424	0.00137044955933016	0.000753420272345477	0.00101616794368413	0.000815358104557604	0.000824600441717458	0.000817009080479964	0.000806495870253897	0.000816198183969734	0.000615398016050581	0.00105067291558489	0.0011142740723748
Human Diseases | Infectious Diseases | Legionellosis	0.00248015858232874	0.0024597440251474	0.00245876975591194	0.00242239418877843	0.00247845839655916	0.00241385697086281	0.00245339338669743	0.00242478454148938	0.00241366173895442	0.00242348876104413	0.00266821496973479	0.00256308631740332	0.00250100058508065
Human Diseases | Infectious Diseases | Leishmaniasis	0.00000000773976680798294	0.0000000102082048380261	0.000000002410408058308	0.00000000567266042983448	0.0000000115263406421258	0.0000000226562836720922	0.0000000132051124497469	0.0000000052255891492761	0.00000000817931218647154	0.00000000272788513989031	0.00000000545237563051534	0.00000000856351040022526	0.00000000868713657523424
Human Diseases | Infectious Diseases | Chagas disease	0.0000390563669906239	0.0000212225290957007	0.000060555815238228	0.0000364305806860592	0.0000403292974221815	0.0000393129380019206	0.0000640538056796261	0.0000486278859424196	0.0000486805072001408	0.0000476841547083899	0.000424520374924931	0.000130501360486958	0.0000238080934167931
Human Diseases | Infectious Diseases | African trypanosomiasis	0.000590002494916332	0.000565548837046191	0.000591497861432898	0.000549699728792475	0.000579798215262827	0.000523515220480779	0.000556236929673215	0.000518616912990545	0.000515004304325046	0.000518575017732276	0.000842644608785318	0.00046780624456285	0.000691527257826176
Human Diseases | Infectious Diseases | Toxoplasmosis	0.000000199408414343463	0.000000120740410049127	0.000000115352389906016	0.0000000763532380694759	0.000000133021078442611	0.000000236016917239562	0.000000270206825299165	0.0000000445644466606799	0.0000000602736973355757	0.0000000316764305668525	0.00000516766926040908	0.0000000933528638434635	0.00000014615675519936
Human Diseases | Infectious Diseases | Amoebiasis	0.000649966106301586	0.000662980022683544	0.000697785435031212	0.000603171908407043	0.0006370403481156	0.000581348140667242	0.000618491327670995	0.000609540415552687	0.000604279524034965	0.000612407293026402	0.000588102894803269	0.000687928171176315	0.000744479299564069
Human Diseases | Infectious Diseases | Staphylococcus aureus infection	0.00147774251600362	0.00153039241612388	0.00142176712429239	0.00163763156703498	0.00154690420748254	0.00157135819998178	0.0015676201363674	0.00154947678464871	0.00156623031698847	0.00154163481857587	0.0013411547449822	0.00125526866364241	0.00154685146376107
Human Diseases | Infectious Diseases | Tuberculosis	0.00174216750754387	0.00170882254158935	0.00174603775075918	0.00176118438878133	0.00176436967162674	0.00178746300454492	0.00177506573222364	0.00175213044083042	0.00175427021738181	0.00174914976638011	0.00183907900748926	0.00175924241154052	0.00171925318204587
Human Diseases | Infectious Diseases | Hepatitis C	0.00000001608928567305	0.0000000062791802159944	0.0000000129500038574347	0.0000000971978293819966	0.000000109911831472883	0.0000000858872994151353	0.0000000112344195849602	0.000000258706211370571	0.0000000552018963068572	0.00000021608142076892	0.000000322841604586219	0.0000000585845291705108	0.000000118959268771142
Human Diseases | Infectious Diseases | Measles	0.00000001608928567305	0.0000000062791802159944	0.0000000129500038574347	0.0000000971978293819966	0.000000109911831472883	0.0000000858872994151353	0.0000000112344195849602	0.000000258706211370571	0.0000000552018963068572	0.00000021608142076892	0.000000322841604586219	0.0000000585845291705108	0.000000118959268771142
Human Diseases | Infectious Diseases | Influenza A	0.0000321128561285706	0.0000281271778910312	0.000034901166676723	0.0000311650301975988	0.0000319556177527069	0.0000298980064129185	0.0000319272127064734	0.000031934247320739	0.0000308358912322933	0.0000320706178652183	0.0000241802749713857	0.0000381578763960838	0.0000418761168059418
Human Diseases | Infectious Diseases | HTLV-I infection	0	0	0	0.000000223223308920502	0.000000253998713048825	0.000000206876733132835	0	0.000000654277142955613	0.000000122892256298748	0.000000546477832727665	0.000000819206710963544	0.00000012096717928733	0.000000217536998663465
Human Diseases | Infectious Diseases | Herpes simplex infection	0.000000134231025285852	0.000000107893857797049	0.0000000689763750032963	0.000000288302612158454	0.000000367920228012153	0.000000354219838143293	0.000000162215110263245	0.000000638377111639264	0.000000149240083193518	0.000000534142116094053	0.000000791979393471156	0.000000207761792136934	0.000000360792142937405
Human Diseases | Infectious Diseases | Epstein-Barr virus infection	0	0	0	0.000000822630174466103	0.000000936044746581258	0.000000762389214159753	0	0.00000241126177770859	0.000000452886747035793	0.00000201400035639262	0.00000301896859616818	0.000000445792387376752	0.000000801674789379143
Human Diseases | Cancers | Pathways in cancer	0.000275456461188462	0.000273267535588801	0.000277989208553415	0.000267621997513454	0.000272121672889397	0.000261923604625288	0.000273162074147125	0.000276886684445482	0.000275148756667188	0.000276858447314164	0.000240332100572324	0.000313591098563473	0.000288553111567869
Human Diseases | Cancers | Transcriptional misregulation in cancers	0.00000000204130356987325	0.00000000201151403098204	0.00000000155933180005913	0.00000000463086018538021	0.00000000526930871638731	0.0000000128752310595963	0.0000000132290199474155	0.000000000756916342035879	0	0.000000000790257627454633	0	0.0000000050190286758893	0
Human Diseases | Cancers | Viral carcinogenesis	0.000219391106706053	0.000218281188797217	0.000226190728482249	0.00023793954481508	0.000228438536795185	0.000234951891400528	0.000238652607072117	0.000238488855645159	0.000237116017243793	0.000237939585845947	0.000257094209841527	0.000239875331641657	0.000208226632609685
Human Diseases | Cancers | Chemical carcinogenesis	0.0000509246125484821	0.000039782886036385	0.0000470347272630364	0.0000393820465673528	0.0000392589540760635	0.0000460216969897233	0.0000423577642913179	0.0000369207896808327	0.0000384245484569716	0.0000356282706607114	0.0000416910377441705	0.0000307873835966256	0.0000448396466025519
Human Diseases | Cancers | Colorectal cancer	0.000000118141739612802	0.000000101614677581054	0.0000000560263711458616	0.0000000720855312574494	0.000000122580170606875	0.000000158029031208086	0.000000150980690678284	0.0000000308203424252666	0.0000000285139168949094	0.0000000266870796507038	0.0000000323493098961518	0.0000000846794145707107	0.000000125845476238039
Human Diseases | Cancers | Renal cell carcinoma	0.0000386575182878499	0.0000306016891792916	0.0000335396413698362	0.0000200763324760689	0.0000276076948827873	0.0000172047595673458	0.0000236558846612172	0.0000278148702018374	0.0000263856626360791	0.0000272787968444879	0.0000535105286646546	0.0000488596849729523	0.0000641710881739223
Human Diseases | Cancers | Pancreatic cancer	0	0	0	0.0000000839780116966547	0.0000000955559121424279	0.000000077828327152798	0	0.000000246143173083902	0.0000000462328391546242	0.000000205588395095022	0.000000308190713093385	0.0000000455086130844902	0.0000000818387860414777
Human Diseases | Cancers | Prostate cancer	0.000229377117894154	0.000238159383789218	0.000238125004428726	0.000241923298462976	0.000240499993386174	0.000239106455479602	0.000244159221232952	0.000242357611959176	0.000242181058116188	0.000242955567210572	0.000181288657057321	0.000258590181326544	0.000218381120880184
Human Diseases | Cancers | Bladder cancer	0.0000768001256062883	0.0000757551099325248	0.0000760039124340751	0.0000751261954295549	0.00007224583929984	0.0000728734765122738	0.0000712291503185368	0.0000699063580019743	0.0000704477269772832	0.0000697233753104829	0.0000581499068905065	0.0000498298631194321	0.0000885331255846318
Human Diseases | Cancers | Chronic myeloid leukemia	0.00000410984093530275	0.00000311786077808258	0.00000300065568969412	0.00000218961576765058	0.00000328382179126448	0.00000232059998797813	0.00000254965265978334	0.00000220127495117888	0.00000205649686226556	0.00000221036403441832	0.00000224777706916626	0.0000040437852424408	0.00000287914934523225
Human Diseases | Cancers | Small cell lung cancer	0.00000394618979865605	0.0000048033651289235	0.00000404003406925578	0.0000050239326902361	0.00000429628151083278	0.00000503759912027943	0.00000473783875447557	0.00000469897662897261	0.00000478377092339294	0.00000468275912587655	0.00000377241823866878	0.00000328744401205389	0.00000429481123783432
Human Diseases | Immune Diseases | Systemic lupus erythematosus	0.000042230368097953	0.0000349004112880045	0.0000368879265829329	0.0000102126203610701	0.0000314166425216861	0.00000833431374681691	0.000012441616687959	0.0000067797716943843	0.00000481165615014395	0.0000071404806971853	0.0000101198161955579	0.0000101553788016701	0.0000650227041944251
Human Diseases | Immune Diseases | Primary immunodeficiency	0.000496085761357033	0.000533420887499491	0.000538414246393309	0.000588898490012297	0.00053698694563375	0.000577079237754971	0.000592587757866255	0.000595579183793133	0.000601214129142239	0.000595310226380935	0.000626883997946269	0.000610264002063271	0.000469343558896221
Human Diseases | Cardiovascular Diseases | Hypertrophic cardiomyopathy	0.00000426706468534819	0.00000840451959860337	0.00000617981852337918	0.00000700067391643831	0.00000675557186291879	0.00000574931097298825	0.00000796068877040861	0.00000967953078447297	0.00000987694644734175	0.00000962515676561747	0.00000489684084690932	0.0000163273318989913	0.00000607031093201187
Human Diseases | Cardiovascular Diseases | Arrhythmogenic right ventricular cardiomyopathy	0	0	0	0	0	0	0	0.000000000625197055679838	0	0.000000000652736259576955	0	0	0
Human Diseases | Cardiovascular Diseases | Dilated cardiomyopathy	0	0	0	0	0	0	0	0.000000000625197055679838	0	0.000000000652736259576955	0	0	0
Human Diseases | Cardiovascular Diseases | Viral myocarditis	0.000000118141739612802	0.000000101614677581054	0.0000000560263711458616	0.0000000720855312574494	0.000000122580170606875	0.000000158029031208086	0.000000150980690678284	0.0000000308203424252666	0.0000000285139168949094	0.0000000266870796507038	0.0000000323493098961518	0.0000000846794145707107	0.000000125845476238039
