# Supplementary material for: Neuroprotective Effects of Oligosaccharides From Periplaneta Americana on Parkinson’s Disease Models In Vitro and In Vivo
Source: Front Pharmacol. 2022 Jul 18;13:936818. doi: 10.3389/fphar.2022.936818 (PMC9340460; doi:10.3389/fphar.2022.936818)
Supplement: Supplementary file 2 [file DataSheet1.zip › 16S rRNA/06.FunctionPrediction/04.Statistics/randomForest_KEGG.csv]

	predictors	MeanDecreaseGini	pvalue	Mean_A	Mean_B	Mean_C	Mean_D	SD_A	SD_B	SD_C	SD_D
1	Renal cell carcinoma	0.538361538461538	0.0147236710340174	0.00342662829456592	0.00555137672705097	0.00271597765608015	0.00221361678968548	0.000407677588804676	0.000784980832120505	0.0000721999264162926	0.000450217934911332
2	Systemic lupus erythematosus	0.492940354090354	0.0400627668742382	0.00380062353229635	0.00284326330638844	0.000624396951390452	0.0015601298329383	0.000379078191636623	0.00316879361142101	0.000125346277375148	0.00106763853927816
3	Pathogenic Escherichia coli infection	0.481453418803419	0.0420958130239746	0.00299664148621776	0.00117889396628424	0.00100086146623527	0.00122526782305052	0.00113715194038113	0.000476451106661314	0.0000153377751747679	0.000162763208500576
4	Dopaminergic synapse	0.441267399267399	0.0239231250976746	0.00159390563855148	0.0014484286412778	0.0016665369207567	0.00171948525769647	0.0000215781399668456	0.000152983429949881	0.0000135418006586711	0.0000544289342908625
5	Proteasome	0.425248473748474	0.0306351448215694	0.00733044129135901	0.0207525652186507	0.00599264973685746	0.00674021322207022	0.000107335350872351	0.0196147914473079	0.000242026306765206	0.000982850955688064
6	Biosynthesis of ansamycins	0.418679914529914	0.0478639568462863	0.125165825967499	0.126641432204683	0.124872546857927	0.128969812979549	0.000997891769087841	0.00147322863331691	0.00113461046766384	0.00170477306390965
7	Photosynthesis	0.413805067155067	0.0282854434243896	0.360946778365083	0.373504885261575	0.388480174250574	0.379324393621945	0.00986266190175877	0.00819481713465692	0.000865719700378285	0.0115260989304227
8	Pantothenate and CoA biosynthesis	0.406607264957265	0.0249007053319768	0.765144498012768	0.774520448379376	0.771377866569137	0.76405082118644	0.00729163002845287	0.00125484307268892	0.00108899772212056	0.00334288172051945
9	Glycerophospholipid metabolism	0.384430341880342	0.0195237133635719	0.98273771311669	0.950523576584527	1.0244875268976	1.0201038794346	0.00790002640803002	0.0106495435481102	0.00307823384836752	0.0220457743387868
10	Endocytosis	0.384380708180708	0.0348667248255209	0.000178134040167476	0.000146221830113856	0.000175801173839268	0.000193279971980344	0.0000100093277340488	0.0000210209398410253	0.00000417985612629267	0.0000101127376443939
11	GnRH signaling pathway	0.381006105006105	0.0348667248255209	0.000178134040167476	0.000146221830113856	0.000175801173839268	0.000193279971980344	0.0000100093277340488	0.0000210209398410253	0.00000417985612629267	0.0000101127376443939
12	Staphylococcus aureus infection	0.372643284493284	0.0291451378686222	0.147663401880663	0.138109162412856	0.155244730673768	0.158087852771667	0.00543211292306764	0.0149837739132113	0.0012563941923292	0.00393343932989387
13	Fluorobenzoate degradation	0.354823931623932	0.0443387404622422	0.00401036669190162	0.00247741467582666	0.0020405590432878	0.00291372911234125	0.000992155309974119	0.000561754159036949	0.0000739540082115751	0.000626466069097683
14	Isoquinoline alkaloid biosynthesis	0.34635757020757	0.0259174269272266	0.021625391877842	0.0234404420798917	0.0203543313579956	0.020608509033051	0.000269124926912629	0.00167312673855512	0.0001265781317036	0.000725505527261286
15	Sulfur metabolism	0.339820207570207	0.0452234735177915	0.369058509582862	0.354371268134527	0.376498808361447	0.372161469070459	0.00735100194202062	0.00832513895529684	0.00136897147981253	0.00515212628598416
16	Penicillin and cephalosporin biosynthesis	0.320522405372405	0.0373766667837787	0.0469599566555938	0.0430233545994709	0.0324445177669768	0.0387155824249228	0.00562833886254865	0.00594123040726643	0.000385774783583921	0.00546073628752604
17	Legionellosis	0.315695299145299	0.0291451378686222	0.246622412112936	0.257743395740625	0.242064501382931	0.244202573572446	0.00120774255047859	0.00845254617796118	0.000608229872041058	0.00296391588581991
18	Biosynthesis of vancomycin group antibiotics	0.309886141636142	0.0499114846520456	0.0544657570204047	0.0594792576797183	0.0561083670167353	0.0535093762684053	0.000883324501169768	0.00721901665901639	0.0000650175808172388	0.00138258905950497
19	Carotenoid biosynthesis	0.298966910866911	0.0220795782498489	0.0445480641684545	0.0429034286176131	0.0480987806372831	0.0484810411022414	0.00120487042621082	0.00152677850463575	0.000249258702338734	0.00149038278234338
20	Ascorbate and aldarate metabolism	0.283554334554334	0.0493005831149721	0.114927490645972	0.116728733414823	0.115511441689587	0.113195042927901	0.000894319890310628	0.00120211991933311	0.000584505782950237	0.00163367551720713
21	Geraniol degradation	0.259089133089133	0.0499114846520456	0.107124181166296	0.0958243861268571	0.104193669841656	0.107662295997427	0.0039401732598034	0.00933723691810134	0.00151413742822651	0.00406331199611242
22	Glyoxylate and dicarboxylate metabolism	0.237496459096459	0.040461559248981	0.776877859024725	0.772869624269438	0.80838833028482	0.798020337474687	0.0142192709556529	0.00936484525193655	0.00248513038382623	0.0135076898279848
23	Spliceosome	0.199769963369963	0.0356549763138273	0.00635501913697679	0.00571537698446075	0.00764189133444574	0.00732517438266721	0.000697038633119425	0.000615613133199678	0.0000993922860868665	0.000715667285387975
24	Cholinergic synapse	0.192058424908425	0.0356549763138273	0.000834965559291485	0.000752727491783413	0.00096949123034417	0.00095243616637393	0.0000874347911814544	0.0000890046509147008	0.0000033664428780759	0.0000871317045616706
25	Alzheimer	0.190750427350427	0.047394200224792	0.0589633247950691	0.0676590140958563	0.0500582599438216	0.0526638032404405	0.00613129873895779	0.00799132799916714	0.000689871499974028	0.00486973967003984
26	Pentose and glucuronate interconversions	0.186077228327228	0.0478639568462863	1.0166508980356	0.974064817488053	1.0505606308422	1.03980624857732	0.0253440222926307	0.032754783181035	0.00333626217629853	0.0263669254761723
